# Supplementary material for: Revealing the Causal Relationship Between Differential White Blood Cell Counts and Depression: A Bidirectional Two-Sample Mendelian Randomization Study
Source: Depress Anxiety. 2025 Mar 3;2025:3131579. doi: 10.1155/da/3131579 (PMC11987073; doi:10.1155/da/3131579)
Supplement: Supporting Information 2 — Table S2: Extract IVs for WBC. [file 3131579.f2.txt]

chr.exposure	pos.exposure	beta.exposure	se.exposure	pval.exposure	samplesize.exposure	id.exposure	SNP	effect_allele.exposure	other_allele.exposure	eaf.exposure	exposure
1	87739219	-0.025079	0.003425	2.55E-13	473992	ieu-b-29	rs1537061	C	T	0.098713	basophil cell count
1	205639611	-0.025405	0.004578	2.94E-08	473055	ieu-b-29	rs73078376	A	C	0.055641	basophil cell count
1	247719769	-0.026025	0.003975	6.04E-11	472603	ieu-b-29	rs56043070	A	G	0.071468	basophil cell count
1	8917102	0.012743	0.002043	4.59E-10	473997	ieu-b-29	rs11121246	G	T	0.502219	basophil cell count
1	156219450	0.011333	0.002053	3.48E-08	473996	ieu-b-29	rs1804999	G	A	0.505883	basophil cell count
1	212563114	0.029865	0.002162	2.41E-43	473056	ieu-b-29	rs1086893	C	T	0.343174	basophil cell count
1	21506930	-0.02066	0.002069	1.85E-23	473994	ieu-b-29	rs4060971	T	C	0.551092	basophil cell count
1	150932696	-0.023163	0.0032	4.72E-13	473957	ieu-b-29	rs12143614	A	T	0.116955	basophil cell count
1	161478810	0.01357	0.002058	4.44E-11	472906	ieu-b-29	rs6671847	A	G	0.508234	basophil cell count
1	236103965	0.079216	0.0033	3.00E-127	474001	ieu-b-29	rs10927074	C	T	0.892265	basophil cell count
1	28109632	0.060817	0.010479	6.66E-09	471683	ieu-b-29	rs80194822	G	A	0.010834	basophil cell count
1	28997021	0.013605	0.002078	6.05E-11	473997	ieu-b-29	rs7515985	G	A	0.415798	basophil cell count
1	159175354	0.027771	0.002071	6.02E-41	473058	ieu-b-29	rs12075	A	G	0.579533	basophil cell count
1	118139540	-0.016822	0.003077	4.71E-08	472602	ieu-b-29	rs17613339	T	C	0.128384	basophil cell count
1	161353349	0.050739	0.008204	6.41E-10	473144	ieu-b-29	rs142405270	G	A	0.018962	basophil cell count
1	198990494	0.01499	0.002328	1.25E-10	473983	ieu-b-29	rs17625587	A	G	0.263625	basophil cell count
1	205140436	-0.027772	0.002057	1.73E-41	473983	ieu-b-29	rs12123922	A	G	0.440557	basophil cell count
2	8440572	-0.011941	0.002131	2.15E-08	473997	ieu-b-29	rs13386606	A	G	0.358085	basophil cell count
2	219134950	0.016215	0.002066	4.43E-15	473058	ieu-b-29	rs13419763	T	C	0.562498	basophil cell count
2	8735869	-0.031667	0.004658	1.09E-11	473060	ieu-b-29	rs62105478	A	G	0.051684	basophil cell count
2	103092575	0.013669	0.002219	7.43E-10	473059	ieu-b-29	rs6543144	G	A	0.312924	basophil cell count
2	113841030	0.012064	0.002085	7.37E-09	472600	ieu-b-29	rs6734238	G	A	0.402301	basophil cell count
2	182315885	0.015498	0.002064	6.26E-14	473058	ieu-b-29	rs7573465	T	G	0.556148	basophil cell count
2	213844822	0.024035	0.002752	2.64E-18	473061	ieu-b-29	rs73987603	A	G	0.166369	basophil cell count
2	65665641	0.019124	0.002085	5.03E-20	472598	ieu-b-29	rs2860773	T	G	0.407715	basophil cell count
2	85767735	-0.01396	0.002059	1.25E-11	472602	ieu-b-29	rs2028900	T	C	0.449306	basophil cell count
2	148757870	0.020189	0.002229	1.41E-19	473062	ieu-b-29	rs1598207	G	A	0.302655	basophil cell count
2	181834018	0.014094	0.002227	2.53E-10	472600	ieu-b-29	rs4602187	T	C	0.683135	basophil cell count
2	65084123	-0.027476	0.004583	2.09E-09	473063	ieu-b-29	rs79140637	A	G	0.054158	basophil cell count
2	112167931	-0.016626	0.002285	3.57E-13	471969	ieu-b-29	rs62160676	C	T	0.296123	basophil cell count
2	145400317	0.021037	0.002263	1.57E-20	470746	ieu-b-29	rs1427499	G	A	0.710264	basophil cell count
2	146580195	0.035989	0.005781	4.94E-10	470970	ieu-b-29	rs77785849	A	C	0.033466	basophil cell count
3	27795397	0.014579	0.002121	6.48E-12	473994	ieu-b-29	rs12497690	C	A	0.371338	basophil cell count
3	47063910	0.013806	0.002243	7.75E-10	473986	ieu-b-29	rs34850939	A	G	0.349046	basophil cell count
3	107464170	0.01157	0.002065	2.15E-08	472602	ieu-b-29	rs11710737	G	A	0.438906	basophil cell count
3	128297689	0.038458	0.005749	2.31E-11	472141	ieu-b-29	rs74535412	A	G	0.034635	basophil cell count
3	128306757	-0.087989	0.0033	1.44E-156	473990	ieu-b-29	rs13089722	A	G	0.107756	basophil cell count
3	3120542	0.024167	0.002509	6.15E-22	472560	ieu-b-29	rs4324460	G	T	0.218923	basophil cell count
3	3198380	-0.033996	0.002785	3.09E-34	472917	ieu-b-29	rs1669340	T	G	0.839194	basophil cell count
3	16908518	-0.036371	0.002483	1.55E-48	473999	ieu-b-29	rs7613595	C	A	0.217603	basophil cell count
3	46250652	-0.037064	0.00228	2.23E-59	473997	ieu-b-29	rs3181077	T	C	0.718492	basophil cell count
3	196501413	-0.013908	0.002084	2.59E-11	472599	ieu-b-29	rs2089979	G	A	0.415685	basophil cell count
3	123105643	-0.013992	0.002451	1.17E-08	473055	ieu-b-29	rs59107033	T	C	0.224774	basophil cell count
3	141206800	-0.0301	0.00419	7.05E-13	473998	ieu-b-29	rs9819371	T	C	0.064572	basophil cell count
3	187424334	-0.016363	0.00211	9.32E-15	474000	ieu-b-29	rs6780544	A	G	0.62255	basophil cell count
4	9953097	-0.015606	0.002521	6.22E-10	473997	ieu-b-29	rs10006833	C	T	0.209061	basophil cell count
4	55509189	-0.011854	0.002048	7.35E-09	473062	ieu-b-29	rs7684939	A	G	0.488692	basophil cell count
4	110891673	-0.011597	0.002083	2.65E-08	472599	ieu-b-29	rs2298989	C	T	0.425369	basophil cell count
4	83585062	-0.017508	0.002312	3.84E-14	473997	ieu-b-29	rs28647824	A	C	0.267348	basophil cell count
4	103407342	-0.014501	0.002087	3.83E-12	473996	ieu-b-29	rs11097787	T	C	0.402632	basophil cell count
4	87940205	-0.034946	0.002607	6.04E-41	473999	ieu-b-29	rs56406125	T	G	0.190072	basophil cell count
5	141519296	0.012874	0.002107	1.02E-09	472913	ieu-b-29	rs4912807	C	G	0.617494	basophil cell count
5	150843487	-0.01519	0.002179	3.26E-12	433368	ieu-b-29	rs357613	A	G	0.507364	basophil cell count
5	173205318	-0.017777	0.002319	1.87E-14	474000	ieu-b-29	rs2594836	A	G	0.722276	basophil cell count
5	35853319	-0.019117	0.002278	5.08E-17	473985	ieu-b-29	rs13188960	T	G	0.27945	basophil cell count
5	118687625	-0.013924	0.002547	4.71E-08	473971	ieu-b-29	rs112352373	G	C	0.203153	basophil cell count
5	54863190	-0.012282	0.002235	3.97E-08	472908	ieu-b-29	rs3857286	T	C	0.695123	basophil cell count
5	98294885	-0.026288	0.003721	1.67E-12	472911	ieu-b-29	rs34500	A	G	0.084024	basophil cell count
5	126091428	0.042265	0.00247	1.44E-65	473993	ieu-b-29	rs2271352	C	G	0.225593	basophil cell count
5	131347520	-0.01166	0.002089	2.43E-08	472911	ieu-b-29	rs4705908	A	G	0.419818	basophil cell count
6	32199144	-0.027298	0.002499	9.38E-28	471514	ieu-b-29	rs377763	A	C	0.214238	basophil cell count
6	82463376	-0.029254	0.002288	2.18E-37	472601	ieu-b-29	rs915125	T	C	0.281093	basophil cell count
6	107432157	-0.011383	0.002069	3.87E-08	473993	ieu-b-29	rs35045014	A	C	0.455669	basophil cell count
6	31242174	0.031209	0.002077	5.46E-51	472890	ieu-b-29	rs2524079	A	G	0.419059	basophil cell count
6	82679060	-0.014739	0.002097	2.17E-12	473999	ieu-b-29	rs10806232	T	A	0.597775	basophil cell count
6	7170084	-0.029351	0.004935	2.80E-09	474000	ieu-b-29	rs11756802	A	T	0.048151	basophil cell count
6	109621494	0.021693	0.002051	4.22E-26	473998	ieu-b-29	rs6927569	C	T	0.523015	basophil cell count
6	22371990	0.022398	0.002063	2.02E-27	473985	ieu-b-29	rs1100578	C	G	0.542927	basophil cell count
6	32632425	0.019736	0.002822	2.79E-12	464346	ieu-b-29	rs9274351	A	T	0.196595	basophil cell count
6	31540757	0.025697	0.004247	1.48E-09	472567	ieu-b-29	rs2229092	C	A	0.062139	basophil cell count
6	90958502	-0.014307	0.002142	2.49E-11	473996	ieu-b-29	rs905670	A	G	0.350304	basophil cell count
6	135499460	0.023167	0.002147	4.15E-27	473987	ieu-b-29	rs9376098	A	T	0.349186	basophil cell count
7	75247329	-0.022015	0.002077	3.21E-26	473057	ieu-b-29	rs1186222	T	C	0.461919	basophil cell count
7	80249950	0.022709	0.004011	1.54E-08	473998	ieu-b-29	rs74524365	T	A	0.070312	basophil cell count
7	92299545	-0.088653	0.007728	1.98E-30	472603	ieu-b-29	rs2282986	C	T	0.018065	basophil cell count
7	105320063	0.020951	0.003836	4.84E-08	473994	ieu-b-29	rs71562671	C	T	0.07867	basophil cell count
7	28277107	0.014086	0.00211	2.57E-11	473997	ieu-b-29	rs2158799	G	C	0.609605	basophil cell count
7	28724374	0.031399	0.002277	3.34E-43	472911	ieu-b-29	rs56388170	T	G	0.293002	basophil cell count
7	92236421	0.030212	0.003869	6.09E-15	473061	ieu-b-29	rs42030	A	G	0.076053	basophil cell count
7	8016602	-0.037196	0.004388	2.42E-17	471167	ieu-b-29	rs73049252	A	G	0.058507	basophil cell count
7	50370254	0.026584	0.002887	3.48E-20	473998	ieu-b-29	rs149007767	T	C	0.162151	basophil cell count
7	92300568	-0.103985	0.007064	5.36E-49	473062	ieu-b-29	rs3731332	T	C	0.022182	basophil cell count
7	92239892	-0.087651	0.010695	2.62E-16	472665	ieu-b-29	rs182090955	A	G	0.009832	basophil cell count
7	129685597	0.014617	0.002124	6.10E-12	473989	ieu-b-29	rs56179563	A	G	0.389066	basophil cell count
7	143081942	0.034127	0.0023	9.23E-50	471976	ieu-b-29	rs11772895	C	G	0.277783	basophil cell count
8	6902043	-0.03494	0.0022	8.93E-57	473967	ieu-b-29	rs55690609	A	G	0.322693	basophil cell count
8	48651633	-0.045322	0.005335	2.08E-17	465986	ieu-b-29	rs45577137	G	A	0.045208	basophil cell count
8	10726842	0.016196	0.002115	1.98E-14	472915	ieu-b-29	rs7819602	G	C	0.612901	basophil cell count
8	6792257	0.018357	0.00218	4.01E-17	472911	ieu-b-29	rs2738104	A	G	0.67231	basophil cell count
8	22940647	-0.018779	0.002208	1.90E-17	472916	ieu-b-29	rs6557615	A	G	0.681024	basophil cell count
8	119114110	-0.017086	0.002111	6.00E-16	473992	ieu-b-29	rs4876400	G	A	0.626316	basophil cell count
8	126516197	-0.015431	0.002158	8.90E-13	473062	ieu-b-29	rs7832357	G	A	0.342269	basophil cell count
8	6696927	0.027476	0.002057	1.17E-40	473057	ieu-b-29	rs2977799	G	A	0.50924	basophil cell count
8	59567885	0.014168	0.002274	4.79E-10	473983	ieu-b-29	rs16923637	T	G	0.286039	basophil cell count
8	106581528	-0.018236	0.00226	7.50E-16	474000	ieu-b-29	rs6993770	T	A	0.287084	basophil cell count
8	130672344	-0.014047	0.002437	8.46E-09	473997	ieu-b-29	rs13267723	A	G	0.231732	basophil cell count
9	21973422	-0.017265	0.00233	1.32E-13	472914	ieu-b-29	rs2811708	T	G	0.266088	basophil cell count
9	22142756	-0.020682	0.002779	1.03E-13	473999	ieu-b-29	rs12376511	C	T	0.162947	basophil cell count
9	135879138	-0.016647	0.002317	7.02E-13	471975	ieu-b-29	rs1633768	T	C	0.275307	basophil cell count
9	77755469	0.011659	0.002124	4.16E-08	457734	ieu-b-29	rs2273770	T	C	0.398729	basophil cell count
9	82233842	0.016724	0.002799	2.37E-09	472600	ieu-b-29	rs7044519	G	T	0.16139	basophil cell count
9	113945067	-0.013303	0.002049	8.76E-11	473998	ieu-b-29	rs2150052	T	A	0.50554	basophil cell count
10	13498371	-0.012492	0.002234	2.29E-08	474000	ieu-b-29	rs10906375	G	A	0.300993	basophil cell count
10	28780373	0.020883	0.002443	1.31E-17	473999	ieu-b-29	rs2998286	C	T	0.769831	basophil cell count
10	70847549	0.012974	0.002377	4.92E-08	473996	ieu-b-29	rs2805921	A	G	0.247972	basophil cell count
10	102114463	-0.01635	0.002239	2.95E-13	473996	ieu-b-29	rs3071	C	A	0.298273	basophil cell count
10	104336426	0.013372	0.002363	1.56E-08	473062	ieu-b-29	rs34377578	C	A	0.251754	basophil cell count
10	73508791	-0.011699	0.002089	2.19E-08	471976	ieu-b-29	rs748113	C	T	0.436133	basophil cell count
10	50376394	-0.013947	0.002461	1.48E-08	473999	ieu-b-29	rs72786903	T	C	0.222439	basophil cell count
10	77140864	-0.016071	0.002107	2.54E-14	471518	ieu-b-29	rs7078507	G	A	0.609239	basophil cell count
10	101274033	-0.01313	0.002268	7.30E-09	473062	ieu-b-29	rs10883359	G	A	0.284616	basophil cell count
10	974870	0.046398	0.00241	1.51E-82	473996	ieu-b-29	rs1539174	G	C	0.237332	basophil cell count
10	26734518	0.02368	0.002093	1.23E-29	471975	ieu-b-29	rs71521681	A	C	0.402655	basophil cell count
10	96231169	-0.016771	0.003058	4.24E-08	472601	ieu-b-29	rs11187969	A	G	0.130137	basophil cell count
10	126355129	0.019847	0.002131	1.34E-20	472140	ieu-b-29	rs3781452	T	C	0.632095	basophil cell count
11	128562098	0.01697	0.002242	3.93E-14	472598	ieu-b-29	rs695113	T	C	0.696269	basophil cell count
11	89656239	-0.025432	0.002837	3.28E-19	471519	ieu-b-29	rs10734121	A	G	0.845295	basophil cell count
11	113957880	0.015734	0.002124	1.33E-13	473993	ieu-b-29	rs2606724	A	G	0.453028	basophil cell count
11	305619	0.018366	0.002068	6.97E-19	465819	ieu-b-29	rs6421984	C	T	0.514051	basophil cell count
11	3957766	0.014555	0.002161	1.68E-11	467933	ieu-b-29	rs10835333	G	A	0.349229	basophil cell count
11	70007311	0.013903	0.002145	9.38E-11	472597	ieu-b-29	rs2276066	G	A	0.648326	basophil cell count
11	72946279	0.102642	0.004745	1.02E-103	472600	ieu-b-29	rs74472890	C	T	0.04944	basophil cell count
11	128185850	-0.015492	0.002049	4.22E-14	473999	ieu-b-29	rs10893844	C	G	0.501425	basophil cell count
11	2322954	-0.027734	0.003242	1.24E-17	473996	ieu-b-29	rs16928084	G	A	0.11345	basophil cell count
11	32077472	-0.01662	0.002297	4.83E-13	471978	ieu-b-29	rs742631	T	C	0.28374	basophil cell count
11	65641033	0.013348	0.002052	8.01E-11	474000	ieu-b-29	rs10896064	C	G	0.532468	basophil cell count
12	51740350	0.104693	0.009859	2.62E-26	470511	ieu-b-29	rs17860282	T	C	0.011189	basophil cell count
12	6499533	0.023189	0.003001	1.15E-14	469154	ieu-b-29	rs2286599	A	G	0.141728	basophil cell count
12	66698461	0.018347	0.002052	4.03E-19	473990	ieu-b-29	rs2118140	G	A	0.528383	basophil cell count
12	9893213	0.012373	0.002168	1.18E-08	473997	ieu-b-29	rs10844657	T	C	0.339731	basophil cell count
12	76981753	0.028439	0.004091	3.75E-12	470330	ieu-b-29	rs75084335	G	C	0.069244	basophil cell count
12	129302255	-0.013524	0.002127	2.11E-10	472603	ieu-b-29	rs4475963	G	T	0.370213	basophil cell count
12	12481296	0.013462	0.002359	1.18E-08	474000	ieu-b-29	rs4763817	T	C	0.738634	basophil cell count
12	27103449	0.022392	0.003534	2.43E-10	473055	ieu-b-29	rs146970669	A	G	0.094107	basophil cell count
12	80316758	-0.022399	0.003927	1.20E-08	472142	ieu-b-29	rs10746147	G	A	0.926163	basophil cell count
12	120146925	-0.032268	0.003923	2.05E-16	473998	ieu-b-29	rs11064881	A	G	0.073509	basophil cell count
12	111884608	-0.02822	0.002051	5.08E-43	471515	ieu-b-29	rs3184504	C	T	0.518576	basophil cell count
13	28604007	0.081896	0.009385	2.78E-18	473999	ieu-b-29	rs76428106	C	T	0.013391	basophil cell count
13	41184078	0.043053	0.005941	4.46E-13	68110	ieu-b-29	rs3892360	G	C	0.306641	basophil cell count
13	37025916	-0.013376	0.002291	5.43E-09	471973	ieu-b-29	rs4941839	A	G	0.714109	basophil cell count
14	23588731	0.034388	0.002255	1.89E-52	473995	ieu-b-29	rs2239635	C	G	0.70425	basophil cell count
14	75807762	-0.019316	0.002422	1.60E-15	473994	ieu-b-29	rs72721631	A	C	0.237093	basophil cell count
14	57857162	0.028179	0.002564	4.59E-28	472914	ieu-b-29	rs11158159	C	G	0.769788	basophil cell count
14	35366850	0.012153	0.002151	1.66E-08	473996	ieu-b-29	rs34638654	C	G	0.354416	basophil cell count
14	88454910	-0.016386	0.002078	3.30E-15	473058	ieu-b-29	rs2289511	A	G	0.582293	basophil cell count
14	93069980	-0.017529	0.002694	8.00E-11	472914	ieu-b-29	rs72697295	C	G	0.180908	basophil cell count
15	91009484	-0.030894	0.00205	2.71E-51	474000	ieu-b-29	rs2074585	A	G	0.514859	basophil cell count
15	65758874	-0.012695	0.002133	2.71E-09	474000	ieu-b-29	rs7496362	G	C	0.365764	basophil cell count
15	69617688	0.012395	0.002136	6.66E-09	473059	ieu-b-29	rs11633707	A	G	0.636389	basophil cell count
15	101748227	0.026075	0.003356	8.24E-15	458198	ieu-b-29	rs67175901	T	C	0.108202	basophil cell count
15	42677173	0.020338	0.003019	1.69E-11	474000	ieu-b-29	rs28364390	A	T	0.132089	basophil cell count
15	50545159	0.022675	0.002529	3.30E-19	472910	ieu-b-29	rs2070596	A	T	0.211403	basophil cell count
15	64548734	-0.03429	0.004663	2.00E-13	473997	ieu-b-29	rs62021606	G	T	0.050595	basophil cell count
15	81888088	0.014544	0.002451	3.04E-09	473996	ieu-b-29	rs12443468	G	A	0.225894	basophil cell count
16	30471109	0.016801	0.002081	7.19E-16	473980	ieu-b-29	rs7196129	C	T	0.529408	basophil cell count
16	84581684	0.016173	0.002392	1.42E-11	469562	ieu-b-29	rs247833	A	G	0.248859	basophil cell count
16	57570561	-0.014985	0.002233	2.01E-11	472583	ieu-b-29	rs9928015	T	G	0.302009	basophil cell count
16	16123048	-0.017944	0.002172	1.52E-16	472916	ieu-b-29	rs875740	A	C	0.665329	basophil cell count
16	87933057	0.015838	0.002547	5.19E-10	472847	ieu-b-29	rs12921873	T	C	0.210936	basophil cell count
16	88517722	0.023452	0.002204	2.06E-26	467843	ieu-b-29	rs12447180	C	T	0.323627	basophil cell count
16	74523273	0.015904	0.002723	5.34E-09	473977	ieu-b-29	rs71391089	T	G	0.170388	basophil cell count
17	2883320	-0.01342	0.002193	9.60E-10	473992	ieu-b-29	rs7503461	T	C	0.318513	basophil cell count
17	38159335	-0.046353	0.002071	7.71E-111	473990	ieu-b-29	rs12941811	C	T	0.578198	basophil cell count
17	57929535	-0.024975	0.002055	5.83E-34	473058	ieu-b-29	rs1295927	G	A	0.447843	basophil cell count
17	37770005	-0.01827	0.00224	3.60E-16	473994	ieu-b-29	rs12453682	T	C	0.695293	basophil cell count
17	56358429	0.043291	0.004593	4.58E-21	472121	ieu-b-29	rs34097845	T	C	0.056678	basophil cell count
17	72765215	-0.01315	0.002061	1.81E-10	471519	ieu-b-29	rs7420	T	C	0.53772	basophil cell count
17	56345363	0.073906	0.00909	4.48E-16	473539	ieu-b-29	rs8178414	T	C	0.012939	basophil cell count
18	60920854	-0.124742	0.006145	1.47E-91	473056	ieu-b-29	rs17758695	T	C	0.029551	basophil cell count
18	9851388	-0.01406	0.002162	8.12E-11	471517	ieu-b-29	rs561102	T	C	0.65494	basophil cell count
18	23590203	0.014017	0.002241	4.14E-10	472600	ieu-b-29	rs2959356	G	A	0.298096	basophil cell count
18	51789396	0.012728	0.002221	1.03E-08	472915	ieu-b-29	rs602229	C	G	0.692937	basophil cell count
19	837190	-0.028841	0.002472	2.07E-31	461318	ieu-b-29	rs76427287	C	T	0.254032	basophil cell count
19	5813244	0.016484	0.002349	2.36E-12	471908	ieu-b-29	rs2007774	A	T	0.277568	basophil cell count
19	8566299	-0.026046	0.00277	5.59E-21	473039	ieu-b-29	rs2967595	T	C	0.167857	basophil cell count
19	33772811	-0.057212	0.010051	1.29E-08	473139	ieu-b-29	rs73022294	T	C	0.010925	basophil cell count
19	51728477	-0.016693	0.002188	2.44E-14	473996	ieu-b-29	rs12459419	T	C	0.322962	basophil cell count
19	52158316	0.021532	0.003328	1.01E-10	472600	ieu-b-29	rs7250849	T	G	0.107192	basophil cell count
19	16568197	0.022731	0.002225	1.79E-24	472910	ieu-b-29	rs2607278	T	C	0.306108	basophil cell count
19	19743730	-0.021612	0.002364	6.41E-20	473995	ieu-b-29	rs8113682	G	T	0.747423	basophil cell count
19	33726577	0.023734	0.004201	1.65E-08	473999	ieu-b-29	rs118013485	A	G	0.066978	basophil cell count
19	33754548	-0.130213	0.003757	1.00E-200	473058	ieu-b-29	rs78744187	T	C	0.081739	basophil cell count
19	40223884	-0.015638	0.002267	5.51E-12	436632	ieu-b-29	rs7253094	C	G	0.671446	basophil cell count
19	18307468	-0.014562	0.002268	1.41E-10	473994	ieu-b-29	rs1128099	A	G	0.28544	basophil cell count
19	38903032	0.094813	0.006172	3.24E-53	473996	ieu-b-29	rs34158728	A	G	0.028263	basophil cell count
20	1931001	-0.016734	0.00233	7.18E-13	473999	ieu-b-29	rs6045612	T	C	0.26377	basophil cell count
20	49150510	0.01369	0.002337	4.80E-09	473996	ieu-b-29	rs6091176	T	C	0.261115	basophil cell count
20	31267270	-0.037409	0.006689	2.29E-08	473999	ieu-b-29	rs73110111	G	A	0.026813	basophil cell count
20	31263342	0.032512	0.002901	4.12E-29	473059	ieu-b-29	rs6141781	T	C	0.147056	basophil cell count
20	39259278	0.012547	0.002122	3.46E-09	472912	ieu-b-29	rs6029234	C	G	0.625866	basophil cell count
20	43537200	-0.021088	0.002287	3.15E-20	471507	ieu-b-29	rs16989483	C	T	0.274125	basophil cell count
20	31179500	-0.021694	0.00244	6.46E-19	473058	ieu-b-29	rs4911102	T	C	0.234267	basophil cell count
20	62196253	0.012281	0.002091	4.42E-09	471507	ieu-b-29	rs310631	A	C	0.411889	basophil cell count
21	36789420	0.064177	0.006916	1.82E-20	474001	ieu-b-29	rs138595256	G	C	0.025574	basophil cell count
21	36280376	0.028259	0.003218	1.69E-18	472917	ieu-b-29	rs2834670	G	A	0.17203	basophil cell count
21	39621213	0.013945	0.002086	2.37E-11	474001	ieu-b-29	rs2836241	C	T	0.404821	basophil cell count
22	19987202	0.014495	0.002273	1.86E-10	472600	ieu-b-29	rs7285377	T	G	0.284156	basophil cell count
22	38176979	-0.013117	0.002121	6.46E-10	473992	ieu-b-29	rs5750494	G	T	0.629062	basophil cell count
22	24642009	-0.015157	0.002317	6.34E-11	472911	ieu-b-29	rs34288539	T	C	0.273948	basophil cell count
22	41405753	0.03512	0.004154	2.96E-17	473057	ieu-b-29	rs34780507	G	A	0.065683	basophil cell count
22	45631165	-0.016318	0.00205	1.81E-15	473999	ieu-b-29	rs2294199	C	T	0.470274	basophil cell count
1	27140060	-0.041492	0.005077	3.18E-16	562241	ieu-b-30	rs35755865	T	C	0.034195	wbc count
1	56979431	-0.028663	0.004475	1.55E-10	562240	ieu-b-30	rs74076327	C	T	0.04472	wbc count
1	161620089	-0.029557	0.002652	8.08E-29	560151	ieu-b-30	rs61804160	A	T	0.140206	wbc count
1	182145545	0.014395	0.001944	1.36E-13	562225	ieu-b-30	rs1779809	T	C	0.333689	wbc count
1	207227138	-0.011403	0.001866	1.01E-09	562236	ieu-b-30	rs4844565	T	A	0.410019	wbc count
1	225895806	-0.027637	0.002854	3.82E-22	561302	ieu-b-30	rs2615061	A	G	0.117457	wbc count
1	227374949	-0.01152	0.001951	3.66E-09	562239	ieu-b-30	rs6426584	T	A	0.334952	wbc count
1	247588053	-0.024205	0.002801	5.90E-18	561299	ieu-b-30	rs34298354	T	C	0.123549	wbc count
1	10731625	0.017425	0.001945	3.52E-19	506067	ieu-b-30	rs284317	G	A	0.497553	wbc count
1	23850023	-0.020589	0.001895	1.84E-27	561156	ieu-b-30	rs6684709	C	G	0.620492	wbc count
1	42201943	-0.013844	0.001923	6.30E-13	557349	ieu-b-30	rs6667709	T	C	0.370088	wbc count
1	56605746	0.01436	0.00192	7.75E-14	559079	ieu-b-30	rs778125	G	A	0.355448	wbc count
1	66149341	-0.043688	0.001998	6.64E-106	508416	ieu-b-30	rs10889574	A	G	0.356606	wbc count
1	111737916	0.012464	0.002102	3.13E-09	560509	ieu-b-30	rs630505	C	T	0.265394	wbc count
1	156108048	-0.024764	0.003685	1.87E-11	562239	ieu-b-30	rs520910	C	T	0.067393	wbc count
1	207934849	-0.026549	0.002216	4.97E-33	561301	ieu-b-30	rs4844390	G	A	0.220218	wbc count
1	8918313	0.021532	0.001838	1.15E-31	559077	ieu-b-30	rs10864368	C	T	0.502821	wbc count
1	9192307	-0.014617	0.00218	2.08E-11	562238	ieu-b-30	rs12138789	C	T	0.237746	wbc count
1	46321843	-0.018823	0.001853	3.25E-24	557354	ieu-b-30	rs6429582	C	T	0.435077	wbc count
1	79411968	0.048456	0.005508	1.47E-18	505608	ieu-b-30	rs41313381	A	C	0.0304	wbc count
1	159175494	-0.151481	0.008129	1.93E-77	561453	ieu-b-30	rs34599082	T	C	0.013363	wbc count
1	180905694	-0.015409	0.00201	1.83E-14	559077	ieu-b-30	rs3795503	T	C	0.314627	wbc count
1	212405792	0.013484	0.002387	1.67E-08	562242	ieu-b-30	rs903123	T	C	0.818174	wbc count
1	248048016	-0.014563	0.002004	3.83E-13	561154	ieu-b-30	rs4925756	T	C	0.691881	wbc count
1	31224193	0.025162	0.002456	1.33E-24	561299	ieu-b-30	rs7549164	T	C	0.189126	wbc count
1	36943916	-0.044849	0.001866	1.22E-127	561143	ieu-b-30	rs3917932	G	C	0.577481	wbc count
1	43423622	-0.014577	0.002103	4.30E-12	562229	ieu-b-30	rs3754224	C	T	0.270936	wbc count
1	62107021	-0.015546	0.002311	1.81E-11	508416	ieu-b-30	rs1933295	G	A	0.776835	wbc count
1	68056314	-0.021647	0.003435	3.05E-10	507475	ieu-b-30	rs12142474	G	A	0.086122	wbc count
1	92925654	0.0679	0.007944	1.33E-17	562242	ieu-b-30	rs150649461	C	G	0.015183	wbc count
1	150506589	0.0154	0.002154	8.97E-13	562241	ieu-b-30	rs4970996	C	G	0.750743	wbc count
1	198663661	-0.043813	0.004145	4.43E-26	560511	ieu-b-30	rs10494783	A	G	0.052086	wbc count
1	224637790	0.024903	0.002243	1.32E-28	561156	ieu-b-30	rs35571080	C	T	0.212693	wbc count
1	8503379	-0.015878	0.001868	2.02E-17	562213	ieu-b-30	rs301817	A	C	0.582111	wbc count
1	9709072	-0.014039	0.001984	1.55E-12	562233	ieu-b-30	rs9430574	A	G	0.33041	wbc count
1	26859695	0.015327	0.002179	2.06E-12	562239	ieu-b-30	rs112750178	C	T	0.23854	wbc count
1	67369398	-0.012373	0.002061	1.99E-09	508418	ieu-b-30	rs2104415	A	G	0.676227	wbc count
1	101095202	-0.014772	0.001903	8.79E-15	562242	ieu-b-30	rs12566440	G	A	0.364982	wbc count
1	101221482	0.018055	0.001864	3.74E-22	562240	ieu-b-30	rs6696259	C	G	0.408851	wbc count
1	110496087	0.017446	0.002344	1.03E-13	561289	ieu-b-30	rs9429767	A	G	0.197243	wbc count
1	114303808	-0.051839	0.003052	1.14E-64	558294	ieu-b-30	rs6679677	A	C	0.099992	wbc count
1	166922533	-0.017557	0.002242	5.11E-15	562242	ieu-b-30	rs2312675	C	T	0.211587	wbc count
1	169724610	0.018588	0.003119	2.59E-09	562240	ieu-b-30	rs55671712	T	C	0.095812	wbc count
1	183440531	-0.034443	0.004735	3.65E-13	508419	ieu-b-30	rs41272536	G	A	0.045737	wbc count
1	200296339	0.013402	0.002029	4.08E-11	562242	ieu-b-30	rs2790122	C	T	0.712432	wbc count
1	234765256	-0.017399	0.002188	1.91E-15	557350	ieu-b-30	rs533483	A	G	0.243389	wbc count
1	236105910	-0.057486	0.002959	5.08E-84	562242	ieu-b-30	rs1886654	C	T	0.892184	wbc count
1	247606276	-0.027014	0.001899	7.00E-46	561158	ieu-b-30	rs56188865	C	T	0.374222	wbc count
2	8563029	0.015881	0.002332	1.01E-11	561156	ieu-b-30	rs7572278	A	T	0.207324	wbc count
2	24000145	0.034599	0.002765	6.75E-36	541793	ieu-b-30	rs72780125	C	T	0.131112	wbc count
2	70385245	-0.031395	0.003962	2.43E-15	562202	ieu-b-30	rs60190483	C	T	0.057277	wbc count
2	85425048	-0.013314	0.002414	3.55E-08	562237	ieu-b-30	rs57871178	C	T	0.17625	wbc count
2	160687231	-0.030932	0.002446	1.28E-36	558132	ieu-b-30	rs2729707	G	A	0.830063	wbc count
2	202119789	0.01504	0.001882	1.38E-15	557352	ieu-b-30	rs10931934	C	T	0.600163	wbc count
2	12931092	0.018542	0.001837	6.27E-24	558143	ieu-b-30	rs1863176	C	G	0.496944	wbc count
2	27730940	-0.032863	0.001875	9.83E-69	560510	ieu-b-30	rs1260326	C	T	0.601256	wbc count
2	61605614	0.021995	0.001839	6.48E-33	559082	ieu-b-30	rs10208769	A	T	0.515578	wbc count
2	65642097	0.022535	0.001877	3.70E-33	562235	ieu-b-30	rs6731993	T	A	0.407782	wbc count
2	112914691	0.02399	0.002928	2.69E-16	503238	ieu-b-30	rs71409899	T	A	0.134731	wbc count
2	113841030	0.036475	0.001959	2.59E-77	503530	ieu-b-30	rs6734238	G	A	0.402192	wbc count
2	153381036	-0.036288	0.004834	6.36E-14	558141	ieu-b-30	rs114427331	G	C	0.03761	wbc count
2	219960543	-0.01783	0.003116	1.08E-08	557052	ieu-b-30	rs72951729	A	C	0.096253	wbc count
2	234257452	-0.010695	0.001888	1.52E-08	558138	ieu-b-30	rs34332006	T	C	0.389704	wbc count
2	237779229	0.027162	0.002111	7.73E-38	558142	ieu-b-30	rs10164769	T	C	0.74307	wbc count
2	238864939	-0.010877	0.001937	2.00E-08	557048	ieu-b-30	rs62194505	A	G	0.382331	wbc count
2	28612213	0.011878	0.001857	1.64E-10	562241	ieu-b-30	rs1509396	C	G	0.511135	wbc count
2	46067445	0.014783	0.002161	8.11E-12	562243	ieu-b-30	rs935655	G	T	0.761993	wbc count
2	101735276	0.020577	0.001898	2.31E-27	558143	ieu-b-30	rs796056	C	A	0.623451	wbc count
2	188345017	-0.016872	0.002017	6.31E-17	557056	ieu-b-30	rs8176528	A	G	0.297384	wbc count
2	192522423	0.02676	0.00359	9.38E-14	558144	ieu-b-30	rs12997100	C	T	0.070514	wbc count
2	213935900	0.012292	0.001866	4.66E-11	557354	ieu-b-30	rs10203838	C	T	0.417873	wbc count
2	85551696	-0.014719	0.001834	1.06E-15	561134	ieu-b-30	rs17026212	G	T	0.513548	wbc count
2	102376755	0.018655	0.002195	1.99E-17	558136	ieu-b-30	rs34562738	A	G	0.77203	wbc count
2	128410244	0.021084	0.002892	3.19E-13	558142	ieu-b-30	rs11688303	T	C	0.120295	wbc count
2	143886819	-0.035863	0.00283	9.22E-37	558142	ieu-b-30	rs79716587	A	G	0.124095	wbc count
2	145787050	-0.014328	0.002114	1.26E-11	558139	ieu-b-30	rs1371045	C	T	0.744485	wbc count
2	182315885	0.035796	0.001853	4.66E-83	558139	ieu-b-30	rs7573465	T	G	0.554185	wbc count
2	211540507	-0.021105	0.001979	1.60E-26	558143	ieu-b-30	rs1047891	A	C	0.314955	wbc count
2	216253039	0.011698	0.001917	1.08E-09	558142	ieu-b-30	rs1250215	C	G	0.64108	wbc count
2	232579795	-0.023327	0.002239	2.14E-25	558136	ieu-b-30	rs6755895	C	T	0.231769	wbc count
2	26054731	0.025273	0.004383	8.34E-09	562240	ieu-b-30	rs139369470	C	T	0.047983	wbc count
2	31463044	0.014666	0.002007	2.87E-13	561149	ieu-b-30	rs633323	T	A	0.697507	wbc count
2	54787592	0.032813	0.003538	1.92E-20	562242	ieu-b-30	rs75475627	G	C	0.076568	wbc count
2	111719640	0.025242	0.004067	5.58E-10	504320	ieu-b-30	rs12999905	A	G	0.061608	wbc count
2	161222998	0.011451	0.001949	4.36E-09	558140	ieu-b-30	rs6746368	T	A	0.334194	wbc count
2	163237390	0.018714	0.001927	2.87E-22	558138	ieu-b-30	rs2068330	G	C	0.360551	wbc count
2	169709757	-0.02209	0.001842	4.34E-33	558138	ieu-b-30	rs527393	A	G	0.467803	wbc count
2	182218046	0.030784	0.002158	4.07E-46	558141	ieu-b-30	rs17270882	C	G	0.239086	wbc count
2	198140249	-0.012945	0.002325	2.65E-08	558130	ieu-b-30	rs10205474	A	C	0.201408	wbc count
2	211143185	-0.010185	0.001848	3.67E-08	558143	ieu-b-30	rs4672564	C	A	0.500893	wbc count
2	219020958	-0.138239	0.00975	1.38E-45	546609	ieu-b-30	rs114050631	T	C	0.011062	wbc count
2	227105921	0.01116	0.00192	6.36E-09	557354	ieu-b-30	rs2943650	T	C	0.644643	wbc count
3	12266804	-0.025822	0.001882	8.29E-43	562234	ieu-b-30	rs1822534	G	A	0.394237	wbc count
3	71355240	0.039902	0.00608	5.47E-11	560386	ieu-b-30	rs35592432	C	G	0.027242	wbc count
3	119768246	-0.012328	0.001992	6.27E-10	505259	ieu-b-30	rs12630592	T	G	0.3731	wbc count
3	132206291	0.025752	0.003204	9.68E-16	562233	ieu-b-30	rs112880875	A	G	0.090039	wbc count
3	169319801	-0.014309	0.001909	6.95E-14	561157	ieu-b-30	rs10936588	A	G	0.636322	wbc count
3	185912816	0.022319	0.003192	2.80E-12	562235	ieu-b-30	rs9867398	T	C	0.094175	wbc count
3	194389876	0.010499	0.00186	1.71E-08	561158	ieu-b-30	rs1621453	G	A	0.56322	wbc count
3	42909050	-0.024654	0.001886	5.44E-39	562238	ieu-b-30	rs1366045	C	T	0.384323	wbc count
3	56848999	0.01247	0.001887	4.03E-11	561148	ieu-b-30	rs6445826	C	T	0.498475	wbc count
3	70940474	-0.024206	0.004232	1.09E-08	561302	ieu-b-30	rs115433278	A	G	0.053082	wbc count
3	107295665	-0.023984	0.002466	2.48E-22	562238	ieu-b-30	rs7639292	T	C	0.168472	wbc count
3	119056040	-0.013518	0.002467	4.35E-08	506686	ieu-b-30	rs9835104	A	G	0.18798	wbc count
3	140933565	0.027526	0.002769	2.99E-23	561135	ieu-b-30	rs2012610	T	G	0.127328	wbc count
3	27334294	-0.012877	0.002042	2.97E-10	560809	ieu-b-30	rs11927257	T	C	0.282198	wbc count
3	49162583	0.028328	0.004568	5.79E-10	560509	ieu-b-30	rs35713889	T	C	0.043464	wbc count
3	128317273	0.024566	0.001984	3.46E-35	562241	ieu-b-30	rs2713573	T	C	0.689211	wbc count
3	141206800	-0.044448	0.003776	5.94E-32	562240	ieu-b-30	rs9819371	T	C	0.064757	wbc count
3	183730295	0.018004	0.001907	3.87E-21	560510	ieu-b-30	rs4074672	T	C	0.369536	wbc count
3	12946142	0.017874	0.00285	3.67E-10	506685	ieu-b-30	rs3773312	A	G	0.134067	wbc count
3	14277058	-0.016816	0.002745	9.30E-10	544951	ieu-b-30	rs73028871	T	C	0.133879	wbc count
3	27757018	0.019217	0.001891	3.11E-24	561295	ieu-b-30	rs2371108	T	G	0.388965	wbc count
3	39307162	0.020274	0.00243	7.70E-17	560513	ieu-b-30	rs3732378	A	G	0.172487	wbc count
3	128187057	0.016035	0.002454	6.59E-11	561154	ieu-b-30	rs62270938	T	C	0.177104	wbc count
3	156797373	0.014676	0.001887	7.69E-15	562121	ieu-b-30	rs10049210	C	T	0.404518	wbc count
3	185999077	0.01378	0.002231	6.76E-10	562241	ieu-b-30	rs2284837	G	A	0.220169	wbc count
3	196518623	-0.033578	0.001872	7.45E-72	562216	ieu-b-30	rs9829114	A	G	0.414149	wbc count
3	47026885	-0.026007	0.001965	6.07E-40	559076	ieu-b-30	rs4234465	C	G	0.422709	wbc count
3	58033701	-0.017511	0.001961	4.51E-19	561300	ieu-b-30	rs6779340	G	C	0.336941	wbc count
3	63842629	-0.013264	0.001909	3.88E-12	561154	ieu-b-30	rs832190	T	C	0.633275	wbc count
3	71677746	0.014483	0.002457	3.88E-09	562242	ieu-b-30	rs830623	C	A	0.169687	wbc count
3	98422588	0.012802	0.001862	6.34E-12	562240	ieu-b-30	rs4504118	C	G	0.558728	wbc count
3	141659512	-0.014128	0.002541	2.76E-08	561158	ieu-b-30	rs6440053	A	T	0.842254	wbc count
3	150990510	0.023275	0.002437	1.35E-21	560513	ieu-b-30	rs6440732	A	C	0.827718	wbc count
4	26295540	-0.025605	0.004196	1.08E-09	562230	ieu-b-30	rs140311179	G	C	0.051183	wbc count
4	36312542	0.055643	0.004613	1.83E-33	561301	ieu-b-30	rs28530750	A	G	0.043032	wbc count
4	74948054	-0.063244	0.001899	1.00E-200	562241	ieu-b-30	rs1371794	C	A	0.622486	wbc count
4	3105200	-0.016477	0.001926	1.23E-17	562226	ieu-b-30	rs73191188	A	G	0.353128	wbc count
4	55991042	0.011097	0.001947	1.24E-08	560506	ieu-b-30	rs12502008	T	G	0.361382	wbc count
4	83406211	-0.025247	0.003841	5.09E-11	561301	ieu-b-30	rs62311395	G	A	0.061901	wbc count
4	83632973	0.021031	0.002326	1.61E-19	558139	ieu-b-30	rs1506609	G	A	0.799464	wbc count
4	6943776	-0.0184	0.001904	4.54E-22	562238	ieu-b-30	rs6831590	T	G	0.367282	wbc count
4	38329783	0.015458	0.001903	4.76E-16	558138	ieu-b-30	rs987121	T	A	0.606217	wbc count
4	38680015	0.020133	0.00193	1.88E-25	562241	ieu-b-30	rs13132853	G	A	0.355109	wbc count
4	55500714	-0.019466	0.00184	3.90E-26	560151	ieu-b-30	rs6554195	T	G	0.483581	wbc count
4	103449131	-0.050832	0.006222	3.24E-16	562239	ieu-b-30	rs113473633	G	A	0.025546	wbc count
4	110944912	-0.010471	0.001899	3.61E-08	560831	ieu-b-30	rs28588746	G	A	0.377846	wbc count
4	146123196	-0.034084	0.006181	3.58E-08	561295	ieu-b-30	rs62345144	C	G	0.024821	wbc count
4	706700	0.02176	0.001948	6.30E-29	507479	ieu-b-30	rs35734242	C	T	0.427987	wbc count
4	72615362	-0.029079	0.002022	7.57E-47	562242	ieu-b-30	rs11723621	G	A	0.29001	wbc count
4	151171269	0.013867	0.002123	6.67E-11	561297	ieu-b-30	rs2305980	A	T	0.255073	wbc count
4	152247161	0.016404	0.001855	9.69E-19	562240	ieu-b-30	rs6854855	G	A	0.486909	wbc count
4	55408875	0.025769	0.002141	2.52E-33	562241	ieu-b-30	rs218264	T	A	0.250868	wbc count
4	57761417	-0.018201	0.001883	4.42E-22	562233	ieu-b-30	rs2412771	C	T	0.416739	wbc count
4	74703999	0.042606	0.001922	8.77E-109	557354	ieu-b-30	rs16850073	T	C	0.374415	wbc count
4	89750668	-0.014688	0.002228	4.50E-11	562243	ieu-b-30	rs13149209	C	T	0.217886	wbc count
4	105806108	0.049756	0.005126	3.00E-22	562241	ieu-b-30	rs144317085	T	A	0.034356	wbc count
4	120263315	-0.015667	0.001959	1.35E-15	558743	ieu-b-30	rs10006495	G	T	0.353947	wbc count
4	145026126	0.052247	0.005162	4.74E-24	562239	ieu-b-30	rs11735662	T	C	0.033197	wbc count
5	134712566	0.040077	0.006305	2.13E-10	559444	ieu-b-30	rs79237520	T	C	0.022751	wbc count
5	57315635	-0.018732	0.002351	1.72E-15	562241	ieu-b-30	rs11744663	A	G	0.190499	wbc count
5	57527886	-0.015326	0.001939	2.83E-15	562242	ieu-b-30	rs2910580	A	T	0.659268	wbc count
5	141509537	0.022974	0.001894	7.86E-34	561145	ieu-b-30	rs4391200	G	A	0.618964	wbc count
5	179126457	-0.02131	0.002441	2.71E-18	561298	ieu-b-30	rs13180726	A	G	0.825591	wbc count
5	35875227	0.020353	0.002093	2.52E-22	559079	ieu-b-30	rs987107	A	G	0.261079	wbc count
5	111033606	0.02617	0.003837	9.39E-12	561302	ieu-b-30	rs79692389	C	G	0.061217	wbc count
5	148200553	-0.017857	0.00186	8.67E-22	562242	ieu-b-30	rs2082382	A	G	0.55412	wbc count
5	156392082	-0.015601	0.001876	9.71E-17	562239	ieu-b-30	rs4704826	A	C	0.633681	wbc count
5	34654477	0.012934	0.001852	3.00E-12	557351	ieu-b-30	rs464609	A	G	0.544492	wbc count
5	54880701	-0.013374	0.001946	6.53E-12	557354	ieu-b-30	rs10940474	T	C	0.659356	wbc count
5	68610623	-0.020573	0.00186	2.12E-28	561291	ieu-b-30	rs6877725	C	T	0.445441	wbc count
5	71743755	-0.036192	0.002813	7.45E-38	562242	ieu-b-30	rs4703541	A	G	0.878793	wbc count
5	114806819	-0.013818	0.0021	4.91E-11	559081	ieu-b-30	rs257063	T	C	0.740602	wbc count
5	122093740	0.013254	0.001858	1.02E-12	562219	ieu-b-30	rs6878780	C	T	0.426771	wbc count
5	131677047	-0.033069	0.001842	5.08E-72	561148	ieu-b-30	rs11242109	T	G	0.477227	wbc count
5	1107428	-0.013323	0.001992	2.34E-11	488908	ieu-b-30	rs4535497	A	C	0.570032	wbc count
5	1285974	0.029089	0.00212	8.30E-43	490023	ieu-b-30	rs7705526	A	C	0.327218	wbc count
5	96275201	0.012676	0.001864	1.09E-11	562219	ieu-b-30	rs2432142	A	G	0.433689	wbc count
5	100025698	0.014107	0.001841	1.92E-14	561154	ieu-b-30	rs10515269	G	C	0.483838	wbc count
5	118726637	-0.022316	0.002222	1.04E-23	560821	ieu-b-30	rs79272926	A	C	0.221625	wbc count
5	159207694	0.025101	0.004098	9.35E-10	559082	ieu-b-30	rs9313822	A	G	0.052082	wbc count
5	173075213	0.016744	0.001872	3.94E-19	562240	ieu-b-30	rs9885207	C	T	0.41613	wbc count
5	173205282	-0.03629	0.00208	4.20E-68	561302	ieu-b-30	rs2561758	G	A	0.723119	wbc count
6	43814190	0.014462	0.00202	8.36E-13	562236	ieu-b-30	rs6458354	T	C	0.707553	wbc count
6	45588963	0.022809	0.003374	1.43E-11	562240	ieu-b-30	rs73738524	G	A	0.080389	wbc count
6	86819356	0.012643	0.002139	3.49E-09	562241	ieu-b-30	rs74679834	G	C	0.277091	wbc count
6	121814703	0.014143	0.002394	3.57E-09	561300	ieu-b-30	rs10872223	T	C	0.18332	wbc count
6	135846518	0.018185	0.001839	5.06E-23	562241	ieu-b-30	rs12214269	A	G	0.545937	wbc count
6	147701217	0.015366	0.001845	8.51E-17	562240	ieu-b-30	rs9390461	G	A	0.538265	wbc count
6	31340559	-0.020322	0.001892	7.10E-27	560204	ieu-b-30	rs2394990	A	C	0.632626	wbc count
6	32209861	-0.052806	0.001961	1.41E-159	556052	ieu-b-30	rs507778	T	C	0.333105	wbc count
6	32739888	0.019199	0.002409	1.68E-15	556269	ieu-b-30	rs1383265	C	T	0.17909	wbc count
6	126874091	-0.013767	0.001834	6.34E-14	562238	ieu-b-30	rs9375447	G	A	0.494601	wbc count
6	137082948	0.016547	0.001881	1.48E-18	562239	ieu-b-30	rs6924387	G	A	0.412477	wbc count
6	153005229	-0.013802	0.002306	2.23E-09	562241	ieu-b-30	rs7751717	A	G	0.199529	wbc count
6	170491076	0.01955	0.003311	3.62E-09	508420	ieu-b-30	rs2935104	G	A	0.906903	wbc count
6	21382765	-0.021637	0.001891	2.79E-30	562225	ieu-b-30	rs4712614	G	T	0.619988	wbc count
6	31362891	-0.028815	0.001896	4.00E-52	561087	ieu-b-30	rs2523468	G	C	0.514539	wbc count
6	43693094	-0.01534	0.001892	5.41E-16	560214	ieu-b-30	rs11965885	T	G	0.58175	wbc count
6	52223211	-0.011963	0.001973	1.38E-09	562241	ieu-b-30	rs9382100	A	T	0.324967	wbc count
6	90946479	-0.021092	0.001914	3.21E-28	560507	ieu-b-30	rs4707609	C	T	0.360123	wbc count
6	7140831	0.026498	0.002326	5.10E-30	562241	ieu-b-30	rs1285886	A	G	0.196802	wbc count
6	10528794	-0.013586	0.001843	1.76E-13	559430	ieu-b-30	rs560194	C	T	0.530014	wbc count
6	16758425	-0.030663	0.002456	9.97E-36	560216	ieu-b-30	rs1322599	T	C	0.174313	wbc count
6	25866380	0.024724	0.00384	1.25E-10	562241	ieu-b-30	rs72843590	A	C	0.06259	wbc count
6	29748690	-0.035855	0.001971	7.26E-74	559747	ieu-b-30	rs1611236	A	G	0.322501	wbc count
6	31236115	0.077234	0.001878	1.00E-200	561159	ieu-b-30	rs2853951	T	C	0.599507	wbc count
6	35153565	-0.032759	0.002404	3.09E-42	562239	ieu-b-30	rs9348970	C	G	0.178025	wbc count
6	88001064	-0.015962	0.001847	5.95E-18	558142	ieu-b-30	rs3857488	G	A	0.527618	wbc count
6	105443189	-0.010156	0.001854	4.41E-08	562239	ieu-b-30	rs364663	A	T	0.558947	wbc count
6	122734972	0.020151	0.001843	8.48E-28	562242	ieu-b-30	rs549302	A	G	0.545007	wbc count
6	159465977	-0.020403	0.001853	3.74E-28	560506	ieu-b-30	rs1738074	C	T	0.567796	wbc count
6	396321	0.022394	0.002349	1.61E-21	544160	ieu-b-30	rs12203592	T	C	0.210255	wbc count
6	22104421	0.012282	0.001866	4.85E-11	561295	ieu-b-30	rs2328667	G	A	0.561405	wbc count
6	32618190	-0.028632	0.002693	2.25E-26	445620	ieu-b-30	rs185774696	T	C	0.273418	wbc count
6	46893355	-0.025502	0.002683	2.15E-21	561157	ieu-b-30	rs2012011	A	G	0.136123	wbc count
6	109610474	0.023076	0.001839	4.35E-36	562232	ieu-b-30	rs9487043	T	C	0.486515	wbc count
6	135418916	-0.04663	0.002089	2.48E-110	561449	ieu-b-30	rs7776054	G	A	0.261097	wbc count
6	138053203	-0.028441	0.003727	2.45E-14	562240	ieu-b-30	rs72978754	C	T	0.065813	wbc count
7	2759473	0.018842	0.002054	4.81E-20	555158	ieu-b-30	rs798555	C	T	0.294964	wbc count
7	17279294	0.011441	0.00208	3.85E-08	560512	ieu-b-30	rs1476081	T	G	0.294671	wbc count
7	65662767	-0.038684	0.004464	4.76E-18	508398	ieu-b-30	rs12540307	T	C	0.048819	wbc count
7	92223957	-0.036605	0.003489	1.01E-25	562243	ieu-b-30	rs4729046	C	T	0.924065	wbc count
7	92239892	-0.075776	0.009684	5.33E-15	560391	ieu-b-30	rs182090955	A	G	0.009784	wbc count
7	92300568	-0.121199	0.00624	5.53E-84	561302	ieu-b-30	rs3731332	T	C	0.023234	wbc count
7	104709946	0.017618	0.002845	6.06E-10	562238	ieu-b-30	rs10808139	A	G	0.118535	wbc count
7	139719439	-0.016152	0.002298	2.19E-12	560217	ieu-b-30	rs6952262	G	C	0.205159	wbc count
7	18148091	-0.013276	0.002333	1.30E-08	562241	ieu-b-30	rs17138597	A	G	0.194778	wbc count
7	28277107	0.043041	0.001898	7.85E-114	562239	ieu-b-30	rs2158799	G	C	0.611828	wbc count
7	50293405	0.016915	0.001968	8.70E-18	562242	ieu-b-30	rs6583435	A	C	0.679683	wbc count
7	56056571	-0.017568	0.002148	3.03E-16	560151	ieu-b-30	rs4948097	G	A	0.758343	wbc count
7	129648708	-0.010993	0.001875	4.70E-09	561298	ieu-b-30	rs6948695	C	T	0.413883	wbc count
7	149154551	-0.010408	0.00186	2.24E-08	562241	ieu-b-30	rs13237635	C	T	0.565316	wbc count
7	73042085	-0.021214	0.002399	9.80E-19	508416	ieu-b-30	rs62466318	T	C	0.202209	wbc count
7	75748183	-0.01333	0.002258	3.66E-09	507300	ieu-b-30	rs7781268	A	G	0.245805	wbc count
7	130575884	-0.027515	0.003156	2.97E-18	562239	ieu-b-30	rs9656395	G	A	0.095026	wbc count
7	6692605	0.018298	0.001886	3.11E-22	560209	ieu-b-30	rs1474419	C	T	0.579762	wbc count
7	22754768	-0.018545	0.001949	1.89E-21	562238	ieu-b-30	rs7776857	T	G	0.65805	wbc count
7	28724374	0.059326	0.002043	2.73E-185	561153	ieu-b-30	rs56388170	T	G	0.294509	wbc count
7	36084529	0.020606	0.001897	1.92E-27	560511	ieu-b-30	rs2710804	C	T	0.375925	wbc count
7	38270550	0.013403	0.002157	5.33E-10	562241	ieu-b-30	rs10260281	C	G	0.236987	wbc count
7	92299545	-0.124348	0.006855	1.80E-73	560514	ieu-b-30	rs2282986	C	T	0.018529	wbc count
7	148781247	-0.015405	0.001914	8.82E-16	562236	ieu-b-30	rs74607840	A	G	0.625943	wbc count
7	2410151	0.015196	0.002296	3.76E-11	562239	ieu-b-30	rs4721650	G	A	0.209572	wbc count
7	8024840	-0.029716	0.003269	1.04E-19	562237	ieu-b-30	rs60466842	A	C	0.087587	wbc count
7	45009341	0.041036	0.00257	2.34E-57	561454	ieu-b-30	rs3735485	G	A	0.844672	wbc count
7	47465325	-0.011262	0.00185	1.19E-09	562236	ieu-b-30	rs2692540	G	C	0.428252	wbc count
7	106372622	-0.017407	0.001848	4.90E-21	558136	ieu-b-30	rs342294	C	T	0.455851	wbc count
7	116379094	0.011328	0.001851	9.71E-10	560513	ieu-b-30	rs38859	T	C	0.448861	wbc count
7	130742066	-0.02444	0.00211	5.47E-31	559426	ieu-b-30	rs7803075	G	A	0.7342	wbc count
8	6901304	0.012379	0.001918	1.12E-10	562241	ieu-b-30	rs12716647	C	G	0.637508	wbc count
8	27226790	-0.013467	0.001888	1.02E-12	560510	ieu-b-30	rs755951	C	A	0.402765	wbc count
8	38835269	0.011055	0.001872	3.59E-09	557353	ieu-b-30	rs6474514	C	T	0.41173	wbc count
8	68795618	-0.019264	0.001849	2.22E-25	562240	ieu-b-30	rs4276676	C	T	0.469209	wbc count
8	78946874	-0.014361	0.001947	1.71E-13	562239	ieu-b-30	rs1947897	C	G	0.336356	wbc count
8	79598362	-0.013208	0.001997	3.91E-11	560219	ieu-b-30	rs10102877	A	G	0.684662	wbc count
8	100824550	0.02711	0.004466	1.32E-09	560513	ieu-b-30	rs921313	A	G	0.044853	wbc count
8	142337734	-0.026558	0.002018	1.57E-39	503530	ieu-b-30	rs6985508	A	G	0.357998	wbc count
8	56796697	-0.017192	0.001948	1.15E-18	508409	ieu-b-30	rs1511724	G	C	0.422068	wbc count
8	106296090	0.014259	0.002045	3.25E-12	560513	ieu-b-30	rs17209630	A	G	0.281259	wbc count
8	129012574	0.019951	0.001855	6.13E-27	560510	ieu-b-30	rs10087240	T	C	0.457631	wbc count
8	22966769	-0.032751	0.00242	1.09E-41	560512	ieu-b-30	rs12550612	A	G	0.821328	wbc count
8	55449281	-0.02207	0.00237	1.32E-20	508414	ieu-b-30	rs28571765	C	T	0.206778	wbc count
8	61650831	0.046831	0.002355	5.71E-88	562243	ieu-b-30	rs7846314	T	A	0.187345	wbc count
8	103919090	-0.01971	0.002186	2.03E-19	560151	ieu-b-30	rs11993347	C	T	0.230466	wbc count
8	126337758	0.014332	0.001849	9.50E-15	560799	ieu-b-30	rs4870937	T	A	0.543796	wbc count
8	130605871	-0.036254	0.00186	1.54E-84	562237	ieu-b-30	rs55964818	C	T	0.567337	wbc count
8	130694185	-0.075356	0.008651	3.19E-18	562239	ieu-b-30	rs145209947	A	C	0.01404	wbc count
8	142241681	0.024146	0.003326	4.06E-13	508418	ieu-b-30	rs7005996	T	C	0.906282	wbc count
8	10647823	0.021379	0.001867	2.44E-30	559428	ieu-b-30	rs11250076	G	A	0.574673	wbc count
8	30316162	0.013094	0.001841	1.17E-12	559076	ieu-b-30	rs13248936	G	A	0.498342	wbc count
8	61419728	0.021365	0.001904	3.54E-29	559083	ieu-b-30	rs2875974	A	G	0.373406	wbc count
8	87169049	0.011839	0.002018	4.56E-09	560832	ieu-b-30	rs10808536	A	G	0.295428	wbc count
8	106583124	-0.021974	0.002057	1.34E-26	560514	ieu-b-30	rs4734879	G	A	0.276159	wbc count
8	41828063	0.011449	0.002032	1.81E-08	562239	ieu-b-30	rs12216862	T	C	0.290091	wbc count
8	79012343	-0.036092	0.002609	1.77E-43	562239	ieu-b-30	rs62510269	G	A	0.14573	wbc count
8	105784723	-0.011891	0.002003	2.99E-09	560509	ieu-b-30	rs3847147	A	G	0.306976	wbc count
9	282738	0.026196	0.002363	1.57E-28	562235	ieu-b-30	rs13291664	G	A	0.186933	wbc count
9	4654774	-0.011492	0.001857	6.27E-10	562241	ieu-b-30	rs6476883	A	G	0.437247	wbc count
9	4984530	-0.014956	0.00193	9.58E-15	560218	ieu-b-30	rs1887428	C	G	0.625091	wbc count
9	79326680	-0.016605	0.002181	2.81E-14	547355	ieu-b-30	rs626416	C	G	0.762943	wbc count
9	114655098	0.014823	0.001994	1.11E-13	559081	ieu-b-30	rs7855091	A	G	0.307022	wbc count
9	2621482	0.015628	0.002288	8.71E-12	560215	ieu-b-30	rs7852409	G	C	0.764716	wbc count
9	22142756	-0.034202	0.002489	6.16E-43	562241	ieu-b-30	rs12376511	C	T	0.164417	wbc count
9	38196117	-0.013076	0.001843	1.36E-12	562238	ieu-b-30	rs10973700	C	G	0.486357	wbc count
9	91383601	0.010359	0.001856	2.45E-08	560512	ieu-b-30	rs4877107	C	T	0.457254	wbc count
9	112738298	0.021786	0.002517	5.16E-18	559084	ieu-b-30	rs12683699	G	A	0.160286	wbc count
9	21990457	0.028141	0.002055	1.25E-42	560512	ieu-b-30	rs7036656	T	C	0.7215	wbc count
9	34999007	0.011216	0.002038	3.84E-08	562235	ieu-b-30	rs10814191	T	C	0.713413	wbc count
9	35687556	0.019834	0.002029	1.53E-22	562234	ieu-b-30	rs3793537	C	G	0.290389	wbc count
9	91545621	0.017932	0.002003	3.63E-19	562232	ieu-b-30	rs72747074	A	G	0.31238	wbc count
9	102268861	0.012766	0.001902	2.00E-11	562241	ieu-b-30	rs7864482	G	A	0.377314	wbc count
9	113912553	-0.026981	0.00184	1.19E-48	562242	ieu-b-30	rs10980797	G	A	0.487935	wbc count
9	136141870	-0.04119	0.002367	8.55E-68	562234	ieu-b-30	rs2519093	T	C	0.185612	wbc count
9	86595801	-0.025352	0.002125	8.84E-33	562238	ieu-b-30	rs796003	T	G	0.258407	wbc count
9	115978022	-0.015236	0.00208	2.49E-13	562148	ieu-b-30	rs12343532	A	T	0.272342	wbc count
9	136946799	0.01427	0.001892	4.87E-14	562240	ieu-b-30	rs2506699	G	A	0.483895	wbc count
9	139330158	0.031056	0.002174	2.87E-46	517656	ieu-b-30	rs4413892	A	G	0.276136	wbc count
9	4746539	0.016995	0.001853	4.86E-20	561301	ieu-b-30	rs447124	T	C	0.490566	wbc count
9	95380726	0.017567	0.002475	1.31E-12	559080	ieu-b-30	rs2148537	A	G	0.166266	wbc count
9	95747389	0.01034	0.001861	2.84E-08	560500	ieu-b-30	rs7850247	C	T	0.514717	wbc count
9	125809291	-0.04012	0.006861	5.13E-09	562242	ieu-b-30	rs77215665	G	A	0.018274	wbc count
9	127191232	-0.016612	0.001953	1.93E-17	561155	ieu-b-30	rs10986338	A	G	0.649839	wbc count
9	139929080	-0.020075	0.002239	3.25E-19	508416	ieu-b-30	rs41317014	T	C	0.247562	wbc count
10	28800023	0.030146	0.00219	4.75E-43	562240	ieu-b-30	rs2993986	T	C	0.774092	wbc count
10	30492267	0.01735	0.001951	6.25E-19	562241	ieu-b-30	rs2091084	C	T	0.653201	wbc count
10	115720674	-0.016866	0.001919	1.63E-18	561157	ieu-b-30	rs180941	A	G	0.625014	wbc count
10	6111622	-0.013749	0.002349	4.95E-09	562241	ieu-b-30	rs41295055	T	C	0.186956	wbc count
10	126348565	0.025211	0.002007	3.68E-36	562241	ieu-b-30	rs3781454	A	G	0.676766	wbc count
10	25218243	-0.049726	0.001914	1.10E-148	562240	ieu-b-30	rs10828725	T	G	0.364782	wbc count
10	44880260	-0.025833	0.002003	5.05E-38	562239	ieu-b-30	rs72790862	C	T	0.306947	wbc count
10	64418739	-0.012414	0.002033	1.05E-09	561158	ieu-b-30	rs6479830	C	T	0.715242	wbc count
10	104487443	0.016558	0.001904	3.60E-18	561300	ieu-b-30	rs7917772	A	G	0.630809	wbc count
10	113902454	-0.01417	0.002131	3.02E-11	561151	ieu-b-30	rs72836628	T	C	0.249186	wbc count
10	120884160	0.011894	0.001855	1.47E-10	562239	ieu-b-30	rs11198788	C	T	0.430983	wbc count
10	4129296	0.016749	0.00249	1.80E-11	559084	ieu-b-30	rs11252331	G	T	0.836619	wbc count
10	13536512	0.015277	0.001862	2.44E-16	559078	ieu-b-30	rs10906393	T	A	0.575521	wbc count
10	18265893	0.012956	0.001834	1.70E-12	562235	ieu-b-30	rs692594	C	G	0.488761	wbc count
10	26758576	-0.015482	0.001905	4.55E-16	561155	ieu-b-30	rs703005	T	C	0.598155	wbc count
10	73520632	0.038842	0.00322	1.79E-33	503532	ieu-b-30	rs3747869	C	A	0.900449	wbc count
10	99084426	0.043116	0.001874	4.56E-117	562236	ieu-b-30	rs61863767	T	C	0.596247	wbc count
10	115854445	0.018141	0.002233	4.79E-16	562240	ieu-b-30	rs12784071	T	C	0.222099	wbc count
10	50264204	-0.023627	0.002187	3.58E-27	559081	ieu-b-30	rs17011726	G	C	0.232584	wbc count
10	65277026	-0.029017	0.00184	5.75E-56	562237	ieu-b-30	rs7082470	A	G	0.474125	wbc count
10	69566751	-0.021583	0.003031	1.11E-12	562227	ieu-b-30	rs1885474	G	T	0.102894	wbc count
10	79594931	0.012677	0.00195	8.28E-11	561296	ieu-b-30	rs11002309	T	C	0.340114	wbc count
10	88328341	-0.012456	0.002048	1.23E-09	560787	ieu-b-30	rs10749539	G	C	0.292801	wbc count
10	89681458	-0.050292	0.004692	9.00E-27	559446	ieu-b-30	rs59085061	G	A	0.040472	wbc count
10	96210400	-0.01889	0.001838	9.60E-25	562239	ieu-b-30	rs9633675	C	G	0.478894	wbc count
11	305619	0.038666	0.001952	2.79E-87	500261	ieu-b-30	rs6421984	C	T	0.514549	wbc count
11	3004526	0.014895	0.002	9.95E-14	562233	ieu-b-30	rs1468102	G	C	0.306335	wbc count
11	8907583	-0.010562	0.001872	1.73E-08	545886	ieu-b-30	rs10769968	C	G	0.455606	wbc count
11	12133478	-0.018063	0.002016	3.43E-19	562238	ieu-b-30	rs11022177	G	C	0.311138	wbc count
11	47951353	0.025191	0.001944	2.32E-38	561154	ieu-b-30	rs1228024	A	C	0.661308	wbc count
11	61571348	-0.024925	0.001991	6.38E-36	558136	ieu-b-30	rs174548	G	C	0.313935	wbc count
11	65702523	0.018942	0.001852	1.59E-24	559081	ieu-b-30	rs617791	C	G	0.483273	wbc count
11	69466115	-0.013376	0.001888	1.43E-12	561295	ieu-b-30	rs7177	A	C	0.529439	wbc count
11	118225200	0.096379	0.010089	1.35E-21	558150	ieu-b-30	rs148713124	T	G	0.008951	wbc count
11	10673739	0.011456	0.001986	8.23E-09	560509	ieu-b-30	rs4909945	C	T	0.688902	wbc count
11	113982321	0.028768	0.001987	1.86E-47	562241	ieu-b-30	rs73000965	A	T	0.314788	wbc count
11	116764021	0.018163	0.002846	1.81E-10	560510	ieu-b-30	rs672058	T	C	0.880458	wbc count
11	128486003	0.016288	0.002877	1.54E-08	562235	ieu-b-30	rs11221394	C	T	0.117605	wbc count
11	10475967	0.013829	0.001881	2.01E-13	559426	ieu-b-30	rs4909932	G	A	0.59811	wbc count
11	18076439	0.015654	0.00207	4.13E-14	562235	ieu-b-30	rs12792460	G	C	0.271243	wbc count
11	30798288	-0.011755	0.00197	2.48E-09	507413	ieu-b-30	rs1232050	C	G	0.429833	wbc count
11	44612714	-0.01148	0.001897	1.48E-09	562238	ieu-b-30	rs934177	G	C	0.436307	wbc count
11	128328913	-0.026397	0.002004	1.35E-39	559259	ieu-b-30	rs8705	A	G	0.316569	wbc count
11	59834318	-0.012287	0.002033	1.55E-09	562243	ieu-b-30	rs579721	A	G	0.283654	wbc count
11	76020088	-0.032444	0.005656	9.92E-09	562232	ieu-b-30	rs113519804	A	C	0.028736	wbc count
11	100550248	0.01608	0.002128	4.28E-14	559070	ieu-b-30	rs6590806	A	G	0.250457	wbc count
11	108341864	0.017862	0.001873	1.55E-21	562226	ieu-b-30	rs7934719	T	C	0.414299	wbc count
12	2506038	-0.01718	0.00307	2.24E-08	561302	ieu-b-30	rs59241311	A	G	0.099621	wbc count
12	12765603	-0.011924	0.001855	1.34E-10	560514	ieu-b-30	rs873218	A	G	0.553941	wbc count
12	88843474	-0.024735	0.002017	1.59E-34	561301	ieu-b-30	rs11104881	C	T	0.702031	wbc count
12	109788891	0.028802	0.004241	1.15E-11	562243	ieu-b-30	rs73190675	A	G	0.050278	wbc count
12	124421453	-0.018749	0.001965	1.53E-21	560508	ieu-b-30	rs9863	C	T	0.329292	wbc count
12	9899624	0.025362	0.001952	1.43E-38	558141	ieu-b-30	rs10844682	C	T	0.341835	wbc count
12	48202046	-0.015546	0.001973	3.44E-15	561300	ieu-b-30	rs739842	C	T	0.639495	wbc count
12	50578705	0.018563	0.001889	9.45E-23	561149	ieu-b-30	rs11169302	G	T	0.392444	wbc count
12	123994669	0.014403	0.002256	1.77E-10	562238	ieu-b-30	rs9330650	G	A	0.21919	wbc count
12	3392351	0.01204	0.001921	3.75E-10	560507	ieu-b-30	rs632887	G	A	0.411004	wbc count
12	4322852	-0.0225	0.002347	9.67E-22	561158	ieu-b-30	rs67684915	G	C	0.19513	wbc count
12	6499533	0.03864	0.00279	1.43E-43	543851	ieu-b-30	rs2286599	A	G	0.141477	wbc count
12	26339986	0.013133	0.001841	1.03E-12	562239	ieu-b-30	rs11048425	G	C	0.491188	wbc count
12	49056663	-0.012955	0.001964	4.35E-11	560151	ieu-b-30	rs1895994	A	G	0.32446	wbc count
12	69732105	0.015191	0.001847	2.03E-16	562240	ieu-b-30	rs4761234	C	T	0.4824	wbc count
12	111884608	-0.067191	0.001836	1.00E-200	559426	ieu-b-30	rs3184504	C	T	0.517084	wbc count
12	122225225	0.018607	0.002436	2.29E-14	562241	ieu-b-30	rs7308123	C	T	0.18119	wbc count
12	52294257	0.022341	0.002258	4.71E-23	561301	ieu-b-30	rs706809	C	T	0.777872	wbc count
12	68587155	0.013512	0.002025	2.58E-11	560512	ieu-b-30	rs759488	C	T	0.70489	wbc count
12	20432303	-0.013013	0.002333	2.50E-08	561301	ieu-b-30	rs76545872	A	G	0.194057	wbc count
12	26802549	-0.011156	0.001884	3.26E-09	557353	ieu-b-30	rs1007938	G	A	0.40493	wbc count
12	64976049	0.014435	0.001914	4.79E-14	559427	ieu-b-30	rs1245035	A	C	0.627427	wbc count
12	66358347	0.010899	0.001847	3.71E-09	557347	ieu-b-30	rs1042725	T	C	0.494933	wbc count
12	79908743	-0.013653	0.001991	7.30E-12	562238	ieu-b-30	rs11114149	T	A	0.683244	wbc count
12	101873240	0.037876	0.003999	2.96E-21	561300	ieu-b-30	rs17041439	C	A	0.056554	wbc count
12	120146925	-0.032266	0.003547	9.92E-20	559081	ieu-b-30	rs11064881	A	G	0.073548	wbc count
13	28604007	0.158445	0.008517	3.45E-77	562241	ieu-b-30	rs76428106	C	T	0.013471	wbc count
13	114185566	0.023885	0.002116	1.68E-29	524745	ieu-b-30	rs2260850	G	T	0.280997	wbc count
13	28712689	0.054052	0.005559	2.54E-22	557992	ieu-b-30	rs138028125	G	C	0.03427	wbc count
13	109003805	-0.065191	0.007096	4.31E-20	562214	ieu-b-30	rs150861794	T	C	0.020249	wbc count
13	114920867	0.015386	0.002055	7.32E-14	560295	ieu-b-30	rs9590390	A	G	0.291471	wbc count
13	28789794	-0.022531	0.003425	4.92E-11	555496	ieu-b-30	rs9508005	G	T	0.094159	wbc count
13	50841323	0.01598	0.001848	5.66E-18	560512	ieu-b-30	rs806321	T	C	0.530051	wbc count
13	99649831	-0.011129	0.001864	2.45E-09	562242	ieu-b-30	rs12429714	T	C	0.424441	wbc count
13	73626897	0.013869	0.002466	1.90E-08	562214	ieu-b-30	rs55978995	A	C	0.16913	wbc count
13	74701736	0.01961	0.002086	5.85E-21	562241	ieu-b-30	rs3812849	C	A	0.266532	wbc count
13	50113450	0.020659	0.002021	1.73E-24	561300	ieu-b-30	rs7326825	A	G	0.703613	wbc count
13	52341181	-0.01411	0.002116	2.68E-11	557352	ieu-b-30	rs9526795	C	T	0.258932	wbc count
13	78638416	-0.01238	0.002091	3.29E-09	562241	ieu-b-30	rs2439963	G	A	0.736551	wbc count
14	25461989	0.034424	0.00189	4.61E-74	562237	ieu-b-30	rs2038700	C	T	0.394624	wbc count
14	75981856	0.010451	0.001877	2.64E-08	560513	ieu-b-30	rs175714	C	T	0.577258	wbc count
14	81668707	-0.016107	0.001853	3.73E-18	562239	ieu-b-30	rs9806027	C	G	0.554314	wbc count
14	93516465	0.02298	0.003071	7.65E-14	506687	ieu-b-30	rs2180369	C	T	0.110762	wbc count
14	35871093	0.015003	0.001912	4.53E-15	561302	ieu-b-30	rs696	T	C	0.36576	wbc count
14	77921120	-0.01437	0.001851	8.68E-15	559077	ieu-b-30	rs11159261	C	T	0.534241	wbc count
14	55863829	0.012057	0.001962	8.19E-10	557353	ieu-b-30	rs9323285	A	C	0.337997	wbc count
14	69179971	-0.040319	0.003453	1.85E-31	562237	ieu-b-30	rs10138752	T	C	0.077277	wbc count
14	93103309	-0.031169	0.002388	6.58E-39	561451	ieu-b-30	rs10498635	T	C	0.18322	wbc count
14	23756604	-0.01285	0.002	1.35E-10	561156	ieu-b-30	rs7159281	G	A	0.671781	wbc count
14	35596323	0.020614	0.002397	8.44E-18	562234	ieu-b-30	rs72664840	T	C	0.179041	wbc count
14	101170540	-0.015367	0.00197	6.45E-15	557343	ieu-b-30	rs10146962	C	T	0.338281	wbc count
14	103835128	0.018686	0.002049	7.85E-20	562217	ieu-b-30	rs12898000	C	G	0.700918	wbc count
15	77306285	-0.015451	0.002058	6.22E-14	562230	ieu-b-30	rs62007171	C	T	0.291138	wbc count
15	78545507	0.011091	0.001979	2.15E-08	562236	ieu-b-30	rs12905862	A	G	0.316261	wbc count
15	91428589	-0.015777	0.001895	8.74E-17	561157	ieu-b-30	rs7183988	G	T	0.526631	wbc count
15	40597229	0.01369	0.002122	1.14E-10	508419	ieu-b-30	rs4924450	A	G	0.706498	wbc count
15	51010271	-0.029901	0.002312	3.20E-38	562209	ieu-b-30	rs60695341	T	C	0.197348	wbc count
15	62797964	0.014549	0.002067	2.02E-12	561156	ieu-b-30	rs780142	G	T	0.274035	wbc count
15	101713668	0.031285	0.002853	6.14E-28	547354	ieu-b-30	rs28576226	A	G	0.122129	wbc count
15	64672002	0.050625	0.003905	2.12E-38	560514	ieu-b-30	rs2062250	A	G	0.938363	wbc count
15	66910224	-0.015295	0.002536	1.67E-09	562234	ieu-b-30	rs2469147	G	A	0.157884	wbc count
15	90933683	0.011729	0.002072	1.54E-08	562243	ieu-b-30	rs62019353	C	T	0.27272	wbc count
15	42248826	-0.04262	0.002923	4.17E-48	561303	ieu-b-30	rs72726027	C	T	0.111895	wbc count
15	80224817	0.013665	0.00186	2.13E-13	562241	ieu-b-30	rs11854390	T	C	0.562198	wbc count
16	1363878	0.018579	0.002197	2.86E-17	507332	ieu-b-30	rs9926183	T	C	0.26273	wbc count
16	30485393	0.037688	0.001864	8.13E-91	561149	ieu-b-30	rs11574938	C	G	0.520754	wbc count
16	67680806	0.027237	0.004058	1.99E-11	553958	ieu-b-30	rs117556162	A	G	0.056886	wbc count
16	86016026	0.021463	0.002238	9.18E-22	562209	ieu-b-30	rs9933582	G	T	0.229622	wbc count
16	50160737	-0.016697	0.002549	5.94E-11	560747	ieu-b-30	rs75859969	C	A	0.156224	wbc count
16	1253907	0.011987	0.002025	3.34E-09	501320	ieu-b-30	rs4984768	T	G	0.36339	wbc count
16	31305593	-0.014131	0.002078	1.09E-11	561297	ieu-b-30	rs9925985	C	A	0.269481	wbc count
16	57058974	-0.017778	0.001893	6.36E-21	561302	ieu-b-30	rs11644125	T	C	0.59737	wbc count
16	67187795	-0.051377	0.00721	1.08E-12	558784	ieu-b-30	rs12918121	T	C	0.017725	wbc count
16	81605559	0.015619	0.001851	3.33E-17	562241	ieu-b-30	rs7198940	T	C	0.52238	wbc count
16	81844974	-0.016624	0.002807	3.25E-09	562238	ieu-b-30	rs9938104	T	C	0.12614	wbc count
16	2144894	-0.030161	0.003616	7.83E-17	508420	ieu-b-30	rs12929950	A	G	0.077395	wbc count
16	3746241	-0.02072	0.002036	2.65E-24	557349	ieu-b-30	rs6500550	T	C	0.304495	wbc count
16	27480797	-0.033699	0.005207	9.98E-11	560511	ieu-b-30	rs61739285	T	C	0.033259	wbc count
16	30826936	-0.01779	0.002073	9.93E-18	562228	ieu-b-30	rs112282032	T	C	0.271206	wbc count
16	84582965	0.033815	0.002233	9.59E-52	560506	ieu-b-30	rs247826	T	C	0.220606	wbc count
16	89842784	-0.021831	0.003087	1.60E-12	562163	ieu-b-30	rs17232826	T	C	0.10177	wbc count
17	28097860	-0.023612	0.001849	2.66E-37	562240	ieu-b-30	rs2259855	C	T	0.52533	wbc count
17	74674857	-0.011338	0.001867	1.30E-09	561293	ieu-b-30	rs9900613	T	C	0.43077	wbc count
17	38253212	0.027194	0.002851	1.52E-21	557350	ieu-b-30	rs2314339	T	C	0.124894	wbc count
17	56356502	0.107631	0.008291	1.70E-38	561450	ieu-b-30	rs56378716	G	A	0.01278	wbc count
17	57875292	0.035373	0.001844	5.63E-82	562241	ieu-b-30	rs2665405	A	G	0.547743	wbc count
17	61986539	0.01138	0.001929	3.79E-09	560831	ieu-b-30	rs2282677	C	T	0.405364	wbc count
17	73796002	0.011726	0.001926	1.18E-09	562240	ieu-b-30	rs4789229	T	C	0.644533	wbc count
17	76248229	-0.014404	0.001932	9.32E-14	506688	ieu-b-30	rs1109278	G	A	0.483817	wbc count
17	77874672	-0.012308	0.002252	4.70E-08	562240	ieu-b-30	rs1285254	C	T	0.775119	wbc count
17	1316427	0.014711	0.002078	1.50E-12	560833	ieu-b-30	rs6502608	A	G	0.707085	wbc count
17	2001825	-0.03151	0.002297	8.58E-43	559082	ieu-b-30	rs7225843	C	T	0.203083	wbc count
17	4616387	0.017479	0.00213	2.38E-16	561159	ieu-b-30	rs35592645	A	C	0.248719	wbc count
17	36598626	0.017816	0.001955	8.40E-20	562235	ieu-b-30	rs7502100	C	T	0.366802	wbc count
17	40771994	0.013797	0.001848	8.71E-14	562232	ieu-b-30	rs1024091	T	C	0.557743	wbc count
17	16168784	-0.025157	0.001845	2.74E-42	561298	ieu-b-30	rs12936529	T	C	0.478786	wbc count
17	27610862	0.021856	0.002434	2.89E-19	559082	ieu-b-30	rs16964983	C	T	0.172918	wbc count
17	46040795	-0.011309	0.001852	1.05E-09	562230	ieu-b-30	rs2428608	T	C	0.56284	wbc count
17	62372190	-0.017887	0.003105	8.56E-09	562235	ieu-b-30	rs35111447	T	C	0.098264	wbc count
17	2726325	0.017652	0.002518	2.48E-12	562238	ieu-b-30	rs62089697	A	G	0.172097	wbc count
17	5115877	-0.017539	0.001845	2.11E-21	562232	ieu-b-30	rs4790752	T	C	0.450783	wbc count
17	16472850	-0.054274	0.008237	4.58E-11	507056	ieu-b-30	rs146207734	T	A	0.017496	wbc count
17	17674967	-0.018378	0.002003	4.71E-20	508419	ieu-b-30	rs55767800	C	T	0.632257	wbc count
17	35966490	0.011343	0.001935	4.67E-09	561301	ieu-b-30	rs17660636	G	A	0.357796	wbc count
17	38089344	0.07212	0.001861	1.00E-200	561295	ieu-b-30	rs4794820	G	A	0.552137	wbc count
17	41328095	0.016302	0.001945	5.58E-17	560511	ieu-b-30	rs4239149	G	A	0.656343	wbc count
17	72695211	0.028894	0.002311	7.67E-36	561156	ieu-b-30	rs2084312	T	C	0.800412	wbc count
17	81084522	0.019024	0.002193	4.46E-18	469305	ieu-b-30	rs9747839	G	C	0.476185	wbc count
18	20750400	-0.011551	0.001904	1.36E-09	560213	ieu-b-30	rs11874453	A	G	0.532635	wbc count
18	78003207	0.011131	0.001914	6.15E-09	562238	ieu-b-30	rs67491878	C	A	0.60436	wbc count
18	21622003	0.019812	0.003341	3.10E-09	562243	ieu-b-30	rs78285907	T	A	0.089011	wbc count
18	42078782	0.02445	0.002749	6.22E-19	562234	ieu-b-30	rs75354229	T	C	0.128659	wbc count
18	43856297	-0.016391	0.001858	1.20E-18	562240	ieu-b-30	rs718515	A	G	0.551929	wbc count
18	3457606	-0.020008	0.003471	8.41E-09	560512	ieu-b-30	rs4468717	T	C	0.077837	wbc count
18	21074922	-0.019587	0.00196	1.78E-23	562233	ieu-b-30	rs303753	A	G	0.34473	wbc count
18	48144754	0.019947	0.001905	1.26E-25	562237	ieu-b-30	rs8084255	T	C	0.375635	wbc count
18	67537270	0.013776	0.001875	2.10E-13	562197	ieu-b-30	rs12956324	A	C	0.402959	wbc count
18	19684119	0.017758	0.003188	2.60E-08	561300	ieu-b-30	rs7235882	T	C	0.093753	wbc count
18	51763388	0.011676	0.001867	4.14E-10	562120	ieu-b-30	rs9304460	A	G	0.443947	wbc count
18	57802714	-0.01277	0.002204	7.10E-09	562237	ieu-b-30	rs72982988	A	G	0.232903	wbc count
18	60920854	-0.055946	0.005728	1.67E-22	559933	ieu-b-30	rs17758695	T	C	0.028609	wbc count
18	74072245	-0.031751	0.003713	1.28E-17	561154	ieu-b-30	rs72973711	T	A	0.067073	wbc count
19	1109215	0.013882	0.002267	9.50E-10	508415	ieu-b-30	rs11669443	A	G	0.236724	wbc count
19	16416657	0.015926	0.002122	6.40E-14	558743	ieu-b-30	rs73016721	T	A	0.277522	wbc count
19	16495774	-0.047616	0.002308	1.52E-94	560514	ieu-b-30	rs2290669	C	A	0.786444	wbc count
19	18433714	0.023127	0.004041	1.07E-08	508413	ieu-b-30	rs76378167	A	G	0.061252	wbc count
19	33896432	-0.01642	0.001984	1.32E-16	562242	ieu-b-30	rs4805881	C	A	0.665284	wbc count
19	35464727	0.012618	0.001886	2.31E-11	561155	ieu-b-30	rs2194067	T	C	0.415502	wbc count
19	44153100	-0.070234	0.002594	2.21E-161	560511	ieu-b-30	rs4760	G	A	0.152719	wbc count
19	45429543	-0.01291	0.002182	3.36E-09	507479	ieu-b-30	rs71352239	T	C	0.323814	wbc count
19	7827830	-0.036357	0.002584	6.32E-45	559429	ieu-b-30	rs571497	A	G	0.154843	wbc count
19	10391611	-0.028224	0.002196	9.36E-38	506961	ieu-b-30	rs2358581	G	T	0.73286	wbc count
19	49120774	-0.014189	0.002164	5.67E-11	555166	ieu-b-30	rs430989	G	T	0.269456	wbc count
19	51738917	-0.025968	0.002241	5.21E-31	561448	ieu-b-30	rs35112940	A	G	0.215982	wbc count
19	45744842	-0.052727	0.00211	1.08E-137	562226	ieu-b-30	rs73036517	G	A	0.258764	wbc count
19	47629264	-0.030461	0.003167	7.05E-22	507330	ieu-b-30	rs309190	C	T	0.893852	wbc count
19	1030431	0.022477	0.002216	3.78E-24	502283	ieu-b-30	rs7246841	C	T	0.731395	wbc count
20	8604181	-0.022202	0.001845	2.63E-33	560513	ieu-b-30	rs6055955	T	C	0.508614	wbc count
20	62268955	0.010809	0.001937	2.46E-08	506687	ieu-b-30	rs6062468	T	C	0.508105	wbc count
20	8140925	-0.013484	0.001851	3.36E-13	562241	ieu-b-30	rs2327028	T	C	0.475724	wbc count
20	39259278	0.024169	0.001905	7.57E-37	561154	ieu-b-30	rs6029234	C	G	0.624198	wbc count
20	2831990	0.011858	0.001931	8.44E-10	562230	ieu-b-30	rs6051431	T	C	0.351093	wbc count
20	11177055	-0.033097	0.004378	4.24E-14	562240	ieu-b-30	rs34952318	A	G	0.050283	wbc count
20	36900466	0.015029	0.002482	1.44E-09	559079	ieu-b-30	rs1891033	C	T	0.16941	wbc count
20	42219831	0.013547	0.002209	8.97E-10	557992	ieu-b-30	rs3752562	A	G	0.774844	wbc count
20	49185272	-0.015318	0.001844	1.03E-16	562241	ieu-b-30	rs2904270	A	G	0.517092	wbc count
20	62687921	0.055692	0.009529	5.21E-09	508417	ieu-b-30	rs2427599	T	C	0.010727	wbc count
20	1931582	-0.019319	0.001982	1.99E-22	560509	ieu-b-30	rs6045615	C	A	0.330205	wbc count
21	36914669	-0.011062	0.001929	1.00E-08	562243	ieu-b-30	rs990558	T	C	0.36139	wbc count
21	40463283	-0.021872	0.002122	7.08E-25	562242	ieu-b-30	rs9977672	A	G	0.259116	wbc count
21	30461373	-0.011714	0.002102	2.57E-08	562234	ieu-b-30	rs7283930	T	C	0.73874	wbc count
21	16384940	-0.016041	0.002537	2.66E-10	562202	ieu-b-30	rs28574812	G	A	0.15791	wbc count
21	44472118	0.011569	0.001871	6.46E-10	562228	ieu-b-30	rs35990176	C	A	0.451059	wbc count
21	47655027	-0.015731	0.001881	6.51E-17	560513	ieu-b-30	rs2298695	C	A	0.396473	wbc count
22	17563536	-0.015117	0.001903	2.05E-15	562236	ieu-b-30	rs5746990	A	G	0.622693	wbc count
22	18295575	0.013512	0.00199	1.16E-11	507333	ieu-b-30	rs399757	C	T	0.382674	wbc count
22	30114333	-0.013283	0.002098	2.52E-10	560513	ieu-b-30	rs2857633	C	T	0.727142	wbc count
22	39888774	0.012676	0.002046	6.01E-10	507333	ieu-b-30	rs1033415	G	A	0.650368	wbc count
22	44329078	-0.018018	0.002546	1.53E-12	559078	ieu-b-30	rs2076211	T	C	0.158474	wbc count
22	18126020	0.019536	0.001849	4.61E-26	561295	ieu-b-30	rs5746451	C	T	0.504194	wbc count
22	24624609	-0.02041	0.002056	3.36E-23	562224	ieu-b-30	rs34505104	G	A	0.304866	wbc count
22	43560763	0.015865	0.001975	1.01E-15	506394	ieu-b-30	rs47341	T	C	0.396441	wbc count
22	29637658	-0.018377	0.001915	8.77E-22	562221	ieu-b-30	rs9625746	C	G	0.41186	wbc count
22	32083756	-0.021248	0.003755	1.56E-08	561250	ieu-b-30	rs12157427	A	G	0.064431	wbc count
22	39532420	-0.020157	0.001899	2.75E-26	562239	ieu-b-30	rs713909	C	G	0.431992	wbc count
1	26638222	-0.029245	0.002464	1.92E-32	521592	ieu-b-31	rs11247908	A	G	0.172916	monocyte cell count
1	28254136	0.086506	0.0102	2.36E-17	474701	ieu-b-31	rs188393352	G	C	0.010149	monocyte cell count
1	41328644	0.029048	0.002986	2.47E-22	521591	ieu-b-31	rs41268099	A	G	0.110855	monocyte cell count
1	44080009	0.01153	0.001956	3.89E-09	521590	ieu-b-31	rs55684236	A	G	0.348464	monocyte cell count
1	56636881	0.015967	0.001937	1.76E-16	521592	ieu-b-31	rs72675573	T	C	0.366495	monocyte cell count
1	93805201	0.020771	0.001925	4.06E-27	521571	ieu-b-31	rs1535701	G	T	0.621414	monocyte cell count
1	111208718	-0.01493	0.002483	1.87E-09	520513	ieu-b-31	rs56795609	T	A	0.17201	monocyte cell count
1	150584103	-0.072638	0.002252	1.00E-200	520192	ieu-b-31	rs4970966	T	G	0.222433	monocyte cell count
1	153368020	0.025554	0.002989	1.31E-17	486333	ieu-b-31	rs3014807	T	G	0.118614	monocyte cell count
1	156304782	0.013022	0.001864	2.97E-12	521592	ieu-b-31	rs3762281	G	A	0.505158	monocyte cell count
1	158586966	0.016809	0.002073	5.41E-16	521591	ieu-b-31	rs2022003	T	A	0.279384	monocyte cell count
1	198566554	-0.02404	0.003738	1.31E-10	521590	ieu-b-31	rs12747432	T	G	0.066638	monocyte cell count
1	205799987	0.019914	0.001894	8.11E-26	521556	ieu-b-31	rs1772143	A	T	0.413178	monocyte cell count
1	212553111	0.021672	0.001955	1.63E-28	521591	ieu-b-31	rs701905	C	G	0.352317	monocyte cell count
1	249191706	-0.017413	0.002412	5.51E-13	499223	ieu-b-31	rs4335411	A	G	0.762473	monocyte cell count
1	31194784	0.012761	0.002093	1.12E-09	520653	ieu-b-31	rs74765249	T	C	0.281465	monocyte cell count
1	62107021	-0.02438	0.002335	1.74E-25	478114	ieu-b-31	rs1933295	G	A	0.776592	monocyte cell count
1	66128239	0.018875	0.002862	4.38E-11	478108	ieu-b-31	rs6664626	T	G	0.142992	monocyte cell count
1	79411968	0.043019	0.005345	8.85E-16	519116	ieu-b-31	rs41313381	A	C	0.030485	monocyte cell count
1	110229787	-0.014405	0.002267	2.16E-10	518098	ieu-b-31	rs36209093	T	C	0.662691	monocyte cell count
1	112657830	0.013577	0.002176	4.52E-10	521594	ieu-b-31	rs458699	A	T	0.757042	monocyte cell count
1	223231657	-0.024784	0.003776	5.45E-11	521594	ieu-b-31	rs113292043	T	C	0.065718	monocyte cell count
1	9182141	-0.014095	0.002289	7.63E-10	520509	ieu-b-31	rs12144117	T	C	0.215407	monocyte cell count
1	9307033	0.014654	0.002156	1.11E-11	520185	ieu-b-31	rs7524046	A	G	0.251336	monocyte cell count
1	23685408	-0.016969	0.002951	9.16E-09	521592	ieu-b-31	rs628615	C	T	0.112511	monocyte cell count
1	43419705	-0.027781	0.002504	1.45E-28	521590	ieu-b-31	rs17387886	C	G	0.173567	monocyte cell count
1	54955589	0.013122	0.002203	2.65E-09	521590	ieu-b-31	rs34417629	A	G	0.23399	monocyte cell count
1	77949824	0.01289	0.002324	2.98E-08	519506	ieu-b-31	rs12756133	A	G	0.203774	monocyte cell count
1	90038588	-0.018028	0.001863	4.00E-22	521588	ieu-b-31	rs12118443	A	G	0.489432	monocyte cell count
1	92041502	-0.016005	0.002181	2.23E-13	520190	ieu-b-31	rs4658231	G	A	0.24867	monocyte cell count
1	92766438	-0.094321	0.005802	2.22E-59	520494	ieu-b-31	rs115340020	A	G	0.027188	monocyte cell count
1	110470764	0.036848	0.002635	2.21E-44	519569	ieu-b-31	rs333947	A	G	0.150214	monocyte cell count
1	159174123	0.028123	0.002424	4.37E-31	521589	ieu-b-31	rs3027012	T	C	0.182687	monocyte cell count
1	185400939	0.024736	0.002083	1.69E-32	478116	ieu-b-31	rs11590380	C	T	0.679418	monocyte cell count
1	207998783	-0.023277	0.002862	4.36E-16	521591	ieu-b-31	rs7522307	C	G	0.124104	monocyte cell count
1	221136787	0.016628	0.001894	1.77E-18	521591	ieu-b-31	rs1335929	C	T	0.570881	monocyte cell count
1	235257838	0.012209	0.001915	1.89E-10	521591	ieu-b-31	rs4269828	G	A	0.560056	monocyte cell count
1	236107241	-0.079652	0.002993	6.30E-156	521593	ieu-b-31	rs6429432	C	A	0.891513	monocyte cell count
1	9711642	-0.022592	0.00193	1.31E-31	521589	ieu-b-31	rs7516138	G	A	0.391091	monocyte cell count
1	10633245	0.011892	0.001876	2.41E-10	521593	ieu-b-31	rs6687430	A	G	0.54337	monocyte cell count
1	10724236	0.02119	0.00197	5.94E-27	477177	ieu-b-31	rs284324	A	G	0.495314	monocyte cell count
1	42368339	0.0148	0.001877	3.33E-15	521591	ieu-b-31	rs2786487	C	G	0.558639	monocyte cell count
1	53211887	-0.015731	0.001863	3.18E-17	521570	ieu-b-31	rs1889033	G	A	0.485351	monocyte cell count
1	54704629	-0.015167	0.001918	2.75E-15	519571	ieu-b-31	rs2274664	T	C	0.580335	monocyte cell count
1	67426487	-0.016747	0.00203	1.68E-16	478115	ieu-b-31	rs12742428	G	A	0.650574	monocyte cell count
1	89332165	-0.012614	0.001878	1.94E-11	521591	ieu-b-31	rs2810883	T	C	0.544768	monocyte cell count
1	118154575	0.026909	0.002479	2.01E-27	520651	ieu-b-31	rs67224956	C	T	0.170315	monocyte cell count
1	169666987	-0.021886	0.002015	1.93E-27	521592	ieu-b-31	rs4987353	A	G	0.310381	monocyte cell count
1	180905694	-0.01889	0.002034	1.68E-20	521586	ieu-b-31	rs3795503	T	C	0.314513	monocyte cell count
1	225962690	0.018322	0.00192	1.49E-21	520513	ieu-b-31	rs6696074	T	C	0.562926	monocyte cell count
1	244487940	-0.026402	0.002716	2.59E-22	521592	ieu-b-31	rs61165644	G	A	0.14078	monocyte cell count
1	92315896	0.366555	0.009065	1.00E-200	521131	ieu-b-31	rs17575497	T	C	0.013208	monocyte cell count
1	204276040	-0.016032	0.00229	2.66E-12	520653	ieu-b-31	rs9787298	C	A	0.210661	monocyte cell count
1	221060393	-0.016907	0.002685	3.11E-10	521583	ieu-b-31	rs2784250	G	T	0.140201	monocyte cell count
1	234909298	-0.018347	0.00191	8.20E-22	520181	ieu-b-31	rs4626924	T	C	0.551005	monocyte cell count
1	243987674	0.02083	0.002957	1.93E-12	521593	ieu-b-31	rs6429438	G	A	0.886382	monocyte cell count
2	12898460	0.020401	0.001889	3.76E-27	517821	ieu-b-31	rs4669869	C	T	0.44511	monocyte cell count
2	27752871	0.012908	0.001889	8.58E-12	521587	ieu-b-31	rs6753534	T	C	0.562248	monocyte cell count
2	31463850	0.020504	0.002031	6.26E-24	520511	ieu-b-31	rs647137	A	G	0.697455	monocyte cell count
2	54787592	0.02413	0.003587	1.80E-11	521593	ieu-b-31	rs75475627	G	C	0.076659	monocyte cell count
2	65656969	0.027559	0.001895	7.40E-48	520194	ieu-b-31	rs7569084	T	C	0.583833	monocyte cell count
2	86145787	0.010661	0.001892	1.80E-08	521592	ieu-b-31	rs7593080	T	C	0.574099	monocyte cell count
2	111917317	-0.020082	0.002179	3.22E-20	520653	ieu-b-31	rs3789062	T	C	0.245372	monocyte cell count
2	136890059	-0.040256	0.002125	5.20E-80	519574	ieu-b-31	rs7574456	T	C	0.739962	monocyte cell count
2	137008098	-0.020043	0.002487	7.99E-16	520653	ieu-b-31	rs59295685	T	C	0.173015	monocyte cell count
2	160418171	0.018431	0.001867	5.95E-23	520653	ieu-b-31	rs1863219	G	C	0.512267	monocyte cell count
2	182846767	0.045684	0.006336	5.80E-13	520654	ieu-b-31	rs145447411	C	T	0.023067	monocyte cell count
2	182961271	-0.012475	0.002282	4.70E-08	520653	ieu-b-31	rs1400003	T	C	0.212658	monocyte cell count
2	202151400	-0.015614	0.002431	1.39E-10	520651	ieu-b-31	rs17860428	A	G	0.179529	monocyte cell count
2	241568326	-0.032235	0.002507	8.44E-38	477175	ieu-b-31	rs34236350	T	C	0.182541	monocyte cell count
2	8563029	0.021687	0.002355	3.44E-20	520512	ieu-b-31	rs7572278	A	T	0.206833	monocyte cell count
2	24680948	-0.010933	0.001989	3.93E-08	519575	ieu-b-31	rs1031091	G	A	0.336191	monocyte cell count
2	43360065	0.021103	0.002169	2.41E-22	521586	ieu-b-31	rs28498283	T	A	0.257557	monocyte cell count
2	43556575	0.021951	0.003688	2.73E-09	521594	ieu-b-31	rs78218855	T	C	0.068442	monocyte cell count
2	64993045	0.015051	0.002047	2.00E-13	520194	ieu-b-31	rs2136451	A	G	0.298482	monocyte cell count
2	96855241	0.015584	0.002002	7.24E-15	520502	ieu-b-31	rs4907230	A	G	0.323539	monocyte cell count
2	102145661	0.012709	0.001997	2.02E-10	520194	ieu-b-31	rs6745920	C	T	0.619377	monocyte cell count
2	219115108	0.022174	0.001885	6.45E-32	520648	ieu-b-31	rs6736362	T	C	0.559146	monocyte cell count
2	220040330	0.014398	0.001903	3.98E-14	520189	ieu-b-31	rs1127101	G	A	0.603537	monocyte cell count
2	232272826	-0.013558	0.002191	6.32E-10	520650	ieu-b-31	rs12993696	G	A	0.241702	monocyte cell count
2	169744551	0.02263	0.002002	1.36E-29	519574	ieu-b-31	rs62176784	G	A	0.319489	monocyte cell count
2	237817538	-0.013036	0.002014	9.89E-11	520647	ieu-b-31	rs30102	C	G	0.316993	monocyte cell count
2	8443859	0.017402	0.002313	5.62E-14	519576	ieu-b-31	rs3111414	G	C	0.794447	monocyte cell count
2	16641675	-0.011359	0.002056	3.39E-08	520649	ieu-b-31	rs1367153	A	G	0.707555	monocyte cell count
2	46074096	0.019255	0.002182	1.17E-18	521594	ieu-b-31	rs4952782	A	T	0.759932	monocyte cell count
2	111776154	-0.040906	0.002579	1.37E-56	520652	ieu-b-31	rs72836307	T	C	0.156407	monocyte cell count
2	128593058	0.012109	0.00207	5.02E-09	484298	ieu-b-31	rs13027410	C	A	0.317451	monocyte cell count
2	161080233	0.016018	0.002733	4.72E-09	520653	ieu-b-31	rs13032491	T	C	0.139101	monocyte cell count
2	162913498	0.011782	0.001944	1.40E-09	520654	ieu-b-31	rs6733162	C	G	0.62363	monocyte cell count
2	170493863	0.013527	0.002103	1.29E-10	520195	ieu-b-31	rs8207	G	A	0.26667	monocyte cell count
2	182425330	-0.046726	0.00679	6.15E-12	520654	ieu-b-31	rs34743120	A	G	0.020053	monocyte cell count
2	196914283	0.0116	0.002071	2.17E-08	520195	ieu-b-31	rs6434817	G	A	0.718131	monocyte cell count
2	61733012	-0.015343	0.001915	1.18E-15	521593	ieu-b-31	rs6545873	C	T	0.610495	monocyte cell count
2	111752151	0.14024	0.006704	4.24E-97	520651	ieu-b-31	rs150449635	C	T	0.022455	monocyte cell count
2	145477217	0.012622	0.002009	3.45E-10	519575	ieu-b-31	rs3856364	G	C	0.67981	monocyte cell count
2	148803672	0.020299	0.002038	2.49E-23	520616	ieu-b-31	rs13032786	G	C	0.299909	monocyte cell count
2	182045054	-0.032903	0.002155	1.43E-52	519112	ieu-b-31	rs4462758	A	G	0.750205	monocyte cell count
2	182308352	0.127269	0.001885	1.00E-200	520195	ieu-b-31	rs6740847	G	A	0.562078	monocyte cell count
2	225750753	-0.041572	0.002564	4.70E-59	520192	ieu-b-31	rs10197805	C	T	0.15658	monocyte cell count
2	228321982	-0.011119	0.001889	4.07E-09	520549	ieu-b-31	rs12694733	A	G	0.582142	monocyte cell count
3	12266804	-0.030979	0.001911	4.69E-59	521585	ieu-b-31	rs1822534	G	A	0.394011	monocyte cell count
3	42906116	0.157057	0.003864	1.00E-200	520192	ieu-b-31	rs2228467	C	T	0.061974	monocyte cell count
3	42945097	-0.035802	0.005896	1.30E-09	521194	ieu-b-31	rs111556916	G	C	0.02697	monocyte cell count
3	45945287	-0.016861	0.002139	3.38E-15	521590	ieu-b-31	rs875890	A	T	0.262208	monocyte cell count
3	46406367	0.035585	0.001932	1.11E-75	521590	ieu-b-31	rs2213290	T	C	0.407826	monocyte cell count
3	98416900	0.025021	0.00188	2.30E-40	520192	ieu-b-31	rs10935473	T	G	0.441522	monocyte cell count
3	124342954	-0.015065	0.002485	1.39E-09	521591	ieu-b-31	rs663202	C	G	0.170566	monocyte cell count
3	128185399	-0.026259	0.002392	5.24E-28	519112	ieu-b-31	rs11713343	A	G	0.196605	monocyte cell count
3	39281374	0.037818	0.002267	1.98E-62	521592	ieu-b-31	rs73058593	C	G	0.217554	monocyte cell count
3	71817778	-0.020844	0.002927	1.11E-12	520654	ieu-b-31	rs13094390	G	A	0.115983	monocyte cell count
3	72397279	0.01741	0.00191	8.21E-20	521589	ieu-b-31	rs9809116	G	A	0.408841	monocyte cell count
3	141650739	-0.016163	0.002511	1.25E-10	521592	ieu-b-31	rs1976633	G	A	0.834784	monocyte cell count
3	150947555	0.014253	0.002453	6.42E-09	520653	ieu-b-31	rs7620353	T	C	0.823086	monocyte cell count
3	168864643	0.025005	0.003657	8.35E-12	520655	ieu-b-31	rs7633965	C	A	0.929301	monocyte cell count
3	24347800	-0.017204	0.001981	3.97E-18	521592	ieu-b-31	rs869785	C	T	0.669622	monocyte cell count
3	58029016	-0.012373	0.001985	4.71E-10	521568	ieu-b-31	rs11130612	T	C	0.334436	monocyte cell count
3	119865160	0.012652	0.00201	3.16E-10	521564	ieu-b-31	rs13073885	C	T	0.315326	monocyte cell count
3	128553952	-0.049775	0.005022	3.98E-23	520653	ieu-b-31	rs71331613	A	C	0.036301	monocyte cell count
3	141249398	-0.021775	0.001911	4.75E-30	520649	ieu-b-31	rs6800122	T	C	0.399684	monocyte cell count
3	159923303	-0.013584	0.001931	2.07E-12	520651	ieu-b-31	rs16831132	T	C	0.39739	monocyte cell count
3	196078149	-0.011543	0.002024	1.21E-08	475812	ieu-b-31	rs6772164	A	C	0.358647	monocyte cell count
3	196504902	-0.028712	0.001892	5.72E-52	521591	ieu-b-31	rs7626444	C	G	0.421355	monocyte cell count
3	46820833	-0.027417	0.003565	1.52E-14	520180	ieu-b-31	rs6799804	A	T	0.075378	monocyte cell count
3	107296969	-0.016569	0.002414	7.01E-12	521592	ieu-b-31	rs62261974	G	A	0.183464	monocyte cell count
3	128292844	0.077151	0.001952	1.00E-200	521587	ieu-b-31	rs2734047	G	A	0.635458	monocyte cell count
3	136461860	-0.021083	0.002706	7.01E-15	521588	ieu-b-31	rs34281413	T	C	0.137178	monocyte cell count
3	172276979	0.025769	0.002888	4.80E-19	478118	ieu-b-31	rs231988	C	T	0.868197	monocyte cell count
3	187429202	0.01367	0.002253	1.33E-09	521592	ieu-b-31	rs56925909	G	C	0.218542	monocyte cell count
3	188115682	-0.021799	0.002061	4.16E-26	519566	ieu-b-31	rs9815073	A	C	0.345844	monocyte cell count
3	27757018	0.01062	0.001915	3.01E-08	520647	ieu-b-31	rs2371108	T	G	0.38831	monocyte cell count
3	39149843	0.041426	0.006385	8.99E-11	521590	ieu-b-31	rs13077681	G	T	0.02315	monocyte cell count
3	123104279	0.018373	0.002728	1.69E-11	520650	ieu-b-31	rs58011825	C	A	0.137161	monocyte cell count
3	185903842	-0.01154	0.001922	1.97E-09	520464	ieu-b-31	rs2018092	C	T	0.614987	monocyte cell count
4	79515724	0.013851	0.002057	1.72E-11	520512	ieu-b-31	rs1587222	G	A	0.701806	monocyte cell count
4	120401835	-0.013729	0.001995	6.18E-12	520193	ieu-b-31	rs10518329	G	A	0.330665	monocyte cell count
4	146105777	-0.016183	0.001998	5.82E-16	521554	ieu-b-31	rs72720206	A	G	0.326922	monocyte cell count
4	7044380	0.038297	0.001915	7.06E-89	517676	ieu-b-31	rs871134	T	C	0.571095	monocyte cell count
4	36305937	0.046464	0.006392	3.78E-13	521594	ieu-b-31	rs73809166	C	T	0.023149	monocyte cell count
4	39039258	-0.0216	0.001986	1.59E-27	520191	ieu-b-31	rs2711981	T	C	0.663087	monocyte cell count
4	55503194	-0.016542	0.00187	9.43E-19	521592	ieu-b-31	rs723585	G	A	0.483425	monocyte cell count
4	84159219	-0.025396	0.001975	8.14E-38	521587	ieu-b-31	rs4566648	G	T	0.342027	monocyte cell count
4	103401723	-0.018654	0.001964	2.29E-21	521589	ieu-b-31	rs141936164	G	A	0.350763	monocyte cell count
4	106426718	-0.015308	0.002758	2.93E-08	521592	ieu-b-31	rs28723530	A	C	0.134572	monocyte cell count
4	154385925	0.013596	0.001922	1.58E-12	521589	ieu-b-31	rs7687559	C	G	0.398128	monocyte cell count
4	38081983	-0.011101	0.002017	3.81E-08	521591	ieu-b-31	rs6856799	C	T	0.315049	monocyte cell count
4	57731446	-0.016305	0.002084	5.42E-15	520161	ieu-b-31	rs9637714	C	T	0.289005	monocyte cell count
4	72615362	-0.013213	0.002061	1.48E-10	521593	ieu-b-31	rs11723621	G	A	0.290773	monocyte cell count
4	83547862	-0.050963	0.002417	1.15E-98	520648	ieu-b-31	rs17005891	A	G	0.184381	monocyte cell count
4	148291438	0.014459	0.002482	5.82E-09	521591	ieu-b-31	rs28612496	A	G	0.172531	monocyte cell count
4	157725371	-0.025224	0.003374	7.94E-14	519506	ieu-b-31	rs199498839	G	C	0.084693	monocyte cell count
4	185237116	0.01173	0.001975	2.96E-09	519573	ieu-b-31	rs56058420	G	A	0.356231	monocyte cell count
4	185396920	-0.011125	0.001905	5.34E-09	519571	ieu-b-31	rs1425553	A	G	0.578634	monocyte cell count
4	2259463	0.022401	0.002796	1.18E-15	521591	ieu-b-31	rs9992013	G	C	0.136509	monocyte cell count
4	105806108	0.061822	0.005227	3.10E-32	521592	ieu-b-31	rs144317085	T	A	0.034154	monocyte cell count
4	110887989	-0.018352	0.001912	8.82E-22	521593	ieu-b-31	rs200910839	A	G	0.403454	monocyte cell count
4	145042250	-0.023514	0.001892	1.94E-35	519506	ieu-b-31	rs4240356	G	C	0.55045	monocyte cell count
5	54882505	-0.018917	0.002041	1.97E-20	521588	ieu-b-31	rs4865956	A	T	0.696281	monocyte cell count
5	156802019	-0.010937	0.001949	2.05E-08	520190	ieu-b-31	rs12522498	G	A	0.360634	monocyte cell count
5	17399899	-0.012387	0.001912	9.61E-11	520509	ieu-b-31	rs964752	G	C	0.539949	monocyte cell count
5	55453942	0.034302	0.002634	1.00E-38	521582	ieu-b-31	rs28722705	T	A	0.149045	monocyte cell count
5	57202727	-0.016977	0.002327	3.14E-13	521592	ieu-b-31	rs74735005	C	T	0.206468	monocyte cell count
5	100162317	0.012909	0.001966	5.35E-11	520514	ieu-b-31	rs2548257	A	C	0.653021	monocyte cell count
5	110962584	0.014834	0.002354	3.01E-10	521591	ieu-b-31	rs10478058	G	A	0.196989	monocyte cell count
5	179230321	-0.017985	0.001921	8.21E-21	521586	ieu-b-31	rs6883116	C	T	0.417349	monocyte cell count
5	1280477	0.017435	0.002996	6.07E-09	474344	ieu-b-31	rs13167280	A	G	0.128106	monocyte cell count
5	131677047	-0.022463	0.001875	4.75E-33	520504	ieu-b-31	rs11242109	T	G	0.478171	monocyte cell count
5	150613352	-0.029748	0.005137	7.20E-09	519506	ieu-b-31	rs80027325	C	T	0.034837	monocyte cell count
5	161368942	-0.011801	0.002127	2.97E-08	521593	ieu-b-31	rs1902796	G	A	0.735738	monocyte cell count
5	173207353	-0.024481	0.002251	1.62E-27	520655	ieu-b-31	rs360017	G	A	0.775236	monocyte cell count
5	32214314	-0.040259	0.005861	6.73E-12	521131	ieu-b-31	rs116619972	A	G	0.026454	monocyte cell count
5	35396119	0.016004	0.002607	8.58E-10	521594	ieu-b-31	rs445611	G	A	0.844726	monocyte cell count
5	60733933	0.010894	0.001878	6.79E-09	521592	ieu-b-31	rs7720894	C	G	0.502519	monocyte cell count
5	78201833	-0.011032	0.001879	4.48E-09	521565	ieu-b-31	rs6865582	G	C	0.461058	monocyte cell count
5	88223420	-0.012414	0.001944	1.77E-10	520652	ieu-b-31	rs190982	A	G	0.602656	monocyte cell count
5	71749094	-0.031703	0.002879	3.64E-28	520513	ieu-b-31	rs2338021	C	T	0.879688	monocyte cell count
5	75594360	-0.022555	0.003179	1.35E-12	520193	ieu-b-31	rs31243	G	A	0.09625	monocyte cell count
5	111039017	-0.016905	0.002017	5.47E-17	521587	ieu-b-31	rs6869021	T	C	0.313259	monocyte cell count
5	132322852	-0.016504	0.002625	3.33E-10	521592	ieu-b-31	rs12332674	G	T	0.152382	monocyte cell count
5	133871101	-0.016638	0.002346	1.38E-12	520190	ieu-b-31	rs329125	A	C	0.207081	monocyte cell count
5	149482262	0.033644	0.002115	6.13E-57	521591	ieu-b-31	rs6579771	T	C	0.268553	monocyte cell count
5	149501803	-0.054151	0.002035	6.78E-156	519114	ieu-b-31	rs17656204	T	C	0.321977	monocyte cell count
6	10520009	-0.030323	0.001881	2.13E-58	521503	ieu-b-31	rs707793	C	T	0.531284	monocyte cell count
6	20838445	-0.028574	0.004614	6.10E-10	521593	ieu-b-31	rs9295484	T	G	0.955853	monocyte cell count
6	31260262	-0.020315	0.002101	4.39E-22	520509	ieu-b-31	rs28367597	G	C	0.272849	monocyte cell count
6	32632689	-0.071828	0.005094	4.10E-45	490498	ieu-b-31	rs41552812	T	C	0.06205	monocyte cell count
6	43693094	-0.010796	0.001925	2.09E-08	519571	ieu-b-31	rs11965885	T	G	0.581843	monocyte cell count
6	53444319	-0.020069	0.002358	1.84E-17	521592	ieu-b-31	rs644492	G	A	0.195876	monocyte cell count
6	111111127	-0.010361	0.001892	4.46E-08	521594	ieu-b-31	rs12198236	C	T	0.562093	monocyte cell count
6	113969527	0.019264	0.002125	1.32E-19	520644	ieu-b-31	rs1970364	T	C	0.264825	monocyte cell count
6	160980401	0.015482	0.002645	4.93E-09	520654	ieu-b-31	rs73784287	G	A	0.14927	monocyte cell count
6	170586082	-0.01813	0.001963	2.72E-20	477174	ieu-b-31	rs2273215	A	G	0.458222	monocyte cell count
6	16758112	-0.016559	0.001898	2.85E-18	520189	ieu-b-31	rs2927	C	T	0.580121	monocyte cell count
6	22078615	0.015034	0.001898	2.49E-15	521590	ieu-b-31	rs4712652	A	G	0.579923	monocyte cell count
6	89832717	-0.011668	0.002031	9.49E-09	521593	ieu-b-31	rs12207691	G	A	0.304304	monocyte cell count
6	131114386	0.012242	0.001903	1.31E-10	520192	ieu-b-31	rs761841	C	T	0.576839	monocyte cell count
6	135418916	-0.037905	0.002128	6.09E-71	521129	ieu-b-31	rs7776054	G	A	0.260831	monocyte cell count
6	151686905	0.013538	0.001949	3.92E-12	520194	ieu-b-31	rs11155787	T	C	0.637971	monocyte cell count
6	156938699	-0.02173	0.0021	4.67E-25	519571	ieu-b-31	rs2817441	T	C	0.279268	monocyte cell count
6	30243236	-0.028797	0.001919	7.53E-51	515411	ieu-b-31	rs71550194	C	T	0.594882	monocyte cell count
6	33048380	0.031818	0.00289	3.74E-28	521584	ieu-b-31	rs3128959	A	G	0.120518	monocyte cell count
6	45533239	0.027219	0.003757	4.52E-13	520654	ieu-b-31	rs115202835	A	G	0.067747	monocyte cell count
6	137135004	-0.015656	0.001905	2.18E-16	520192	ieu-b-31	rs9494573	C	T	0.588851	monocyte cell count
6	137593036	-0.01482	0.002297	1.14E-10	520509	ieu-b-31	rs2797681	C	G	0.255654	monocyte cell count
6	2886067	-0.014689	0.002241	5.78E-11	520190	ieu-b-31	rs12530071	C	T	0.224608	monocyte cell count
6	6680510	-0.012146	0.00195	4.88E-10	516280	ieu-b-31	rs3761986	C	T	0.394272	monocyte cell count
6	44572306	-0.034748	0.006118	1.38E-08	521198	ieu-b-31	rs1283945	C	T	0.975589	monocyte cell count
6	46911131	-0.033579	0.003076	1.04E-27	520190	ieu-b-31	rs10948314	G	A	0.10293	monocyte cell count
6	107442277	-0.021684	0.002003	2.74E-27	520639	ieu-b-31	rs9480737	G	A	0.321131	monocyte cell count
6	135079040	0.018089	0.002337	1.04E-14	521588	ieu-b-31	rs12055642	C	T	0.199011	monocyte cell count
6	147694334	0.011811	0.001874	3.01E-10	521560	ieu-b-31	rs9390460	C	T	0.53796	monocyte cell count
6	7167170	0.02858	0.00233	1.46E-34	521593	ieu-b-31	rs9379077	G	A	0.200867	monocyte cell count
6	29748690	-0.03374	0.002007	2.28E-63	519103	ieu-b-31	rs1611236	A	G	0.322944	monocyte cell count
6	31330618	-0.068474	0.00217	1.00E-200	520514	ieu-b-31	rs2523562	T	C	0.245752	monocyte cell count
6	41990827	0.039085	0.002177	4.77E-72	521592	ieu-b-31	rs56007794	T	A	0.24434	monocyte cell count
6	44591721	-0.048205	0.003116	6.30E-54	520515	ieu-b-31	rs79894332	A	G	0.10046	monocyte cell count
6	82463376	0.033833	0.002086	4.34E-59	520193	ieu-b-31	rs915125	T	C	0.282198	monocyte cell count
6	122887555	-0.018406	0.001886	1.84E-22	521592	ieu-b-31	rs9375150	G	T	0.446815	monocyte cell count
6	144385777	0.074605	0.005093	1.51E-48	521590	ieu-b-31	rs149110519	T	C	0.036036	monocyte cell count
6	170489464	0.020349	0.002546	1.37E-15	478118	ieu-b-31	rs3012415	T	C	0.822848	monocyte cell count
7	2578455	0.015617	0.00233	2.12E-11	521587	ieu-b-31	rs4721764	A	G	0.209536	monocyte cell count
7	2757867	0.017561	0.00208	3.23E-17	521591	ieu-b-31	rs798563	C	A	0.297123	monocyte cell count
7	44770213	0.0221	0.00282	4.83E-15	521560	ieu-b-31	rs112248289	C	A	0.128726	monocyte cell count
7	50307334	-0.060104	0.001999	1.28E-198	521593	ieu-b-31	rs4385425	G	A	0.323914	monocyte cell count
7	149172894	-0.012993	0.002145	1.42E-09	521586	ieu-b-31	rs62491927	A	C	0.256754	monocyte cell count
7	28279488	0.024733	0.002577	8.66E-22	520652	ieu-b-31	rs17156536	A	C	0.159358	monocyte cell count
7	73042614	0.012376	0.002112	4.73E-09	521583	ieu-b-31	rs7786376	G	A	0.275978	monocyte cell count
7	73489643	-0.01425	0.002263	3.14E-10	519576	ieu-b-31	rs1091815	A	G	0.76516	monocyte cell count
7	92381696	-0.074659	0.005841	2.25E-37	521594	ieu-b-31	rs147341073	G	A	0.027837	monocyte cell count
7	106517136	0.012802	0.002041	3.69E-10	521576	ieu-b-31	rs13225324	A	G	0.305023	monocyte cell count
7	130742066	-0.014372	0.002148	2.28E-11	519112	ieu-b-31	rs7803075	G	A	0.735284	monocyte cell count
7	6881302	0.015633	0.002594	1.73E-09	475605	ieu-b-31	rs13229868	A	G	0.197255	monocyte cell count
7	27191804	-0.034885	0.003675	2.39E-21	521578	ieu-b-31	rs62454420	G	A	0.070245	monocyte cell count
7	65347962	0.012783	0.001915	2.57E-11	519575	ieu-b-31	rs73142138	G	A	0.399541	monocyte cell count
7	137881690	-0.025276	0.002005	2.04E-36	520514	ieu-b-31	rs7785014	C	T	0.670805	monocyte cell count
7	49837504	-0.021599	0.003013	7.88E-13	521591	ieu-b-31	rs13238198	T	C	0.107602	monocyte cell count
7	50370254	-0.072233	0.002651	1.97E-163	521591	ieu-b-31	rs149007767	T	C	0.16205	monocyte cell count
7	92299964	-0.052526	0.007005	6.76E-14	521588	ieu-b-31	rs2106135	T	C	0.018357	monocyte cell count
7	114651694	-0.023333	0.00323	5.30E-13	521594	ieu-b-31	rs62470670	G	A	0.092471	monocyte cell count
7	949115	0.014255	0.002608	4.71E-08	475157	ieu-b-31	rs2885735	G	A	0.82342	monocyte cell count
7	6502367	0.045504	0.002116	1.66E-102	519575	ieu-b-31	rs6796	C	T	0.274261	monocyte cell count
7	17167825	-0.028498	0.004027	1.53E-12	521577	ieu-b-31	rs17700436	T	C	0.057432	monocyte cell count
7	28724491	-0.023569	0.002276	4.23E-25	521583	ieu-b-31	rs10238435	T	C	0.239724	monocyte cell count
7	47451572	0.011294	0.001879	1.92E-09	521593	ieu-b-31	rs17544073	T	C	0.449385	monocyte cell count
7	50798525	-0.030007	0.00377	1.82E-15	521592	ieu-b-31	rs41430449	G	C	0.066381	monocyte cell count
7	92300568	-0.108009	0.006386	4.01E-64	520654	ieu-b-31	rs3731332	T	C	0.022895	monocyte cell count
7	92323422	0.071441	0.007029	3.07E-24	521134	ieu-b-31	rs146039611	A	G	0.019361	monocyte cell count
7	143081833	0.020818	0.002322	3.31E-19	520508	ieu-b-31	rs7787179	G	A	0.206875	monocyte cell count
8	38888285	-0.022858	0.004105	2.63E-08	521594	ieu-b-31	rs35108724	A	G	0.056937	monocyte cell count
8	43719739	-0.047706	0.007969	2.21E-09	476441	ieu-b-31	rs113155021	A	G	0.015283	monocyte cell count
8	79013333	-0.025208	0.002656	2.43E-21	520192	ieu-b-31	rs16939607	A	G	0.146042	monocyte cell count
8	48651633	-0.064614	0.004959	9.05E-39	514341	ieu-b-31	rs45577137	G	A	0.043857	monocyte cell count
8	68813188	-0.024199	0.001911	1.01E-36	521591	ieu-b-31	rs12542907	G	C	0.398926	monocyte cell count
8	106578940	-0.016555	0.002389	4.35E-12	521592	ieu-b-31	rs72673751	C	T	0.189986	monocyte cell count
8	108239325	0.020807	0.002504	1.01E-16	521590	ieu-b-31	rs1954735	C	T	0.168423	monocyte cell count
8	6697316	-0.019138	0.001885	3.43E-24	518763	ieu-b-31	rs2978889	A	G	0.503921	monocyte cell count
8	11829175	-0.015046	0.00195	1.26E-14	477033	ieu-b-31	rs7836456	G	T	0.514396	monocyte cell count
8	23089429	0.020496	0.002268	1.72E-19	521571	ieu-b-31	rs62501136	A	G	0.221444	monocyte cell count
8	57037166	0.018546	0.002311	1.06E-15	521565	ieu-b-31	rs113015223	T	C	0.210935	monocyte cell count
8	61392724	0.01766	0.001942	1.03E-19	521587	ieu-b-31	rs7824937	G	A	0.368567	monocyte cell count
8	74928829	-0.018768	0.003291	1.21E-08	519733	ieu-b-31	rs149902937	A	G	0.095147	monocyte cell count
8	82066998	-0.016734	0.002057	4.32E-16	520513	ieu-b-31	rs1863651	T	A	0.699445	monocyte cell count
8	121006826	-0.013244	0.002419	4.46E-08	521591	ieu-b-31	rs7836786	A	G	0.814951	monocyte cell count
8	130253155	-0.024625	0.003256	4.14E-14	521592	ieu-b-31	rs79335847	C	G	0.093816	monocyte cell count
8	130702280	-0.018194	0.001932	5.04E-21	519111	ieu-b-31	rs6470759	A	G	0.588502	monocyte cell count
8	6906925	-0.020483	0.001911	8.90E-27	521591	ieu-b-31	rs13267464	T	C	0.399388	monocyte cell count
8	22879734	0.015503	0.00201	1.27E-14	521589	ieu-b-31	rs4871844	C	T	0.343089	monocyte cell count
8	27190945	-0.017907	0.00267	2.08E-11	520653	ieu-b-31	rs62502392	A	G	0.143097	monocyte cell count
8	41630405	0.015384	0.002209	3.44E-12	520188	ieu-b-31	rs4737009	A	G	0.235763	monocyte cell count
8	48641192	-0.080235	0.009874	4.68E-16	518605	ieu-b-31	rs145718079	A	G	0.01018	monocyte cell count
8	116859921	-0.015097	0.002695	2.17E-08	520504	ieu-b-31	rs62513343	T	C	0.142064	monocyte cell count
8	130589676	-0.091286	0.001924	1.00E-200	521594	ieu-b-31	rs10094039	G	A	0.616642	monocyte cell count
8	144638734	-0.020315	0.002802	4.33E-13	476031	ieu-b-31	rs10099546	G	A	0.143315	monocyte cell count
8	6880925	-0.040998	0.002967	2.17E-43	520195	ieu-b-31	rs7826487	G	A	0.115769	monocyte cell count
8	59465377	0.016911	0.002008	3.86E-17	521591	ieu-b-31	rs3808609	C	G	0.318017	monocyte cell count
8	116597409	-0.03058	0.001886	4.35E-59	521592	ieu-b-31	rs13271228	G	T	0.567054	monocyte cell count
8	126356449	-0.023922	0.002877	9.73E-17	521592	ieu-b-31	rs2385094	C	T	0.122214	monocyte cell count
9	34107505	0.031988	0.002794	2.64E-30	520193	ieu-b-31	rs11557154	T	C	0.127576	monocyte cell count
9	35018686	0.014748	0.002069	1.07E-12	521594	ieu-b-31	rs10814193	C	A	0.715571	monocyte cell count
9	35753898	0.013464	0.002185	7.35E-10	520652	ieu-b-31	rs34478611	A	G	0.241781	monocyte cell count
9	91652798	-0.022879	0.004141	3.38E-08	521591	ieu-b-31	rs79446921	A	G	0.053807	monocyte cell count
9	114490538	0.020088	0.002019	2.66E-23	521590	ieu-b-31	rs7030655	T	G	0.308549	monocyte cell count
9	91472127	0.045431	0.001865	5.69E-131	521582	ieu-b-31	rs10780209	A	G	0.479354	monocyte cell count
9	113731746	0.062591	0.00662	3.44E-21	521566	ieu-b-31	rs183363123	T	C	0.020836	monocyte cell count
9	113850365	0.075498	0.001889	1.00E-200	521590	ieu-b-31	rs10123018	A	G	0.582145	monocyte cell count
9	114071879	-0.061771	0.002001	1.00E-200	520514	ieu-b-31	rs1930303	A	G	0.66324	monocyte cell count
9	130732588	0.02217	0.003107	1.00E-12	521579	ieu-b-31	rs11792030	A	G	0.103551	monocyte cell count
9	136149229	-0.043731	0.002	5.75E-106	521132	ieu-b-31	rs505922	C	T	0.319386	monocyte cell count
9	21986847	0.028382	0.002081	2.51E-42	521592	ieu-b-31	rs3731211	A	T	0.719766	monocyte cell count
9	22142756	-0.048585	0.002529	3.44E-82	521592	ieu-b-31	rs12376511	C	T	0.163934	monocyte cell count
9	38197033	-0.014062	0.00187	5.66E-14	521588	ieu-b-31	rs7861055	G	A	0.487561	monocyte cell count
9	91562311	-0.030029	0.001994	3.23E-51	520190	ieu-b-31	rs9410425	A	G	0.324599	monocyte cell count
9	126971204	0.021443	0.002644	5.36E-16	518163	ieu-b-31	rs72759267	T	C	0.158886	monocyte cell count
9	130313865	-0.013064	0.002133	9.39E-10	520473	ieu-b-31	rs2253843	G	A	0.278303	monocyte cell count
9	130608946	0.029528	0.005259	2.02E-08	478116	ieu-b-31	rs41381344	A	G	0.036862	monocyte cell count
9	93571337	0.014337	0.002274	3.00E-10	520651	ieu-b-31	rs290243	A	G	0.214516	monocyte cell count
10	30496905	0.01572	0.00199	2.97E-15	520514	ieu-b-31	rs475616	G	A	0.65632	monocyte cell count
10	73525525	0.02038	0.00191	1.55E-26	520190	ieu-b-31	rs7919533	C	T	0.487915	monocyte cell count
10	111929369	-0.020412	0.003252	3.56E-10	521589	ieu-b-31	rs7095778	G	A	0.091164	monocyte cell count
10	3917237	0.011664	0.001872	4.79E-10	520191	ieu-b-31	rs11252148	A	G	0.483966	monocyte cell count
10	80923862	-0.011909	0.00196	1.26E-09	478114	ieu-b-31	rs1749824	A	C	0.432497	monocyte cell count
10	99108922	0.050518	0.002145	1.25E-122	520154	ieu-b-31	rs11189154	A	G	0.255718	monocyte cell count
10	103832689	0.011056	0.001916	8.15E-09	520652	ieu-b-31	rs11191206	C	G	0.453222	monocyte cell count
10	126439381	-0.014324	0.002538	1.70E-08	521571	ieu-b-31	rs111456533	A	G	0.163516	monocyte cell count
10	5894090	0.02006	0.001931	2.99E-25	521585	ieu-b-31	rs11255548	C	T	0.379159	monocyte cell count
10	25218243	-0.047265	0.002019	3.56E-121	478116	ieu-b-31	rs10828725	T	G	0.367802	monocyte cell count
10	50264204	-0.022772	0.002221	1.23E-24	521591	ieu-b-31	rs17011726	G	C	0.233294	monocyte cell count
10	61645945	-0.012535	0.001945	1.19E-10	520655	ieu-b-31	rs1180658	A	C	0.633894	monocyte cell count
10	64552010	-0.020934	0.00192	1.16E-27	521589	ieu-b-31	rs224111	A	G	0.390158	monocyte cell count
10	79697211	0.011157	0.001931	7.83E-09	520653	ieu-b-31	rs1781799	T	C	0.612681	monocyte cell count
10	98427670	0.012056	0.001901	2.34E-10	521589	ieu-b-31	rs1992057	A	G	0.431615	monocyte cell count
10	104913940	-0.02715	0.003444	3.34E-15	521589	ieu-b-31	rs74233809	C	T	0.080602	monocyte cell count
10	115848372	-0.010604	0.001913	3.07E-08	520113	ieu-b-31	rs17776203	C	A	0.443406	monocyte cell count
10	3821561	-0.014337	0.001938	1.45E-13	519568	ieu-b-31	rs17731	A	G	0.373507	monocyte cell count
10	8467155	-0.02609	0.001939	3.28E-41	518763	ieu-b-31	rs2646421	C	G	0.377773	monocyte cell count
10	44880260	-0.020289	0.002032	1.92E-23	521590	ieu-b-31	rs72790862	C	T	0.307082	monocyte cell count
10	82250831	0.020177	0.002312	2.80E-18	520188	ieu-b-31	rs7097656	C	T	0.794776	monocyte cell count
10	89851815	-0.014711	0.00207	1.23E-12	520192	ieu-b-31	rs2184697	G	T	0.292709	monocyte cell count
10	101292390	-0.04368	0.001932	4.02E-113	521588	ieu-b-31	rs11190141	T	C	0.371953	monocyte cell count
10	114712154	-0.014194	0.001881	4.71E-14	521587	ieu-b-31	rs7094871	G	C	0.542571	monocyte cell count
11	324170	-0.022075	0.00207	1.60E-26	475283	ieu-b-31	rs11246065	G	A	0.339085	monocyte cell count
11	1874221	-0.033053	0.002022	5.19E-60	477132	ieu-b-31	rs907612	T	C	0.380435	monocyte cell count
11	2340619	0.020919	0.002683	6.69E-15	520507	ieu-b-31	rs9783374	C	T	0.849046	monocyte cell count
11	33904180	0.012936	0.001888	7.62E-12	520511	ieu-b-31	rs1885525	A	G	0.506048	monocyte cell count
11	72949747	-0.016087	0.001981	4.79E-16	475638	ieu-b-31	rs11235689	T	C	0.413912	monocyte cell count
11	60158649	0.021869	0.001941	2.03E-29	521590	ieu-b-31	rs6591578	A	G	0.633592	monocyte cell count
11	88023721	-0.029162	0.003669	1.99E-15	521589	ieu-b-31	rs7111769	C	A	0.074664	monocyte cell count
11	119135814	-0.018109	0.002101	7.02E-18	521589	ieu-b-31	rs10892342	C	T	0.276119	monocyte cell count
11	220243	0.013363	0.001888	1.53E-12	518722	ieu-b-31	rs10902106	C	T	0.540451	monocyte cell count
11	47249294	-0.021093	0.002384	9.44E-19	520191	ieu-b-31	rs2957873	A	G	0.808507	monocyte cell count
11	59855385	-0.016093	0.001947	1.48E-16	520191	ieu-b-31	rs573790	C	T	0.613652	monocyte cell count
11	96060068	0.010798	0.001927	2.15E-08	521590	ieu-b-31	rs10831507	C	A	0.38974	monocyte cell count
11	118734516	0.056153	0.008115	4.71E-12	517649	ieu-b-31	rs71482156	T	A	0.016468	monocyte cell count
11	121578945	-0.01382	0.002263	1.05E-09	519113	ieu-b-31	rs662333	A	G	0.779527	monocyte cell count
11	128562098	0.021098	0.002054	1.04E-24	520190	ieu-b-31	rs695113	T	C	0.696592	monocyte cell count
11	69490346	-0.017973	0.00195	3.26E-20	520511	ieu-b-31	rs10796828	G	T	0.635004	monocyte cell count
11	122519281	0.06519	0.002862	9.23E-115	521562	ieu-b-31	rs11602323	G	T	0.123096	monocyte cell count
11	8823493	-0.017176	0.002124	6.41E-16	521560	ieu-b-31	rs7120300	T	C	0.734901	monocyte cell count
11	46249863	0.028777	0.00505	1.24E-08	521594	ieu-b-31	rs9734613	G	A	0.963842	monocyte cell count
12	1079129	0.011735	0.001983	3.34E-09	518758	ieu-b-31	rs7971382	A	G	0.373961	monocyte cell count
12	13357972	0.013087	0.002322	1.77E-08	520511	ieu-b-31	rs4763944	A	G	0.204423	monocyte cell count
12	30783184	0.01535	0.001866	2.06E-16	521594	ieu-b-31	rs4082413	G	C	0.512206	monocyte cell count
12	57545756	-0.012765	0.002214	8.40E-09	520647	ieu-b-31	rs6581124	A	G	0.24468	monocyte cell count
12	88843474	-0.015568	0.002051	3.35E-14	520653	ieu-b-31	rs11104881	C	T	0.702076	monocyte cell count
12	108707583	-0.026771	0.003761	1.14E-12	521590	ieu-b-31	rs4365101	A	G	0.068386	monocyte cell count
12	111884608	-0.047075	0.001872	1.58E-139	519112	ieu-b-31	rs3184504	C	T	0.517396	monocyte cell count
12	4332009	-0.024066	0.002299	1.28E-25	518763	ieu-b-31	rs10849020	G	C	0.210195	monocyte cell count
12	52315923	0.018421	0.002154	1.29E-17	520195	ieu-b-31	rs706819	C	T	0.738253	monocyte cell count
12	54099076	-0.018075	0.002374	2.77E-14	521553	ieu-b-31	rs11170652	A	G	0.194716	monocyte cell count
12	54685880	-0.046061	0.003696	1.28E-35	520191	ieu-b-31	rs35979828	T	C	0.070849	monocyte cell count
12	58003922	-0.01788	0.003268	4.59E-08	521589	ieu-b-31	rs10437954	A	G	0.905195	monocyte cell count
12	69744014	0.113424	0.003883	1.64E-187	520190	ieu-b-31	rs1800973	A	C	0.061915	monocyte cell count
12	89864047	0.019129	0.002066	2.22E-20	521594	ieu-b-31	rs12306790	T	C	0.714634	monocyte cell count
12	6493351	-0.050144	0.002236	2.77E-111	521594	ieu-b-31	rs10849448	G	A	0.753266	monocyte cell count
12	10600368	-0.041999	0.002846	3.00E-49	520195	ieu-b-31	rs2734442	A	G	0.875502	monocyte cell count
12	108875738	-0.014617	0.002646	3.38E-08	520638	ieu-b-31	rs919217	C	T	0.148898	monocyte cell count
12	122225420	0.015377	0.002468	4.78E-10	521590	ieu-b-31	rs7308348	C	T	0.182113	monocyte cell count
12	21388829	-0.015721	0.002549	7.11E-10	521589	ieu-b-31	rs73067080	C	T	0.160101	monocyte cell count
12	32552769	0.014146	0.001997	1.45E-12	521581	ieu-b-31	rs2651369	G	C	0.325619	monocyte cell count
12	109840940	0.013507	0.001953	4.79E-12	519115	ieu-b-31	rs9943753	G	A	0.627675	monocyte cell count
12	116830960	0.027169	0.003286	1.44E-16	521593	ieu-b-31	rs73201961	C	A	0.089234	monocyte cell count
12	711662	-0.015226	0.001929	3.14E-15	518765	ieu-b-31	rs2535393	C	T	0.598517	monocyte cell count
12	101864287	0.012577	0.001978	2.12E-10	520486	ieu-b-31	rs7975680	C	A	0.60413	monocyte cell count
12	125316743	0.020359	0.002724	8.16E-14	521592	ieu-b-31	rs11057841	T	C	0.143569	monocyte cell count
13	28611186	-0.068559	0.00476	5.45E-47	521590	ieu-b-31	rs17086239	C	G	0.041159	monocyte cell count
13	48964748	-0.012315	0.002103	4.90E-09	521592	ieu-b-31	rs9526475	C	T	0.727988	monocyte cell count
13	92009193	0.021517	0.002926	2.02E-13	521593	ieu-b-31	rs60699901	C	T	0.118119	monocyte cell count
13	28546766	0.018355	0.002421	3.58E-14	521592	ieu-b-31	rs2504209	G	A	0.81111	monocyte cell count
13	28604007	0.53552	0.00861	1.00E-200	521592	ieu-b-31	rs76428106	C	T	0.013445	monocyte cell count
13	28712689	0.135387	0.005559	6.19E-131	517343	ieu-b-31	rs138028125	G	C	0.03476	monocyte cell count
13	72513420	0.064788	0.004478	2.11E-47	521591	ieu-b-31	rs73217470	G	A	0.046722	monocyte cell count
13	78404049	-0.014028	0.002287	8.88E-10	521591	ieu-b-31	rs1146933	C	T	0.786362	monocyte cell count
13	110011839	0.022922	0.001929	1.55E-32	521568	ieu-b-31	rs9555596	C	T	0.383331	monocyte cell count
13	41002641	-0.062797	0.001987	1.00E-200	520653	ieu-b-31	rs1892548	C	T	0.654819	monocyte cell count
13	110820255	-0.023512	0.002622	3.24E-19	521593	ieu-b-31	rs58814158	G	T	0.15736	monocyte cell count
13	114897534	-0.01367	0.002053	2.88E-11	520193	ieu-b-31	rs55860328	A	G	0.682365	monocyte cell count
13	41244260	-0.028091	0.002128	9.72E-40	521482	ieu-b-31	rs9532580	C	T	0.263677	monocyte cell count
13	41658744	-0.025529	0.003965	1.25E-10	520513	ieu-b-31	rs201905276	A	G	0.064205	monocyte cell count
13	72618818	0.03165	0.004584	5.24E-12	428971	ieu-b-31	rs9564870	C	A	0.05279	monocyte cell count
13	28595940	-0.092901	0.006733	2.93E-43	520119	ieu-b-31	rs188175496	T	C	0.024394	monocyte cell count
13	28656796	0.055059	0.009919	2.92E-08	517305	ieu-b-31	rs150042404	T	C	0.012654	monocyte cell count
13	52344004	-0.014026	0.002496	1.96E-08	519734	ieu-b-31	rs77733744	A	G	0.171887	monocyte cell count
13	108916149	-0.018259	0.002489	2.27E-13	521592	ieu-b-31	rs17498743	G	T	0.17382	monocyte cell count
13	108993494	-0.064503	0.004124	4.19E-55	520652	ieu-b-31	rs12874404	G	A	0.055525	monocyte cell count
14	35338344	0.034668	0.003669	3.61E-21	521584	ieu-b-31	rs113143864	T	C	0.070781	monocyte cell count
14	35356986	-0.012539	0.002243	2.32E-08	521593	ieu-b-31	rs11844354	G	A	0.226227	monocyte cell count
14	75820645	-0.011333	0.001949	6.20E-09	520192	ieu-b-31	rs2063996	C	T	0.625943	monocyte cell count
14	25281444	0.013854	0.002281	1.28E-09	521590	ieu-b-31	rs1052484	C	G	0.215829	monocyte cell count
14	60040825	-0.01149	0.001887	1.18E-09	520511	ieu-b-31	rs61985545	A	G	0.495161	monocyte cell count
14	93550009	0.018703	0.002008	1.31E-20	475634	ieu-b-31	rs4905043	A	G	0.399537	monocyte cell count
14	93115410	0.030305	0.002421	6.43E-36	521592	ieu-b-31	rs754388	C	G	0.810895	monocyte cell count
14	103840904	0.061045	0.002145	3.73E-178	521591	ieu-b-31	rs11629297	G	C	0.732661	monocyte cell count
14	75307588	0.016563	0.002024	2.90E-16	521593	ieu-b-31	rs12147629	G	A	0.31157	monocyte cell count
14	23589349	0.048843	0.001897	4.68E-146	521592	ieu-b-31	rs2239630	G	A	0.555952	monocyte cell count
14	25461989	0.039975	0.001919	2.81E-96	521588	ieu-b-31	rs2038700	C	T	0.394192	monocyte cell count
14	105268228	0.019449	0.003249	2.20E-09	476100	ieu-b-31	rs4983387	A	G	0.899135	monocyte cell count
15	53013475	-0.01218	0.00191	1.86E-10	521587	ieu-b-31	rs6493575	T	C	0.395673	monocyte cell count
15	86288673	-0.01168	0.001894	7.16E-10	520192	ieu-b-31	rs11631419	T	C	0.572619	monocyte cell count
15	63837491	0.011932	0.00199	2.10E-09	521593	ieu-b-31	rs62011334	G	A	0.355185	monocyte cell count
15	64629873	0.059435	0.00287	3.41E-95	521593	ieu-b-31	rs7180079	G	A	0.876937	monocyte cell count
15	51010271	-0.018162	0.00235	1.14E-14	521560	ieu-b-31	rs60695341	T	C	0.197081	monocyte cell count
15	80224817	0.04248	0.001892	1.26E-111	521592	ieu-b-31	rs11854390	T	C	0.562044	monocyte cell count
15	80259074	-0.077442	0.002141	1.00E-200	521587	ieu-b-31	rs7180804	A	G	0.256783	monocyte cell count
15	80679076	0.040748	0.005471	9.92E-14	521591	ieu-b-31	rs72743796	A	G	0.030784	monocyte cell count
15	40397421	0.015004	0.002338	1.42E-10	519573	ieu-b-31	rs62018159	A	G	0.209149	monocyte cell count
15	42261781	-0.053992	0.002985	4.48E-73	521592	ieu-b-31	rs1002774	A	G	0.111651	monocyte cell count
15	66095270	0.023258	0.002198	3.99E-26	521591	ieu-b-31	rs11857609	C	T	0.759798	monocyte cell count
15	75131661	-0.018957	0.00212	4.10E-19	520190	ieu-b-31	rs4886615	G	A	0.724425	monocyte cell count
15	99088453	0.018458	0.002363	5.95E-15	521590	ieu-b-31	rs73467599	C	T	0.199459	monocyte cell count
16	28076858	0.012805	0.002092	9.49E-10	520509	ieu-b-31	rs205422	C	T	0.697421	monocyte cell count
16	85980968	0.04713	0.001913	5.31E-134	520192	ieu-b-31	rs731707	C	T	0.489214	monocyte cell count
16	4065583	-0.022132	0.001924	1.43E-30	520655	ieu-b-31	rs1967309	G	A	0.603077	monocyte cell count
16	10988396	0.016179	0.002344	5.28E-12	520653	ieu-b-31	rs12934481	T	G	0.202264	monocyte cell count
16	85927814	-0.075903	0.001942	1.00E-200	520192	ieu-b-31	rs391023	T	C	0.366325	monocyte cell count
16	86012521	0.054647	0.002429	5.52E-112	521594	ieu-b-31	rs2176777	C	G	0.812825	monocyte cell count
16	30927509	-0.016721	0.002191	2.40E-14	521587	ieu-b-31	rs7185007	T	C	0.240169	monocyte cell count
16	67221444	-0.058229	0.007327	2.00E-15	517523	ieu-b-31	rs34746889	C	G	0.017439	monocyte cell count
16	86076108	0.038726	0.003003	5.15E-38	521588	ieu-b-31	rs16940328	A	G	0.1123	monocyte cell count
16	57058974	-0.019445	0.001921	4.73E-24	520654	ieu-b-31	rs11644125	T	C	0.597948	monocyte cell count
16	85858558	0.029548	0.003399	3.70E-18	521589	ieu-b-31	rs72805138	A	G	0.090934	monocyte cell count
16	4150530	0.022989	0.002903	2.52E-15	521561	ieu-b-31	rs8049116	T	C	0.118269	monocyte cell count
16	30471109	0.025016	0.001905	2.45E-39	521573	ieu-b-31	rs7196129	C	T	0.530279	monocyte cell count
16	56999328	-0.011946	0.00189	2.70E-10	520647	ieu-b-31	rs11508026	T	C	0.431325	monocyte cell count
16	74597758	-0.016699	0.002341	1.02E-12	520649	ieu-b-31	rs36026517	C	G	0.198672	monocyte cell count
17	1319765	0.012567	0.002108	2.58E-09	521590	ieu-b-31	rs4411554	G	C	0.714191	monocyte cell count
17	25856325	-0.019484	0.002995	8.00E-11	521588	ieu-b-31	rs62057793	A	G	0.111608	monocyte cell count
17	38183090	-0.024203	0.001932	5.68E-36	521587	ieu-b-31	rs2302774	T	G	0.382509	monocyte cell count
17	43915497	0.020073	0.002064	2.45E-22	521589	ieu-b-31	rs62054807	T	C	0.294764	monocyte cell count
17	79389411	-0.014142	0.002545	2.83E-08	477037	ieu-b-31	rs11655888	T	C	0.180123	monocyte cell count
17	17716531	-0.017387	0.001989	2.45E-18	478051	ieu-b-31	rs12941356	G	A	0.588457	monocyte cell count
17	28088459	-0.030635	0.001881	1.36E-59	521584	ieu-b-31	rs2729450	C	T	0.524171	monocyte cell count
17	32654403	0.015743	0.002369	3.12E-11	520194	ieu-b-31	rs1594541	C	T	0.195904	monocyte cell count
17	56358429	-0.100554	0.00424	2.99E-124	519714	ieu-b-31	rs34097845	T	C	0.05601	monocyte cell count
17	57875292	0.038394	0.001876	5.37E-93	521592	ieu-b-31	rs2665405	A	G	0.548346	monocyte cell count
17	7526962	0.017631	0.002367	9.89E-14	518761	ieu-b-31	rs9898876	T	G	0.197491	monocyte cell count
17	27329227	-0.023586	0.003497	1.58E-11	521548	ieu-b-31	rs71368117	C	T	0.086908	monocyte cell count
17	77781725	0.014068	0.001948	5.38E-13	475322	ieu-b-31	rs745570	G	A	0.513574	monocyte cell count
17	2007826	-0.026556	0.002328	4.21E-30	521564	ieu-b-31	rs9915112	G	A	0.203142	monocyte cell count
17	40293865	0.020982	0.002226	4.54E-21	521583	ieu-b-31	rs1869365	C	T	0.231166	monocyte cell count
17	68141181	-0.019081	0.002765	5.39E-12	521594	ieu-b-31	rs8077619	A	T	0.132816	monocyte cell count
17	72761242	-0.025359	0.001908	2.89E-40	520508	ieu-b-31	rs16978176	C	T	0.465252	monocyte cell count
17	81078568	0.06335	0.002158	2.16E-189	464168	ieu-b-31	rs9674881	T	C	0.486067	monocyte cell count
17	16522922	-0.096502	0.008517	1.01E-29	477020	ieu-b-31	rs118083884	A	G	0.016672	monocyte cell count
17	35874385	-0.02553	0.001951	4.31E-39	521591	ieu-b-31	rs1016680	C	A	0.63682	monocyte cell count
17	57311748	0.020887	0.002094	2.12E-23	518098	ieu-b-31	rs370639456	A	C	0.678986	monocyte cell count
17	72695211	0.037684	0.002351	8.97E-58	520512	ieu-b-31	rs2084312	T	C	0.800313	monocyte cell count
18	841779	-0.010792	0.001972	4.51E-08	519100	ieu-b-31	rs2846573	T	C	0.351779	monocyte cell count
18	48142822	0.016402	0.001942	3.16E-17	520652	ieu-b-31	rs745822	G	T	0.375667	monocyte cell count
18	3448755	-0.014997	0.002226	1.68E-11	520187	ieu-b-31	rs238136	G	A	0.250043	monocyte cell count
18	19726151	0.018187	0.003113	5.27E-09	520649	ieu-b-31	rs2013605	T	G	0.102362	monocyte cell count
18	42094299	0.018719	0.002766	1.36E-11	521591	ieu-b-31	rs11082397	G	T	0.128716	monocyte cell count
18	43856297	-0.019941	0.001891	5.66E-26	521591	ieu-b-31	rs718515	A	G	0.552238	monocyte cell count
18	45599257	0.013323	0.002145	5.39E-10	520506	ieu-b-31	rs9963693	C	T	0.260621	monocyte cell count
18	74071078	0.031206	0.003521	8.26E-19	521593	ieu-b-31	rs3177609	C	T	0.077556	monocyte cell count
18	20719164	0.017782	0.002112	4.05E-17	521581	ieu-b-31	rs12327253	G	A	0.293564	monocyte cell count
18	60920854	-0.109272	0.005762	3.89E-80	519549	ieu-b-31	rs17758695	T	C	0.028765	monocyte cell count
18	60996360	-0.015786	0.001899	9.88E-17	520192	ieu-b-31	rs10460159	C	T	0.428951	monocyte cell count
18	77476131	-0.023714	0.001934	1.63E-34	521591	ieu-b-31	rs2007483	A	T	0.382309	monocyte cell count
18	33119155	-0.018533	0.00335	3.24E-08	521594	ieu-b-31	rs72970406	G	A	0.087376	monocyte cell count
18	60902328	-0.028982	0.003072	4.20E-21	520193	ieu-b-31	rs954954	C	A	0.105169	monocyte cell count
19	1008358	0.018742	0.002204	1.95E-17	469584	ieu-b-31	rs10403909	G	A	0.724302	monocyte cell count
19	33745290	-0.064354	0.005795	1.28E-28	478114	ieu-b-31	rs79407714	A	G	0.030003	monocyte cell count
19	47545719	-0.020765	0.003177	6.50E-11	475639	ieu-b-31	rs4577206	T	C	0.88902	monocyte cell count
19	3167542	-0.016008	0.002202	3.77E-13	478115	ieu-b-31	rs12461422	T	C	0.283017	monocyte cell count
19	54295392	-0.031801	0.003703	9.36E-18	520135	ieu-b-31	rs149287489	G	A	0.078545	monocyte cell count
19	837190	0.024864	0.002345	3.04E-26	467281	ieu-b-31	rs76427287	C	T	0.254121	monocyte cell count
19	3386359	0.011503	0.002104	4.70E-08	476901	ieu-b-31	rs79939614	T	C	0.645986	monocyte cell count
19	18398628	0.031397	0.002021	2.26E-54	478115	ieu-b-31	rs11086102	C	G	0.632941	monocyte cell count
19	44282529	-0.044337	0.00195	2.12E-114	521577	ieu-b-31	rs56344893	A	C	0.372987	monocyte cell count
19	45744552	-0.066784	0.002145	1.00E-200	520150	ieu-b-31	rs143273199	C	T	0.259095	monocyte cell count
19	3251116	-0.024778	0.002838	2.71E-18	521589	ieu-b-31	rs72987040	A	C	0.124193	monocyte cell count
19	6297374	0.013022	0.002383	4.74E-08	521589	ieu-b-31	rs10409752	G	T	0.794453	monocyte cell count
19	19670688	-0.017222	0.002004	8.83E-18	521593	ieu-b-31	rs7249692	C	T	0.670676	monocyte cell count
19	33758488	0.018408	0.00249	1.49E-13	476099	ieu-b-31	rs10420703	C	T	0.808132	monocyte cell count
19	42735177	0.028706	0.003145	7.51E-20	521593	ieu-b-31	rs74259566	G	C	0.100542	monocyte cell count
19	6675989	0.043013	0.002764	1.42E-54	521593	ieu-b-31	rs413141	G	A	0.862523	monocyte cell count
19	7827830	-0.028174	0.002628	8.94E-27	519115	ieu-b-31	rs571497	A	G	0.154612	monocyte cell count
19	18510925	-0.027849	0.001998	3.97E-44	478116	ieu-b-31	rs3859570	C	T	0.424757	monocyte cell count
19	54325353	-0.057574	0.003245	2.18E-70	516125	ieu-b-31	rs62143205	A	G	0.104321	monocyte cell count
20	8140925	-0.011197	0.001883	2.80E-09	521592	ieu-b-31	rs2327028	T	C	0.474846	monocyte cell count
20	8604181	-0.028986	0.001876	8.72E-54	520194	ieu-b-31	rs6055955	T	C	0.508474	monocyte cell count
20	30225070	-0.019355	0.002341	1.45E-16	521589	ieu-b-31	rs6120950	T	C	0.202811	monocyte cell count
20	31065178	-0.030991	0.00203	1.44E-52	521591	ieu-b-31	rs12480462	T	C	0.31601	monocyte cell count
20	38567137	-0.01353	0.002174	4.99E-10	521592	ieu-b-31	rs932641	A	G	0.251475	monocyte cell count
20	48887268	-0.072454	0.002408	8.09E-199	520194	ieu-b-31	rs17196752	T	C	0.189945	monocyte cell count
20	48967591	-0.047438	0.002378	1.83E-88	521592	ieu-b-31	rs6512627	A	G	0.19363	monocyte cell count
20	16513342	0.012275	0.002186	2.00E-08	520193	ieu-b-31	rs6044081	G	A	0.758074	monocyte cell count
20	31191015	0.054282	0.002188	8.57E-136	520647	ieu-b-31	rs12480732	T	C	0.257776	monocyte cell count
20	3649713	-0.012645	0.001982	1.84E-10	520651	ieu-b-31	rs628965	G	A	0.630893	monocyte cell count
20	61574727	-0.015251	0.002338	7.15E-11	521591	ieu-b-31	rs2295481	T	C	0.207397	monocyte cell count
20	1597433	0.022368	0.002266	6.03E-23	521590	ieu-b-31	rs34600126	T	G	0.217724	monocyte cell count
20	2815715	0.016505	0.001902	4.24E-18	520190	ieu-b-31	rs4813619	T	G	0.510832	monocyte cell count
20	42839620	0.031012	0.002648	1.22E-31	520187	ieu-b-31	rs4142441	G	A	0.151573	monocyte cell count
20	47226433	0.012663	0.002027	4.34E-10	520653	ieu-b-31	rs4810832	A	G	0.325034	monocyte cell count
20	48796131	0.021032	0.002083	6.11E-24	520187	ieu-b-31	rs932905	A	G	0.28178	monocyte cell count
21	36238307	0.014581	0.00235	5.68E-10	521588	ieu-b-31	rs35068491	C	T	0.20924	monocyte cell count
21	36280376	0.026935	0.002965	1.11E-19	520515	ieu-b-31	rs2834670	G	A	0.176408	monocyte cell count
21	16583936	-0.022337	0.003693	1.51E-09	520653	ieu-b-31	rs57221391	G	T	0.07144	monocyte cell count
21	16371102	-0.029591	0.002601	5.80E-30	521593	ieu-b-31	rs1997577	T	A	0.154954	monocyte cell count
21	36407530	-0.026093	0.003673	1.27E-12	521591	ieu-b-31	rs73203055	G	C	0.072008	monocyte cell count
21	39600499	-0.011367	0.001982	1.01E-08	521592	ieu-b-31	rs2836220	C	A	0.338458	monocyte cell count
22	39487595	-0.015295	0.001907	1.11E-15	521593	ieu-b-31	rs139271	C	T	0.44222	monocyte cell count
22	17579495	-0.096493	0.005685	1.49E-64	520655	ieu-b-31	rs41409548	A	G	0.033848	monocyte cell count
22	18235288	0.011444	0.001949	4.47E-09	478113	ieu-b-31	rs181407	G	C	0.511885	monocyte cell count
22	50052921	0.018082	0.001948	1.72E-20	521586	ieu-b-31	rs739241	A	G	0.606788	monocyte cell count
22	29637658	-0.021263	0.001942	7.42E-28	521572	ieu-b-31	rs9625746	C	G	0.412737	monocyte cell count
22	50767407	-0.011997	0.001999	2.01E-09	478109	ieu-b-31	rs146681239	C	T	0.399438	monocyte cell count
22	17590744	0.032537	0.002139	3.36E-52	520190	ieu-b-31	rs1468488	C	T	0.272855	monocyte cell count
22	24624609	-0.033131	0.002083	6.38E-57	521575	ieu-b-31	rs34505104	G	A	0.305345	monocyte cell count
22	31493622	-0.026777	0.004828	2.99E-08	521592	ieu-b-31	rs146474125	A	G	0.040528	monocyte cell count
22	43560763	0.031081	0.001997	1.46E-54	476098	ieu-b-31	rs47341	T	C	0.396	monocyte cell count
1	51401209	0.028818	0.004877	3.53E-09	521924	ieu-b-32	rs114323011	G	A	0.040066	lymphocyte cell count
1	62103005	0.013418	0.002229	1.78E-09	524922	ieu-b-32	rs12567173	C	T	0.235351	lymphocyte cell count
1	90174762	0.012709	0.002208	8.86E-09	524920	ieu-b-32	rs1320562	C	G	0.758464	lymphocyte cell count
1	159000779	0.016276	0.002646	7.96E-10	524915	ieu-b-32	rs12059564	T	C	0.150315	lymphocyte cell count
1	161685800	-0.016487	0.002129	1.01E-14	524919	ieu-b-32	rs12038019	C	G	0.268002	lymphocyte cell count
1	198663661	-0.054095	0.004268	8.95E-37	523521	ieu-b-32	rs10494783	A	G	0.051764	lymphocyte cell count
1	204269242	-0.019043	0.002139	5.73E-19	523522	ieu-b-32	rs4619033	G	A	0.267859	lymphocyte cell count
1	214405704	0.016574	0.00192	6.32E-18	524921	ieu-b-32	rs12745411	T	G	0.60014	lymphocyte cell count
1	19981791	0.012992	0.001899	8.15E-12	520691	ieu-b-32	rs2294630	G	A	0.493105	lymphocyte cell count
1	25241056	-0.017559	0.002016	3.25E-18	522430	ieu-b-32	rs2282718	A	G	0.372092	lymphocyte cell count
1	101224620	0.034026	0.001914	1.30E-70	523979	ieu-b-32	rs12088882	T	C	0.408499	lymphocyte cell count
1	101762529	-0.020825	0.001927	3.37E-27	524906	ieu-b-32	rs10875371	T	C	0.417813	lymphocyte cell count
1	120526982	0.020046	0.003045	4.78E-11	523521	ieu-b-32	rs1493694	T	C	0.10785	lymphocyte cell count
1	150651175	-0.025613	0.001882	3.88E-42	524922	ieu-b-32	rs11800059	T	C	0.509954	lymphocyte cell count
1	158530416	0.026783	0.002177	9.70E-35	524922	ieu-b-32	rs12045893	T	C	0.248069	lymphocyte cell count
1	198830942	0.041426	0.006895	1.93E-09	523984	ieu-b-32	rs113116201	C	T	0.019939	lymphocyte cell count
1	247612435	0.012002	0.001924	4.55E-10	524916	ieu-b-32	rs4925547	T	A	0.402366	lymphocyte cell count
1	1596500	-0.014315	0.002296	4.67E-10	451140	ieu-b-32	rs72634819	T	C	0.263613	lymphocyte cell count
1	10242292	-0.036769	0.005678	9.78E-11	524921	ieu-b-32	rs77954449	G	A	0.028289	lymphocyte cell count
1	40403370	0.016098	0.002151	7.57E-14	523842	ieu-b-32	rs7529794	T	G	0.26241	lymphocyte cell count
1	79357360	-0.016113	0.002059	5.22E-15	524462	ieu-b-32	rs2275902	C	G	0.297647	lymphocyte cell count
1	101801341	0.066726	0.011459	5.93E-09	521981	ieu-b-32	rs144520705	A	C	0.007638	lymphocyte cell count
1	161572330	0.013152	0.001976	2.94E-11	524913	ieu-b-32	rs71519213	G	C	0.564986	lymphocyte cell count
1	169467654	-0.037559	0.006572	1.12E-08	524923	ieu-b-32	rs1894692	A	G	0.978082	lymphocyte cell count
1	225941782	-0.026344	0.003018	2.69E-18	524822	ieu-b-32	rs12021809	A	G	0.109842	lymphocyte cell count
1	26726127	0.012115	0.002012	1.79E-09	523916	ieu-b-32	rs113466616	A	G	0.333144	lymphocyte cell count
1	28229681	-0.019902	0.00196	3.38E-24	524919	ieu-b-32	rs11247712	T	C	0.368908	lymphocyte cell count
1	66089782	-0.017362	0.001939	3.67E-19	524461	ieu-b-32	rs6700896	T	C	0.378957	lymphocyte cell count
1	91500508	-0.02173	0.00279	7.19E-15	524922	ieu-b-32	rs60633358	C	T	0.131836	lymphocyte cell count
1	101013188	0.015624	0.001901	2.15E-16	524916	ieu-b-32	rs12133917	A	C	0.435692	lymphocyte cell count
1	197342380	-0.018732	0.002269	1.58E-16	523983	ieu-b-32	rs72740550	A	G	0.222059	lymphocyte cell count
1	203697870	0.038227	0.00382	1.50E-23	524912	ieu-b-32	rs35993840	C	A	0.070154	lymphocyte cell count
1	234765256	-0.014327	0.002238	1.58E-10	523519	ieu-b-32	rs533483	A	G	0.244075	lymphocyte cell count
1	247722588	-0.028903	0.00365	2.51E-15	524921	ieu-b-32	rs74227709	A	G	0.071527	lymphocyte cell count
1	8556545	-0.019326	0.001959	6.31E-23	522837	ieu-b-32	rs7527389	G	A	0.630568	lymphocyte cell count
1	23574051	-0.014993	0.002166	4.61E-12	524920	ieu-b-32	rs9662343	C	G	0.737197	lymphocyte cell count
1	24235932	0.023251	0.002746	2.67E-17	523977	ieu-b-32	rs61778219	T	C	0.140899	lymphocyte cell count
1	39542129	-0.012976	0.002031	1.73E-10	523517	ieu-b-32	rs12142033	A	G	0.332829	lymphocyte cell count
1	40879952	0.012451	0.002215	1.95E-08	523982	ieu-b-32	rs2294752	G	T	0.238115	lymphocyte cell count
1	56907720	-0.01934	0.001904	3.26E-24	524920	ieu-b-32	rs4319365	A	G	0.544871	lymphocyte cell count
1	65431599	-0.016752	0.002089	1.11E-15	524920	ieu-b-32	rs12127284	T	C	0.710139	lymphocyte cell count
1	67470843	-0.030903	0.002072	2.87E-50	524922	ieu-b-32	rs2755253	T	C	0.70898	lymphocyte cell count
1	114303808	-0.053841	0.00313	2.96E-66	524462	ieu-b-32	rs6679677	A	C	0.100262	lymphocyte cell count
1	156984942	-0.017001	0.002762	7.76E-10	524922	ieu-b-32	rs716723	T	A	0.134335	lymphocyte cell count
1	160791892	0.02706	0.001901	6.35E-46	524921	ieu-b-32	rs494091	C	T	0.425556	lymphocyte cell count
1	182144119	0.017602	0.001997	1.28E-18	524891	ieu-b-32	rs2489279	G	C	0.333667	lymphocyte cell count
1	212388607	0.016235	0.001951	9.26E-17	524922	ieu-b-32	rs7548606	G	A	0.625851	lymphocyte cell count
1	236087992	-0.024767	0.003138	3.12E-15	524922	ieu-b-32	rs4660128	C	T	0.896961	lymphocyte cell count
2	8563029	0.020437	0.002383	1.04E-17	523841	ieu-b-32	rs7572278	A	T	0.206818	lymphocyte cell count
2	12878229	0.012278	0.001962	4.03E-10	523982	ieu-b-32	rs35002856	C	G	0.372999	lymphocyte cell count
2	43464818	-0.067528	0.003634	4.90E-77	523045	ieu-b-32	rs113542380	A	G	0.074926	lymphocyte cell count
2	54046646	-0.014819	0.002005	1.52E-13	523524	ieu-b-32	rs2542573	C	T	0.330988	lymphocyte cell count
2	74187420	0.012654	0.001992	2.17E-10	523791	ieu-b-32	rs6546881	T	C	0.657162	lymphocyte cell count
2	97187605	0.011477	0.002095	4.41E-08	522893	ieu-b-32	rs4907236	T	C	0.283222	lymphocyte cell count
2	111787853	-0.017162	0.002597	4.05E-11	523982	ieu-b-32	rs1976055	A	C	0.156208	lymphocyte cell count
2	128410244	0.01644	0.002956	2.74E-08	523982	ieu-b-32	rs11688303	T	C	0.119835	lymphocyte cell count
2	188315234	-0.021301	0.002079	1.29E-24	522902	ieu-b-32	rs10179705	A	G	0.294374	lymphocyte cell count
2	204627407	-0.0146	0.002118	5.65E-12	523983	ieu-b-32	rs10932018	A	G	0.729687	lymphocyte cell count
2	231221252	0.021567	0.003043	1.42E-12	522575	ieu-b-32	rs4972950	A	C	0.107585	lymphocyte cell count
2	27730940	-0.02397	0.001925	1.44E-35	523520	ieu-b-32	rs1260326	C	T	0.602112	lymphocyte cell count
2	62551472	0.013177	0.002022	7.38E-11	480043	ieu-b-32	rs10865331	G	A	0.625008	lymphocyte cell count
2	103048103	0.026573	0.002252	4.20E-32	523978	ieu-b-32	rs6755786	T	C	0.773393	lymphocyte cell count
2	113953657	0.020898	0.0019	4.14E-28	523977	ieu-b-32	rs4849169	C	A	0.482168	lymphocyte cell count
2	143803847	-0.04895	0.002823	2.79E-67	523983	ieu-b-32	rs73961715	C	T	0.127705	lymphocyte cell count
2	162972370	0.013981	0.001942	6.38E-13	523981	ieu-b-32	rs10174056	A	T	0.384429	lymphocyte cell count
2	202153920	0.031438	0.002125	1.69E-49	523983	ieu-b-32	rs6743068	G	A	0.729732	lymphocyte cell count
2	7615061	-0.026133	0.0026	9.83E-24	524919	ieu-b-32	rs6721663	A	G	0.158697	lymphocyte cell count
2	11344504	0.014557	0.001889	1.35E-14	523981	ieu-b-32	rs17366643	C	T	0.537795	lymphocyte cell count
2	24188128	0.061557	0.002764	8.71E-110	521154	ieu-b-32	rs55982282	A	G	0.135291	lymphocyte cell count
2	25541636	0.042486	0.005522	1.49E-14	523213	ieu-b-32	rs4407213	C	G	0.031639	lymphocyte cell count
2	71676999	-0.014199	0.0025	1.39E-08	524921	ieu-b-32	rs10191329	A	C	0.175233	lymphocyte cell count
2	85814984	-0.01062	0.001917	3.10E-08	523518	ieu-b-32	rs10206961	T	C	0.418223	lymphocyte cell count
2	129060871	0.030214	0.003343	1.67E-19	480503	ieu-b-32	rs71420836	T	C	0.097097	lymphocyte cell count
2	143847602	-0.048791	0.00702	3.79E-12	523981	ieu-b-32	rs148601577	G	A	0.019608	lymphocyte cell count
2	144248905	-0.018195	0.001956	1.49E-20	523980	ieu-b-32	rs34030812	C	T	0.367406	lymphocyte cell count
2	161317460	-0.039239	0.002357	3.54E-62	523521	ieu-b-32	rs6742799	C	A	0.199766	lymphocyte cell count
2	182077535	-0.04727	0.002015	1.30E-121	522903	ieu-b-32	rs11684463	T	A	0.327486	lymphocyte cell count
2	182340214	0.010958	0.001903	8.67E-09	523982	ieu-b-32	rs2305591	T	A	0.557343	lymphocyte cell count
2	227291731	0.026968	0.0024	2.86E-29	523980	ieu-b-32	rs11676298	G	C	0.19074	lymphocyte cell count
2	234395159	-0.025247	0.003159	1.40E-15	523983	ieu-b-32	rs2276566	C	G	0.100134	lymphocyte cell count
2	40698811	-0.014843	0.002405	6.98E-10	524921	ieu-b-32	rs11688289	C	T	0.18925	lymphocyte cell count
2	55327091	0.013124	0.001916	7.76E-12	524918	ieu-b-32	rs2968811	T	A	0.420607	lymphocyte cell count
2	61286593	-0.013625	0.001975	5.45E-12	481436	ieu-b-32	rs1177268	G	A	0.566052	lymphocyte cell count
2	111616304	0.030959	0.002089	1.19E-49	523981	ieu-b-32	rs1533298	T	C	0.715263	lymphocyte cell count
2	153285022	-0.025584	0.004479	1.14E-08	523984	ieu-b-32	rs78394891	A	T	0.046663	lymphocyte cell count
2	165504565	-0.012472	0.001963	2.17E-10	523981	ieu-b-32	rs12692735	T	G	0.361134	lymphocyte cell count
2	169703896	-0.011348	0.001933	4.46E-09	522443	ieu-b-32	rs529002	G	T	0.550891	lymphocyte cell count
2	216250263	-0.013906	0.002231	4.69E-10	522356	ieu-b-32	rs11897252	T	C	0.233523	lymphocyte cell count
2	223982434	0.017849	0.001949	5.49E-20	523979	ieu-b-32	rs1448318	A	G	0.614888	lymphocyte cell count
2	112238447	-0.071743	0.003963	3.47E-73	516197	ieu-b-32	rs4497886	A	G	0.075265	lymphocyte cell count
2	136919140	-0.024345	0.004149	4.53E-09	523978	ieu-b-32	rs62160910	C	G	0.05783	lymphocyte cell count
2	182188444	0.034202	0.001899	1.81E-72	523984	ieu-b-32	rs62180255	A	T	0.441013	lymphocyte cell count
2	219699999	0.047272	0.00483	1.36E-22	516732	ieu-b-32	rs78058190	A	G	0.051732	lymphocyte cell count
2	220050527	-0.02122	0.003547	2.27E-09	523984	ieu-b-32	rs7596846	T	G	0.920631	lymphocyte cell count
2	232579795	-0.023423	0.002291	1.65E-24	523976	ieu-b-32	rs6755895	C	T	0.230958	lymphocyte cell count
3	12266804	-0.034408	0.001932	7.22E-71	524914	ieu-b-32	rs1822534	G	A	0.393993	lymphocyte cell count
3	27791614	0.019277	0.001744	2.36E-28	524922	ieu-b-32	rs12330493	G	T	0.36489	lymphocyte cell count
3	56620172	0.015967	0.00189	3.16E-17	524921	ieu-b-32	rs55938093	T	G	0.530458	lymphocyte cell count
3	112686528	-0.048897	0.007981	9.26E-10	524523	ieu-b-32	rs140763487	T	C	0.01433	lymphocyte cell count
3	151007262	0.023706	0.002268	1.57E-25	524921	ieu-b-32	rs9864216	A	G	0.776354	lymphocyte cell count
3	186731157	-0.011822	0.001948	1.32E-09	524918	ieu-b-32	rs10212190	T	A	0.379385	lymphocyte cell count
3	4745230	-0.0107	0.001916	2.42E-08	524919	ieu-b-32	rs2322830	C	T	0.580473	lymphocyte cell count
3	27519761	-0.010815	0.001965	3.80E-08	488552	ieu-b-32	rs34423734	A	C	0.266467	lymphocyte cell count
3	47063910	0.048075	0.002086	1.63E-117	524908	ieu-b-32	rs34850939	A	G	0.346116	lymphocyte cell count
3	56848999	0.019885	0.001931	7.68E-25	523833	ieu-b-32	rs6445826	C	T	0.498133	lymphocyte cell count
3	71355240	0.108539	0.006203	1.68E-68	523066	ieu-b-32	rs35592432	C	G	0.027317	lymphocyte cell count
3	71358223	0.031592	0.005074	4.94E-10	524922	ieu-b-32	rs77101566	A	G	0.036931	lymphocyte cell count
3	108504265	0.015201	0.00199	2.32E-14	523524	ieu-b-32	rs2100139	C	T	0.65839	lymphocyte cell count
3	136523475	0.022014	0.002037	3.49E-27	524919	ieu-b-32	rs9835571	G	T	0.689834	lymphocyte cell count
3	185546150	-0.033169	0.004662	1.17E-12	524921	ieu-b-32	rs77265382	T	C	0.045014	lymphocyte cell count
3	14320176	-0.010734	0.00194	3.21E-08	523981	ieu-b-32	rs4685105	G	A	0.414708	lymphocyte cell count
3	39296881	0.026978	0.002223	7.44E-34	524920	ieu-b-32	rs11706384	T	G	0.235888	lymphocyte cell count
3	71637104	0.02818	0.005024	2.08E-08	524922	ieu-b-32	rs77057307	A	G	0.040114	lymphocyte cell count
3	124435110	-0.01527	0.002298	3.12E-11	523982	ieu-b-32	rs332507	C	T	0.222163	lymphocyte cell count
3	195926731	-0.02142	0.003625	3.55E-09	524923	ieu-b-32	rs56850780	T	G	0.077731	lymphocyte cell count
3	14435063	0.019951	0.003209	5.23E-10	522442	ieu-b-32	rs721377	T	C	0.102169	lymphocyte cell count
3	141133450	0.023776	0.001903	8.91E-36	524918	ieu-b-32	rs1991431	A	G	0.440507	lymphocyte cell count
3	182755209	-0.012829	0.002149	2.46E-09	523523	ieu-b-32	rs2270968	G	T	0.738399	lymphocyte cell count
3	18883999	0.022715	0.003046	9.16E-14	523523	ieu-b-32	rs6808949	C	T	0.11098	lymphocyte cell count
3	28287735	0.028848	0.002226	2.22E-38	524901	ieu-b-32	rs74280151	T	C	0.174782	lymphocyte cell count
3	123105119	-0.025903	0.002268	3.52E-30	522837	ieu-b-32	rs62262391	T	C	0.224686	lymphocyte cell count
3	128210550	0.015222	0.002143	1.26E-12	523974	ieu-b-32	rs11712335	C	T	0.269338	lymphocyte cell count
3	141660742	-0.013632	0.002139	1.92E-10	523983	ieu-b-32	rs12636926	C	T	0.729623	lymphocyte cell count
3	153000036	0.013996	0.001909	2.40E-13	524917	ieu-b-32	rs9864087	C	T	0.575539	lymphocyte cell count
3	159637678	-0.020783	0.002956	2.13E-12	523843	ieu-b-32	rs76830965	A	C	0.116683	lymphocyte cell count
3	170825920	0.016877	0.002114	1.49E-15	523518	ieu-b-32	rs2291900	A	G	0.29054	lymphocyte cell count
3	171173627	-0.015346	0.002395	1.54E-10	522443	ieu-b-32	rs1491664	A	G	0.200884	lymphocyte cell count
3	188094327	-0.013376	0.001918	3.18E-12	523515	ieu-b-32	rs11505019	G	T	0.410932	lymphocyte cell count
3	196501413	-0.034539	0.001922	4.10E-72	523520	ieu-b-32	rs2089979	G	A	0.414403	lymphocyte cell count
4	6893181	0.016369	0.002605	3.40E-10	481439	ieu-b-32	rs12640189	T	C	0.175849	lymphocyte cell count
4	83547862	-0.024312	0.001766	4.43E-43	523978	ieu-b-32	rs17005891	A	G	0.184405	lymphocyte cell count
4	102722182	0.011141	0.002015	3.27E-08	524919	ieu-b-32	rs34499378	A	G	0.329853	lymphocyte cell count
4	122811172	0.013474	0.001981	1.08E-11	524919	ieu-b-32	rs7672879	A	T	0.352792	lymphocyte cell count
4	169301245	-0.018812	0.002993	3.38E-10	524920	ieu-b-32	rs62334097	G	A	0.112515	lymphocyte cell count
4	987343	0.011121	0.002015	3.48E-08	473830	ieu-b-32	rs3822030	T	G	0.570762	lymphocyte cell count
4	55066077	0.014203	0.00224	2.34E-10	524917	ieu-b-32	rs6554158	A	G	0.231214	lymphocyte cell count
4	57769824	-0.023618	0.002428	2.42E-22	523974	ieu-b-32	rs58408429	C	T	0.186094	lymphocyte cell count
4	90220659	0.021141	0.002045	5.05E-25	523843	ieu-b-32	rs1431545	T	C	0.653307	lymphocyte cell count
4	106066982	0.02523	0.001961	7.87E-38	524918	ieu-b-32	rs7661349	C	T	0.63683	lymphocyte cell count
4	143326714	-0.012466	0.002023	7.36E-10	481440	ieu-b-32	rs7696969	G	T	0.619889	lymphocyte cell count
4	157801752	-0.023367	0.003486	2.10E-11	524920	ieu-b-32	rs74408817	A	C	0.08075	lymphocyte cell count
4	40301624	0.015158	0.002212	7.51E-12	523840	ieu-b-32	rs73142294	T	C	0.247603	lymphocyte cell count
4	72608364	-0.013672	0.002079	4.98E-11	524916	ieu-b-32	rs2282680	T	C	0.289428	lymphocyte cell count
4	88058337	0.009635	0.001731	2.67E-08	524921	ieu-b-32	rs17703261	T	A	0.188591	lymphocyte cell count
4	103554722	0.036884	0.001892	1.45E-84	524922	ieu-b-32	rs5026470	G	A	0.517317	lymphocyte cell count
4	110838126	-0.019569	0.001926	3.20E-24	524919	ieu-b-32	rs2298979	A	G	0.405953	lymphocyte cell count
4	123681156	0.019206	0.001951	7.84E-23	524919	ieu-b-32	rs309375	A	C	0.574699	lymphocyte cell count
4	38109847	0.029335	0.002022	1.19E-47	523521	ieu-b-32	rs1344603	C	T	0.67571	lymphocyte cell count
4	38292186	0.017943	0.002737	5.70E-11	524921	ieu-b-32	rs4833031	C	T	0.139012	lymphocyte cell count
4	38366090	0.066249	0.002022	1.00E-200	523520	ieu-b-32	rs13133642	C	T	0.680761	lymphocyte cell count
4	80898027	-0.016333	0.001366	6.33E-33	523843	ieu-b-32	rs10027415	T	C	0.529463	lymphocyte cell count
4	38602467	0.045686	0.002118	3.64E-103	524917	ieu-b-32	rs13105987	A	G	0.274165	lymphocyte cell count
4	153005716	0.014209	0.001906	9.33E-14	522443	ieu-b-32	rs4696314	C	T	0.515076	lymphocyte cell count
5	16625591	0.014977	0.002097	9.50E-13	524922	ieu-b-32	rs419470	G	A	0.716626	lymphocyte cell count
5	52073844	0.018994	0.002326	3.34E-16	523835	ieu-b-32	rs369540605	G	A	0.208159	lymphocyte cell count
5	54879845	-0.014333	0.002031	1.75E-12	524920	ieu-b-32	rs28710104	G	A	0.683305	lymphocyte cell count
5	127538116	0.019773	0.002179	1.21E-19	524923	ieu-b-32	rs251391	T	C	0.747429	lymphocyte cell count
5	172675594	0.011343	0.002075	4.74E-08	523841	ieu-b-32	rs2161118	C	T	0.327972	lymphocyte cell count
5	34654477	0.011801	0.001899	5.30E-10	523520	ieu-b-32	rs464609	A	G	0.544347	lymphocyte cell count
5	110517419	-0.034471	0.003887	7.79E-19	524922	ieu-b-32	rs78270096	A	G	0.070435	lymphocyte cell count
5	118530823	-0.010384	0.001894	4.31E-08	524918	ieu-b-32	rs3992621	C	T	0.535606	lymphocyte cell count
5	131596419	-0.022827	0.001907	5.52E-33	523841	ieu-b-32	rs10076701	C	T	0.55724	lymphocyte cell count
5	134712566	0.08538	0.006437	4.14E-40	522125	ieu-b-32	rs79237520	T	C	0.022839	lymphocyte cell count
5	150546885	0.015352	0.001911	1.00E-15	524917	ieu-b-32	rs444613	G	A	0.42489	lymphocyte cell count
5	157969475	-0.029726	0.002177	2.15E-42	523521	ieu-b-32	rs17055818	C	T	0.252258	lymphocyte cell count
5	158375669	-0.030462	0.003183	1.15E-21	524920	ieu-b-32	rs55977949	A	G	0.097555	lymphocyte cell count
5	176673068	0.024419	0.002519	3.44E-22	524910	ieu-b-32	rs4976642	A	T	0.831367	lymphocyte cell count
5	57527886	-0.013889	0.001996	3.57E-12	524922	ieu-b-32	rs2910580	A	T	0.659076	lymphocyte cell count
5	67509801	-0.017302	0.001922	2.39E-19	524921	ieu-b-32	rs251398	C	T	0.446922	lymphocyte cell count
5	118695579	-0.031522	0.002348	4.72E-41	524918	ieu-b-32	rs73239280	A	G	0.203256	lymphocyte cell count
5	124377841	-0.012247	0.001914	1.61E-10	523981	ieu-b-32	rs58265751	C	T	0.52078	lymphocyte cell count
5	173207353	-0.021106	0.002273	1.69E-20	523984	ieu-b-32	rs360017	G	A	0.775253	lymphocyte cell count
5	35859863	0.054358	0.002147	2.40E-141	524921	ieu-b-32	rs11567701	T	G	0.261577	lymphocyte cell count
5	72418309	-0.015416	0.002196	2.32E-12	524921	ieu-b-32	rs678393	G	T	0.261711	lymphocyte cell count
5	72984460	0.010487	0.001905	3.80E-08	524919	ieu-b-32	rs6874316	A	T	0.464599	lymphocyte cell count
5	88120416	0.011965	0.002045	5.00E-09	524920	ieu-b-32	rs304154	C	T	0.307959	lymphocyte cell count
5	100148462	0.014003	0.001946	6.49E-13	523841	ieu-b-32	rs2548256	T	G	0.62009	lymphocyte cell count
5	111079024	0.019727	0.002999	4.94E-11	523508	ieu-b-32	rs3797727	A	T	0.112161	lymphocyte cell count
5	179244302	-0.01661	0.002601	1.75E-10	524923	ieu-b-32	rs11742873	T	C	0.837406	lymphocyte cell count
5	1519079	0.018355	0.003281	2.27E-08	477215	ieu-b-32	rs4406174	T	C	0.101238	lymphocyte cell count
5	52272953	0.012404	0.002022	8.79E-10	524919	ieu-b-32	rs246524	C	G	0.318481	lymphocyte cell count
5	88710112	-0.010997	0.00189	6.05E-09	524920	ieu-b-32	rs247557	G	T	0.52424	lymphocyte cell count
5	156399950	-0.014216	0.001962	4.42E-13	524919	ieu-b-32	rs11134475	G	A	0.635835	lymphocyte cell count
6	410417	0.024519	0.001898	3.97E-38	521152	ieu-b-32	rs1050979	G	A	0.525212	lymphocyte cell count
6	31236115	0.075987	0.001929	1.00E-200	523844	ieu-b-32	rs2853951	T	C	0.597093	lymphocyte cell count
6	32528371	-0.04912	0.003681	1.38E-40	442543	ieu-b-32	rs71536554	C	T	0.154307	lymphocyte cell count
6	35625705	0.017001	0.002074	2.58E-16	524918	ieu-b-32	rs6929523	G	A	0.707092	lymphocyte cell count
6	42024634	0.034829	0.002856	3.60E-34	524922	ieu-b-32	rs74526869	A	G	0.125385	lymphocyte cell count
6	44767072	0.01184	0.001892	3.99E-10	523516	ieu-b-32	rs12190136	A	G	0.526092	lymphocyte cell count
6	135048564	0.016613	0.002328	9.93E-13	524921	ieu-b-32	rs2327531	G	A	0.20699	lymphocyte cell count
6	151908076	0.012563	0.002081	1.61E-09	523507	ieu-b-32	rs4869745	T	C	0.28937	lymphocyte cell count
6	153043035	0.020604	0.002451	4.45E-17	523514	ieu-b-32	rs17710008	A	G	0.18168	lymphocyte cell count
6	22316185	0.030433	0.003456	1.38E-18	524919	ieu-b-32	rs75628831	A	G	0.085709	lymphocyte cell count
6	31322402	-0.028563	0.001961	5.38E-48	523837	ieu-b-32	rs2442718	T	C	0.369727	lymphocyte cell count
6	108053364	0.037387	0.002688	6.06E-44	480503	ieu-b-32	rs12526696	A	G	0.160592	lymphocyte cell count
6	122720806	0.026814	0.001896	2.23E-45	524911	ieu-b-32	rs6926219	A	G	0.547273	lymphocyte cell count
6	127388186	-0.013808	0.001948	1.40E-12	524921	ieu-b-32	rs9375486	T	C	0.379599	lymphocyte cell count
6	231878	0.035058	0.004198	7.09E-17	521155	ieu-b-32	rs72835315	C	T	0.060241	lymphocyte cell count
6	6902939	0.0234	0.002021	5.74E-31	522902	ieu-b-32	rs9328393	A	C	0.668424	lymphocyte cell count
6	14734463	0.017946	0.002675	2.03E-11	523982	ieu-b-32	rs62389639	G	A	0.165938	lymphocyte cell count
6	29748690	-0.04235	0.002028	9.76E-97	522432	ieu-b-32	rs1611236	A	G	0.322933	lymphocyte cell count
6	35305537	-0.04939	0.003516	8.70E-45	523065	ieu-b-32	rs7757316	G	A	0.078773	lymphocyte cell count
6	11753146	-0.010721	0.001911	2.07E-08	524922	ieu-b-32	rs2294421	C	T	0.431921	lymphocyte cell count
6	26593471	0.012354	0.001912	1.07E-10	522436	ieu-b-32	rs4368798	G	A	0.426501	lymphocyte cell count
6	31216329	-0.050449	0.001903	8.67E-155	523842	ieu-b-32	rs3134754	G	A	0.445616	lymphocyte cell count
6	90976768	-0.033322	0.002481	4.24E-41	524918	ieu-b-32	rs72928038	A	G	0.176926	lymphocyte cell count
6	109709175	-0.014087	0.002146	5.37E-11	481440	ieu-b-32	rs13199519	A	G	0.298486	lymphocyte cell count
6	170489464	0.014327	0.002574	2.65E-08	481443	ieu-b-32	rs3012415	T	C	0.822853	lymphocyte cell count
6	170586082	-0.014956	0.001984	5.04E-14	480499	ieu-b-32	rs2273215	A	G	0.458202	lymphocyte cell count
6	7129563	0.034284	0.003842	4.83E-19	524919	ieu-b-32	rs607465	G	A	0.065545	lymphocyte cell count
6	10534811	-0.012859	0.001892	1.11E-11	521007	ieu-b-32	rs6911448	C	G	0.510545	lymphocyte cell count
6	15341375	0.015021	0.001969	2.51E-14	522089	ieu-b-32	rs707833	A	G	0.636292	lymphocyte cell count
6	23443234	0.0123	0.002075	3.18E-09	524919	ieu-b-32	rs1291414	T	C	0.297616	lymphocyte cell count
6	24806070	-0.023977	0.001895	1.15E-36	522445	ieu-b-32	rs1132352	C	A	0.538949	lymphocyte cell count
6	41168337	-0.010808	0.001969	4.15E-08	523520	ieu-b-32	rs4714431	C	A	0.371057	lymphocyte cell count
6	53136516	0.019028	0.002069	3.84E-20	524919	ieu-b-32	rs2294861	T	C	0.294117	lymphocyte cell count
6	135418916	-0.04014	0.00215	9.81E-78	524458	ieu-b-32	rs7776054	G	A	0.260832	lymphocyte cell count
6	159462424	-0.046076	0.006484	1.24E-12	523521	ieu-b-32	rs41267765	T	C	0.021741	lymphocyte cell count
7	40437273	-0.031722	0.005464	6.59E-09	524923	ieu-b-32	rs80006387	G	A	0.031539	lymphocyte cell count
7	116200092	0.02939	0.003092	2.15E-21	523521	ieu-b-32	rs9920	C	T	0.104682	lymphocyte cell count
7	127015083	0.055993	0.006836	2.73E-16	524462	ieu-b-32	rs62621812	A	G	0.020688	lymphocyte cell count
7	129513820	-0.012631	0.001955	1.08E-10	524921	ieu-b-32	rs2727487	C	A	0.629239	lymphocyte cell count
7	138741586	-0.0177	0.001909	1.97E-20	523981	ieu-b-32	rs62485905	T	C	0.551492	lymphocyte cell count
7	150527651	0.020861	0.003359	5.47E-10	524914	ieu-b-32	rs73165514	A	G	0.086367	lymphocyte cell count
7	6524843	0.028115	0.002154	6.95E-39	523659	ieu-b-32	rs2347784	G	C	0.268157	lymphocyte cell count
7	18224597	-0.01345	0.002312	6.13E-09	523520	ieu-b-32	rs17138740	G	A	0.214538	lymphocyte cell count
7	28160113	-0.024414	0.002347	2.63E-25	523916	ieu-b-32	rs9648346	G	C	0.203178	lymphocyte cell count
7	92471518	0.021153	0.002584	2.86E-16	524920	ieu-b-32	rs10230506	A	T	0.1609	lymphocyte cell count
7	97919338	0.012114	0.001896	1.71E-10	524918	ieu-b-32	rs7790229	A	G	0.492994	lymphocyte cell count
7	99256844	0.037325	0.003773	4.75E-23	524914	ieu-b-32	rs7780328	G	A	0.06709	lymphocyte cell count
7	150294476	0.024676	0.00227	1.73E-27	524922	ieu-b-32	rs35114152	G	A	0.225583	lymphocyte cell count
7	2761153	-0.013338	0.00193	4.97E-12	524905	ieu-b-32	rs10480003	G	A	0.44679	lymphocyte cell count
7	22740513	-0.026515	0.002334	6.95E-30	524919	ieu-b-32	rs35345753	G	C	0.207147	lymphocyte cell count
7	23634985	0.013147	0.002162	1.22E-09	524921	ieu-b-32	rs35121828	A	G	0.258961	lymphocyte cell count
7	45009341	0.044361	0.002643	3.56E-63	524463	ieu-b-32	rs3735485	G	A	0.844816	lymphocyte cell count
7	55147478	-0.015883	0.002483	1.65E-10	523513	ieu-b-32	rs10245472	A	G	0.176635	lymphocyte cell count
7	56036024	-0.019182	0.002008	1.35E-21	523832	ieu-b-32	rs10237524	A	G	0.330226	lymphocyte cell count
7	70113409	-0.017869	0.002085	1.10E-17	523522	ieu-b-32	rs4718976	C	T	0.694537	lymphocyte cell count
7	73020337	-0.016662	0.002841	4.63E-09	524460	ieu-b-32	rs3812316	G	C	0.127464	lymphocyte cell count
7	115849440	-0.030705	0.004887	3.42E-10	523066	ieu-b-32	rs75049211	T	C	0.039779	lymphocyte cell count
7	3157702	-0.022276	0.001916	3.36E-31	523522	ieu-b-32	rs6955702	G	A	0.522122	lymphocyte cell count
7	5569327	0.014205	0.002044	3.78E-12	524917	ieu-b-32	rs2908425	A	G	0.332187	lymphocyte cell count
7	36084529	0.013802	0.001953	1.63E-12	523521	ieu-b-32	rs2710804	C	T	0.376124	lymphocyte cell count
7	37385357	0.018708	0.002471	3.91E-14	524908	ieu-b-32	rs6966893	A	G	0.178557	lymphocyte cell count
7	50539036	0.047879	0.007054	1.18E-11	524523	ieu-b-32	rs149984502	T	C	0.018609	lymphocyte cell count
7	74360784	0.01416	0.002205	1.40E-10	480314	ieu-b-32	rs1637366	G	C	0.289361	lymphocyte cell count
7	100311666	0.032841	0.004804	8.41E-12	524917	ieu-b-32	rs78976959	A	G	0.041092	lymphocyte cell count
7	128581835	-0.010761	0.001911	1.84E-08	523522	ieu-b-32	rs11761199	G	A	0.45427	lymphocyte cell count
7	130749033	-0.022186	0.002331	1.85E-21	524896	ieu-b-32	rs7802739	T	C	0.793015	lymphocyte cell count
7	156636308	-0.012848	0.001907	1.68E-11	524920	ieu-b-32	rs6967605	G	C	0.426572	lymphocyte cell count
8	61386533	0.015461	0.001959	3.08E-15	523984	ieu-b-32	rs7839516	C	T	0.369365	lymphocyte cell count
8	79069520	-0.044564	0.004906	1.12E-19	524921	ieu-b-32	rs117934175	A	G	0.040534	lymphocyte cell count
8	79572222	-0.050249	0.002188	1.08E-116	523840	ieu-b-32	rs1384804	A	C	0.748054	lymphocyte cell count
8	101139413	0.010777	0.001898	1.39E-08	524918	ieu-b-32	rs2453628	A	G	0.52576	lymphocyte cell count
8	102471269	0.0146	0.001909	2.15E-14	522903	ieu-b-32	rs1264593	T	G	0.494948	lymphocyte cell count
8	105807849	-0.01113	0.001936	9.21E-09	524918	ieu-b-32	rs17180155	C	T	0.394048	lymphocyte cell count
8	130986984	0.012837	0.001975	8.36E-11	524737	ieu-b-32	rs10107362	G	C	0.360574	lymphocyte cell count
8	11657838	0.013969	0.002332	2.15E-09	524838	ieu-b-32	rs13276352	C	T	0.208845	lymphocyte cell count
8	126507308	-0.01534	0.002067	1.21E-13	522903	ieu-b-32	rs2980888	C	T	0.697079	lymphocyte cell count
8	421777	0.02071	0.003362	7.48E-10	520682	ieu-b-32	rs10503147	T	C	0.088907	lymphocyte cell count
8	18702471	-0.01282	0.001906	1.79E-11	523981	ieu-b-32	rs6586777	A	C	0.437803	lymphocyte cell count
8	22785768	0.01668	0.001987	4.95E-17	524918	ieu-b-32	rs1533065	T	C	0.345231	lymphocyte cell count
8	30242076	-0.017087	0.00222	1.46E-14	523965	ieu-b-32	rs113142693	C	T	0.247465	lymphocyte cell count
8	41549194	-0.051371	0.005006	1.13E-24	523520	ieu-b-32	rs6474359	C	T	0.037682	lymphocyte cell count
8	41630447	0.026819	0.002264	2.47E-32	524917	ieu-b-32	rs4737010	A	G	0.228863	lymphocyte cell count
8	68813188	-0.011147	0.00193	7.87E-09	524920	ieu-b-32	rs12542907	G	C	0.39893	lymphocyte cell count
8	119886923	-0.013407	0.001901	1.84E-12	523978	ieu-b-32	rs2055101	T	C	0.527164	lymphocyte cell count
8	129002419	-0.025338	0.001992	5.05E-37	523982	ieu-b-32	rs10956401	A	G	0.345058	lymphocyte cell count
8	10647044	0.02245	0.002348	1.25E-21	521983	ieu-b-32	rs28588745	T	A	0.205718	lymphocyte cell count
8	21769432	-0.040102	0.004704	1.61E-17	523504	ieu-b-32	rs56094005	G	A	0.042917	lymphocyte cell count
8	40028306	-0.013245	0.001916	4.97E-12	523516	ieu-b-32	rs2980821	A	C	0.425051	lymphocyte cell count
8	56760360	-0.011887	0.002052	7.10E-09	524880	ieu-b-32	rs13262073	G	C	0.687591	lymphocyte cell count
8	72909349	-0.018902	0.002227	2.26E-17	524920	ieu-b-32	rs10109370	A	C	0.238495	lymphocyte cell count
8	78363128	0.061126	0.00886	5.45E-12	521981	ieu-b-32	rs75653581	T	C	0.012672	lymphocyte cell count
8	101484638	-0.018992	0.001926	6.56E-23	523838	ieu-b-32	rs881492	G	C	0.467464	lymphocyte cell count
8	142217115	-0.022001	0.002012	8.50E-28	481435	ieu-b-32	rs7007986	A	G	0.601181	lymphocyte cell count
9	20802452	0.010844	0.001958	3.12E-08	523980	ieu-b-32	rs6475476	G	A	0.373093	lymphocyte cell count
9	22145694	-0.04804	0.002582	3.29E-77	523520	ieu-b-32	rs2065500	G	A	0.159764	lymphocyte cell count
9	34723035	-0.013683	0.00205	2.55E-11	523521	ieu-b-32	rs10814138	A	C	0.313929	lymphocyte cell count
9	91495135	-0.070296	0.004108	1.36E-65	524920	ieu-b-32	rs61750929	T	C	0.056331	lymphocyte cell count
9	113858933	-0.012987	0.001934	1.93E-11	523523	ieu-b-32	rs1002607	C	T	0.592852	lymphocyte cell count
9	123689597	0.020501	0.001907	6.26E-27	524920	ieu-b-32	rs3761846	T	C	0.569525	lymphocyte cell count
9	136150466	-0.010374	0.001891	4.19E-08	524919	ieu-b-32	rs616154	T	C	0.514528	lymphocyte cell count
9	139927062	0.029356	0.002198	1.16E-40	480501	ieu-b-32	rs4880192	G	A	0.720804	lymphocyte cell count
9	33776182	0.012768	0.002127	2.01E-09	524922	ieu-b-32	rs1971429	A	C	0.728952	lymphocyte cell count
9	4039727	-0.017739	0.001941	6.76E-20	523522	ieu-b-32	rs501461	T	G	0.599659	lymphocyte cell count
9	21986847	0.043598	0.002107	5.14E-95	524921	ieu-b-32	rs3731211	A	T	0.719794	lymphocyte cell count
9	82187095	0.021641	0.001999	2.79E-27	524903	ieu-b-32	rs2807303	A	G	0.346234	lymphocyte cell count
9	94486321	0.011391	0.002015	1.62E-08	523517	ieu-b-32	rs10761129	T	C	0.669401	lymphocyte cell count
9	98775235	-0.031845	0.005047	2.88E-10	524918	ieu-b-32	rs3739756	C	T	0.036302	lymphocyte cell count
9	127191232	-0.011609	0.002008	7.60E-09	523840	ieu-b-32	rs10986338	A	G	0.649791	lymphocyte cell count
9	21776615	-0.023401	0.00336	3.42E-12	481443	ieu-b-32	rs10965124	G	T	0.094818	lymphocyte cell count
9	35722282	0.020015	0.002073	4.99E-22	524918	ieu-b-32	rs2295797	C	T	0.295417	lymphocyte cell count
9	38196117	-0.019034	0.001896	1.11E-23	524918	ieu-b-32	rs10973700	C	G	0.487233	lymphocyte cell count
9	126018715	-0.022597	0.003015	6.90E-14	524920	ieu-b-32	rs10985915	G	A	0.110633	lymphocyte cell count
9	86499923	-0.021308	0.002875	1.30E-13	523842	ieu-b-32	rs35010780	A	G	0.130713	lymphocyte cell count
9	112678121	0.014877	0.002086	1.03E-12	523978	ieu-b-32	rs7855586	G	A	0.290115	lymphocyte cell count
9	133635321	-0.014305	0.001943	1.87E-13	524909	ieu-b-32	rs2313532	A	G	0.40082	lymphocyte cell count
10	6101129	0.029198	0.00206	1.50E-45	524922	ieu-b-32	rs3118469	T	A	0.299989	lymphocyte cell count
10	73508791	-0.03428	0.002004	1.53E-65	479423	ieu-b-32	rs748113	C	T	0.436258	lymphocyte cell count
10	82273079	0.01522	0.002339	7.88E-11	523979	ieu-b-32	rs10748526	C	T	0.793501	lymphocyte cell count
10	94515203	0.020387	0.002574	2.47E-15	524918	ieu-b-32	rs34664889	A	C	0.159961	lymphocyte cell count
10	96524395	-0.02322	0.00289	9.91E-16	524920	ieu-b-32	rs58667319	T	C	0.122978	lymphocyte cell count
10	98369755	-0.018469	0.002479	9.82E-14	524921	ieu-b-32	rs41317270	T	C	0.177256	lymphocyte cell count
10	98998195	0.012303	0.001994	6.99E-10	524921	ieu-b-32	rs8181326	A	G	0.659461	lymphocyte cell count
10	26741207	-0.020286	0.001941	1.58E-25	523844	ieu-b-32	rs2992263	A	G	0.610009	lymphocyte cell count
10	44513645	0.012732	0.002238	1.32E-08	524920	ieu-b-32	rs4948822	G	T	0.231555	lymphocyte cell count
10	73112241	-0.02226	0.003089	5.95E-13	524923	ieu-b-32	rs780669	T	C	0.887133	lymphocyte cell count
10	25218243	-0.032062	0.001968	1.29E-59	524920	ieu-b-32	rs10828725	T	G	0.366094	lymphocyte cell count
10	63719739	-0.021918	0.001998	5.69E-28	524920	ieu-b-32	rs4948492	T	C	0.661671	lymphocyte cell count
10	115973040	0.021695	0.002612	1.03E-16	524922	ieu-b-32	rs71476119	G	A	0.156738	lymphocyte cell count
10	5296243	-0.01435	0.002545	1.76E-08	524920	ieu-b-32	rs80177247	G	A	0.167793	lymphocyte cell count
10	8098719	0.025838	0.002529	1.82E-24	522904	ieu-b-32	rs1399180	C	T	0.828961	lymphocyte cell count
10	27125289	0.010749	0.001946	3.43E-08	524912	ieu-b-32	rs7893800	A	G	0.389841	lymphocyte cell count
10	30486133	0.013995	0.002002	2.87E-12	524922	ieu-b-32	rs2462017	A	G	0.652335	lymphocyte cell count
10	44879711	-0.016588	0.002053	6.84E-16	524911	ieu-b-32	rs7093481	G	A	0.307178	lymphocyte cell count
10	50252936	-0.032458	0.002245	2.59E-47	523843	ieu-b-32	rs61850684	A	G	0.233502	lymphocyte cell count
10	70976833	-0.020403	0.002032	1.06E-23	524922	ieu-b-32	rs10762264	A	G	0.680729	lymphocyte cell count
10	102075479	0.020453	0.002498	2.78E-16	523520	ieu-b-32	rs603424	A	G	0.174511	lymphocyte cell count
10	4160744	0.020005	0.003543	1.68E-08	524921	ieu-b-32	rs1923403	G	A	0.922075	lymphocyte cell count
10	14974563	-0.013322	0.002066	1.18E-10	524909	ieu-b-32	rs7924213	A	G	0.307157	lymphocyte cell count
10	72625741	-0.017011	0.002013	3.11E-17	524920	ieu-b-32	rs10823631	G	A	0.325475	lymphocyte cell count
10	121026712	-0.016035	0.001968	3.85E-16	480008	ieu-b-32	rs7071131	G	A	0.495115	lymphocyte cell count
10	126358073	-0.021252	0.002001	2.50E-26	479584	ieu-b-32	rs10794175	T	G	0.416037	lymphocyte cell count
11	18101078	0.011959	0.00192	4.81E-10	524904	ieu-b-32	rs2403246	G	C	0.414485	lymphocyte cell count
11	62194434	0.031268	0.004262	2.28E-13	524923	ieu-b-32	rs74679312	G	A	0.056702	lymphocyte cell count
11	128412297	0.017037	0.002503	1.04E-11	524917	ieu-b-32	rs79805393	C	T	0.173015	lymphocyte cell count
11	396701	0.011393	0.001984	9.52E-09	478607	ieu-b-32	rs11246147	T	C	0.54935	lymphocyte cell count
11	44603597	-0.011738	0.002061	1.26E-08	522900	ieu-b-32	rs744222	C	T	0.666159	lymphocyte cell count
11	64291461	0.07386	0.012425	2.85E-09	473735	ieu-b-32	rs11231804	T	C	0.007228	lymphocyte cell count
11	100456604	-0.0383	0.003174	1.73E-33	523517	ieu-b-32	rs11224302	T	C	0.098823	lymphocyte cell count
11	119089055	-0.028193	0.003607	5.70E-15	523065	ieu-b-32	rs1893033	T	C	0.074578	lymphocyte cell count
11	68908815	0.014295	0.002067	4.80E-12	524922	ieu-b-32	rs34662054	C	G	0.299106	lymphocyte cell count
11	113982321	0.012926	0.002044	2.63E-10	524921	ieu-b-32	rs73000965	A	T	0.315412	lymphocyte cell count
11	193863	0.015641	0.002013	8.30E-15	475121	ieu-b-32	rs2294081	C	T	0.480733	lymphocyte cell count
11	36074218	0.019588	0.00192	2.07E-24	524922	ieu-b-32	rs11033388	T	A	0.418839	lymphocyte cell count
11	46929954	-0.026107	0.003192	3.00E-16	523844	ieu-b-32	rs10838634	G	A	0.901514	lymphocyte cell count
11	60264947	0.016509	0.001891	2.71E-18	523520	ieu-b-32	rs2298552	T	C	0.52553	lymphocyte cell count
11	86297189	0.014189	0.002137	3.26E-11	523523	ieu-b-32	rs949349	C	T	0.271122	lymphocyte cell count
11	108357137	0.044672	0.005984	8.68E-14	524066	ieu-b-32	rs74911261	A	G	0.025691	lymphocyte cell count
11	122509237	0.033008	0.001958	1.03E-63	523984	ieu-b-32	rs11218725	G	A	0.376523	lymphocyte cell count
11	128492549	0.024096	0.002147	3.44E-29	523512	ieu-b-32	rs7127911	T	G	0.266421	lymphocyte cell count
11	1874892	-0.017128	0.002531	1.37E-11	481443	ieu-b-32	rs61867141	A	G	0.194944	lymphocyte cell count
11	47999218	-0.036085	0.002353	5.01E-53	523837	ieu-b-32	rs1017875	T	C	0.201673	lymphocyte cell count
11	67133248	0.044726	0.007065	2.53E-10	524526	ieu-b-32	rs77876222	T	C	0.019648	lymphocyte cell count
12	6502832	0.061958	0.00246	7.10E-140	524918	ieu-b-32	rs10466905	A	G	0.190033	lymphocyte cell count
12	48208368	-0.019487	0.00193	6.04E-24	523519	ieu-b-32	rs11168249	C	T	0.461347	lymphocyte cell count
12	49138958	-0.015227	0.002036	7.76E-14	523792	ieu-b-32	rs73105786	A	G	0.319436	lymphocyte cell count
12	112197562	-0.047882	0.008049	2.78E-09	523522	ieu-b-32	rs34229224	A	G	0.014131	lymphocyte cell count
12	112521849	-0.034098	0.005875	6.65E-09	523984	ieu-b-32	rs73207610	T	G	0.027199	lymphocyte cell count
12	124201524	0.014929	0.001925	9.11E-15	524910	ieu-b-32	rs67516712	A	G	0.422528	lymphocyte cell count
12	50559128	-0.011915	0.001964	1.34E-09	524892	ieu-b-32	rs10783340	G	A	0.639354	lymphocyte cell count
12	90561450	0.014929	0.002153	4.22E-12	524923	ieu-b-32	rs1371076	C	T	0.740378	lymphocyte cell count
12	9905690	0.068864	0.001958	1.00E-200	523521	ieu-b-32	rs11052877	G	A	0.371691	lymphocyte cell count
12	14409191	-0.025308	0.004077	5.54E-10	524923	ieu-b-32	rs36108061	G	C	0.057188	lymphocyte cell count
12	32635390	0.025886	0.004635	2.39E-08	523984	ieu-b-32	rs147700878	A	G	0.043802	lymphocyte cell count
12	112478316	-0.062374	0.009806	2.07E-10	523126	ieu-b-32	rs78983078	A	G	0.009511	lymphocyte cell count
12	123873242	-0.025074	0.002098	7.17E-33	523506	ieu-b-32	rs28533432	T	C	0.699647	lymphocyte cell count
12	751609	-0.016986	0.001914	7.43E-19	522087	ieu-b-32	rs2369391	C	A	0.494127	lymphocyte cell count
12	1868527	0.010843	0.001945	2.55E-08	524921	ieu-b-32	rs2068485	G	T	0.446837	lymphocyte cell count
12	4346821	-0.012404	0.002144	7.47E-09	524920	ieu-b-32	rs4578474	G	A	0.265376	lymphocyte cell count
12	6452468	-0.020782	0.001954	2.24E-26	523839	ieu-b-32	rs4149569	G	C	0.41411	lymphocyte cell count
12	48376213	-0.01621	0.002002	5.99E-16	523517	ieu-b-32	rs12811832	A	G	0.353889	lymphocyte cell count
12	57771153	-0.014029	0.002269	6.48E-10	524916	ieu-b-32	rs4760278	A	C	0.222685	lymphocyte cell count
12	68520751	0.014779	0.002075	1.10E-12	523522	ieu-b-32	rs1118866	T	C	0.703532	lymphocyte cell count
12	89851232	0.015969	0.00218	2.47E-13	524920	ieu-b-32	rs7308380	C	A	0.750511	lymphocyte cell count
12	96281510	-0.013208	0.002399	3.79E-08	524921	ieu-b-32	rs74344617	A	G	0.192087	lymphocyte cell count
12	12882508	0.017148	0.001938	9.43E-19	523836	ieu-b-32	rs6488548	A	C	0.598761	lymphocyte cell count
12	26438189	0.019723	0.002284	6.20E-18	523983	ieu-b-32	rs6487543	A	G	0.770994	lymphocyte cell count
12	56467587	0.012056	0.001909	2.80E-10	524916	ieu-b-32	rs7312770	T	C	0.505626	lymphocyte cell count
12	69202164	0.010584	0.001922	3.72E-08	523977	ieu-b-32	rs937283	G	A	0.405224	lymphocyte cell count
12	101873240	0.040938	0.004104	2.11E-23	523981	ieu-b-32	rs17041439	C	A	0.056517	lymphocyte cell count
12	111833788	-0.087786	0.001917	1.00E-200	523841	ieu-b-32	rs10774624	A	G	0.514001	lymphocyte cell count
12	124400261	-0.014107	0.001924	2.37E-13	524920	ieu-b-32	rs10846577	C	T	0.442146	lymphocyte cell count
13	100046106	-0.013719	0.001984	4.87E-12	524919	ieu-b-32	rs12586002	G	T	0.352779	lymphocyte cell count
13	114843162	-0.013729	0.001941	1.57E-12	522837	ieu-b-32	rs1320472	C	T	0.461204	lymphocyte cell count
13	42992135	-0.020294	0.001896	1.08E-26	524920	ieu-b-32	rs9525619	T	C	0.534266	lymphocyte cell count
13	72503638	-0.035358	0.00473	8.06E-14	523982	ieu-b-32	rs67483792	T	C	0.042874	lymphocyte cell count
13	74615925	-0.014448	0.00202	8.83E-13	523517	ieu-b-32	rs9592965	C	A	0.326994	lymphocyte cell count
13	46707137	0.015145	0.001895	1.38E-15	524920	ieu-b-32	rs9534338	C	T	0.459888	lymphocyte cell count
13	49178830	0.013727	0.002028	1.34E-11	524921	ieu-b-32	rs7983682	T	C	0.322752	lymphocyte cell count
13	74701736	0.04349	0.002142	1.32E-91	524921	ieu-b-32	rs3812849	C	A	0.266158	lymphocyte cell count
13	110928439	-0.011935	0.002151	2.94E-08	523975	ieu-b-32	rs2847468	T	C	0.26371	lymphocyte cell count
13	28604007	0.062814	0.008702	5.49E-13	524921	ieu-b-32	rs76428106	C	T	0.013444	lymphocyte cell count
13	41522338	-0.032336	0.002704	6.33E-33	524921	ieu-b-32	rs9532679	C	A	0.148984	lymphocyte cell count
13	50652456	-0.025694	0.002292	3.86E-29	523058	ieu-b-32	rs1523178	C	A	0.22113	lymphocyte cell count
13	114920867	0.030122	0.002107	2.51E-46	522977	ieu-b-32	rs9590390	A	G	0.291922	lymphocyte cell count
13	50933553	-0.012011	0.001914	3.58E-10	522837	ieu-b-32	rs912416	C	A	0.445384	lymphocyte cell count
14	103361736	0.030499	0.002291	2.12E-40	524921	ieu-b-32	rs11160706	A	G	0.22222	lymphocyte cell count
14	35848774	0.013805	0.001995	4.66E-12	524919	ieu-b-32	rs2057340	G	A	0.65339	lymphocyte cell count
14	69179971	-0.029776	0.003547	4.89E-17	524917	ieu-b-32	rs10138752	T	C	0.077325	lymphocyte cell count
14	93516465	0.020125	0.003138	1.47E-10	480040	ieu-b-32	rs2180369	C	T	0.110884	lymphocyte cell count
14	35871093	0.025359	0.001966	4.94E-38	523983	ieu-b-32	rs696	T	C	0.364762	lymphocyte cell count
14	50412380	-0.026707	0.004632	8.35E-09	523976	ieu-b-32	rs112992671	A	G	0.045938	lymphocyte cell count
14	75981856	0.026141	0.00193	9.20E-42	523523	ieu-b-32	rs175714	C	T	0.577477	lymphocyte cell count
14	23793305	-0.020532	0.00258	1.85E-15	523980	ieu-b-32	rs45528934	T	C	0.161765	lymphocyte cell count
14	64975861	0.027118	0.002032	1.36E-40	524921	ieu-b-32	rs1966865	A	G	0.317295	lymphocyte cell count
14	99793449	-0.014861	0.001956	3.19E-14	524916	ieu-b-32	rs10145277	A	T	0.624665	lymphocyte cell count
14	103853360	0.018324	0.001972	1.60E-20	524919	ieu-b-32	rs8004780	C	A	0.366436	lymphocyte cell count
15	40949526	-0.016169	0.001949	1.13E-16	523521	ieu-b-32	rs2412544	T	C	0.393588	lymphocyte cell count
15	48546727	-0.020904	0.002793	7.57E-14	523419	ieu-b-32	rs12593807	C	T	0.135636	lymphocyte cell count
15	69583434	0.048621	0.006697	4.04E-13	503472	ieu-b-32	rs149453951	T	C	0.023606	lymphocyte cell count
15	90555181	0.048221	0.005006	6.24E-22	524918	ieu-b-32	rs187856913	A	G	0.038815	lymphocyte cell count
15	51106727	-0.011769	0.002084	1.66E-08	524920	ieu-b-32	rs3848132	A	T	0.292109	lymphocyte cell count
15	58770523	0.034112	0.0036	2.79E-21	524922	ieu-b-32	rs7161799	T	C	0.076225	lymphocyte cell count
15	70376441	0.013864	0.001958	1.48E-12	523521	ieu-b-32	rs631864	C	T	0.471706	lymphocyte cell count
15	81978452	-0.011182	0.001961	1.21E-08	524915	ieu-b-32	rs4129560	A	C	0.369955	lymphocyte cell count
15	91021412	0.038051	0.002032	3.38E-78	524919	ieu-b-32	rs28539372	A	T	0.319096	lymphocyte cell count
15	70033578	-0.032806	0.003133	1.25E-25	524921	ieu-b-32	rs34025077	G	A	0.101398	lymphocyte cell count
15	83793622	0.016236	0.002275	9.86E-13	524917	ieu-b-32	rs17507693	T	A	0.222733	lymphocyte cell count
15	44027885	0.054097	0.005994	1.89E-19	524922	ieu-b-32	rs139974673	C	T	0.026033	lymphocyte cell count
15	66925163	-0.012483	0.001927	9.72E-11	524913	ieu-b-32	rs2439408	C	G	0.561092	lymphocyte cell count
15	90653194	-0.012696	0.001925	4.41E-11	523839	ieu-b-32	rs11073903	A	G	0.567498	lymphocyte cell count
16	31298939	-0.015089	0.002136	1.69E-12	523983	ieu-b-32	rs9937837	G	T	0.269678	lymphocyte cell count
16	78572255	0.013696	0.002056	2.80E-11	524918	ieu-b-32	rs1317575	C	G	0.696319	lymphocyte cell count
16	84582965	0.038651	0.002294	1.19E-63	523516	ieu-b-32	rs247826	T	C	0.220693	lymphocyte cell count
16	24044921	-0.030887	0.004077	3.71E-14	524918	ieu-b-32	rs145719494	G	A	0.058785	lymphocyte cell count
16	30836648	-0.024472	0.002122	9.68E-31	524918	ieu-b-32	rs8046391	C	G	0.273776	lymphocyte cell count
16	4105786	0.017044	0.001996	1.40E-17	524889	ieu-b-32	rs34140544	C	G	0.648484	lymphocyte cell count
16	57075180	0.022219	0.001915	4.32E-31	523516	ieu-b-32	rs7192652	G	A	0.480623	lymphocyte cell count
16	67606308	-0.029883	0.004626	1.08E-10	524921	ieu-b-32	rs143875179	A	G	0.0442	lymphocyte cell count
16	3651579	-0.023648	0.00356	3.20E-11	523982	ieu-b-32	rs78487935	G	A	0.077712	lymphocyte cell count
16	4432029	-0.018248	0.002353	9.13E-15	480038	ieu-b-32	rs3810818	C	A	0.773356	lymphocyte cell count
16	30482540	0.055094	0.001917	1.58E-181	523983	ieu-b-32	rs12598978	G	T	0.519622	lymphocyte cell count
16	9028541	0.015901	0.002345	1.25E-11	524921	ieu-b-32	rs1677490	C	G	0.7912	lymphocyte cell count
16	11062936	-0.019172	0.002326	1.78E-16	524920	ieu-b-32	rs17229044	T	C	0.210111	lymphocyte cell count
16	67680806	0.044471	0.004114	3.31E-27	519069	ieu-b-32	rs117556162	A	G	0.05762	lymphocyte cell count
16	75185764	-0.016734	0.002051	3.60E-16	523520	ieu-b-32	rs9939124	T	C	0.306976	lymphocyte cell count
16	88837298	-0.021027	0.002036	5.82E-25	481437	ieu-b-32	rs8052370	T	C	0.609467	lymphocyte cell count
17	16786819	-0.020963	0.003152	3.01E-11	524921	ieu-b-32	rs11652760	G	T	0.100157	lymphocyte cell count
17	74024711	0.012196	0.002071	4.03E-09	523980	ieu-b-32	rs2665960	G	A	0.668615	lymphocyte cell count
17	74419177	0.02652	0.002301	1.05E-30	524920	ieu-b-32	rs4789294	G	A	0.219391	lymphocyte cell count
17	76393762	0.020824	0.003402	9.57E-10	524912	ieu-b-32	rs116876036	T	C	0.09019	lymphocyte cell count
17	2881625	-0.022325	0.002049	1.33E-27	523976	ieu-b-32	rs62091998	G	A	0.307469	lymphocyte cell count
17	19439066	0.017742	0.001989	4.88E-19	523980	ieu-b-32	rs2453582	T	C	0.391346	lymphocyte cell count
17	37938047	-0.029968	0.001892	1.91E-56	523521	ieu-b-32	rs10445308	T	C	0.479095	lymphocyte cell count
17	57928290	-0.022504	0.001903	3.09E-32	524909	ieu-b-32	rs1292069	C	T	0.449582	lymphocyte cell count
17	62023128	0.013211	0.002151	8.47E-10	481396	ieu-b-32	rs11657448	T	C	0.321926	lymphocyte cell count
17	17715317	-0.022432	0.002068	2.20E-27	481438	ieu-b-32	rs2297508	G	C	0.647622	lymphocyte cell count
17	38719799	-0.020315	0.002708	6.51E-14	522442	ieu-b-32	rs3136685	T	C	0.16434	lymphocyte cell count
17	45819206	0.017813	0.002809	2.36E-10	524916	ieu-b-32	rs56308324	T	A	0.130681	lymphocyte cell count
17	4969108	0.020988	0.001897	2.01E-28	524918	ieu-b-32	rs8075090	C	T	0.523681	lymphocyte cell count
17	7154582	-0.022072	0.002716	4.61E-16	523828	ieu-b-32	rs3744399	C	T	0.143155	lymphocyte cell count
17	35849342	-0.020396	0.001969	4.00E-25	524921	ieu-b-32	rs853198	C	A	0.639646	lymphocyte cell count
17	41809207	-0.035412	0.006051	4.97E-09	524866	ieu-b-32	rs145947882	C	A	0.026364	lymphocyte cell count
17	72690829	0.024622	0.002296	8.67E-27	522443	ieu-b-32	rs9906320	A	G	0.775113	lymphocyte cell count
17	2190390	-0.037749	0.003208	6.37E-32	524904	ieu-b-32	rs113513990	C	T	0.097132	lymphocyte cell count
17	2729652	0.028939	0.002252	9.26E-38	480018	ieu-b-32	rs6502555	C	T	0.269464	lymphocyte cell count
17	4625892	0.031862	0.002332	1.94E-42	523838	ieu-b-32	rs35186877	A	G	0.213822	lymphocyte cell count
17	27948844	-0.01472	0.001911	1.40E-14	524914	ieu-b-32	rs3760456	T	C	0.439121	lymphocyte cell count
17	55242242	0.015551	0.002632	3.56E-09	523520	ieu-b-32	rs9898958	G	T	0.153458	lymphocyte cell count
17	73028923	-0.017265	0.002093	1.67E-16	523979	ieu-b-32	rs1491765	A	G	0.293219	lymphocyte cell count
18	12887750	-0.012637	0.001974	1.59E-10	520920	ieu-b-32	rs8096327	G	A	0.391461	lymphocyte cell count
18	20461322	-0.017551	0.002175	7.37E-16	524919	ieu-b-32	rs3851820	T	A	0.744961	lymphocyte cell count
18	60826343	0.023283	0.002808	1.17E-16	522444	ieu-b-32	rs4940572	A	G	0.136477	lymphocyte cell count
18	48954037	0.01286	0.002236	9.06E-09	524921	ieu-b-32	rs1456059	G	A	0.766259	lymphocyte cell count
18	60793549	-0.024077	0.003242	1.16E-13	523519	ieu-b-32	rs4987855	T	C	0.096307	lymphocyte cell count
18	74769175	0.01184	0.001935	9.73E-10	523838	ieu-b-32	rs9676181	A	T	0.573916	lymphocyte cell count
18	77250669	0.027778	0.003337	8.97E-17	480500	ieu-b-32	rs111626441	A	G	0.096614	lymphocyte cell count
19	13929049	0.029033	0.002022	1.05E-46	480501	ieu-b-32	rs7254517	A	G	0.384999	lymphocyte cell count
19	16363417	0.025664	0.002443	8.62E-26	523841	ieu-b-32	rs7249236	C	G	0.801652	lymphocyte cell count
19	33752994	0.017139	0.00198	5.24E-18	524915	ieu-b-32	rs4530278	T	G	0.598216	lymphocyte cell count
19	33896432	-0.015028	0.00203	1.41E-13	524922	ieu-b-32	rs4805881	C	A	0.665288	lymphocyte cell count
19	1192769	0.027591	0.002536	1.55E-27	474672	ieu-b-32	rs7252565	A	G	0.787553	lymphocyte cell count
19	16449517	-0.082387	0.002111	1.00E-200	478964	ieu-b-32	rs1000329	T	C	0.676463	lymphocyte cell count
19	47695751	0.031193	0.002167	6.22E-47	524913	ieu-b-32	rs56179616	T	G	0.258737	lymphocyte cell count
19	52128795	-0.018376	0.002067	6.42E-19	523842	ieu-b-32	rs11084096	A	G	0.296205	lymphocyte cell count
19	52249947	-0.016487	0.002024	3.94E-16	523835	ieu-b-32	rs2070745	G	C	0.366758	lymphocyte cell count
19	10374952	-0.061427	0.010349	3.01E-09	478898	ieu-b-32	rs141801008	T	C	0.009564	lymphocyte cell count
19	12189379	0.010673	0.001927	3.11E-08	523980	ieu-b-32	rs11670621	T	C	0.48557	lymphocyte cell count
19	55347738	-0.019227	0.002964	9.12E-11	433259	ieu-b-32	rs78487206	T	G	0.163592	lymphocyte cell count
19	1079959	-0.060717	0.003409	6.60E-71	480042	ieu-b-32	rs36084354	A	G	0.091708	lymphocyte cell count
19	15295134	0.013372	0.002139	4.21E-10	522444	ieu-b-32	rs1043996	A	G	0.716638	lymphocyte cell count
19	40785683	0.024538	0.003639	1.60E-11	524906	ieu-b-32	rs75018496	G	C	0.075981	lymphocyte cell count
19	44260929	0.031603	0.0026	5.81E-34	523981	ieu-b-32	rs61387190	T	C	0.157437	lymphocyte cell count
19	297217	0.014581	0.00221	4.32E-11	480340	ieu-b-32	rs12463256	A	G	0.274793	lymphocyte cell count
19	10399904	-0.042002	0.002018	3.36E-96	480040	ieu-b-32	rs2569693	T	C	0.384414	lymphocyte cell count
19	13123188	0.018921	0.002172	3.12E-18	523978	ieu-b-32	rs56252104	T	C	0.260661	lymphocyte cell count
20	11371883	-0.010513	0.001903	3.37E-08	523522	ieu-b-32	rs766228	T	G	0.502115	lymphocyte cell count
20	34318911	-0.021868	0.003134	3.13E-12	524923	ieu-b-32	rs17093026	T	C	0.101478	lymphocyte cell count
20	47339742	0.014727	0.001938	3.11E-14	524918	ieu-b-32	rs968478	G	A	0.397325	lymphocyte cell count
20	57748369	-0.027105	0.001992	3.91E-42	523982	ieu-b-32	rs259981	A	T	0.360441	lymphocyte cell count
20	62308612	-0.015649	0.00243	1.24E-10	481444	ieu-b-32	rs2738783	G	T	0.78963	lymphocyte cell count
20	10647679	-0.017015	0.002443	3.39E-12	524922	ieu-b-32	rs1883801	G	A	0.195421	lymphocyte cell count
20	50092287	-0.011461	0.001915	2.21E-09	523523	ieu-b-32	rs6021231	C	T	0.470967	lymphocyte cell count
20	1930897	-0.045103	0.002147	6.39E-98	524923	ieu-b-32	rs4411786	C	T	0.265295	lymphocyte cell count
20	6621685	-0.010827	0.001946	2.70E-08	524452	ieu-b-32	rs2145270	T	C	0.618853	lymphocyte cell count
20	49196284	0.030004	0.003451	3.65E-18	523518	ieu-b-32	rs2230604	T	C	0.084354	lymphocyte cell count
20	3684022	0.014579	0.002003	3.53E-13	522444	ieu-b-32	rs611847	G	A	0.635502	lymphocyte cell count
20	8616195	0.018955	0.002084	9.96E-20	523981	ieu-b-32	rs13040989	C	T	0.291865	lymphocyte cell count
20	31387954	0.01702	0.001905	4.44E-19	524922	ieu-b-32	rs1997797	G	C	0.445711	lymphocyte cell count
20	52192637	0.022339	0.00304	2.08E-13	523521	ieu-b-32	rs34323943	C	T	0.110592	lymphocyte cell count
20	39260927	0.019842	0.001942	1.77E-24	523835	ieu-b-32	rs6072080	T	C	0.585279	lymphocyte cell count
20	42015635	-0.013672	0.002275	1.91E-09	524922	ieu-b-32	rs6103270	G	A	0.226397	lymphocyte cell count
20	42852273	0.013444	0.002397	2.10E-08	523518	ieu-b-32	rs4812804	T	C	0.198107	lymphocyte cell count
21	43855067	0.014656	0.002084	2.13E-12	523521	ieu-b-32	rs1893592	C	A	0.295994	lymphocyte cell count
21	16817051	0.011767	0.00191	7.44E-10	523522	ieu-b-32	rs1297265	G	A	0.443092	lymphocyte cell count
21	43465831	-0.013599	0.001935	2.19E-12	524885	ieu-b-32	rs150797	G	C	0.447403	lymphocyte cell count
21	47957767	-0.018902	0.00203	1.36E-20	524919	ieu-b-32	rs721131	C	T	0.31956	lymphocyte cell count
21	37766505	0.017139	0.003116	3.88E-08	524918	ieu-b-32	rs12627489	A	G	0.106785	lymphocyte cell count
22	20002848	0.019972	0.002109	2.99E-21	481442	ieu-b-32	rs9605047	T	G	0.327768	lymphocyte cell count
22	21917479	-0.040865	0.002471	2.19E-61	523446	ieu-b-32	rs5998509	T	C	0.188334	lymphocyte cell count
22	39528440	-0.027888	0.001942	1.02E-46	523523	ieu-b-32	rs79503	G	A	0.447419	lymphocyte cell count
22	50744821	-0.012414	0.001982	3.88E-10	480498	ieu-b-32	rs62241216	G	A	0.492468	lymphocyte cell count
22	24658265	-0.015452	0.002253	7.29E-12	524913	ieu-b-32	rs71318973	T	G	0.240872	lymphocyte cell count
22	40672078	-0.015263	0.002175	2.37E-12	524904	ieu-b-32	rs6001858	G	A	0.735573	lymphocyte cell count
22	28717032	-0.032274	0.002955	9.95E-28	524920	ieu-b-32	rs16986308	A	G	0.116161	lymphocyte cell count
22	30577771	-0.034906	0.001905	5.96E-75	523522	ieu-b-32	rs714027	G	A	0.552066	lymphocyte cell count
22	42122926	-0.027074	0.002346	9.00E-31	524895	ieu-b-32	rs1807669	T	C	0.793541	lymphocyte cell count
22	32057501	-0.015204	0.002649	9.70E-09	523522	ieu-b-32	rs760908	T	G	0.15316	lymphocyte cell count
1	9709072	-0.01969	0.002128	2.35E-20	474227	ieu-b-33	rs9430574	A	G	0.325122	eosinophil cell count
1	12099345	0.039991	0.003364	1.46E-32	473297	ieu-b-33	rs35249183	G	A	0.099837	eosinophil cell count
1	23851787	-0.017678	0.001991	7.08E-19	470336	ieu-b-33	rs3218148	A	G	0.539783	eosinophil cell count
1	65362766	-0.045912	0.005607	2.79E-16	473297	ieu-b-33	rs77625297	C	G	0.035282	eosinophil cell count
1	101652522	-0.043024	0.00316	3.56E-42	474226	ieu-b-33	rs111759324	T	C	0.110759	eosinophil cell count
1	221092838	-0.024977	0.002552	1.36E-22	474233	ieu-b-33	rs1414517	G	C	0.187298	eosinophil cell count
1	229693846	-0.017147	0.002441	2.24E-12	472363	ieu-b-33	rs4148757	C	A	0.210055	eosinophil cell count
1	92013622	0.014532	0.002639	3.75E-08	474235	ieu-b-33	rs61798836	C	T	0.17025	eosinophil cell count
1	150889608	0.085887	0.010438	2.00E-16	473763	ieu-b-33	rs146078144	A	G	0.009579	eosinophil cell count
1	161168189	-0.025253	0.003211	3.87E-15	473775	ieu-b-33	rs34448954	T	C	0.106374	eosinophil cell count
1	173231898	0.017702	0.001998	8.32E-19	474225	ieu-b-33	rs1099448	T	C	0.466357	eosinophil cell count
1	183542323	-0.026789	0.004469	2.10E-09	472836	ieu-b-33	rs17849501	T	C	0.052001	eosinophil cell count
1	199012478	-0.032696	0.002257	1.61E-47	474236	ieu-b-33	rs1036332	C	A	0.737405	eosinophil cell count
1	9357460	0.019184	0.002719	1.80E-12	474234	ieu-b-33	rs4908835	C	T	0.161355	eosinophil cell count
1	25241056	-0.011422	0.002078	3.95E-08	471742	ieu-b-33	rs2282718	A	G	0.37278	eosinophil cell count
1	26531956	-0.015066	0.002099	7.38E-13	474234	ieu-b-33	rs6670664	A	T	0.662541	eosinophil cell count
1	28589008	-0.033306	0.004033	1.57E-16	474224	ieu-b-33	rs7556106	A	G	0.064255	eosinophil cell count
1	42370787	0.026184	0.002014	1.27E-38	474233	ieu-b-33	rs1004870	T	C	0.588952	eosinophil cell count
1	160596935	0.021187	0.003449	8.32E-10	474235	ieu-b-33	rs71628184	T	C	0.094165	eosinophil cell count
1	181057188	-0.015397	0.002044	5.23E-14	474231	ieu-b-33	rs4652560	T	A	0.617764	eosinophil cell count
1	198623842	-0.041656	0.003072	7.48E-42	474236	ieu-b-33	rs17668272	T	G	0.117796	eosinophil cell count
1	8504421	0.01933	0.002017	9.88E-22	474237	ieu-b-33	rs159963	A	C	0.581974	eosinophil cell count
1	65423447	-0.041319	0.00328	2.36E-36	472800	ieu-b-33	rs12408934	A	G	0.10259	eosinophil cell count
1	79411968	0.050131	0.005645	7.05E-19	471757	ieu-b-33	rs41313381	A	C	0.030679	eosinophil cell count
1	111318291	0.012802	0.002003	1.68E-10	472834	ieu-b-33	rs556063	G	A	0.573536	eosinophil cell count
1	154995503	0.012279	0.002018	1.20E-09	472835	ieu-b-33	rs2242193	A	G	0.421302	eosinophil cell count
1	204511602	0.015482	0.002189	1.59E-12	473153	ieu-b-33	rs10900595	A	C	0.713282	eosinophil cell count
1	242023898	-0.0334	0.005569	2.07E-09	473776	ieu-b-33	rs4149909	G	A	0.032649	eosinophil cell count
1	2477358	-0.01328	0.002	3.23E-11	473144	ieu-b-33	rs12097268	A	T	0.482039	eosinophil cell count
1	24199290	0.021853	0.002002	1.06E-27	471424	ieu-b-33	rs2502995	C	T	0.57046	eosinophil cell count
1	39489221	0.018785	0.003065	9.15E-10	474227	ieu-b-33	rs4310436	A	G	0.119611	eosinophil cell count
1	87752000	0.037659	0.003052	6.06E-35	474233	ieu-b-33	rs6684992	T	A	0.119465	eosinophil cell count
1	93763896	0.022538	0.002042	2.81E-28	471257	ieu-b-33	rs10782957	T	C	0.621606	eosinophil cell count
1	108402103	-0.013755	0.002224	6.41E-10	471754	ieu-b-33	rs201883150	T	C	0.721728	eosinophil cell count
1	120647620	0.015638	0.002185	8.56E-13	444895	ieu-b-33	rs9428321	C	T	0.666938	eosinophil cell count
1	150595537	-0.041331	0.002388	4.89E-67	473291	ieu-b-33	rs11204682	T	G	0.223016	eosinophil cell count
1	172796505	0.020115	0.002015	1.90E-23	474236	ieu-b-33	rs6672031	G	C	0.48634	eosinophil cell count
1	213020779	0.011114	0.002036	4.93E-08	473294	ieu-b-33	rs11120043	T	C	0.608251	eosinophil cell count
1	226923505	0.026773	0.004244	2.91E-10	472836	ieu-b-33	rs708776	T	G	0.940532	eosinophil cell count
2	8757326	-0.030245	0.004452	1.13E-11	474234	ieu-b-33	rs62105489	T	C	0.052894	eosinophil cell count
2	28686568	-0.022977	0.00198	4.09E-31	473295	ieu-b-33	rs11695281	T	C	0.514407	eosinophil cell count
2	61781994	-0.015959	0.002001	1.57E-15	474232	ieu-b-33	rs778756	G	A	0.579738	eosinophil cell count
2	112395534	0.03047	0.002346	1.52E-38	472836	ieu-b-33	rs7593992	C	T	0.768386	eosinophil cell count
2	158520905	0.02494	0.002947	2.74E-17	471756	ieu-b-33	rs10195713	T	C	0.864395	eosinophil cell count
2	196998315	0.014022	0.002144	6.32E-11	435514	ieu-b-33	rs6741307	T	C	0.639529	eosinophil cell count
2	227156662	0.012505	0.002046	1.02E-09	473298	ieu-b-33	rs2713548	T	C	0.632646	eosinophil cell count
2	43152304	-0.017647	0.002487	1.33E-12	474233	ieu-b-33	rs17682575	T	C	0.201301	eosinophil cell count
2	71281496	-0.014768	0.002222	3.10E-11	474195	ieu-b-33	rs11684770	G	A	0.270352	eosinophil cell count
2	98577882	-0.01729	0.002383	4.18E-13	473154	ieu-b-33	rs11888323	G	A	0.778072	eosinophil cell count
2	106371012	0.012393	0.002113	4.62E-09	473296	ieu-b-33	rs13033333	G	C	0.32279	eosinophil cell count
2	145400317	0.018666	0.002183	1.30E-17	470981	ieu-b-33	rs1427499	G	A	0.710269	eosinophil cell count
2	163207971	-0.032272	0.005559	6.57E-09	473298	ieu-b-33	rs76908370	G	A	0.036338	eosinophil cell count
2	204614872	0.026904	0.004517	2.65E-09	473295	ieu-b-33	rs62183994	T	C	0.050879	eosinophil cell count
2	213908457	0.050096	0.003754	1.43E-40	473296	ieu-b-33	rs35409523	A	G	0.075881	eosinophil cell count
2	228320192	-0.011666	0.002017	7.57E-09	472213	ieu-b-33	rs4675190	T	C	0.591061	eosinophil cell count
2	26220710	-0.024133	0.003931	8.53E-10	474233	ieu-b-33	rs80066203	T	C	0.067935	eosinophil cell count
2	43464818	-0.026862	0.003797	1.55E-12	472359	ieu-b-33	rs113542380	A	G	0.075059	eosinophil cell count
2	74258529	-0.014387	0.00214	1.86E-11	474231	ieu-b-33	rs11886928	G	T	0.30847	eosinophil cell count
2	102966310	-0.078905	0.002186	1.00E-200	473298	ieu-b-33	rs10208293	A	G	0.286689	eosinophil cell count
2	111949570	0.099069	0.012308	8.74E-16	471439	ieu-b-33	rs140509806	A	G	0.008506	eosinophil cell count
2	134991024	0.014595	0.002535	8.81E-09	471755	ieu-b-33	rs1257192	G	A	0.812097	eosinophil cell count
2	136806959	-0.018295	0.002373	1.32E-14	472217	ieu-b-33	rs925966	G	C	0.759472	eosinophil cell count
2	143886819	-0.024455	0.003003	3.99E-16	473296	ieu-b-33	rs79716587	A	G	0.126529	eosinophil cell count
2	231116874	0.023183	0.002529	5.10E-20	473289	ieu-b-33	rs7423615	T	C	0.187322	eosinophil cell count
2	242788528	0.028355	0.003673	1.21E-14	435972	ieu-b-33	rs11495865	A	G	0.086693	eosinophil cell count
2	8438693	-0.02669	0.002104	7.55E-37	473295	ieu-b-33	rs346835	T	C	0.328293	eosinophil cell count
2	28691488	0.012913	0.002026	1.91E-10	472208	ieu-b-33	rs11890306	T	C	0.423414	eosinophil cell count
2	30446568	-0.014675	0.002302	1.90E-10	474236	ieu-b-33	rs10165678	A	G	0.757518	eosinophil cell count
2	54829596	0.01319	0.002318	1.30E-08	474233	ieu-b-33	rs7591231	G	C	0.237633	eosinophil cell count
2	65656969	0.018707	0.002006	1.19E-20	472837	ieu-b-33	rs7569084	T	C	0.584311	eosinophil cell count
2	85780536	-0.015655	0.002102	1.00E-13	472834	ieu-b-33	rs699664	T	C	0.329576	eosinophil cell count
2	191973034	0.013265	0.002402	3.41E-08	472144	ieu-b-33	rs10174238	A	G	0.765591	eosinophil cell count
2	211540507	0.016967	0.002127	1.55E-15	473297	ieu-b-33	rs1047891	A	C	0.315457	eosinophil cell count
2	213830187	-0.063977	0.002243	8.36E-179	473293	ieu-b-33	rs6750754	G	T	0.264203	eosinophil cell count
2	234115629	-0.032126	0.002589	2.52E-35	472835	ieu-b-33	rs1057258	T	C	0.178094	eosinophil cell count
2	242698640	-0.045886	0.002267	4.73E-91	473295	ieu-b-33	rs34290285	A	G	0.257132	eosinophil cell count
2	97207321	0.047465	0.002032	1.17E-120	473149	ieu-b-33	rs2579506	A	G	0.386176	eosinophil cell count
2	112228828	-0.014362	0.002511	1.09E-08	466515	ieu-b-33	rs4849748	C	T	0.266942	eosinophil cell count
2	148495285	-0.012188	0.001986	8.69E-10	472834	ieu-b-33	rs1406449	C	T	0.461666	eosinophil cell count
2	169695031	0.01471	0.002192	2.03E-11	473292	ieu-b-33	rs10930337	T	C	0.284759	eosinophil cell count
2	182308836	0.017166	0.002002	1.04E-17	473296	ieu-b-33	rs6731125	C	T	0.564761	eosinophil cell count
3	3221430	-0.01748	0.002545	6.74E-12	474234	ieu-b-33	rs1672753	T	C	0.811014	eosinophil cell count
3	16918405	-0.018354	0.00269	9.26E-12	473153	ieu-b-33	rs9872485	G	T	0.164017	eosinophil cell count
3	71452860	-0.012742	0.002239	1.30E-08	474236	ieu-b-33	rs9840310	G	A	0.734621	eosinophil cell count
3	112587012	-0.018868	0.002069	8.08E-20	474231	ieu-b-33	rs2399441	C	T	0.350554	eosinophil cell count
3	127786822	-0.046211	0.007975	7.05E-09	473296	ieu-b-33	rs112255429	A	G	0.016576	eosinophil cell count
3	128309545	0.037235	0.003255	2.91E-30	473296	ieu-b-33	rs73205140	C	T	0.104781	eosinophil cell count
3	128751218	-0.050934	0.006129	1.00E-16	474215	ieu-b-33	rs900382	T	C	0.027281	eosinophil cell count
3	150941492	-0.015734	0.002175	4.85E-13	472215	ieu-b-33	rs4680250	G	C	0.692997	eosinophil cell count
3	169493283	0.023638	0.002297	8.30E-25	474236	ieu-b-33	rs3950296	G	C	0.244421	eosinophil cell count
3	196367936	-0.024041	0.002591	1.84E-20	472827	ieu-b-33	rs7636495	A	G	0.180819	eosinophil cell count
3	3153194	0.036335	0.002238	3.29E-59	473154	ieu-b-33	rs6787336	A	G	0.287462	eosinophil cell count
3	71760041	0.012539	0.002073	1.50E-09	473155	ieu-b-33	rs12487980	A	C	0.633844	eosinophil cell count
3	112059768	-0.024714	0.001979	9.55E-36	473297	ieu-b-33	rs1131199	G	C	0.529533	eosinophil cell count
3	112305130	-0.022708	0.004079	2.65E-08	473298	ieu-b-33	rs2942062	G	A	0.937362	eosinophil cell count
3	128175328	-0.065055	0.008158	1.61E-15	474234	ieu-b-33	rs115697464	C	T	0.015017	eosinophil cell count
3	159637678	-0.023407	0.003083	3.27E-14	473155	ieu-b-33	rs76830965	A	C	0.117642	eosinophil cell count
3	183730295	0.014516	0.00205	1.48E-12	472834	ieu-b-33	rs4074672	T	C	0.369285	eosinophil cell count
3	188441161	0.028359	0.002157	1.93E-39	474234	ieu-b-33	rs9815874	T	C	0.299538	eosinophil cell count
3	194402430	0.013608	0.002151	2.60E-10	473152	ieu-b-33	rs9818987	T	C	0.305904	eosinophil cell count
3	12335081	-0.029644	0.002019	9.47E-49	474232	ieu-b-33	rs2920505	A	G	0.601796	eosinophil cell count
3	25393837	0.015579	0.002021	1.32E-14	474234	ieu-b-33	rs13073683	C	T	0.399148	eosinophil cell count
3	33046480	0.025996	0.002063	2.33E-36	474234	ieu-b-33	rs7646283	T	C	0.367733	eosinophil cell count
3	50783442	0.060029	0.010455	9.63E-09	473800	ieu-b-33	rs73072498	C	T	0.009171	eosinophil cell count
3	72172181	0.017597	0.002617	1.82E-11	474229	ieu-b-33	rs7646695	T	C	0.17966	eosinophil cell count
3	112171587	-0.015075	0.002618	8.68E-09	474235	ieu-b-33	rs2683913	G	A	0.826856	eosinophil cell count
3	27772014	0.020226	0.00199	3.09E-24	474234	ieu-b-33	rs1353286	G	T	0.453022	eosinophil cell count
3	98449191	0.016017	0.002304	3.74E-12	474237	ieu-b-33	rs7649812	G	C	0.242796	eosinophil cell count
3	128300468	0.120719	0.003053	1.00E-200	473295	ieu-b-33	rs4857909	G	A	0.87972	eosinophil cell count
3	142204728	-0.016486	0.002573	1.52E-10	474236	ieu-b-33	rs73238201	T	C	0.179352	eosinophil cell count
3	171527955	-0.021552	0.003092	3.29E-12	474234	ieu-b-33	rs73046033	G	T	0.116838	eosinophil cell count
3	196501413	-0.014931	0.002013	1.25E-13	472834	ieu-b-33	rs2089979	G	A	0.415851	eosinophil cell count
3	3069773	0.011264	0.001984	1.41E-08	471754	ieu-b-33	rs9837045	A	G	0.455368	eosinophil cell count
3	10230728	0.018736	0.002017	1.68E-20	470486	ieu-b-33	rs155266	A	T	0.571302	eosinophil cell count
3	42906116	0.062272	0.004111	8.83E-52	472835	ieu-b-33	rs2228467	C	T	0.061584	eosinophil cell count
3	48857805	0.026306	0.002187	2.69E-33	473153	ieu-b-33	rs9835307	C	T	0.658298	eosinophil cell count
3	101281534	0.018183	0.002001	1.09E-19	469340	ieu-b-33	rs4618204	C	T	0.443836	eosinophil cell count
3	148609704	-0.032276	0.004596	2.25E-12	474237	ieu-b-33	rs1516527	C	T	0.951148	eosinophil cell count
4	2689449	0.013079	0.002033	1.28E-10	473292	ieu-b-33	rs1828803	A	C	0.392417	eosinophil cell count
4	6906076	-0.014708	0.002434	1.56E-09	474231	ieu-b-33	rs7687708	G	T	0.219981	eosinophil cell count
4	123351431	-0.018776	0.002261	1.05E-16	474236	ieu-b-33	rs1479918	T	A	0.259813	eosinophil cell count
4	7071741	-0.01384	0.002491	2.84E-08	473156	ieu-b-33	rs13139941	G	A	0.802896	eosinophil cell count
4	26090375	0.013917	0.002161	1.22E-10	474232	ieu-b-33	rs7441808	G	A	0.301163	eosinophil cell count
4	57738491	0.015386	0.0024	1.50E-10	473298	ieu-b-33	rs62308111	T	G	0.221457	eosinophil cell count
4	102702364	-0.026611	0.00433	8.22E-10	474236	ieu-b-33	rs13105682	G	T	0.059685	eosinophil cell count
4	103449131	-0.063217	0.006522	3.47E-22	474233	ieu-b-33	rs113473633	G	A	0.026223	eosinophil cell count
4	153291513	0.019253	0.002213	3.48E-18	473297	ieu-b-33	rs11931711	T	C	0.282445	eosinophil cell count
4	38416046	-0.026078	0.004658	2.22E-08	474237	ieu-b-33	rs76981581	G	C	0.047887	eosinophil cell count
4	83545976	-0.054823	0.002551	2.35E-102	474230	ieu-b-33	rs13138355	T	C	0.185539	eosinophil cell count
4	39022515	-0.014365	0.002015	1.06E-12	473153	ieu-b-33	rs2566133	C	T	0.583621	eosinophil cell count
4	139092719	0.015459	0.002118	3.00E-13	473296	ieu-b-33	rs13120371	G	A	0.327238	eosinophil cell count
4	175486022	0.011627	0.00206	1.71E-08	474235	ieu-b-33	rs1365623	T	C	0.37246	eosinophil cell count
4	38664131	0.067388	0.002418	8.22E-171	474216	ieu-b-33	rs73232881	C	T	0.213178	eosinophil cell count
4	123619689	0.023016	0.002342	9.03E-23	474233	ieu-b-33	rs746550	T	C	0.235899	eosinophil cell count
5	14610309	0.028502	0.003838	1.17E-13	472215	ieu-b-33	rs16903574	G	C	0.077849	eosinophil cell count
5	98265807	-0.01983	0.002155	3.67E-20	471741	ieu-b-33	rs34495	T	G	0.304172	eosinophil cell count
5	110501604	-0.023358	0.00247	3.38E-21	474234	ieu-b-33	rs10059018	T	G	0.200806	eosinophil cell count
5	135224755	-0.024038	0.004027	2.45E-09	474235	ieu-b-33	rs60646393	A	G	0.065569	eosinophil cell count
5	176792491	0.019467	0.002102	2.16E-20	474227	ieu-b-33	rs6556313	G	A	0.332338	eosinophil cell count
5	35843832	-0.034985	0.00209	7.62E-63	474235	ieu-b-33	rs10472984	G	C	0.339875	eosinophil cell count
5	109938754	0.024854	0.003415	3.54E-13	474234	ieu-b-33	rs139640694	G	A	0.092902	eosinophil cell count
5	110427795	0.040325	0.002063	4.72E-85	474235	ieu-b-33	rs79881201	T	C	0.35982	eosinophil cell count
5	150453888	-0.025354	0.003019	4.84E-17	474234	ieu-b-33	rs73272842	A	G	0.122779	eosinophil cell count
5	159890885	0.015023	0.001999	5.95E-14	472835	ieu-b-33	rs2431097	T	C	0.485547	eosinophil cell count
5	76549688	-0.016026	0.001984	6.91E-16	473295	ieu-b-33	rs4703730	T	C	0.516976	eosinophil cell count
5	133422816	-0.02124	0.00303	2.46E-12	472835	ieu-b-33	rs244689	G	A	0.876598	eosinophil cell count
5	142517601	0.016911	0.00307	3.71E-08	472837	ieu-b-33	rs3756374	T	G	0.119107	eosinophil cell count
5	10624866	0.024145	0.002349	9.47E-25	474233	ieu-b-33	rs10062687	G	T	0.232866	eosinophil cell count
5	86298649	-0.013812	0.002386	7.30E-09	473155	ieu-b-33	rs66735324	G	A	0.220762	eosinophil cell count
5	131461341	0.049978	0.002605	5.48E-82	474236	ieu-b-33	rs152197	T	C	0.175499	eosinophil cell count
5	131785684	-0.072098	0.002004	1.00E-200	473133	ieu-b-33	rs12515180	T	C	0.425948	eosinophil cell count
5	72097351	0.014451	0.001983	3.26E-13	474234	ieu-b-33	rs4703589	C	T	0.532652	eosinophil cell count
5	127487603	0.015221	0.002308	4.38E-11	474237	ieu-b-33	rs2568928	G	A	0.756846	eosinophil cell count
5	141491985	0.040023	0.002035	4.82E-86	474213	ieu-b-33	rs7700687	T	C	0.617223	eosinophil cell count
5	148200011	0.039484	0.002008	5.38E-86	474231	ieu-b-33	rs56330463	C	T	0.55326	eosinophil cell count
5	171950231	-0.014427	0.002142	1.68E-11	474226	ieu-b-33	rs62385501	A	T	0.308103	eosinophil cell count
6	435677	0.01321	0.002024	6.95E-11	471424	ieu-b-33	rs9392525	C	T	0.57553	eosinophil cell count
6	16700098	-0.012238	0.002181	2.07E-08	470484	ieu-b-33	rs3812206	T	C	0.300301	eosinophil cell count
6	30047965	-0.054579	0.002014	1.13E-161	472694	ieu-b-33	rs7382061	C	T	0.590665	eosinophil cell count
6	31339556	0.050023	0.002537	1.76E-86	471739	ieu-b-33	rs6924350	C	A	0.18447	eosinophil cell count
6	31807652	0.036768	0.004882	5.27E-14	472377	ieu-b-33	rs62395833	C	G	0.043064	eosinophil cell count
6	32587213	0.061635	0.002048	6.38E-199	473151	ieu-b-33	rs28383314	C	T	0.624131	eosinophil cell count
6	395634	-0.037712	0.003739	6.83E-24	470025	ieu-b-33	rs6930635	C	T	0.078494	eosinophil cell count
6	42157817	0.01731	0.002455	1.84E-12	472836	ieu-b-33	rs7764278	T	G	0.205108	eosinophil cell count
6	117286220	-0.018804	0.002566	2.41E-13	474234	ieu-b-33	rs783646	C	G	0.816656	eosinophil cell count
6	557686	-0.025341	0.001998	8.13E-37	470310	ieu-b-33	rs12209219	C	T	0.474823	eosinophil cell count
6	137082948	0.016659	0.002027	2.19E-16	474233	ieu-b-33	rs6924387	G	A	0.410173	eosinophil cell count
6	144385777	0.038205	0.005388	1.39E-12	474233	ieu-b-33	rs149110519	T	C	0.035905	eosinophil cell count
6	167534290	0.012677	0.001998	2.27E-10	473773	ieu-b-33	rs3093023	A	G	0.43381	eosinophil cell count
6	697500	0.016029	0.002573	4.79E-10	473155	ieu-b-33	rs2788211	C	T	0.81734	eosinophil cell count
6	29748690	-0.042947	0.002125	8.34E-91	471744	ieu-b-33	rs1611236	A	G	0.322915	eosinophil cell count
6	42255274	0.029847	0.003774	2.72E-15	474234	ieu-b-33	rs73428834	T	C	0.074788	eosinophil cell count
6	45634092	0.022029	0.002803	4.04E-15	474236	ieu-b-33	rs9349322	C	A	0.146915	eosinophil cell count
6	87814959	0.015769	0.00199	2.42E-15	474232	ieu-b-33	rs2025489	G	A	0.526005	eosinophil cell count
6	90955995	-0.042179	0.002073	5.69E-92	474234	ieu-b-33	rs62408224	G	A	0.350368	eosinophil cell count
6	107442431	-0.030736	0.002069	6.83E-50	473100	ieu-b-33	rs12208103	T	C	0.378399	eosinophil cell count
6	135419631	-0.045367	0.002292	3.69E-87	474216	ieu-b-33	rs9389268	G	A	0.2561	eosinophil cell count
6	138161666	-0.044847	0.005802	1.13E-14	474236	ieu-b-33	rs113496608	A	G	0.030304	eosinophil cell count
6	245096	-0.05238	0.003544	2.25E-49	471426	ieu-b-33	rs6904506	C	T	0.088477	eosinophil cell count
6	33555877	0.028194	0.002567	5.01E-28	473292	ieu-b-33	rs3846855	A	G	0.182937	eosinophil cell count
6	35408959	-0.020541	0.002187	6.16E-21	472833	ieu-b-33	rs2894401	G	A	0.705252	eosinophil cell count
6	106803105	0.018996	0.002863	3.39E-11	474223	ieu-b-33	rs526369	G	A	0.143107	eosinophil cell count
6	143249749	0.025659	0.003539	4.30E-13	473156	ieu-b-33	rs13207791	G	A	0.088551	eosinophil cell count
7	8107922	-0.030068	0.004266	1.88E-12	471423	ieu-b-33	rs56195338	A	G	0.057715	eosinophil cell count
7	17016646	-0.018993	0.002067	4.15E-20	474231	ieu-b-33	rs71525665	A	G	0.362957	eosinophil cell count
7	37382465	0.042906	0.003317	3.05E-38	474233	ieu-b-33	rs60600003	G	T	0.100334	eosinophil cell count
7	92223518	-0.032542	0.002817	7.76E-31	474232	ieu-b-33	rs12154498	C	A	0.854434	eosinophil cell count
7	92633347	-0.057741	0.010199	1.54E-08	472402	ieu-b-33	rs116888884	A	G	0.009792	eosinophil cell count
7	124886883	0.012392	0.001999	5.85E-10	473289	ieu-b-33	rs7797428	T	C	0.469244	eosinophil cell count
7	148887942	0.042755	0.002044	3.99E-97	473297	ieu-b-33	rs12530946	G	A	0.613323	eosinophil cell count
7	50217850	0.013204	0.002188	1.63E-09	473295	ieu-b-33	rs1037674	T	G	0.292292	eosinophil cell count
7	75470364	0.077662	0.004051	7.07E-82	474208	ieu-b-33	rs55879743	T	C	0.066369	eosinophil cell count
7	112782556	-0.020577	0.002021	2.55E-24	474233	ieu-b-33	rs12705849	A	G	0.406896	eosinophil cell count
7	150312474	0.014646	0.002396	1.01E-09	472826	ieu-b-33	rs12540285	G	A	0.22062	eosinophil cell count
7	20376103	-0.011789	0.002035	7.07E-09	474232	ieu-b-33	rs73086541	A	C	0.395121	eosinophil cell count
7	75454152	-0.061865	0.0031	1.59E-88	474234	ieu-b-33	rs13226583	T	A	0.115701	eosinophil cell count
7	92408329	0.021919	0.002545	7.63E-18	473147	ieu-b-33	rs8	T	C	0.204252	eosinophil cell count
7	128579666	-0.017818	0.001986	3.16E-19	473292	ieu-b-33	rs3823536	A	G	0.467209	eosinophil cell count
7	135367828	0.015409	0.002059	7.49E-14	474221	ieu-b-33	rs3110791	C	T	0.623422	eosinophil cell count
7	98756597	-0.01568	0.002237	2.48E-12	474222	ieu-b-33	rs6956283	T	C	0.732752	eosinophil cell count
7	101788854	0.016938	0.002182	8.82E-15	474233	ieu-b-33	rs10243429	C	T	0.29026	eosinophil cell count
7	157005863	0.013224	0.002242	3.75E-09	472836	ieu-b-33	rs6979947	G	A	0.266399	eosinophil cell count
7	3140173	0.028325	0.002475	2.75E-30	474215	ieu-b-33	rs6971710	A	G	0.201035	eosinophil cell count
7	20502828	-0.058285	0.002306	7.78E-141	474226	ieu-b-33	rs57834782	A	T	0.244809	eosinophil cell count
7	22785717	-0.027253	0.002019	1.83E-41	474232	ieu-b-33	rs4722171	G	A	0.592101	eosinophil cell count
7	26858395	-0.013773	0.002304	2.32E-09	474234	ieu-b-33	rs10275896	C	T	0.24411	eosinophil cell count
7	50444152	0.099543	0.008004	1.80E-35	473776	ieu-b-33	rs150640087	T	G	0.016244	eosinophil cell count
7	50764948	-0.029368	0.003538	1.08E-16	474236	ieu-b-33	rs73118830	C	T	0.08553	eosinophil cell count
7	77254547	0.014247	0.002136	2.64E-11	473140	ieu-b-33	rs62473720	G	A	0.317118	eosinophil cell count
7	129685597	0.017858	0.002055	3.87E-18	474225	ieu-b-33	rs56179563	A	G	0.389076	eosinophil cell count
8	9184231	-0.020391	0.003453	3.62E-09	473155	ieu-b-33	rs4240624	A	G	0.909011	eosinophil cell count
8	19816238	0.015869	0.002337	1.16E-11	474228	ieu-b-33	rs295	C	A	0.235064	eosinophil cell count
8	48677930	0.027464	0.003402	7.20E-16	474234	ieu-b-33	rs62539154	A	G	0.097259	eosinophil cell count
8	81286298	-0.016486	0.002181	4.24E-14	474234	ieu-b-33	rs6986109	T	G	0.704331	eosinophil cell count
8	129000416	-0.026746	0.002705	5.11E-23	471885	ieu-b-33	rs11786536	A	G	0.164896	eosinophil cell count
8	130599247	-0.040204	0.00211	7.11E-81	472832	ieu-b-33	rs7840212	T	C	0.336961	eosinophil cell count
8	95973816	-0.013813	0.002036	1.20E-11	473147	ieu-b-33	rs574183	G	A	0.388961	eosinophil cell count
8	106397116	0.011632	0.001991	5.33E-09	472836	ieu-b-33	rs6999452	A	G	0.517717	eosinophil cell count
8	127526842	-0.01875	0.002958	2.40E-10	474236	ieu-b-33	rs4870977	C	G	0.870857	eosinophil cell count
8	130699861	0.056854	0.006399	6.78E-19	474237	ieu-b-33	rs4236746	G	A	0.975145	eosinophil cell count
8	144989466	-0.03098	0.0052	2.63E-09	468999	ieu-b-33	rs117961539	A	G	0.039583	eosinophil cell count
8	22957003	-0.030733	0.002188	8.90E-45	472824	ieu-b-33	rs12545733	C	T	0.703401	eosinophil cell count
8	30280833	0.013752	0.002266	1.33E-09	473298	ieu-b-33	rs2979489	A	G	0.741697	eosinophil cell count
8	66898262	-0.017763	0.002133	8.58E-17	474231	ieu-b-33	rs6989099	C	T	0.317295	eosinophil cell count
8	130626164	-0.013422	0.002387	1.91E-08	474235	ieu-b-33	rs10100356	A	G	0.227209	eosinophil cell count
8	79753010	-0.014554	0.002057	1.53E-12	471755	ieu-b-33	rs4739140	T	C	0.611355	eosinophil cell count
8	119972974	-0.019435	0.002427	1.23E-15	474203	ieu-b-33	rs12681644	T	C	0.211927	eosinophil cell count
8	145158607	0.054559	0.004091	1.55E-40	468770	ieu-b-33	rs34173062	A	G	0.072995	eosinophil cell count
8	22901943	0.024301	0.004327	2.00E-08	473297	ieu-b-33	rs7839946	C	T	0.056991	eosinophil cell count
8	48651633	-0.059758	0.005157	5.10E-31	468083	ieu-b-33	rs45577137	G	A	0.045218	eosinophil cell count
8	61650831	-0.032851	0.002543	3.92E-38	474237	ieu-b-33	rs7846314	T	A	0.186954	eosinophil cell count
8	81064734	-0.012203	0.002006	1.22E-09	474235	ieu-b-33	rs7009579	G	A	0.428946	eosinophil cell count
8	126240768	0.030412	0.004844	3.54E-10	474236	ieu-b-33	rs13251643	T	A	0.044409	eosinophil cell count
9	16911638	0.012354	0.002145	8.70E-09	474234	ieu-b-33	rs4366169	C	A	0.310424	eosinophil cell count
9	102562216	0.012099	0.002045	3.38E-09	472833	ieu-b-33	rs7026022	C	A	0.377752	eosinophil cell count
9	136931778	-0.024311	0.002673	9.94E-20	474228	ieu-b-33	rs72766638	A	C	0.164331	eosinophil cell count
9	34861298	0.012422	0.002012	6.83E-10	474235	ieu-b-33	rs884634	C	T	0.415032	eosinophil cell count
9	113638236	0.035017	0.002033	1.83E-66	474232	ieu-b-33	rs496475	G	T	0.387008	eosinophil cell count
9	117697584	-0.024681	0.002043	1.42E-33	474232	ieu-b-33	rs911603	A	C	0.40355	eosinophil cell count
9	4834034	0.019109	0.002846	1.95E-11	472838	ieu-b-33	rs466547	G	A	0.857978	eosinophil cell count
9	6633664	-0.050092	0.005908	2.40E-17	474232	ieu-b-33	rs72695582	A	G	0.02972	eosinophil cell count
9	94110288	-0.029195	0.002556	3.44E-30	474190	ieu-b-33	rs6479336	A	T	0.18496	eosinophil cell count
9	135869211	0.119573	0.011508	2.94E-25	473801	ieu-b-33	rs114741563	C	T	0.007538	eosinophil cell count
9	135877278	0.060952	0.004113	1.23E-49	473293	ieu-b-33	rs74612091	A	T	0.063075	eosinophil cell count
9	4998401	0.03239	0.002269	3.35E-46	474228	ieu-b-33	rs7868130	T	C	0.258801	eosinophil cell count
9	21986847	0.017545	0.002213	2.34E-15	474235	ieu-b-33	rs3731211	A	T	0.720317	eosinophil cell count
9	6192796	-0.093857	0.002265	1.00E-200	474235	ieu-b-33	rs2095044	C	T	0.742759	eosinophil cell count
9	86466968	0.020579	0.002274	1.50E-19	472811	ieu-b-33	rs295273	A	G	0.255616	eosinophil cell count
9	135345666	-0.03128	0.005517	1.47E-08	474236	ieu-b-33	rs143491704	G	C	0.035786	eosinophil cell count
9	139324737	0.020435	0.002192	1.19E-20	474229	ieu-b-33	rs33982662	A	C	0.285267	eosinophil cell count
10	44859618	-0.031481	0.003346	5.34E-21	472837	ieu-b-33	rs17482472	A	G	0.098902	eosinophil cell count
10	75598282	0.015663	0.002552	8.58E-10	474234	ieu-b-33	rs4746153	C	G	0.185407	eosinophil cell count
10	90849704	0.020768	0.002521	1.85E-16	473135	ieu-b-33	rs7897422	C	T	0.192058	eosinophil cell count
10	94432000	-0.029864	0.00202	1.96E-49	473293	ieu-b-33	rs2497318	T	C	0.442619	eosinophil cell count
10	43804617	-0.015171	0.002675	1.45E-08	472837	ieu-b-33	rs2505521	T	C	0.829154	eosinophil cell count
10	89795523	0.024275	0.002674	1.15E-19	474234	ieu-b-33	rs495149	T	C	0.164184	eosinophil cell count
10	111750851	-0.020727	0.002869	5.21E-13	474228	ieu-b-33	rs2419313	A	G	0.142533	eosinophil cell count
10	974870	0.038017	0.002332	1.12E-59	474232	ieu-b-33	rs1539174	G	C	0.23738	eosinophil cell count
10	6033049	-0.013614	0.002151	2.53E-10	470486	ieu-b-33	rs1323650	T	G	0.680787	eosinophil cell count
10	64388631	-0.043838	0.002049	1.55E-101	474230	ieu-b-33	rs10995240	C	G	0.368331	eosinophil cell count
10	28784483	0.035325	0.002358	1.05E-50	474231	ieu-b-33	rs2807740	T	C	0.76966	eosinophil cell count
10	64559465	-0.071743	0.009325	1.50E-14	474234	ieu-b-33	rs72834751	T	C	0.01273	eosinophil cell count
10	65253869	0.036234	0.006364	1.28E-08	474233	ieu-b-33	rs71508968	A	G	0.025836	eosinophil cell count
10	73520632	0.019825	0.003316	2.31E-09	472837	ieu-b-33	rs3747869	C	A	0.90083	eosinophil cell count
10	115348046	-0.043694	0.004952	1.17E-18	472834	ieu-b-33	rs7080536	A	G	0.043176	eosinophil cell count
10	8109615	0.020196	0.00261	1.05E-14	474236	ieu-b-33	rs11255507	G	T	0.17824	eosinophil cell count
10	8565675	-0.020516	0.002001	1.20E-24	473155	ieu-b-33	rs2646438	A	G	0.565689	eosinophil cell count
10	9053132	-0.040434	0.002009	4.92E-90	474236	ieu-b-33	rs962993	T	C	0.422478	eosinophil cell count
10	26727454	-0.034153	0.002028	1.35E-63	470794	ieu-b-33	rs2992333	A	G	0.598657	eosinophil cell count
11	65665256	0.032917	0.001998	5.83E-61	473291	ieu-b-33	rs634534	G	A	0.542475	eosinophil cell count
11	75438737	0.038344	0.006985	4.12E-08	473773	ieu-b-33	rs77331334	A	G	0.020938	eosinophil cell count
[truncated: 605 more rows]
