# Supplementary material for: Revealing the Causal Relationship Between Differential White Blood Cell Counts and Depression: A Bidirectional Two-Sample Mendelian Randomization Study
Source: Depress Anxiety. 2025 Mar 3;2025:3131579. doi: 10.1155/da/3131579 (PMC11987073; doi:10.1155/da/3131579)
Supplement: Supporting Information 3 — Table S3: Harmonized data. [file 3131579.f3.txt]

SNP	effect_allele.exposure	other_allele.exposure	effect_allele.outcome	other_allele.outcome	beta.exposure	beta.outcome	eaf.exposure	eaf.outcome	remove	palindromic	ambiguous	id.outcome	se.outcome	pval.outcome	samplesize.outcome	outcome	mr_keep.outcome	pval_origin.outcome	data_source.outcome	pos.outcome	chr.exposure	pos.exposure	se.exposure	pval.exposure	samplesize.exposure	id.exposure	exposure	mr_keep.exposure	pval_origin.exposure	data_source.exposure	action	mr_keep	units.outcome	units.exposure	rsq.exposure	effective_n.exposure	rsq.outcome	effective_n.outcome	steiger_dir	steiger_pval	R2	F	FMean	F_pow_beta_se
rs10006833	C	T	C	T	-0.015606	0.00473622	0.209061	0.211046	FALSE	FALSE	FALSE	finngen_R10_F5_DEPRESSIO	0.0087455	0.588121	406986	outcome	TRUE	reported	textfile	9951473	4	9953097	0.002521	6.22e-10	473997	ieu-b-29	basophil cell count || id:ieu-b-29	TRUE	reported	igd	2	TRUE	NA	NA	8.08e-05	473997	7.21e-07	406986	TRUE	0.000138851	8.05e-05	38.18017864	114.3905069	38.32106002
rs10734121	A	G	A	G	-0.025432	-0.00827323	0.845295	0.831193	FALSE	FALSE	FALSE	finngen_R10_F5_DEPRESSIO	0.00948426	0.383038	406986	outcome	TRUE	reported	textfile	89923071	11	89656239	0.002837	3.28e-19	471519	ieu-b-29	basophil cell count || id:ieu-b-29	TRUE	reported	igd	2	TRUE	NA	NA	0.000170401	471519	1.87e-06	406986	TRUE	4.7e-08	0.000169162	79.7764127	114.3905069	80.36044967
rs10746147	G	A	G	A	-0.022399	0.0189512	0.926163	0.880027	FALSE	FALSE	FALSE	finngen_R10_F5_DEPRESSIO	0.0109531	0.083593	406986	outcome	TRUE	reported	textfile	79922978	12	80316758	0.003927	1.2e-08	472142	ieu-b-29	basophil cell count || id:ieu-b-29	TRUE	reported	igd	2	TRUE	NA	NA	6.89e-05	472142	7.36e-06	406986	TRUE	0.008978519	6.86e-05	32.40032176	114.3905069	32.53384977
rs10806232	T	A	T	A	-0.014739	-0.00590674	0.597775	0.610865	FALSE	TRUE	FALSE	finngen_R10_F5_DEPRESSIO	0.00731059	0.419108	406986	outcome	TRUE	reported	textfile	81969343	6	82679060	0.002097	2.17e-12	473999	ieu-b-29	basophil cell count || id:ieu-b-29	TRUE	reported	igd	2	TRUE	NA	NA	0.000104212	473999	1.6e-06	406986	TRUE	2.86e-05	0.000104465	49.52150171	114.3905069	49.40139091
rs10835333	G	A	G	A	0.014555	0.000360204	0.349229	0.391402	FALSE	FALSE	FALSE	finngen_R10_F5_DEPRESSIO	0.00732677	0.96079	406986	outcome	TRUE	reported	textfile	3936536	11	3957766	0.002161	1.68e-11	467933	ieu-b-29	basophil cell count || id:ieu-b-29	TRUE	reported	igd	2	TRUE	NA	NA	9.69e-05	467933	5.94e-09	406986	TRUE	5.17e-06	9.63e-05	45.06263116	114.3905069	45.36437019
rs10844657	T	C	T	C	0.012373	0.0057396	0.339731	0.356644	FALSE	FALSE	FALSE	finngen_R10_F5_DEPRESSIO	0.00746446	0.441939	406986	outcome	TRUE	reported	textfile	9740617	12	9893213	0.002168	1.18e-08	473997	ieu-b-29	basophil cell count || id:ieu-b-29	TRUE	reported	igd	2	TRUE	NA	NA	6.87e-05	473997	1.45e-06	406986	TRUE	0.00091657	6.87e-05	32.55664887	114.3905069	32.57102832
rs1086893	C	T	C	T	0.029865	-0.00788953	0.343174	0.21619	FALSE	FALSE	FALSE	finngen_R10_F5_DEPRESSIO	0.00872395	0.365808	406986	outcome	TRUE	reported	textfile	212389772	1	212563114	0.002162	2.41e-43	473056	ieu-b-29	basophil cell count || id:ieu-b-29	TRUE	reported	igd	2	TRUE	NA	NA	0.000403207	473056	2.01e-06	406986	TRUE	2.54e-18	0.000402087	190.2852498	114.3905069	190.8155041
rs10883359	G	A	G	A	-0.01313	0.00738545	0.284616	0.391989	FALSE	FALSE	FALSE	finngen_R10_F5_DEPRESSIO	0.00731579	0.312725	406986	outcome	TRUE	reported	textfile	99514276	10	101274033	0.002268	7.3e-09	473062	ieu-b-29	basophil cell count || id:ieu-b-29	TRUE	reported	igd	2	TRUE	NA	NA	7.08e-05	473062	2.5e-06	406986	TRUE	0.001389945	7.02e-05	33.21273947	114.3905069	33.51531856
rs10906375	G	A	G	A	-0.012492	0.0165653	0.300993	0.499874	FALSE	FALSE	FALSE	finngen_R10_F5_DEPRESSIO	0.00717548	0.0209657	406986	outcome	TRUE	reported	textfile	13456371	10	13498371	0.002234	2.29e-08	474000	ieu-b-29	basophil cell count || id:ieu-b-29	TRUE	reported	igd	2	TRUE	NA	NA	6.6e-05	474000	1.31e-05	406986	TRUE	0.035100211	6.57e-05	31.12697345	114.3905069	31.26782075
rs10927074	C	T	C	T	0.079216	-0.00499577	0.892265	0.914207	FALSE	FALSE	FALSE	finngen_R10_F5_DEPRESSIO	0.012817	0.6967	406986	outcome	TRUE	reported	textfile	235940665	1	236103965	0.0033	3e-127	474001	ieu-b-29	basophil cell count || id:ieu-b-29	TRUE	reported	igd	2	TRUE	NA	NA	0.001214207	474001	3.73e-07	406986	TRUE	8.36e-58	0.001206442	572.5430935	114.3905069	576.2327508
rs11064881	A	G	A	G	-0.032268	-0.0177183	0.073509	0.086474	FALSE	FALSE	FALSE	finngen_R10_F5_DEPRESSIO	0.0127411	0.164334	406986	outcome	TRUE	reported	textfile	119709120	12	120146925	0.003923	2.05e-16	473998	ieu-b-29	basophil cell count || id:ieu-b-29	TRUE	reported	igd	2	TRUE	NA	NA	0.000142715	473998	4.75e-06	406986	TRUE	4.87e-06	0.000141826	67.23448571	114.3905069	67.65618113
rs11097787	T	C	T	C	-0.014501	0.00818497	0.402632	0.417343	FALSE	FALSE	FALSE	finngen_R10_F5_DEPRESSIO	0.00723929	0.25821	406986	outcome	TRUE	reported	textfile	102486185	4	103407342	0.002087	3.83e-12	473996	ieu-b-29	basophil cell count || id:ieu-b-29	TRUE	reported	igd	2	TRUE	NA	NA	0.000101844	473996	3.14e-06	406986	TRUE	9.89e-05	0.000101152	47.9504757	114.3905069	48.27819304
rs11121246	G	T	G	T	0.012743	0.00400903	0.502219	0.515906	FALSE	FALSE	FALSE	finngen_R10_F5_DEPRESSIO	0.00713698	0.574303	406986	outcome	TRUE	reported	textfile	8857043	1	8917102	0.002043	4.59e-10	473997	ieu-b-29	basophil cell count || id:ieu-b-29	TRUE	reported	igd	2	TRUE	NA	NA	8.21e-05	473997	7.75e-07	406986	TRUE	0.000129528	8.12e-05	38.48698044	114.3905069	38.90510869
rs11158159	C	G	C	G	0.028179	0.00558817	0.769788	0.785184	FALSE	TRUE	FALSE	finngen_R10_F5_DEPRESSIO	0.00876073	0.523561	406986	outcome	TRUE	reported	textfile	57390444	14	57857162	0.002564	4.59e-28	472914	ieu-b-29	basophil cell count || id:ieu-b-29	TRUE	reported	igd	2	TRUE	NA	NA	0.000255343	472914	1e-06	406986	TRUE	2.44e-12	0.000281436	133.1321121	114.3905069	120.7855865
rs11187969	A	G	A	G	-0.016771	0.00909276	0.130137	0.080247	FALSE	FALSE	FALSE	finngen_R10_F5_DEPRESSIO	0.013188	0.490526	406986	outcome	TRUE	reported	textfile	94471412	10	96231169	0.003058	4.24e-08	472601	ieu-b-29	basophil cell count || id:ieu-b-29	TRUE	reported	igd	2	TRUE	NA	NA	6.36e-05	472601	1.17e-06	406986	TRUE	0.001259246	6.37e-05	30.09677889	114.3905069	30.07758451
rs112352373	G	C	G	C	-0.013924	0.0130806	0.203153	0.26945	FALSE	TRUE	FALSE	finngen_R10_F5_DEPRESSIO	0.00802252	0.102999	406986	outcome	TRUE	reported	textfile	119351930	5	118687625	0.002547	4.71e-08	473971	ieu-b-29	basophil cell count || id:ieu-b-29	TRUE	reported	igd	2	TRUE	NA	NA	6.31e-05	473971	6.53e-06	406986	TRUE	0.011743481	6.28e-05	29.75318113	114.3905069	29.88616152
rs1128099	A	G	A	G	-0.014562	-0.0139358	0.28544	0.25525	FALSE	FALSE	FALSE	finngen_R10_F5_DEPRESSIO	0.0081865	0.0887013	406986	outcome	TRUE	reported	textfile	18196658	19	18307468	0.002268	1.41e-10	473994	ieu-b-29	basophil cell count || id:ieu-b-29	TRUE	reported	igd	2	TRUE	NA	NA	8.7e-05	473994	7.12e-06	406986	TRUE	0.001837619	8.65e-05	41.00474957	114.3905069	41.22455278
rs11633707	A	G	A	G	0.012395	-0.00162589	0.636389	0.571273	FALSE	FALSE	FALSE	finngen_R10_F5_DEPRESSIO	0.00721911	0.821808	406986	outcome	TRUE	reported	textfile	69325349	15	69617688	0.002136	6.66e-09	473059	ieu-b-29	basophil cell count || id:ieu-b-29	TRUE	reported	igd	2	TRUE	NA	NA	7.12e-05	473059	1.25e-07	406986	TRUE	0.000156165	7.11e-05	33.63776164	114.3905069	33.67367884
rs11710737	G	A	G	A	0.01157	-0.00169307	0.438906	0.428193	FALSE	FALSE	FALSE	finngen_R10_F5_DEPRESSIO	0.00723301	0.814926	406986	outcome	TRUE	reported	textfile	107745323	3	107464170	0.002065	2.15e-08	472602	ieu-b-29	basophil cell count || id:ieu-b-29	TRUE	reported	igd	2	TRUE	NA	NA	6.64e-05	472602	1.35e-07	406986	TRUE	0.000273074	6.59e-05	31.16206354	114.3905069	31.39255082
rs11756802	A	T	A	T	-0.029351	-0.0173905	0.048151	0.0628508	FALSE	TRUE	FALSE	finngen_R10_F5_DEPRESSIO	0.0148212	0.240653	406986	outcome	TRUE	reported	textfile	7169851	6	7170084	0.004935	2.8e-09	474000	ieu-b-29	basophil cell count || id:ieu-b-29	TRUE	reported	igd	2	TRUE	NA	NA	7.46e-05	474000	3.38e-06	406986	TRUE	0.001464144	7.9e-05	37.43346036	114.3905069	35.37296715
rs11772895	C	G	C	G	0.034127	0.000741757	0.277783	0.33475	FALSE	TRUE	FALSE	finngen_R10_F5_DEPRESSIO	0.00758016	0.922048	406986	outcome	TRUE	reported	textfile	143384849	7	143081942	0.0023	9.23e-50	471976	ieu-b-29	basophil cell count || id:ieu-b-29	TRUE	reported	igd	2	TRUE	NA	NA	0.000466251	471976	2.35e-08	406986	TRUE	1.19e-23	0.000467304	220.6584999	114.3905069	220.161083
rs118013485	A	G	A	G	0.023734	-0.027044	0.066978	0.0999282	FALSE	FALSE	FALSE	finngen_R10_F5_DEPRESSIO	0.0119867	0.0240608	406986	outcome	TRUE	reported	textfile	33235671	19	33726577	0.004201	1.65e-08	473999	ieu-b-29	basophil cell count || id:ieu-b-29	TRUE	reported	igd	2	TRUE	NA	NA	6.73e-05	473999	1.25e-05	406986	TRUE	0.028890648	7.04e-05	33.37352659	114.3905069	31.91806193
rs1186222	T	C	T	C	-0.022015	0.00543353	0.461919	0.348405	FALSE	FALSE	FALSE	finngen_R10_F5_DEPRESSIO	0.00751431	0.469624	406986	outcome	TRUE	reported	textfile	75618011	7	75247329	0.002077	3.21e-26	473057	ieu-b-29	basophil cell count || id:ieu-b-29	TRUE	reported	igd	2	TRUE	NA	NA	0.000237438	473057	1.28e-06	406986	TRUE	2.43e-11	0.000240924	113.997976	114.3905069	112.3477519
rs12075	A	G	A	G	0.027771	0.0026446	0.579533	0.532339	FALSE	FALSE	FALSE	finngen_R10_F5_DEPRESSIO	0.00716967	0.712233	406986	outcome	TRUE	reported	textfile	159205564	1	159175354	0.002071	6.02e-41	473058	ieu-b-29	basophil cell count || id:ieu-b-29	TRUE	reported	igd	2	TRUE	NA	NA	0.000379966	473058	3.34e-07	406986	TRUE	8.91e-19	0.000375857	177.8684573	114.3905069	179.8137255
rs12123922	A	G	A	G	-0.027772	0.00492557	0.440557	0.414392	FALSE	FALSE	FALSE	finngen_R10_F5_DEPRESSIO	0.0072417	0.496398	406986	outcome	TRUE	reported	textfile	205171308	1	205140436	0.002057	1.73e-41	473983	ieu-b-29	basophil cell count || id:ieu-b-29	TRUE	reported	igd	2	TRUE	NA	NA	0.00038443	473983	1.14e-06	406986	TRUE	4.06e-18	0.000380191	180.2720255	114.3905069	182.2828163
rs12143614	A	T	A	T	-0.023163	0.0227596	0.116955	0.102771	FALSE	TRUE	FALSE	finngen_R10_F5_DEPRESSIO	0.0118417	0.0546072	406986	outcome	TRUE	reported	textfile	150960220	1	150932696	0.0032	4.72e-13	473957	ieu-b-29	basophil cell count || id:ieu-b-29	TRUE	reported	igd	2	TRUE	NA	NA	0.000110536	473957	9.08e-06	406986	TRUE	0.00044795	0.000110821	52.52988861	114.3905069	52.39497744
rs12376511	C	T	C	T	-0.020682	-0.00674831	0.162947	0.189411	FALSE	FALSE	FALSE	finngen_R10_F5_DEPRESSIO	0.00912377	0.459517	406986	outcome	TRUE	reported	textfile	22142757	9	22142756	0.002779	1.03e-13	473999	ieu-b-29	basophil cell count || id:ieu-b-29	TRUE	reported	igd	2	TRUE	NA	NA	0.000116837	473999	1.34e-06	406986	TRUE	6.31e-06	0.000116685	55.31471271	114.3905069	55.38701677
rs12443468	G	A	G	A	0.014544	0.00727032	0.225894	0.181371	FALSE	FALSE	FALSE	finngen_R10_F5_DEPRESSIO	0.00926138	0.432444	406986	outcome	TRUE	reported	textfile	81595747	15	81888088	0.002451	3.04e-09	473996	ieu-b-29	basophil cell count || id:ieu-b-29	TRUE	reported	igd	2	TRUE	NA	NA	7.43e-05	473996	1.51e-06	406986	TRUE	0.000545608	7.4e-05	35.06774424	114.3905069	35.21122296
rs12447180	C	T	C	T	0.023452	-0.0152951	0.323627	0.296724	FALSE	FALSE	FALSE	finngen_R10_F5_DEPRESSIO	0.00783234	0.0508417	406986	outcome	TRUE	reported	textfile	88451314	16	88517722	0.002204	2.06e-26	467843	ieu-b-29	basophil cell count || id:ieu-b-29	TRUE	reported	igd	2	TRUE	NA	NA	0.000241954	467843	9.37e-06	406986	TRUE	5.57e-09	0.00024078	112.6739808	114.3905069	113.2235039
rs12453682	T	C	T	C	-0.01827	-0.00326513	0.695293	0.712581	FALSE	FALSE	FALSE	finngen_R10_F5_DEPRESSIO	0.00790222	0.679466	406986	outcome	TRUE	reported	textfile	39613752	17	37770005	0.00224	3.6e-16	473994	ieu-b-29	basophil cell count || id:ieu-b-29	TRUE	reported	igd	2	TRUE	NA	NA	0.00014033	473994	4.19e-07	406986	TRUE	1.6e-07	0.000141435	67.04861626	114.3905069	66.52441406
rs12459419	T	C	T	C	-0.016693	-0.0133398	0.322962	0.36097	FALSE	FALSE	FALSE	finngen_R10_F5_DEPRESSIO	0.00744215	0.0730584	406986	outcome	TRUE	reported	textfile	51225221	19	51728477	0.002188	2.44e-14	473996	ieu-b-29	basophil cell count || id:ieu-b-29	TRUE	reported	igd	2	TRUE	NA	NA	0.000122786	473996	7.89e-06	406986	TRUE	0.000108551	0.000121861	57.76822507	114.3905069	58.20685729
rs12497690	C	A	C	A	0.014579	-0.00381166	0.371338	0.363689	FALSE	FALSE	FALSE	finngen_R10_F5_DEPRESSIO	0.00741085	0.607019	406986	outcome	TRUE	reported	textfile	27753906	3	27795397	0.002121	6.48e-12	473994	ieu-b-29	basophil cell count || id:ieu-b-29	TRUE	reported	igd	2	TRUE	NA	NA	9.97e-05	473994	6.5e-07	406986	TRUE	1.75e-05	9.92e-05	47.04204394	114.3905069	47.24698881
rs12921873	T	C	T	C	0.015838	0.0140153	0.210936	0.161001	FALSE	FALSE	FALSE	finngen_R10_F5_DEPRESSIO	0.00976265	0.151116	406986	outcome	TRUE	reported	textfile	87899451	16	87933057	0.002547	5.19e-10	472847	ieu-b-29	basophil cell count || id:ieu-b-29	TRUE	reported	igd	2	TRUE	NA	NA	8.18e-05	472847	5.06e-06	406986	TRUE	0.001489447	8.35e-05	39.48650319	114.3905069	38.66720557
rs12941811	C	T	C	T	-0.046353	-0.0104068	0.578198	0.556214	FALSE	FALSE	FALSE	finngen_R10_F5_DEPRESSIO	0.00718132	0.147298	406986	outcome	TRUE	reported	textfile	40003082	17	38159335	0.002071	7.71e-111	473990	ieu-b-29	basophil cell count || id:ieu-b-29	TRUE	reported	igd	2	TRUE	NA	NA	0.00105577	473990	5.16e-06	406986	TRUE	1.95e-45	0.001048023	497.2715878	114.3905069	500.951287
rs1295927	G	A	G	A	-0.024975	0.0172026	0.447843	0.462738	FALSE	FALSE	FALSE	finngen_R10_F5_DEPRESSIO	0.007161	0.0162941	406986	outcome	TRUE	reported	textfile	59852174	17	57929535	0.002055	5.83e-34	473058	ieu-b-29	basophil cell count || id:ieu-b-29	TRUE	reported	igd	2	TRUE	NA	NA	0.000312133	473058	1.42e-05	406986	TRUE	7.87e-11	0.000308482	145.9741348	114.3905069	147.7023283
rs13089722	A	G	A	G	-0.087989	-0.00971537	0.107756	0.0927604	FALSE	FALSE	FALSE	finngen_R10_F5_DEPRESSIO	0.0124014	0.433387	406986	outcome	TRUE	reported	textfile	128587914	3	128306757	0.0033	1.44e-156	473990	ieu-b-29	basophil cell count || id:ieu-b-29	TRUE	reported	igd	2	TRUE	NA	NA	0.001497651	473990	1.51e-06	406986	TRUE	6.67e-69	0.001488716	706.6855757	114.3905069	710.9333444
rs13188960	T	G	T	G	-0.019117	-0.00481157	0.27945	0.332876	FALSE	FALSE	FALSE	finngen_R10_F5_DEPRESSIO	0.00756691	0.524862	406986	outcome	TRUE	reported	textfile	35853217	5	35853319	0.002278	5.08e-17	473985	ieu-b-29	basophil cell count || id:ieu-b-29	TRUE	reported	igd	2	TRUE	NA	NA	0.000148561	473985	9.93e-07	406986	TRUE	1.63e-07	0.000147176	69.76930558	114.3905069	70.42584083
rs13267723	A	G	A	G	-0.014047	-0.00221555	0.231732	0.199398	FALSE	FALSE	FALSE	finngen_R10_F5_DEPRESSIO	0.00894172	0.804307	406986	outcome	TRUE	reported	textfile	129660098	8	130672344	0.002437	8.46e-09	473997	ieu-b-29	basophil cell count || id:ieu-b-29	TRUE	reported	igd	2	TRUE	NA	NA	7.01e-05	473997	1.51e-07	406986	TRUE	0.000187023	7.03e-05	33.30429072	114.3905069	33.22432042
rs13386606	A	G	A	G	-0.011941	-0.00434592	0.358085	0.441785	FALSE	FALSE	FALSE	finngen_R10_F5_DEPRESSIO	0.00719	0.545552	406986	outcome	TRUE	reported	textfile	8300442	2	8440572	0.002131	2.15e-08	473997	ieu-b-29	basophil cell count || id:ieu-b-29	TRUE	reported	igd	2	TRUE	NA	NA	6.62e-05	473997	8.98e-07	406986	TRUE	0.000764953	6.56e-05	31.07257716	114.3905069	31.3989046
rs13419763	T	C	T	C	0.016215	0.00158934	0.562498	0.667865	FALSE	FALSE	FALSE	finngen_R10_F5_DEPRESSIO	0.00759669	0.83428	406986	outcome	TRUE	reported	textfile	218270227	2	219134950	0.002066	4.43e-15	473058	ieu-b-29	basophil cell count || id:ieu-b-29	TRUE	reported	igd	2	TRUE	NA	NA	0.000130198	473058	1.08e-07	406986	TRUE	2.17e-07	0.000129409	61.2256899	114.3905069	61.59894465
rs138595256	G	C	G	C	0.064177	0.0125978	0.025574	0.0602305	FALSE	TRUE	FALSE	finngen_R10_F5_DEPRESSIO	0.0149991	0.400965	406986	outcome	TRUE	reported	textfile	35417122	21	36789420	0.006916	1.82e-20	474001	ieu-b-29	basophil cell count || id:ieu-b-29	TRUE	reported	igd	2	TRUE	NA	NA	0.000181632	474001	1.73e-06	406986	TRUE	1.26e-08	0.000205275	97.3201855	114.3905069	86.10906121
rs142405270	G	A	G	A	0.050739	0.0173893	0.018962	0.00477597	FALSE	FALSE	FALSE	finngen_R10_F5_DEPRESSIO	0.0528193	0.741986	406986	outcome	TRUE	reported	textfile	161383559	1	161353349	0.008204	6.41e-10	473144	ieu-b-29	basophil cell count || id:ieu-b-29	TRUE	reported	igd	2	TRUE	NA	NA	8.08e-05	473144	2.66e-07	406986	TRUE	7.36e-05	9.58e-05	45.32281498	114.3905069	38.25009374
rs1427499	G	A	G	A	0.021037	0.0142721	0.710264	0.693978	FALSE	FALSE	FALSE	finngen_R10_F5_DEPRESSIO	0.00775373	0.0656689	406986	outcome	TRUE	reported	textfile	144642750	2	145400317	0.002263	1.57e-20	470746	ieu-b-29	basophil cell count || id:ieu-b-29	TRUE	reported	igd	2	TRUE	NA	NA	0.000183541	470746	8.32e-06	406986	TRUE	6.3e-07	0.000182146	85.75980366	114.3905069	86.41686478
rs146970669	A	G	A	G	0.022392	0.0136242	0.094107	0.12082	FALSE	FALSE	FALSE	finngen_R10_F5_DEPRESSIO	0.0109615	0.213901	406986	outcome	TRUE	reported	textfile	26950516	12	27103449	0.003534	2.43e-10	473055	ieu-b-29	basophil cell count || id:ieu-b-29	TRUE	reported	igd	2	TRUE	NA	NA	8.49e-05	473055	3.8e-06	406986	TRUE	0.00067992	8.55e-05	40.44469174	114.3905069	40.14696141
rs149007767	T	C	T	C	0.026584	-0.00543462	0.162151	0.206722	FALSE	FALSE	FALSE	finngen_R10_F5_DEPRESSIO	0.00885613	0.539442	406986	outcome	TRUE	reported	textfile	50330658	7	50370254	0.002887	3.48e-20	473998	ieu-b-29	basophil cell count || id:ieu-b-29	TRUE	reported	igd	2	TRUE	NA	NA	0.000178852	473998	9.25e-07	406986	TRUE	6.31e-09	0.000192024	91.03619953	114.3905069	84.79047902
rs1537061	C	T	C	T	-0.025079	0.02432	0.098713	0.118531	FALSE	FALSE	FALSE	finngen_R10_F5_DEPRESSIO	0.0110007	0.027052	406986	outcome	TRUE	reported	textfile	87273536	1	87739219	0.003425	2.55e-13	473992	ieu-b-29	basophil cell count || id:ieu-b-29	TRUE	reported	igd	2	TRUE	NA	NA	0.000113105	473992	1.2e-05	406986	TRUE	0.000793158	0.000111915	53.05247755	114.3905069	53.61660108
rs1539174	G	C	G	C	0.046398	-0.00784803	0.237332	0.20425	FALSE	TRUE	FALSE	finngen_R10_F5_DEPRESSIO	0.0088487	0.375126	406986	outcome	TRUE	reported	textfile	928930	10	974870	0.00241	1.51e-82	473996	ieu-b-29	basophil cell count || id:ieu-b-29	TRUE	reported	igd	2	TRUE	NA	NA	0.000781362	473996	1.93e-06	406986	TRUE	1.73e-35	0.000779328	369.6849533	114.3905069	370.6503683
rs1598207	G	A	G	A	0.020189	0.00196022	0.302655	0.335619	FALSE	FALSE	FALSE	finngen_R10_F5_DEPRESSIO	0.00755949	0.7954	406986	outcome	TRUE	reported	textfile	148000301	2	148757870	0.002229	1.41e-19	473062	ieu-b-29	basophil cell count || id:ieu-b-29	TRUE	reported	igd	2	TRUE	NA	NA	0.000173388	473062	1.65e-07	406986	TRUE	2.39e-09	0.00017205	81.40406838	114.3905069	82.03694499
rs1633768	T	C	T	C	-0.016647	-0.00124413	0.275307	0.219004	FALSE	FALSE	FALSE	finngen_R10_F5_DEPRESSIO	0.00867172	0.885919	406986	outcome	TRUE	reported	textfile	133003751	9	135879138	0.002317	7.02e-13	471975	ieu-b-29	basophil cell count || id:ieu-b-29	TRUE	reported	igd	2	TRUE	NA	NA	0.000109359	471975	5.06e-08	406986	TRUE	1.72e-06	0.000110579	52.19614831	114.3905069	51.6202248
rs1669340	T	G	T	G	-0.033996	-0.0023897	0.839194	0.808936	FALSE	FALSE	FALSE	finngen_R10_F5_DEPRESSIO	0.00907673	0.792337	406986	outcome	TRUE	reported	textfile	3156696	3	3198380	0.002785	3.09e-34	472917	ieu-b-29	basophil cell count || id:ieu-b-29	TRUE	reported	igd	2	TRUE	NA	NA	0.000314982	472917	1.7e-07	406986	TRUE	5.13e-16	0.000311925	147.5600636	114.3905069	149.0065097
rs16923637	T	G	T	G	0.014168	-0.00555493	0.286039	0.361441	FALSE	FALSE	FALSE	finngen_R10_F5_DEPRESSIO	0.00747017	0.457109	406986	outcome	TRUE	reported	textfile	58655326	8	59567885	0.002274	4.79e-10	473983	ieu-b-29	basophil cell count || id:ieu-b-29	TRUE	reported	igd	2	TRUE	NA	NA	8.19e-05	473983	1.36e-06	406986	TRUE	0.000224923	8.2e-05	38.86363094	114.3905069	38.81826993
rs16928084	G	A	G	A	-0.027734	-0.00314845	0.11345	0.152778	FALSE	FALSE	FALSE	finngen_R10_F5_DEPRESSIO	0.0099038	0.750558	406986	outcome	TRUE	reported	textfile	2301724	11	2322954	0.003242	1.24e-17	473996	ieu-b-29	basophil cell count || id:ieu-b-29	TRUE	reported	igd	2	TRUE	NA	NA	0.000154369	473996	2.48e-07	406986	TRUE	2.39e-08	0.000154726	73.35045269	114.3905069	73.1811115
rs16989483	C	T	C	T	-0.021088	-0.0275622	0.274125	0.2448	FALSE	FALSE	FALSE	finngen_R10_F5_DEPRESSIO	0.00835258	0.000967364	406986	outcome	TRUE	reported	textfile	44908559	20	43537200	0.002287	3.15e-20	471507	ieu-b-29	basophil cell count || id:ieu-b-29	TRUE	reported	igd	2	TRUE	NA	NA	0.000180291	471507	2.68e-05	406986	TRUE	0.000114129	0.000176975	83.45924155	114.3905069	85.02339778
rs17613339	T	C	T	C	-0.016822	-0.00275363	0.128384	0.150838	FALSE	FALSE	FALSE	finngen_R10_F5_DEPRESSIO	0.0099577	0.782139	406986	outcome	TRUE	reported	textfile	117596918	1	118139540	0.003077	4.71e-08	472602	ieu-b-29	basophil cell count || id:ieu-b-29	TRUE	reported	igd	2	TRUE	NA	NA	6.32e-05	472602	1.88e-07	406986	TRUE	0.000438046	6.33e-05	29.93247113	114.3905069	29.88823469
rs17625587	A	G	A	G	0.01499	0.00193384	0.263625	0.286449	FALSE	FALSE	FALSE	finngen_R10_F5_DEPRESSIO	0.00788843	0.806341	406986	outcome	TRUE	reported	textfile	199021365	1	198990494	0.002328	1.25e-10	473983	ieu-b-29	basophil cell count || id:ieu-b-29	TRUE	reported	igd	2	TRUE	NA	NA	8.75e-05	473983	1.48e-07	406986	TRUE	2.71e-05	8.72e-05	41.35401801	114.3905069	41.46076525
rs17758695	T	C	T	C	-0.124742	-0.0145316	0.029551	0.0438353	FALSE	FALSE	FALSE	finngen_R10_F5_DEPRESSIO	0.0174913	0.406093	406986	outcome	TRUE	reported	textfile	63253621	18	60920854	0.006145	1.47e-91	473056	ieu-b-29	basophil cell count || id:ieu-b-29	TRUE	reported	igd	2	TRUE	NA	NA	0.000870348	473056	1.7e-06	406986	TRUE	9.55e-40	0.000892484	422.570128	114.3905069	412.0800896
rs17860282	T	C	T	C	0.104693	0.00982175	0.011189	0.0566568	FALSE	FALSE	FALSE	finngen_R10_F5_DEPRESSIO	0.0153811	0.523109	406986	outcome	TRUE	reported	textfile	51346566	12	51740350	0.009859	2.62e-26	470511	ieu-b-29	basophil cell count || id:ieu-b-29	TRUE	reported	igd	2	TRUE	NA	NA	0.000239606	470511	1e-06	406986	TRUE	1.34e-11	0.000242532	114.141382	114.3905069	112.763762
rs1804999	G	A	G	A	0.011333	0.0106849	0.505883	0.420578	FALSE	FALSE	FALSE	finngen_R10_F5_DEPRESSIO	0.00726431	0.141326	406986	outcome	TRUE	reported	textfile	156249659	1	156219450	0.002053	3.48e-08	473996	ieu-b-29	basophil cell count || id:ieu-b-29	TRUE	reported	igd	2	TRUE	NA	NA	6.43e-05	473996	5.32e-06	406986	TRUE	0.007516411	6.42e-05	30.43689776	114.3905069	30.47276614
rs182090955	A	G	A	G	-0.087651	0.0085986	0.009832	0.00306832	FALSE	FALSE	FALSE	finngen_R10_F5_DEPRESSIO	0.0681647	0.899618	406986	outcome	TRUE	reported	textfile	92610578	7	92239892	0.010695	2.62e-16	472665	ieu-b-29	basophil cell count || id:ieu-b-29	TRUE	reported	igd	2	TRUE	NA	NA	0.000142082	472665	3.91e-08	406986	TRUE	4.21e-08	0.000149587	70.71492413	114.3905069	67.16641565
rs2007774	A	T	A	T	0.016484	0.024645	0.277568	0.220271	FALSE	TRUE	FALSE	finngen_R10_F5_DEPRESSIO	0.00862817	0.00428558	406986	outcome	TRUE	reported	textfile	5813233	19	5813244	0.002349	2.36e-12	471908	ieu-b-29	basophil cell count || id:ieu-b-29	TRUE	reported	igd	2	TRUE	NA	NA	0.000104342	471908	2e-05	406986	TRUE	0.007313582	0.000108974	51.43093345	114.3905069	49.24466395
rs2028900	T	C	T	C	-0.01396	0.000435438	0.449306	0.400531	FALSE	FALSE	FALSE	finngen_R10_F5_DEPRESSIO	0.00729034	0.952372	406986	outcome	TRUE	reported	textfile	85540612	2	85767735	0.002059	1.25e-11	472602	ieu-b-29	basophil cell count || id:ieu-b-29	TRUE	reported	igd	2	TRUE	NA	NA	9.73e-05	472602	8.77e-09	406986	TRUE	4.92e-06	9.64e-05	45.58154036	114.3905069	45.96826829
rs2070596	A	T	A	T	0.022675	0.00321448	0.211403	0.120193	FALSE	TRUE	FALSE	finngen_R10_F5_DEPRESSIO	0.0110958	0.772046	406986	outcome	TRUE	reported	textfile	50252962	15	50545159	0.002529	3.3e-19	472910	ieu-b-29	basophil cell count || id:ieu-b-29	TRUE	reported	igd	2	TRUE	NA	NA	0.00016996	472910	2.06e-07	406986	TRUE	3.98e-09	0.000171432	81.08527105	114.3905069	80.38905673
rs2074585	A	G	A	G	-0.030894	0.00917703	0.514859	0.533742	FALSE	FALSE	FALSE	finngen_R10_F5_DEPRESSIO	0.00715782	0.199808	406986	outcome	TRUE	reported	textfile	90466252	15	91009484	0.00205	2.71e-51	474000	ieu-b-29	basophil cell count || id:ieu-b-29	TRUE	reported	igd	2	TRUE	NA	NA	0.000478912	474000	4.04e-06	406986	TRUE	1.38e-20	0.000476798	226.1091812	114.3905069	227.1122513
rs2089979	G	A	G	A	-0.013908	-0.00252365	0.415685	0.432382	FALSE	FALSE	FALSE	finngen_R10_F5_DEPRESSIO	0.00719975	0.725949	406986	outcome	TRUE	reported	textfile	196774542	3	196501413	0.002084	2.59e-11	472599	ieu-b-29	basophil cell count || id:ieu-b-29	TRUE	reported	igd	2	TRUE	NA	NA	9.42e-05	472599	3.02e-07	406986	TRUE	1.85e-05	9.4e-05	44.41222379	114.3905069	44.53833061
rs2118140	G	A	G	A	0.018347	-0.0032944	0.528383	0.402921	FALSE	FALSE	FALSE	finngen_R10_F5_DEPRESSIO	0.0072695	0.650419	406986	outcome	TRUE	reported	textfile	66304681	12	66698461	0.002052	4.03e-19	473990	ieu-b-29	basophil cell count || id:ieu-b-29	TRUE	reported	igd	2	TRUE	NA	NA	0.00016863	473990	5.05e-07	406986	TRUE	9.22e-09	0.000167764	79.5313981	114.3905069	79.94207358
rs2229092	C	A	C	A	0.025697	-0.0207168	0.062139	0.0540377	FALSE	FALSE	FALSE	finngen_R10_F5_DEPRESSIO	0.0157791	0.189209	406986	outcome	TRUE	reported	textfile	31572980	6	31540757	0.004247	1.48e-09	472567	ieu-b-29	basophil cell count || id:ieu-b-29	TRUE	reported	igd	2	TRUE	NA	NA	7.75e-05	472567	4.24e-06	406986	TRUE	0.0016137	7.7e-05	36.37412552	114.3905069	36.61005042
rs2239635	C	G	C	G	0.034388	0.000261923	0.70425	0.625387	FALSE	TRUE	FALSE	finngen_R10_F5_DEPRESSIO	0.00738684	0.971715	406986	outcome	TRUE	reported	textfile	23119522	14	23588731	0.002255	1.89e-52	473995	ieu-b-29	basophil cell count || id:ieu-b-29	TRUE	reported	igd	2	TRUE	NA	NA	0.000490383	473995	3.09e-09	406986	TRUE	4.74e-25	0.000492601	233.6045812	114.3905069	232.552356
rs2271352	C	G	C	G	0.042265	-0.00146042	0.225593	0.226259	FALSE	TRUE	FALSE	finngen_R10_F5_DEPRESSIO	0.00855051	0.864382	406986	outcome	TRUE	reported	textfile	126755736	5	126091428	0.00247	1.44e-65	473993	ieu-b-29	basophil cell count || id:ieu-b-29	TRUE	reported	igd	2	TRUE	NA	NA	0.000617347	473993	7.17e-08	406986	TRUE	1.26e-30	0.000624147	296.0246494	114.3905069	292.7978208
rs2273770	T	C	T	C	0.011659	0.00557756	0.398729	0.32541	FALSE	FALSE	FALSE	finngen_R10_F5_DEPRESSIO	0.00765222	0.466074	406986	outcome	TRUE	reported	textfile	75140553	9	77755469	0.002124	4.16e-08	457734	ieu-b-29	basophil cell count || id:ieu-b-29	TRUE	reported	igd	2	TRUE	NA	NA	6.58e-05	457734	1.31e-06	406986	TRUE	0.001214457	6.52e-05	29.83597702	114.3905069	30.13100238
rs2276066	G	A	G	A	0.013903	0.00210471	0.648326	0.731557	FALSE	FALSE	FALSE	finngen_R10_F5_DEPRESSIO	0.00808697	0.794663	406986	outcome	TRUE	reported	textfile	70161205	11	70007311	0.002145	9.38e-11	472597	ieu-b-29	basophil cell count || id:ieu-b-29	TRUE	reported	igd	2	TRUE	NA	NA	8.89e-05	472597	1.66e-07	406986	TRUE	2.46e-05	8.81e-05	41.65893322	114.3905069	42.01094517
rs2282986	C	T	C	T	-0.088653	0.00488801	0.018065	0.0261941	FALSE	FALSE	FALSE	finngen_R10_F5_DEPRESSIO	0.022432	0.827504	406986	outcome	TRUE	reported	textfile	92670231	7	92299545	0.007728	1.98e-30	472603	ieu-b-29	basophil cell count || id:ieu-b-29	TRUE	reported	igd	2	TRUE	NA	NA	0.000278379	472603	1.17e-07	406986	TRUE	2.12e-14	0.000278829	131.811506	114.3905069	131.5990174
rs2286599	A	G	A	G	0.023189	-0.00800462	0.141728	0.103275	FALSE	FALSE	FALSE	finngen_R10_F5_DEPRESSIO	0.0120484	0.506452	406986	outcome	TRUE	reported	textfile	6390367	12	6499533	0.003001	1.15e-14	469154	ieu-b-29	basophil cell count || id:ieu-b-29	TRUE	reported	igd	2	TRUE	NA	NA	0.000127252	469154	1.08e-06	406986	TRUE	1.75e-06	0.00013082	61.38256468	114.3905069	59.70793485
rs2289511	A	G	A	G	-0.016386	-0.0141916	0.582293	0.569337	FALSE	FALSE	FALSE	finngen_R10_F5_DEPRESSIO	0.00721548	0.049204	406986	outcome	TRUE	reported	textfile	87988566	14	88454910	0.002078	3.3e-15	473058	ieu-b-29	basophil cell count || id:ieu-b-29	TRUE	reported	igd	2	TRUE	NA	NA	0.000131427	473058	9.5e-06	406986	TRUE	8.84e-05	0.000130614	61.79573514	114.3905069	62.18058657
rs2294199	C	T	C	T	-0.016318	-0.00323021	0.470274	0.541266	FALSE	FALSE	FALSE	finngen_R10_F5_DEPRESSIO	0.0071598	0.651875	406986	outcome	TRUE	reported	textfile	45235284	22	45631165	0.00205	1.81e-15	473999	ieu-b-29	basophil cell count || id:ieu-b-29	TRUE	reported	igd	2	TRUE	NA	NA	0.000133657	473999	5e-07	406986	TRUE	3.79e-07	0.000132668	62.89256758	114.3905069	63.3616
rs2298989	C	T	C	T	-0.011597	-0.00534633	0.425369	0.382294	FALSE	FALSE	FALSE	finngen_R10_F5_DEPRESSIO	0.00736096	0.467649	406986	outcome	TRUE	reported	textfile	109970517	4	110891673	0.002083	2.65e-08	472599	ieu-b-29	basophil cell count || id:ieu-b-29	TRUE	reported	igd	2	TRUE	NA	NA	6.56e-05	472599	1.3e-06	406986	TRUE	0.001135244	6.57e-05	31.07389634	114.3905069	30.99650832
rs2524079	A	G	A	G	0.031209	0.00847058	0.419059	0.39078	FALSE	FALSE	FALSE	finngen_R10_F5_DEPRESSIO	0.0073063	0.246312	406986	outcome	TRUE	reported	textfile	31274397	6	31242174	0.002077	5.46e-51	472890	ieu-b-29	basophil cell count || id:ieu-b-29	TRUE	reported	igd	2	TRUE	NA	NA	0.000477223	472890	3.3e-06	406986	TRUE	7.35e-21	0.000474239	224.3681484	114.3905069	225.7806471
rs2594836	A	G	A	G	-0.017777	0.00222022	0.722276	0.727884	FALSE	FALSE	FALSE	finngen_R10_F5_DEPRESSIO	0.00800796	0.781586	406986	outcome	TRUE	reported	textfile	173778315	5	173205318	0.002319	1.87e-14	474000	ieu-b-29	basophil cell count || id:ieu-b-29	TRUE	reported	igd	2	TRUE	NA	NA	0.000123961	474000	1.89e-07	406986	TRUE	5.53e-07	0.000126784	60.10285615	114.3905069	58.76455443
rs2606724	A	G	A	G	0.015734	0.0107306	0.453028	0.504064	FALSE	FALSE	FALSE	finngen_R10_F5_DEPRESSIO	0.00715836	0.133867	406986	outcome	TRUE	reported	textfile	114087158	11	113957880	0.002124	1.33e-13	473993	ieu-b-29	basophil cell count || id:ieu-b-29	TRUE	reported	igd	2	TRUE	NA	NA	0.000115757	473993	5.52e-06	406986	TRUE	8.31e-05	0.000122687	58.15965322	114.3905069	54.87433457
rs2607278	T	C	T	C	0.022731	-0.00732943	0.306108	0.361712	FALSE	FALSE	FALSE	finngen_R10_F5_DEPRESSIO	0.0074301	0.323911	406986	outcome	TRUE	reported	textfile	16457386	19	16568197	0.002225	1.79e-24	472910	ieu-b-29	basophil cell count || id:ieu-b-29	TRUE	reported	igd	2	TRUE	NA	NA	0.00022065	472910	2.39e-06	406986	TRUE	4.83e-10	0.0002195	103.8258843	114.3905069	104.3703292
rs2738104	A	G	A	G	0.018357	-0.0077962	0.67231	0.581848	FALSE	FALSE	FALSE	finngen_R10_F5_DEPRESSIO	0.00723727	0.281378	406986	outcome	TRUE	reported	textfile	6934735	8	6792257	0.00218	4.01e-17	472911	ieu-b-29	basophil cell count || id:ieu-b-29	TRUE	reported	igd	2	TRUE	NA	NA	0.000149916	472911	2.85e-06	406986	TRUE	7.93e-07	0.000148479	70.2276666	114.3905069	70.90721509
rs2805921	A	G	A	G	0.012974	0.000495432	0.247972	0.34584	FALSE	FALSE	FALSE	finngen_R10_F5_DEPRESSIO	0.00749741	0.947314	406986	outcome	TRUE	reported	textfile	69087793	10	70847549	0.002377	4.92e-08	473996	ieu-b-29	basophil cell count || id:ieu-b-29	TRUE	reported	igd	2	TRUE	NA	NA	6.28e-05	473996	1.07e-08	406986	TRUE	0.000250949	6.28e-05	29.75874063	114.3905069	29.79129786
rs2811708	T	G	T	G	-0.017265	0.00404523	0.266088	0.221104	FALSE	FALSE	FALSE	finngen_R10_F5_DEPRESSIO	0.00859263	0.637798	406986	outcome	TRUE	reported	textfile	21973423	9	21973422	0.00233	1.32e-13	472914	ieu-b-29	basophil cell count || id:ieu-b-29	TRUE	reported	igd	2	TRUE	NA	NA	0.000116089	472914	5.45e-07	406986	TRUE	2.68e-06	0.000116421	55.0634397	114.3905069	54.90619186
rs2834670	G	A	G	A	0.028259	0.000901992	0.17203	0.174763	FALSE	FALSE	FALSE	finngen_R10_F5_DEPRESSIO	0.00946208	0.924055	406986	outcome	TRUE	reported	textfile	34908079	21	36280376	0.003218	1.69e-18	472917	ieu-b-29	basophil cell count || id:ieu-b-29	TRUE	reported	igd	2	TRUE	NA	NA	0.000163038	472917	2.23e-08	406986	TRUE	3.59e-09	0.00022749	107.6079265	114.3905069	77.11546813
rs2836241	C	T	C	T	0.013945	-0.0125408	0.404821	0.562991	FALSE	FALSE	FALSE	finngen_R10_F5_DEPRESSIO	0.00721944	0.0823721	406986	outcome	TRUE	reported	textfile	38249291	21	39621213	0.002086	2.37e-11	474001	ieu-b-29	basophil cell count || id:ieu-b-29	TRUE	reported	igd	2	TRUE	NA	NA	9.43e-05	474001	7.41e-06	406986	TRUE	0.001077557	9.37e-05	44.42176292	114.3905069	44.68980185
rs28364390	A	T	A	T	0.020338	0.0160368	0.132089	0.128681	FALSE	TRUE	FALSE	finngen_R10_F5_DEPRESSIO	0.0106405	0.131772	406986	outcome	TRUE	reported	textfile	42384975	15	42677173	0.003019	1.69e-11	474000	ieu-b-29	basophil cell count || id:ieu-b-29	TRUE	reported	igd	2	TRUE	NA	NA	9.57e-05	474000	5.58e-06	406986	TRUE	0.000514282	9.48e-05	44.95790093	114.3905069	45.38269265
rs2860773	T	G	T	G	0.019124	0.00265758	0.407715	0.337578	FALSE	FALSE	FALSE	finngen_R10_F5_DEPRESSIO	0.00755338	0.724958	406986	outcome	TRUE	reported	textfile	65438507	2	65665641	0.002085	5.03e-20	472598	ieu-b-29	basophil cell count || id:ieu-b-29	TRUE	reported	igd	2	TRUE	NA	NA	0.000177983	472598	3.04e-07	406986	TRUE	2.22e-09	0.000176634	83.49138182	114.3905069	84.1289273
rs28647824	A	C	A	C	-0.017508	0.00923363	0.267348	0.31286	FALSE	FALSE	FALSE	finngen_R10_F5_DEPRESSIO	0.00769519	0.23017	406986	outcome	TRUE	reported	textfile	82663909	4	83585062	0.002312	3.84e-14	473997	ieu-b-29	basophil cell count || id:ieu-b-29	TRUE	reported	igd	2	TRUE	NA	NA	0.000120968	473997	3.54e-06	406986	TRUE	1.98e-05	0.000120082	56.92508203	114.3905069	57.34524551
rs2959356	G	A	G	A	0.014017	-0.0133883	0.298096	0.325638	FALSE	FALSE	FALSE	finngen_R10_F5_DEPRESSIO	0.00760434	0.0783051	406986	outcome	TRUE	reported	textfile	26010239	18	23590203	0.002241	4.14e-10	472600	ieu-b-29	basophil cell count || id:ieu-b-29	TRUE	reported	igd	2	TRUE	NA	NA	8.28e-05	472600	7.62e-06	406986	TRUE	0.003036212	8.22e-05	38.85989265	114.3905069	39.12248508
rs2967595	T	C	T	C	-0.026046	-0.0116716	0.167857	0.149802	FALSE	FALSE	FALSE	finngen_R10_F5_DEPRESSIO	0.0100967	0.247687	406986	outcome	TRUE	reported	textfile	8501415	19	8566299	0.00277	5.59e-21	473039	ieu-b-29	basophil cell count || id:ieu-b-29	TRUE	reported	igd	2	TRUE	NA	NA	0.000186873	473039	3.28e-06	406986	TRUE	2.91e-08	0.000189518	89.6658181	114.3905069	88.41430437
rs2977799	G	A	G	A	0.027476	0.00632094	0.50924	0.466344	FALSE	FALSE	FALSE	finngen_R10_F5_DEPRESSIO	0.00716935	0.37796	406986	outcome	TRUE	reported	textfile	6839405	8	6696927	0.002057	1.17e-40	473057	ieu-b-29	basophil cell count || id:ieu-b-29	TRUE	reported	igd	2	TRUE	NA	NA	0.000377019	473057	1.91e-06	406986	TRUE	3.27e-17	0.000377336	178.5682414	114.3905069	178.4179036
rs2998286	C	T	C	T	0.020883	-0.00902796	0.769831	0.799266	FALSE	FALSE	FALSE	finngen_R10_F5_DEPRESSIO	0.00898164	0.314821	406986	outcome	TRUE	reported	textfile	28491444	10	28780373	0.002443	1.31e-17	473999	ieu-b-29	basophil cell count || id:ieu-b-29	TRUE	reported	igd	2	TRUE	NA	NA	0.000154133	473999	2.48e-06	406986	TRUE	3.93e-07	0.000154546	73.26570208	114.3905069	73.06995553
rs3071	C	A	C	A	-0.01635	-0.0120241	0.298273	0.401262	FALSE	FALSE	FALSE	finngen_R10_F5_DEPRESSIO	0.00727967	0.0985871	406986	outcome	TRUE	reported	textfile	100354706	10	102114463	0.002239	2.95e-13	473996	ieu-b-29	basophil cell count || id:ieu-b-29	TRUE	reported	igd	2	TRUE	NA	NA	0.000112488	473996	6.7e-06	406986	TRUE	0.000175684	0.000111905	53.04800862	114.3905069	53.32456567
rs310631	A	C	A	C	0.012281	0.0212479	0.411889	0.342312	FALSE	FALSE	FALSE	finngen_R10_F5_DEPRESSIO	0.00757467	0.00502956	406986	outcome	TRUE	reported	textfile	63564900	20	62196253	0.002091	4.42e-09	471507	ieu-b-29	basophil cell count || id:ieu-b-29	TRUE	reported	igd	2	TRUE	NA	NA	7.32e-05	471507	1.93e-05	406986	TRUE	0.052077752	7.31e-05	34.45521721	114.3905069	34.49525797
rs3181077	T	C	T	C	-0.037064	-0.00540964	0.718492	0.741632	FALSE	FALSE	FALSE	finngen_R10_F5_DEPRESSIO	0.00818828	0.508833	406986	outcome	TRUE	reported	textfile	46209161	3	46250652	0.00228	2.23e-59	473997	ieu-b-29	basophil cell count || id:ieu-b-29	TRUE	reported	igd	2	TRUE	NA	NA	0.00055721	473997	1.07e-06	406986	TRUE	4.41e-26	0.000555709	263.5496338	114.3905069	264.2620991
rs3184504	C	T	C	T	-0.02822	-0.00807848	0.518576	0.592288	FALSE	FALSE	FALSE	finngen_R10_F5_DEPRESSIO	0.00726921	0.266427	406986	outcome	TRUE	reported	textfile	111446804	12	111884608	0.002051	5.08e-43	471515	ieu-b-29	basophil cell count || id:ieu-b-29	TRUE	reported	igd	2	TRUE	NA	NA	0.000401342	471515	3.03e-06	406986	TRUE	1.23e-17	0.000397635	187.5644643	114.3905069	189.3139853
rs34097845	T	C	T	C	0.043291	0.000786674	0.056678	0.0891405	FALSE	FALSE	FALSE	finngen_R10_F5_DEPRESSIO	0.0125413	0.949984	406986	outcome	TRUE	reported	textfile	58281068	17	56358429	0.004593	4.58e-21	472121	ieu-b-29	basophil cell count || id:ieu-b-29	TRUE	reported	igd	2	TRUE	NA	NA	0.000188135	472121	9.67e-09	406986	TRUE	1.93e-10	0.000200401	94.63204641	114.3905069	88.83873073
rs34158728	A	G	A	G	0.094813	0.00259329	0.028263	0.0636064	FALSE	FALSE	FALSE	finngen_R10_F5_DEPRESSIO	0.0145732	0.858763	406986	outcome	TRUE	reported	textfile	38412392	19	38903032	0.006172	3.24e-53	473996	ieu-b-29	basophil cell count || id:ieu-b-29	TRUE	reported	igd	2	TRUE	NA	NA	0.000497617	473996	7.78e-08	406986	TRUE	6.37e-25	0.000493779	234.1639919	114.3905069	235.9847519
rs34288539	T	C	T	C	-0.015157	0.00520869	0.273948	0.319983	FALSE	FALSE	FALSE	finngen_R10_F5_DEPRESSIO	0.00769062	0.498229	406986	outcome	TRUE	reported	textfile	24246041	22	24642009	0.002317	6.34e-11	472911	ieu-b-29	basophil cell count || id:ieu-b-29	TRUE	reported	igd	2	TRUE	NA	NA	9.05e-05	472911	1.13e-06	406986	TRUE	7.74e-05	9.14e-05	43.2224746	114.3905069	42.7931675
rs34377578	C	A	C	A	0.013372	0.0108748	0.251754	0.19477	FALSE	FALSE	FALSE	finngen_R10_F5_DEPRESSIO	0.00903404	0.228683	406986	outcome	TRUE	reported	textfile	102576669	10	104336426	0.002363	1.56e-08	473062	ieu-b-29	basophil cell count || id:ieu-b-29	TRUE	reported	igd	2	TRUE	NA	NA	6.77e-05	473062	3.56e-06	406986	TRUE	0.003020013	6.74e-05	31.87050905	114.3905069	32.02324165
rs34500	A	G	A	G	-0.026288	-0.00718505	0.084024	0.0928512	FALSE	FALSE	FALSE	finngen_R10_F5_DEPRESSIO	0.0125129	0.565825	406986	outcome	TRUE	reported	textfile	98959181	5	98294885	0.003721	1.67e-12	472911	ieu-b-29	basophil cell count || id:ieu-b-29	TRUE	reported	igd	2	TRUE	NA	NA	0.000105529	472911	8.1e-07	406986	TRUE	1.17e-05	0.000106373	50.3102313	114.3905069	49.91094033
rs34638654	C	G	C	G	0.012153	0.00471934	0.354416	0.392038	FALSE	TRUE	FALSE	finngen_R10_F5_DEPRESSIO	0.00733423	0.519921	406986	outcome	TRUE	reported	textfile	34897644	14	35366850	0.002151	1.66e-08	473996	ieu-b-29	basophil cell count || id:ieu-b-29	TRUE	reported	igd	2	TRUE	NA	NA	6.73e-05	473996	1.02e-06	406986	TRUE	0.000756814	6.76e-05	32.03799044	114.3905069	31.921712
rs34780507	G	A	G	A	0.03512	0.010798	0.065683	0.0393354	FALSE	FALSE	FALSE	finngen_R10_F5_DEPRESSIO	0.018539	0.560264	406986	outcome	TRUE	reported	textfile	41009749	22	41405753	0.004154	2.96e-17	473057	ieu-b-29	basophil cell count || id:ieu-b-29	TRUE	reported	igd	2	TRUE	NA	NA	0.000151077	473057	8.34e-07	406986	TRUE	1.02e-07	0.000151386	71.62483424	114.3905069	71.47859874
rs34850939	A	G	A	G	0.013806	0.00468668	0.349046	0.320798	FALSE	FALSE	FALSE	finngen_R10_F5_DEPRESSIO	0.00766297	0.540802	406986	outcome	TRUE	reported	textfile	47022420	3	47063910	0.002243	7.75e-10	473986	ieu-b-29	basophil cell count || id:ieu-b-29	TRUE	reported	igd	2	TRUE	NA	NA	7.99e-05	473986	9.19e-07	406986	TRUE	0.000187789	8.66e-05	41.05820884	114.3905069	37.88586356
rs35045014	A	C	A	C	-0.011383	0.0086222	0.455669	0.446496	FALSE	FALSE	FALSE	finngen_R10_F5_DEPRESSIO	0.00723551	0.233398	406986	outcome	TRUE	reported	textfile	107110953	6	107432157	0.002069	3.87e-08	473993	ieu-b-29	basophil cell count || id:ieu-b-29	TRUE	reported	igd	2	TRUE	NA	NA	6.39e-05	473993	3.49e-06	406986	TRUE	0.004166332	6.43e-05	30.46870746	114.3905069	30.26861088
rs357613	A	G	A	G	-0.01519	0.0117881	0.507364	0.118931	FALSE	FALSE	FALSE	finngen_R10_F5_DEPRESSIO	0.0111317	0.289614	406986	outcome	TRUE	reported	textfile	151463926	5	150843487	0.002179	3.26e-12	433368	ieu-b-29	basophil cell count || id:ieu-b-29	TRUE	reported	igd	2	TRUE	NA	NA	0.000112124	433368	2.76e-06	406986	TRUE	4.3e-05	0.000115343	49.99151157	114.3905069	48.59606309
rs3731332	T	C	T	C	-0.103985	-0.0140586	0.022182	0.0183307	FALSE	FALSE	FALSE	finngen_R10_F5_DEPRESSIO	0.0266188	0.597398	406986	outcome	TRUE	reported	textfile	92671254	7	92300568	0.007064	5.36e-49	473062	ieu-b-29	basophil cell count || id:ieu-b-29	TRUE	reported	igd	2	TRUE	NA	NA	0.000457852	473062	6.85e-07	406986	TRUE	6.42e-22	0.000469062	221.9985321	114.3905069	216.6905696
rs377763	A	C	A	C	-0.027298	-0.00419501	0.214238	0.174052	FALSE	FALSE	FALSE	finngen_R10_F5_DEPRESSIO	0.00943469	0.656582	406986	outcome	TRUE	reported	textfile	32231367	6	32199144	0.002499	9.38e-28	471514	ieu-b-29	basophil cell count || id:ieu-b-29	TRUE	reported	igd	2	TRUE	NA	NA	0.000253003	471514	4.86e-07	406986	TRUE	1.17e-12	0.000250888	118.3261966	114.3905069	119.324369
rs3781452	T	C	T	C	0.019847	0.00144666	0.632095	0.554822	FALSE	FALSE	FALSE	finngen_R10_F5_DEPRESSIO	0.00718485	0.840426	406986	outcome	TRUE	reported	textfile	124666560	10	126355129	0.002131	1.34e-20	472140	ieu-b-29	basophil cell count || id:ieu-b-29	TRUE	reported	igd	2	TRUE	NA	NA	0.000183685	472140	9.96e-08	406986	TRUE	6.05e-10	0.000183205	86.51398332	114.3905069	86.74068349
rs3857286	T	C	T	C	-0.012282	0.0103764	0.695123	0.708525	FALSE	FALSE	FALSE	finngen_R10_F5_DEPRESSIO	0.00786952	0.187319	406986	outcome	TRUE	reported	textfile	55567362	5	54863190	0.002235	3.97e-08	472908	ieu-b-29	basophil cell count || id:ieu-b-29	TRUE	reported	igd	2	TRUE	NA	NA	6.39e-05	472908	4.27e-06	406986	TRUE	0.005594077	6.39e-05	30.23828077	114.3905069	30.19834422
rs3892360	G	C	G	C	0.043053	-0.0064969	0.306641	0.35934	FALSE	TRUE	FALSE	finngen_R10_F5_DEPRESSIO	0.00743314	0.382094	406986	outcome	TRUE	reported	textfile	40609941	13	41184078	0.005941	4.46e-13	68110	ieu-b-29	basophil cell count || id:ieu-b-29	TRUE	reported	igd	2	TRUE	NA	NA	0.000770468	68110	1.88e-06	406986	TRUE	1.82e-10	0.00078818	53.72368303	114.3905069	52.51552767
rs4060971	T	C	T	C	-0.02066	0.00273659	0.551092	0.575599	FALSE	FALSE	FALSE	finngen_R10_F5_DEPRESSIO	0.00724126	0.705493	406986	outcome	TRUE	reported	textfile	21180437	1	21506930	0.002069	1.85e-23	473994	ieu-b-29	basophil cell count || id:ieu-b-29	TRUE	reported	igd	2	TRUE	NA	NA	0.000210318	473994	3.51e-07	406986	TRUE	7.54e-11	0.000211189	100.1232231	114.3905069	99.71021508
rs42030	A	G	A	G	0.030212	-0.0156429	0.076053	0.0857384	FALSE	FALSE	FALSE	finngen_R10_F5_DEPRESSIO	0.0127846	0.221114	406986	outcome	TRUE	reported	textfile	92607107	7	92236421	0.003869	6.09e-15	473061	ieu-b-29	basophil cell count || id:ieu-b-29	TRUE	reported	igd	2	TRUE	NA	NA	0.000128881	473061	3.68e-06	406986	TRUE	1.02e-05	0.000128278	60.69087247	114.3905069	60.9763596
rs4324460	G	T	G	T	0.024167	-0.011784	0.218923	0.132581	FALSE	FALSE	FALSE	finngen_R10_F5_DEPRESSIO	0.0106031	0.266407	406986	outcome	TRUE	reported	textfile	3078858	3	3120542	0.002509	6.15e-22	472560	ieu-b-29	basophil cell count || id:ieu-b-29	TRUE	reported	igd	2	TRUE	NA	NA	0.000196293	472560	3.03e-06	406986	TRUE	9.62e-09	0.000199738	94.40665146	114.3905069	92.77781954
rs4475963	G	T	G	T	-0.013524	0.00277556	0.370213	0.387963	FALSE	FALSE	FALSE	finngen_R10_F5_DEPRESSIO	0.00732245	0.704653	406986	outcome	TRUE	reported	textfile	128817710	12	129302255	0.002127	2.11e-10	472603	ieu-b-29	basophil cell count || id:ieu-b-29	TRUE	reported	igd	2	TRUE	NA	NA	8.55e-05	472603	3.53e-07	406986	TRUE	5.19e-05	8.53e-05	40.31042288	114.3905069	40.42735651
rs45577137	G	A	G	A	-0.045322	-0.0261281	0.045208	0.0721237	FALSE	FALSE	FALSE	finngen_R10_F5_DEPRESSIO	0.0138812	0.0597985	406986	outcome	TRUE	reported	textfile	47739071	8	48651633	0.005335	2.08e-17	465986	ieu-b-29	basophil cell count || id:ieu-b-29	TRUE	reported	igd	2	TRUE	NA	NA	0.00015485	465986	8.71e-06	406986	TRUE	9.64e-06	0.000177326	82.64569152	114.3905069	72.16876699
rs4602187	T	C	T	C	0.014094	-0.0101323	0.683135	0.706646	FALSE	FALSE	FALSE	finngen_R10_F5_DEPRESSIO	0.00787922	0.198459	406986	outcome	TRUE	reported	textfile	180969291	2	181834018	0.002227	2.53e-10	472600	ieu-b-29	basophil cell count || id:ieu-b-29	TRUE	reported	igd	2	TRUE	NA	NA	8.47e-05	472600	4.06e-06	406986	TRUE	0.00077313	8.6e-05	40.64513462	114.3905069	40.052359
rs4705908	A	G	A	G	-0.01166	-0.0113775	0.419818	0.29558	FALSE	FALSE	FALSE	finngen_R10_F5_DEPRESSIO	0.007839	0.146668	406986	outcome	TRUE	reported	textfile	132011827	5	131347520	0.002089	2.43e-08	472911	ieu-b-29	basophil cell count || id:ieu-b-29	TRUE	reported	igd	2	TRUE	NA	NA	6.59e-05	472911	5.18e-06	406986	TRUE	0.006295538	6.62e-05	31.32266791	114.3905069	31.15445949
rs4763817	T	C	T	C	0.013462	-0.000184249	0.738634	0.743632	FALSE	FALSE	FALSE	finngen_R10_F5_DEPRESSIO	0.00821839	0.982114	406986	outcome	TRUE	reported	textfile	12328362	12	12481296	0.002359	1.18e-08	474000	ieu-b-29	basophil cell count || id:ieu-b-29	TRUE	reported	igd	2	TRUE	NA	NA	6.87e-05	474000	1.23e-09	406986	TRUE	0.000112365	7e-05	33.16915847	114.3905069	32.56591543
rs4876400	G	A	G	A	-0.017086	0.0106923	0.626316	0.640977	FALSE	FALSE	FALSE	finngen_R10_F5_DEPRESSIO	0.00743502	0.150405	406986	outcome	TRUE	reported	textfile	118101871	8	119114110	0.002111	6e-16	473992	ieu-b-29	basophil cell count || id:ieu-b-29	TRUE	reported	igd	2	TRUE	NA	NA	0.00013819	473992	5.08e-06	406986	TRUE	8.74e-06	0.00013665	64.77946229	114.3905069	65.50950796
rs4911102	T	C	T	C	-0.021694	0.0192107	0.234267	0.308281	FALSE	FALSE	FALSE	finngen_R10_F5_DEPRESSIO	0.0077314	0.012964	406986	outcome	TRUE	reported	textfile	32591698	20	31179500	0.00244	6.46e-19	473058	ieu-b-29	basophil cell count || id:ieu-b-29	TRUE	reported	igd	2	TRUE	NA	NA	0.000167076	473058	1.52e-05	406986	TRUE	2.4e-05	0.000168849	79.88838445	114.3905069	79.04958949
rs4912807	C	G	C	G	0.012874	0.0255044	0.617494	0.657165	FALSE	TRUE	FALSE	finngen_R10_F5_DEPRESSIO	0.00752452	0.00070018	406986	outcome	TRUE	reported	textfile	142139731	5	141519296	0.002107	1.02e-09	472913	ieu-b-29	basophil cell count || id:ieu-b-29	TRUE	reported	igd	2	TRUE	NA	NA	7.89e-05	472913	2.82e-05	406986	TRUE	0.094813517	7.83e-05	37.02895186	114.3905069	37.33343395
rs4941839	A	G	A	G	-0.013376	-0.00743083	0.714109	0.760828	FALSE	FALSE	FALSE	finngen_R10_F5_DEPRESSIO	0.00839851	0.376276	406986	outcome	TRUE	reported	textfile	36451779	13	37025916	0.002291	5.43e-09	471973	ieu-b-29	basophil cell count || id:ieu-b-29	TRUE	reported	igd	2	TRUE	NA	NA	7.22e-05	471973	1.92e-06	406986	TRUE	0.000885809	7.31e-05	34.48216685	114.3905069	34.08806441
rs55690609	A	G	A	G	-0.03494	0.006001	0.322693	0.314685	FALSE	FALSE	FALSE	finngen_R10_F5_DEPRESSIO	0.00769097	0.435234	406986	outcome	TRUE	reported	textfile	7044521	8	6902043	0.0022	8.93e-57	473967	ieu-b-29	basophil cell count || id:ieu-b-29	TRUE	reported	igd	2	TRUE	NA	NA	0.000531892	473967	1.5e-06	406986	TRUE	1.59e-24	0.000533643	253.0632016	114.3905069	252.2321488
rs56043070	A	G	A	G	-0.026025	0.0119348	0.071468	0.0539607	FALSE	FALSE	FALSE	finngen_R10_F5_DEPRESSIO	0.0157551	0.448737	406986	outcome	TRUE	reported	textfile	247556467	1	247719769	0.003975	6.04e-11	472603	ieu-b-29	basophil cell count || id:ieu-b-29	TRUE	reported	igd	2	TRUE	NA	NA	9.07e-05	472603	1.41e-06	406986	TRUE	9.69e-05	8.99e-05	42.48676393	114.3905069	42.86543254
rs561102	T	C	T	C	-0.01406	-0.00651118	0.65494	0.668846	FALSE	FALSE	FALSE	finngen_R10_F5_DEPRESSIO	0.00759345	0.391183	406986	outcome	TRUE	reported	textfile	9851391	18	9851388	0.002162	8.12e-11	471517	ieu-b-29	basophil cell count || id:ieu-b-29	TRUE	reported	igd	2	TRUE	NA	NA	8.97e-05	471517	1.81e-06	406986	TRUE	0.00014581	8.94e-05	42.13384467	114.3905069	42.29210114
rs56179563	A	G	A	G	0.014617	-8.01e-05	0.389066	0.3543	FALSE	FALSE	FALSE	finngen_R10_F5_DEPRESSIO	0.00748464	0.991459	406986	outcome	TRUE	reported	textfile	130045757	7	129685597	0.002124	6.1e-12	473989	ieu-b-29	basophil cell count || id:ieu-b-29	TRUE	reported	igd	2	TRUE	NA	NA	9.99e-05	473989	2.82e-10	406986	TRUE	3.02e-06	0.00010157	48.14759612	114.3905069	47.35953931
rs56388170	T	G	T	G	0.031399	-0.00010674	0.293002	0.283299	FALSE	FALSE	FALSE	finngen_R10_F5_DEPRESSIO	0.00794682	0.989283	406986	outcome	TRUE	reported	textfile	28684757	7	28724374	0.002277	3.34e-43	472911	ieu-b-29	basophil cell count || id:ieu-b-29	TRUE	reported	igd	2	TRUE	NA	NA	0.000401933	472911	4.43e-10	406986	TRUE	7.4e-21	0.000408461	193.243728	114.3905069	190.1540468
rs56406125	T	G	T	G	-0.034946	-0.00389224	0.190072	0.246095	FALSE	FALSE	FALSE	finngen_R10_F5_DEPRESSIO	0.00830458	0.639295	406986	outcome	TRUE	reported	textfile	87019053	4	87940205	0.002607	6.04e-41	473999	ieu-b-29	basophil cell count || id:ieu-b-29	TRUE	reported	igd	2	TRUE	NA	NA	0.000378942	473999	5.4e-07	406986	TRUE	1.84e-18	0.000376001	178.2905881	114.3905069	179.6854381
rs5750494	G	T	G	T	-0.013117	-0.00427326	0.629062	0.595259	FALSE	FALSE	FALSE	finngen_R10_F5_DEPRESSIO	0.00727925	0.557173	406986	outcome	TRUE	reported	textfile	37780972	22	38176979	0.002121	6.46e-10	473992	ieu-b-29	basophil cell count || id:ieu-b-29	TRUE	reported	igd	2	TRUE	NA	NA	8.07e-05	473992	8.47e-07	406986	TRUE	0.000161465	8.03e-05	38.06254846	114.3905069	38.24614789
rs59107033	T	C	T	C	-0.013992	0.00312172	0.224774	0.260906	FALSE	FALSE	FALSE	finngen_R10_F5_DEPRESSIO	0.00813769	0.701265	406986	outcome	TRUE	reported	textfile	123386796	3	123105643	0.002451	1.17e-08	473055	ieu-b-29	basophil cell count || id:ieu-b-29	TRUE	reported	igd	2	TRUE	NA	NA	6.89e-05	473055	3.62e-07	406986	TRUE	0.000317155	6.82e-05	32.27776281	114.3905069	32.58914529
rs602229	C	G	C	G	0.012728	0.0102099	0.692937	0.710283	FALSE	TRUE	FALSE	finngen_R10_F5_DEPRESSIO	0.00790516	0.196511	406986	outcome	TRUE	reported	textfile	54263026	18	51789396	0.002221	1.03e-08	472915	ieu-b-29	basophil cell count || id:ieu-b-29	TRUE	reported	igd	2	TRUE	NA	NA	6.94e-05	472915	4.1e-06	406986	TRUE	0.003171812	6.89e-05	32.60489177	114.3905069	32.84151749
rs6029234	C	G	C	G	0.012547	-0.00916111	0.625866	0.596011	FALSE	TRUE	FALSE	finngen_R10_F5_DEPRESSIO	0.00727796	0.208122	406986	outcome	TRUE	reported	textfile	40630638	20	39259278	0.002122	3.46e-09	472912	ieu-b-29	basophil cell count || id:ieu-b-29	TRUE	reported	igd	2	TRUE	NA	NA	7.39e-05	472912	3.89e-06	406986	TRUE	0.00194535	7.37e-05	34.86814517	114.3905069	34.96141784
rs6045612	T	C	T	C	-0.016734	-0.000133202	0.26377	0.258287	FALSE	FALSE	FALSE	finngen_R10_F5_DEPRESSIO	0.00817224	0.986996	406986	outcome	TRUE	reported	textfile	1950355	20	1931001	0.00233	7.18e-13	473999	ieu-b-29	basophil cell count || id:ieu-b-29	TRUE	reported	igd	2	TRUE	NA	NA	0.000108809	473999	6.53e-10	406986	TRUE	1.12e-06	0.00010876	51.55743035	114.3905069	51.58075411
rs6091176	T	C	T	C	0.01369	0.00532421	0.261115	0.235394	FALSE	FALSE	FALSE	finngen_R10_F5_DEPRESSIO	0.00841208	0.526782	406986	outcome	TRUE	reported	textfile	50533973	20	49150510	0.002337	4.8e-09	473996	ieu-b-29	basophil cell count || id:ieu-b-29	TRUE	reported	igd	2	TRUE	NA	NA	7.24e-05	473996	9.84e-07	406986	TRUE	0.000436072	7.23e-05	34.28071059	114.3905069	34.31543207
rs6141781	T	C	T	C	0.032512	-0.00364787	0.147056	0.173535	FALSE	FALSE	FALSE	finngen_R10_F5_DEPRESSIO	0.00944114	0.699215	406986	outcome	TRUE	reported	textfile	32675540	20	31263342	0.002901	4.12e-29	473059	ieu-b-29	basophil cell count || id:ieu-b-29	TRUE	reported	igd	2	TRUE	NA	NA	0.000265438	473059	3.67e-07	406986	TRUE	2.17e-13	0.000265168	125.472712	114.3905069	125.6006581
rs62021606	G	T	G	T	-0.03429	-0.00633093	0.050595	0.0544963	FALSE	FALSE	FALSE	finngen_R10_F5_DEPRESSIO	0.0157228	0.687198	406986	outcome	TRUE	reported	textfile	64256535	15	64548734	0.004663	2e-13	473997	ieu-b-29	basophil cell count || id:ieu-b-29	TRUE	reported	igd	2	TRUE	NA	NA	0.000114072	473997	3.98e-07	406986	TRUE	2.57e-06	0.00011296	53.54844968	114.3905069	54.0759477
rs62105478	A	G	A	G	-0.031667	0.0622276	0.051684	0.0138583	FALSE	FALSE	FALSE	finngen_R10_F5_DEPRESSIO	0.031161	0.045829	406986	outcome	TRUE	reported	textfile	8595739	2	8735869	0.004658	1.09e-11	473060	ieu-b-29	basophil cell count || id:ieu-b-29	TRUE	reported	igd	2	TRUE	NA	NA	9.77e-05	473060	9.8e-06	406986	TRUE	0.001583005	9.83e-05	46.50612132	114.3905069	46.21839668
rs62160676	C	T	C	T	-0.016626	-0.00303598	0.296123	0.371816	FALSE	FALSE	FALSE	finngen_R10_F5_DEPRESSIO	0.00771616	0.693982	406986	outcome	TRUE	reported	textfile	111410354	2	112167931	0.002285	3.57e-13	471969	ieu-b-29	basophil cell count || id:ieu-b-29	TRUE	reported	igd	2	TRUE	NA	NA	0.000112161	471969	3.8e-07	406986	TRUE	3.12e-06	0.000115232	54.39213979	114.3905069	52.94234131
rs6421984	C	T	C	T	0.018366	-0.00675134	0.514051	0.432877	FALSE	FALSE	FALSE	finngen_R10_F5_DEPRESSIO	0.00723834	0.350964	406986	outcome	TRUE	reported	textfile	305619	11	305619	0.002068	6.97e-19	465819	ieu-b-29	basophil cell count || id:ieu-b-29	TRUE	reported	igd	2	TRUE	NA	NA	0.000169293	465819	2.14e-06	406986	TRUE	7.33e-08	0.000168522	78.51354468	114.3905069	78.87295119
rs6543144	G	A	G	A	0.013669	-0.0221161	0.312924	0.355526	FALSE	FALSE	FALSE	finngen_R10_F5_DEPRESSIO	0.00748666	0.0031361	406986	outcome	TRUE	reported	textfile	102476116	2	103092575	0.002219	7.43e-10	473059	ieu-b-29	basophil cell count || id:ieu-b-29	TRUE	reported	igd	2	TRUE	NA	NA	8.02e-05	473059	2.14e-05	406986	TRUE	0.043055274	8.03e-05	38.00979274	114.3905069	37.94537792
rs6557615	A	G	A	G	-0.018779	-0.00423481	0.681024	0.617601	FALSE	FALSE	FALSE	finngen_R10_F5_DEPRESSIO	0.0073559	0.564816	406986	outcome	TRUE	reported	textfile	23083134	8	22940647	0.002208	1.9e-17	472916	ieu-b-29	basophil cell count || id:ieu-b-29	TRUE	reported	igd	2	TRUE	NA	NA	0.000152932	472916	8.14e-07	406986	TRUE	8.23e-08	0.000153213	72.46763027	114.3905069	72.33471685
rs6671847	A	G	A	G	0.01357	0.00170454	0.508234	0.455273	FALSE	FALSE	FALSE	finngen_R10_F5_DEPRESSIO	0.00717698	0.812268	406986	outcome	TRUE	reported	textfile	161509020	1	161478810	0.002058	4.44e-11	472906	ieu-b-29	basophil cell count || id:ieu-b-29	TRUE	reported	igd	2	TRUE	NA	NA	9.19e-05	472906	1.39e-07	406986	TRUE	1.63e-05	9.2e-05	43.53362884	114.3905069	43.47793956
rs67175901	T	C	T	C	0.026075	-0.000628737	0.108202	0.137136	FALSE	FALSE	FALSE	finngen_R10_F5_DEPRESSIO	0.0103867	0.951731	406986	outcome	TRUE	reported	textfile	101208022	15	101748227	0.003356	8.24e-15	458198	ieu-b-29	basophil cell count || id:ieu-b-29	TRUE	reported	igd	2	TRUE	NA	NA	0.000131733	458198	9e-09	406986	TRUE	1.26e-07	0.000131214	60.12965265	114.3905069	60.36771394
rs6734238	G	A	G	A	0.012064	0.0119738	0.402301	0.302946	FALSE	FALSE	FALSE	finngen_R10_F5_DEPRESSIO	0.00777713	0.123655	406986	outcome	TRUE	reported	textfile	113083453	2	113841030	0.002085	7.37e-09	472600	ieu-b-29	basophil cell count || id:ieu-b-29	TRUE	reported	igd	2	TRUE	NA	NA	7.08e-05	472600	5.82e-06	406986	TRUE	0.004996996	7e-05	33.08023389	114.3905069	33.47885053
rs6780544	A	G	A	G	-0.016363	-0.00036858	0.62255	0.66792	FALSE	FALSE	FALSE	finngen_R10_F5_DEPRESSIO	0.0075768	0.961202	406986	outcome	TRUE	reported	textfile	187706546	3	187424334	0.00211	9.32e-15	474000	ieu-b-29	basophil cell count || id:ieu-b-29	TRUE	reported	igd	2	TRUE	NA	NA	0.000126861	474000	5.81e-09	406986	TRUE	1.65e-07	0.000125832	59.65140595	114.3905069	60.13965747
rs6927569	C	T	C	T	0.021693	0.0108956	0.523015	0.616812	FALSE	FALSE	FALSE	finngen_R10_F5_DEPRESSIO	0.00737097	0.139361	406986	outcome	TRUE	reported	textfile	109300291	6	109621494	0.002051	4.22e-26	473998	ieu-b-29	basophil cell count || id:ieu-b-29	TRUE	reported	igd	2	TRUE	NA	NA	0.000235956	473998	5.37e-06	406986	TRUE	1.03e-09	0.000234795	111.3178355	114.3905069	111.868525
rs695113	T	C	T	C	0.01697	-0.0017387	0.696269	0.659442	FALSE	FALSE	FALSE	finngen_R10_F5_DEPRESSIO	0.00753496	0.817508	406986	outcome	TRUE	reported	textfile	128692203	11	128562098	0.002242	3.93e-14	472598	ieu-b-29	basophil cell count || id:ieu-b-29	TRUE	reported	igd	2	TRUE	NA	NA	0.000121213	472598	1.31e-07	406986	TRUE	6.38e-07	0.000121804	57.57087141	114.3905069	57.29180012
rs6993770	T	A	T	A	-0.018236	0.00420911	0.287084	0.223166	FALSE	TRUE	FALSE	finngen_R10_F5_DEPRESSIO	0.00862589	0.625576	406986	outcome	TRUE	reported	textfile	105569300	8	106581528	0.00226	7.5e-16	474000	ieu-b-29	basophil cell count || id:ieu-b-29	TRUE	reported	igd	2	TRUE	NA	NA	0.000137343	474000	5.85e-07	406986	TRUE	2.95e-07	0.000136125	64.53155711	114.3905069	65.10918944
rs7044519	G	T	G	T	0.016724	-0.00361691	0.16139	0.127455	FALSE	FALSE	FALSE	finngen_R10_F5_DEPRESSIO	0.0107544	0.736629	406986	outcome	TRUE	reported	textfile	79618927	9	82233842	0.002799	2.37e-09	472600	ieu-b-29	basophil cell count || id:ieu-b-29	TRUE	reported	igd	2	TRUE	NA	NA	7.55e-05	472600	2.78e-07	406986	TRUE	0.00013468	7.57e-05	35.78258672	114.3905069	35.70051827
rs7078507	G	A	G	A	-0.016071	-0.027392	0.609239	0.615463	FALSE	FALSE	FALSE	finngen_R10_F5_DEPRESSIO	0.00732174	0.000183156	406986	outcome	TRUE	reported	textfile	75381106	10	77140864	0.002107	2.54e-14	471518	ieu-b-29	basophil cell count || id:ieu-b-29	TRUE	reported	igd	2	TRUE	NA	NA	0.000123369	471518	3.44e-05	406986	TRUE	0.014262389	0.000122974	57.99152793	114.3905069	58.17772453
rs71391089	T	G	T	G	0.015904	0.0112297	0.170388	0.176528	FALSE	FALSE	FALSE	finngen_R10_F5_DEPRESSIO	0.00937591	0.231027	406986	outcome	TRUE	reported	textfile	74489375	16	74523273	0.002723	5.34e-09	473977	ieu-b-29	basophil cell count || id:ieu-b-29	TRUE	reported	igd	2	TRUE	NA	NA	7.2e-05	473977	3.52e-06	406986	TRUE	0.00199328	7.15e-05	33.89559426	114.3905069	34.11280655
rs71562671	C	T	C	T	0.020951	-0.00531132	0.07867	0.0870498	FALSE	FALSE	FALSE	finngen_R10_F5_DEPRESSIO	0.0126986	0.675756	406986	outcome	TRUE	reported	textfile	105679616	7	105320063	0.003836	4.84e-08	473994	ieu-b-29	basophil cell count || id:ieu-b-29	TRUE	reported	igd	2	TRUE	NA	NA	6.29e-05	473994	4.3e-07	406986	TRUE	0.000660737	6.36e-05	30.16216554	114.3905069	29.82993567
rs7196129	C	T	C	T	0.016801	0.0141717	0.529408	0.585902	FALSE	FALSE	FALSE	finngen_R10_F5_DEPRESSIO	0.00731233	0.0526163	406986	outcome	TRUE	reported	textfile	30459788	16	30471109	0.002081	7.19e-16	473980	ieu-b-29	basophil cell count || id:ieu-b-29	TRUE	reported	igd	2	TRUE	NA	NA	0.000137502	473980	9.23e-06	406986	TRUE	4.79e-05	0.000140649	66.6737021	114.3905069	65.18176306
rs7250849	T	G	T	G	0.021532	-0.00876262	0.107192	0.162567	FALSE	FALSE	FALSE	finngen_R10_F5_DEPRESSIO	0.00969024	0.365851	406986	outcome	TRUE	reported	textfile	51655063	19	52158316	0.003328	1.01e-10	472600	ieu-b-29	basophil cell count || id:ieu-b-29	TRUE	reported	igd	2	TRUE	NA	NA	8.86e-05	472600	2.01e-06	406986	TRUE	0.00018542	8.87e-05	41.94204535	114.3905069	41.86027789
rs7253094	C	G	C	G	-0.015638	-0.00335094	0.671446	0.688434	FALSE	TRUE	FALSE	finngen_R10_F5_DEPRESSIO	0.0077217	0.664315	406986	outcome	TRUE	reported	textfile	39733244	19	40223884	0.002267	5.51e-12	436632	ieu-b-29	basophil cell count || id:ieu-b-29	TRUE	reported	igd	2	TRUE	NA	NA	0.000108968	436632	4.63e-07	406986	TRUE	7.5e-06	0.000107897	47.11624775	114.3905069	47.58382804
rs72697295	C	G	C	G	-0.017529	0.000168947	0.180908	0.140783	FALSE	TRUE	FALSE	finngen_R10_F5_DEPRESSIO	0.010281	0.986889	406986	outcome	TRUE	reported	textfile	92603635	14	93069980	0.002694	8e-11	472914	ieu-b-29	basophil cell count || id:ieu-b-29	TRUE	reported	igd	2	TRUE	NA	NA	8.95e-05	472914	6.64e-10	406986	TRUE	1.02e-05	9.11e-05	43.06799142	114.3905069	42.33690433
rs72721631	A	C	A	C	-0.019316	0.0213375	0.237093	0.247499	FALSE	FALSE	FALSE	finngen_R10_F5_DEPRESSIO	0.00827557	0.00992659	406986	outcome	TRUE	reported	textfile	75341059	14	75807762	0.002422	1.6e-15	473994	ieu-b-29	basophil cell count || id:ieu-b-29	TRUE	reported	igd	2	TRUE	NA	NA	0.00013417	473994	1.63e-05	406986	TRUE	0.000416726	0.000134975	63.9859107	114.3905069	63.60424706
rs72786903	T	C	T	C	-0.013947	-0.000670453	0.222439	0.1463	FALSE	FALSE	FALSE	finngen_R10_F5_DEPRESSIO	0.0101874	0.947527	406986	outcome	TRUE	reported	textfile	49168349	10	50376394	0.002461	1.48e-08	473999	ieu-b-29	basophil cell count || id:ieu-b-29	TRUE	reported	igd	2	TRUE	NA	NA	6.78e-05	473999	1.06e-08	406986	TRUE	0.000142623	6.73e-05	31.89641093	114.3905069	32.11725164
rs7285377	T	G	T	G	0.014495	-0.00713793	0.284156	0.33555	FALSE	FALSE	FALSE	finngen_R10_F5_DEPRESSIO	0.00756787	0.345584	406986	outcome	TRUE	reported	textfile	19999679	22	19987202	0.002273	1.86e-10	472600	ieu-b-29	basophil cell count || id:ieu-b-29	TRUE	reported	igd	2	TRUE	NA	NA	8.6e-05	472600	2.19e-06	406986	TRUE	0.000265973	8.55e-05	40.39900394	114.3905069	40.66657228
rs73022294	T	C	T	C	-0.057212	0.0882153	0.010925	0.00429026	FALSE	FALSE	FALSE	finngen_R10_F5_DEPRESSIO	0.0557068	0.113293	406986	outcome	TRUE	reported	textfile	33281905	19	33772811	0.010051	1.29e-08	473139	ieu-b-29	basophil cell count || id:ieu-b-29	TRUE	reported	igd	2	TRUE	NA	NA	6.85e-05	473139	6.16e-06	406986	TRUE	0.006735689	7.07e-05	33.47129844	114.3905069	32.40079855
rs73049252	A	G	A	G	-0.037196	-0.0118231	0.058507	0.0266518	FALSE	FALSE	FALSE	finngen_R10_F5_DEPRESSIO	0.0222093	0.594484	406986	outcome	TRUE	reported	textfile	7976971	7	8016602	0.004388	2.42e-17	471167	ieu-b-29	basophil cell count || id:ieu-b-29	TRUE	reported	igd	2	TRUE	NA	NA	0.000152482	471167	6.96e-07	406986	TRUE	7.42e-08	0.000152422	71.82681712	114.3905069	71.8553717
rs73078376	A	C	A	C	-0.025405	-0.0171971	0.055641	0.0659723	FALSE	FALSE	FALSE	finngen_R10_F5_DEPRESSIO	0.0144226	0.233115	406986	outcome	TRUE	reported	textfile	205670483	1	205639611	0.004578	2.94e-08	473055	ieu-b-29	basophil cell count || id:ieu-b-29	TRUE	reported	igd	2	TRUE	NA	NA	6.51e-05	473055	3.49e-06	406986	TRUE	0.003736757	6.78e-05	32.08778235	114.3905069	30.79546895
rs73110111	G	A	G	A	-0.037409	-0.0334955	0.026813	0.0291689	FALSE	FALSE	FALSE	finngen_R10_F5_DEPRESSIO	0.0215051	0.119338	406986	outcome	TRUE	reported	textfile	32679468	20	31267270	0.006689	2.29e-08	473999	ieu-b-29	basophil cell count || id:ieu-b-29	TRUE	reported	igd	2	TRUE	NA	NA	6.6e-05	473999	5.96e-06	406986	TRUE	0.007844972	7.3e-05	34.62033078	114.3905069	31.27733964
rs73987603	A	G	A	G	0.024035	0.0120742	0.166369	0.134143	FALSE	FALSE	FALSE	finngen_R10_F5_DEPRESSIO	0.010516	0.250898	406986	outcome	TRUE	reported	textfile	212980098	2	213844822	0.002752	2.64e-18	473061	ieu-b-29	basophil cell count || id:ieu-b-29	TRUE	reported	igd	2	TRUE	NA	NA	0.000161215	473061	3.24e-06	406986	TRUE	3.45e-07	0.000160238	75.81400094	114.3905069	76.27661186
rs7420	T	C	T	C	-0.01315	0.00272999	0.53772	0.547667	FALSE	FALSE	FALSE	finngen_R10_F5_DEPRESSIO	0.0071579	0.702909	406986	outcome	TRUE	reported	textfile	74769076	17	72765215	0.002061	1.81e-10	471519	ieu-b-29	basophil cell count || id:ieu-b-29	TRUE	reported	igd	2	TRUE	NA	NA	8.63e-05	471519	3.57e-07	406986	TRUE	4.84e-05	8.6e-05	40.53941607	114.3905069	40.70947692
rs742631	T	C	T	C	-0.01662	-0.00344342	0.28374	0.262651	FALSE	FALSE	FALSE	finngen_R10_F5_DEPRESSIO	0.00817427	0.673572	406986	outcome	TRUE	reported	textfile	32055926	11	32077472	0.002297	4.83e-13	471978	ieu-b-29	basophil cell count || id:ieu-b-29	TRUE	reported	igd	2	TRUE	NA	NA	0.00011091	471978	4.36e-07	406986	TRUE	3.94e-06	0.000112275	52.99708415	114.3905069	52.3528162
rs74472890	C	T	C	T	0.102642	-0.0229648	0.04944	0.034398	FALSE	FALSE	FALSE	finngen_R10_F5_DEPRESSIO	0.0195563	0.240278	406986	outcome	TRUE	reported	textfile	73235234	11	72946279	0.004745	1.02e-103	472600	ieu-b-29	basophil cell count || id:ieu-b-29	TRUE	reported	igd	2	TRUE	NA	NA	0.000989136	472600	3.39e-06	406986	TRUE	1.25e-43	0.000990235	468.4468795	114.3905069	467.9266474
rs74524365	T	A	T	A	0.022709	-0.0147246	0.070312	0.072804	FALSE	TRUE	FALSE	finngen_R10_F5_DEPRESSIO	0.0137166	0.283053	406986	outcome	TRUE	reported	textfile	80620634	7	80249950	0.004011	1.54e-08	473998	ieu-b-29	basophil cell count || id:ieu-b-29	TRUE	reported	igd	2	TRUE	NA	NA	6.76e-05	473998	2.83e-06	406986	TRUE	0.002208321	6.74e-05	31.95925531	114.3905069	32.05462471
rs74535412	A	G	A	G	0.038458	0.0351192	0.034635	0.0108437	FALSE	FALSE	FALSE	finngen_R10_F5_DEPRESSIO	0.0345669	0.309639	406986	outcome	TRUE	reported	textfile	128578846	3	128297689	0.005749	2.31e-11	472141	ieu-b-29	basophil cell count || id:ieu-b-29	TRUE	reported	igd	2	TRUE	NA	NA	9.48e-05	472141	2.54e-06	406986	TRUE	0.000140713	9.89e-05	46.70065352	114.3905069	44.74956035
rs748113	C	T	C	T	-0.011699	0.000999671	0.436133	0.586147	FALSE	FALSE	FALSE	finngen_R10_F5_DEPRESSIO	0.00738295	0.892294	406986	outcome	TRUE	reported	textfile	71749034	10	73508791	0.002089	2.19e-08	471976	ieu-b-29	basophil cell count || id:ieu-b-29	TRUE	reported	igd	2	TRUE	NA	NA	6.64e-05	471976	4.5e-08	406986	TRUE	0.000206017	6.73e-05	31.77389208	114.3905069	31.36321693
rs7503461	T	C	T	C	-0.01342	-0.00961008	0.318513	0.350008	FALSE	FALSE	FALSE	finngen_R10_F5_DEPRESSIO	0.00748704	0.199295	406986	outcome	TRUE	reported	textfile	2980026	17	2883320	0.002193	9.6e-10	473992	ieu-b-29	basophil cell count || id:ieu-b-29	TRUE	reported	igd	2	TRUE	NA	NA	7.9e-05	473992	4.05e-06	406986	TRUE	0.001292002	7.82e-05	37.0614922	114.3905069	37.44792586
rs75084335	G	C	G	C	0.028439	0.0254477	0.069244	0.0682502	FALSE	TRUE	FALSE	finngen_R10_F5_DEPRESSIO	0.0141231	0.0715698	406986	outcome	TRUE	reported	textfile	76587973	12	76981753	0.004091	3.75e-12	470330	ieu-b-29	basophil cell count || id:ieu-b-29	TRUE	reported	igd	2	TRUE	NA	NA	0.000102736	470330	7.98e-06	406986	TRUE	0.000636965	0.00010425	49.03687008	114.3905069	48.32475751
rs7515985	G	A	G	A	0.013605	-0.00800164	0.415798	0.461952	FALSE	FALSE	FALSE	finngen_R10_F5_DEPRESSIO	0.00716549	0.264127	406986	outcome	TRUE	reported	textfile	28670509	1	28997021	0.002078	6.05e-11	473997	ieu-b-29	basophil cell count || id:ieu-b-29	TRUE	reported	igd	2	TRUE	NA	NA	9.04e-05	473997	3.06e-06	406986	TRUE	0.000282525	8.99e-05	42.62705593	114.3905069	42.86531364
rs7573465	T	G	T	G	0.015498	-0.00341662	0.556148	0.589912	FALSE	FALSE	FALSE	finngen_R10_F5_DEPRESSIO	0.00728195	0.638934	406986	outcome	TRUE	reported	textfile	181451158	2	182315885	0.002064	6.26e-14	473058	ieu-b-29	basophil cell count || id:ieu-b-29	TRUE	reported	igd	2	TRUE	NA	NA	0.00011917	473058	5.41e-07	406986	TRUE	1.92e-06	0.00011858	56.10142936	114.3905069	56.38089001
rs7613595	C	A	C	A	-0.036371	0.0163864	0.217603	0.280902	FALSE	FALSE	FALSE	finngen_R10_F5_DEPRESSIO	0.00794102	0.0390643	406986	outcome	TRUE	reported	textfile	16867007	3	16908518	0.002483	1.55e-48	473999	ieu-b-29	basophil cell count || id:ieu-b-29	TRUE	reported	igd	2	TRUE	NA	NA	0.000452465	473999	1.05e-05	406986	TRUE	3.13e-17	0.000450435	213.6012516	114.3905069	214.5640928
rs76427287	C	T	C	T	-0.028841	0.00310932	0.254032	0.262382	FALSE	FALSE	FALSE	finngen_R10_F5_DEPRESSIO	0.00819546	0.704395	406986	outcome	TRUE	reported	textfile	837190	19	837190	0.002472	2.07e-31	461318	ieu-b-29	basophil cell count || id:ieu-b-29	TRUE	reported	igd	2	TRUE	NA	NA	0.000294983	461318	3.54e-07	406986	TRUE	1.25e-14	0.000315253	145.4771224	114.3905069	136.1205503
rs76428106	C	T	C	T	0.081896	-0.0208519	0.013391	0.0127089	FALSE	FALSE	FALSE	finngen_R10_F5_DEPRESSIO	0.0331001	0.528717	406986	outcome	TRUE	reported	textfile	28029870	13	28604007	0.009385	2.78e-18	473999	ieu-b-29	basophil cell count || id:ieu-b-29	TRUE	reported	igd	2	TRUE	NA	NA	0.000160624	473999	9.75e-07	406986	TRUE	4.53e-08	0.00017722	84.01677841	114.3905069	76.14770638
rs7684939	A	G	A	G	-0.011854	0.0155885	0.488692	0.477874	FALSE	FALSE	FALSE	finngen_R10_F5_DEPRESSIO	0.00716941	0.0296818	406986	outcome	TRUE	reported	textfile	54643022	4	55509189	0.002048	7.35e-09	473062	ieu-b-29	basophil cell count || id:ieu-b-29	TRUE	reported	igd	2	TRUE	NA	NA	7.08e-05	473062	1.16e-05	406986	TRUE	0.019182729	7.02e-05	33.22189373	114.3905069	33.50193882
rs77785849	A	C	A	C	0.035989	-0.00030616	0.033466	0.0276095	FALSE	FALSE	FALSE	finngen_R10_F5_DEPRESSIO	0.0217439	0.988766	406986	outcome	TRUE	reported	textfile	145822627	2	146580195	0.005781	4.94e-10	470970	ieu-b-29	basophil cell count || id:ieu-b-29	TRUE	reported	igd	2	TRUE	NA	NA	8.23e-05	470970	4.87e-10	406986	TRUE	2.36e-05	8.38e-05	39.46556166	114.3905069	38.75552461
rs7832357	G	A	G	A	-0.015431	-0.01212	0.342269	0.275907	FALSE	FALSE	FALSE	finngen_R10_F5_DEPRESSIO	0.00802966	0.131195	406986	outcome	TRUE	reported	textfile	125503955	8	126516197	0.002158	8.9e-13	473062	ieu-b-29	basophil cell count || id:ieu-b-29	TRUE	reported	igd	2	TRUE	NA	NA	0.000108074	473062	5.6e-06	406986	TRUE	0.000172668	0.00010721	50.72205096	114.3905069	51.13111482
rs78744187	T	C	T	C	-0.130213	-0.000513996	0.081739	0.147679	FALSE	FALSE	FALSE	finngen_R10_F5_DEPRESSIO	0.0101002	0.959413	406986	outcome	TRUE	reported	textfile	33263642	19	33754548	0.003757	1e-200	473058	ieu-b-29	basophil cell count || id:ieu-b-29	TRUE	reported	igd	2	TRUE	NA	NA	0.002532867	473058	6.36e-09	406986	TRUE	2.42e-122	0.002545272	1207.128509	114.3905069	1201.230358
rs79140637	A	G	A	G	-0.027476	0.0115905	0.054158	0.0390582	FALSE	FALSE	FALSE	finngen_R10_F5_DEPRESSIO	0.0185569	0.532237	406986	outcome	TRUE	reported	textfile	64856989	2	65084123	0.004583	2.09e-09	473063	ieu-b-29	basophil cell count || id:ieu-b-29	TRUE	reported	igd	2	TRUE	NA	NA	7.6e-05	473063	9.59e-07	406986	TRUE	0.000295741	7.73e-05	36.59055191	114.3905069	35.94241885
rs80194822	G	A	G	A	0.060817	-0.0477962	0.010834	0.0128901	FALSE	FALSE	FALSE	finngen_R10_F5_DEPRESSIO	0.0324317	0.140548	406986	outcome	TRUE	reported	textfile	27783121	1	28109632	0.010479	6.66e-09	471683	ieu-b-29	basophil cell count || id:ieu-b-29	TRUE	reported	igd	2	TRUE	NA	NA	7.14e-05	471683	5.34e-06	406986	TRUE	0.004104296	7.93e-05	37.3956259	114.3905069	33.68296437
rs8113682	G	T	G	T	-0.021612	-0.0171167	0.747423	0.836284	FALSE	FALSE	FALSE	finngen_R10_F5_DEPRESSIO	0.00970068	0.0776515	406986	outcome	TRUE	reported	textfile	19632921	19	19743730	0.002364	6.41e-20	473995	ieu-b-29	basophil cell count || id:ieu-b-29	TRUE	reported	igd	2	TRUE	NA	NA	0.000176298	473995	7.65e-06	406986	TRUE	8.69e-07	0.000176352	83.60431548	114.3905069	83.57857713
rs8178414	T	C	T	C	0.073906	0.0127041	0.012939	0.0335644	FALSE	FALSE	FALSE	finngen_R10_F5_DEPRESSIO	0.019703	0.519071	406986	outcome	TRUE	reported	textfile	58268002	17	56345363	0.00909	4.48e-16	473539	ieu-b-29	basophil cell count || id:ieu-b-29	TRUE	reported	igd	2	TRUE	NA	NA	0.000139578	473539	1.02e-06	406986	TRUE	4.31e-07	0.000139519	66.07674053	114.3905069	66.10459197
rs875740	A	C	A	C	-0.017944	-0.000431418	0.665329	0.585357	FALSE	FALSE	FALSE	finngen_R10_F5_DEPRESSIO	0.0072298	0.952417	406986	outcome	TRUE	reported	textfile	16029191	16	16123048	0.002172	1.52e-16	472916	ieu-b-29	basophil cell count || id:ieu-b-29	TRUE	reported	igd	2	TRUE	NA	NA	0.000144303	472916	8.75e-09	406986	TRUE	2.48e-08	0.000143391	67.82151726	114.3905069	68.25254961
rs905670	A	G	A	G	-0.014307	-0.0162372	0.350304	0.249981	FALSE	FALSE	FALSE	finngen_R10_F5_DEPRESSIO	0.00824738	0.048979	406986	outcome	TRUE	reported	textfile	90248783	6	90958502	0.002142	2.49e-11	473996	ieu-b-29	basophil cell count || id:ieu-b-29	TRUE	reported	igd	2	TRUE	NA	NA	9.41e-05	473996	9.52e-06	406986	TRUE	0.00196411	9.32e-05	44.16678115	114.3905069	44.61267056
rs915125	T	C	T	C	-0.029254	-0.0051596	0.281093	0.306745	FALSE	FALSE	FALSE	finngen_R10_F5_DEPRESSIO	0.00781273	0.508991	406986	outcome	TRUE	reported	textfile	81753659	6	82463376	0.002288	2.18e-37	472601	ieu-b-29	basophil cell count || id:ieu-b-29	TRUE	reported	igd	2	TRUE	NA	NA	0.000345792	472601	1.07e-06	406986	TRUE	2.16e-16	0.000345878	163.5182724	114.3905069	163.477683
rs9376098	A	T	A	T	0.023167	0.00417475	0.349186	0.364222	FALSE	TRUE	FALSE	finngen_R10_F5_DEPRESSIO	0.00741216	0.573279	406986	outcome	TRUE	reported	textfile	135178322	6	135499460	0.002147	4.15e-27	473987	ieu-b-29	basophil cell count || id:ieu-b-29	TRUE	reported	igd	2	TRUE	NA	NA	0.000245586	473987	7.79e-07	406986	TRUE	4.5e-12	0.00024394	115.6521885	114.3905069	116.4328447
rs9819371	T	C	T	C	-0.0301	-0.00628671	0.064572	0.0523568	FALSE	FALSE	FALSE	finngen_R10_F5_DEPRESSIO	0.0162268	0.69844	406986	outcome	TRUE	reported	textfile	141487958	3	141206800	0.00419	7.05e-13	473998	ieu-b-29	basophil cell count || id:ieu-b-29	TRUE	reported	igd	2	TRUE	NA	NA	0.000108864	473998	3.69e-07	406986	TRUE	4.26e-06	0.00010945	51.88475895	114.3905069	51.6065641
rs9928015	T	G	T	G	-0.014985	-0.00479954	0.302009	0.362403	FALSE	FALSE	FALSE	finngen_R10_F5_DEPRESSIO	0.00742299	0.517905	406986	outcome	TRUE	reported	textfile	57536649	16	57570561	0.002233	2.01e-11	472583	ieu-b-29	basophil cell count || id:ieu-b-29	TRUE	reported	igd	2	TRUE	NA	NA	9.53e-05	472583	1.03e-06	406986	TRUE	4.3e-05	9.47e-05	44.74356375	114.3905069	45.03353596
rs10006495	G	T	G	T	-0.015667	-0.00985431	0.353947	0.338741	FALSE	FALSE	FALSE	finngen_R10_F5_DEPRESSIO	0.00753362	0.190858	406986	outcome	TRUE	reported	textfile	119342160	4	120263315	0.001959	1.35e-15	558743	ieu-b-30	white blood cell count || id:ieu-b-30	TRUE	reported	igd	2	TRUE	NA	NA	0.000114457	558743	4.2e-06	406986	TRUE	2.71e-05	0.000112256	62.72885511	114.3905069	63.95916935
rs10049210	C	T	C	T	0.014676	0.00696112	0.404518	0.33216	FALSE	FALSE	FALSE	finngen_R10_F5_DEPRESSIO	0.0075738	0.35804	406986	outcome	TRUE	reported	textfile	157079584	3	156797373	0.001887	7.69e-15	562121	ieu-b-30	white blood cell count || id:ieu-b-30	TRUE	reported	igd	2	TRUE	NA	NA	0.000107596	562121	2.08e-06	406986	TRUE	1.42e-05	0.000103765	58.33446558	114.3905069	60.48833159
rs1007938	G	A	G	A	-0.011156	-0.00682441	0.40493	0.349691	FALSE	FALSE	FALSE	finngen_R10_F5_DEPRESSIO	0.00749143	0.362316	406986	outcome	TRUE	reported	textfile	26649616	12	26802549	0.001884	3.26e-09	557353	ieu-b-30	white blood cell count || id:ieu-b-30	TRUE	reported	igd	2	TRUE	NA	NA	6.29e-05	557353	2.04e-06	406986	TRUE	0.001609217	6e-05	33.43103716	114.3905069	35.06349593
rs10087240	T	C	T	C	0.019951	-0.0042308	0.457631	0.506837	FALSE	FALSE	FALSE	finngen_R10_F5_DEPRESSIO	0.00714653	0.553846	406986	outcome	TRUE	reported	textfile	128000328	8	129012574	0.001855	6.13e-27	560510	ieu-b-30	white blood cell count || id:ieu-b-30	TRUE	reported	igd	2	TRUE	NA	NA	0.000206334	560510	8.61e-07	406986	TRUE	6.81e-11	0.000197592	110.7738538	114.3905069	115.675533
rs10102877	A	G	A	G	-0.013208	0.0159395	0.684662	0.67365	FALSE	FALSE	FALSE	finngen_R10_F5_DEPRESSIO	0.00760755	0.036151	406986	outcome	TRUE	reported	textfile	78686127	8	79598362	0.001997	3.91e-11	560219	ieu-b-30	white blood cell count || id:ieu-b-30	TRUE	reported	igd	2	TRUE	NA	NA	7.81e-05	560219	1.08e-05	406986	TRUE	0.007024765	7.53e-05	42.20322592	114.3905069	43.74394942
rs10138752	T	C	T	C	-0.040319	-0.0170788	0.077277	0.116121	FALSE	FALSE	FALSE	finngen_R10_F5_DEPRESSIO	0.0111345	0.125064	406986	outcome	TRUE	reported	textfile	68713254	14	69179971	0.003453	1.85e-31	562237	ieu-b-30	white blood cell count || id:ieu-b-30	TRUE	reported	igd	2	TRUE	NA	NA	0.000242439	562237	5.78e-06	406986	TRUE	1.58e-10	0.000231831	130.3736042	114.3905069	136.34096
rs10146962	C	T	C	T	-0.015367	0.00439365	0.338281	0.44748	FALSE	FALSE	FALSE	finngen_R10_F5_DEPRESSIO	0.00719562	0.541463	406986	outcome	TRUE	reported	textfile	100704203	14	101170540	0.00197	6.45e-15	557343	ieu-b-30	white blood cell count || id:ieu-b-30	TRUE	reported	igd	2	TRUE	NA	NA	0.000109163	557343	9.16e-07	406986	TRUE	4.16e-06	0.000105721	58.92862362	114.3905069	60.84791904
rs10164769	T	C	T	C	0.027162	0.000799445	0.74307	0.854122	FALSE	FALSE	FALSE	finngen_R10_F5_DEPRESSIO	0.0102034	0.937549	406986	outcome	TRUE	reported	textfile	236870586	2	237779229	0.002111	7.73e-38	558142	ieu-b-30	white blood cell count || id:ieu-b-30	TRUE	reported	igd	2	TRUE	NA	NA	0.000296534	558142	1.51e-08	406986	TRUE	1.08e-16	0.000281707	157.2763926	114.3905069	165.5567999
rs10203838	C	T	C	T	0.012292	-0.00283342	0.417873	0.409738	FALSE	FALSE	FALSE	finngen_R10_F5_DEPRESSIO	0.00726283	0.696444	406986	outcome	TRUE	reported	textfile	213071176	2	213935900	0.001866	4.66e-11	557354	ieu-b-30	white blood cell count || id:ieu-b-30	TRUE	reported	igd	2	TRUE	NA	NA	7.78e-05	557354	3.74e-07	406986	TRUE	6.81e-05	7.35e-05	40.97308289	114.3905069	43.39321462
rs10205474	A	C	A	C	-0.012945	0.00757988	0.201408	0.137544	FALSE	FALSE	FALSE	finngen_R10_F5_DEPRESSIO	0.0104928	0.470058	406986	outcome	TRUE	reported	textfile	197275525	2	198140249	0.002325	2.65e-08	558130	ieu-b-30	white blood cell count || id:ieu-b-30	TRUE	reported	igd	2	TRUE	NA	NA	5.55e-05	558130	1.28e-06	406986	TRUE	0.002167973	5.39e-05	30.08797778	114.3905069	30.99975026
rs1024091	T	C	T	C	0.013797	-0.00284395	0.557743	0.53596	FALSE	FALSE	FALSE	finngen_R10_F5_DEPRESSIO	0.00715542	0.691033	406986	outcome	TRUE	reported	textfile	42619976	17	40771994	0.001848	8.71e-14	562232	ieu-b-30	white blood cell count || id:ieu-b-30	TRUE	reported	igd	2	TRUE	NA	NA	9.91e-05	562232	3.88e-07	406986	TRUE	5.76e-06	9.39e-05	52.80353158	114.3905069	55.73979855
rs10260281	C	G	C	G	0.013403	-0.00476756	0.236987	0.196335	FALSE	TRUE	FALSE	finngen_R10_F5_DEPRESSIO	0.00901058	0.596732	406986	outcome	TRUE	reported	textfile	38230949	7	38270550	0.002157	5.33e-10	562241	ieu-b-30	white blood cell count || id:ieu-b-30	TRUE	reported	igd	2	TRUE	NA	NA	6.87e-05	562241	6.88e-07	406986	TRUE	0.000290676	6.5e-05	36.52915907	114.3905069	38.61035058
rs1033415	G	A	G	A	0.012676	-0.00939249	0.650368	0.710824	FALSE	FALSE	FALSE	finngen_R10_F5_DEPRESSIO	0.00788979	0.233865	406986	outcome	TRUE	reported	textfile	39492769	22	39888774	0.002046	6.01e-10	507333	ieu-b-30	white blood cell count || id:ieu-b-30	TRUE	reported	igd	2	TRUE	NA	NA	7.57e-05	507333	3.48e-06	406986	TRUE	0.001167658	7.31e-05	37.07557823	114.3905069	38.38426264
rs1042725	T	C	T	C	0.010899	0.0176105	0.494933	0.475151	FALSE	FALSE	FALSE	finngen_R10_F5_DEPRESSIO	0.00715753	0.0138775	406986	outcome	TRUE	reported	textfile	65964567	12	66358347	0.001847	3.71e-09	557347	ieu-b-30	white blood cell count || id:ieu-b-30	TRUE	reported	igd	2	TRUE	NA	NA	6.25e-05	557347	1.49e-05	406986	TRUE	0.049650288	5.94e-05	33.10157117	114.3905069	34.8208617
rs1047891	A	C	A	C	-0.021105	-0.00317869	0.314955	0.321712	FALSE	FALSE	FALSE	finngen_R10_F5_DEPRESSIO	0.00764969	0.677752	406986	outcome	TRUE	reported	textfile	210675783	2	211540507	0.001979	1.6e-26	558143	ieu-b-30	white blood cell count || id:ieu-b-30	TRUE	reported	igd	2	TRUE	NA	NA	0.000203726	558143	4.24e-07	406986	TRUE	3.87e-11	0.000192207	107.2990125	114.3905069	113.7310699
rs10494783	A	G	A	G	-0.043813	0.00517884	0.052086	0.0674111	FALSE	FALSE	FALSE	finngen_R10_F5_DEPRESSIO	0.0142211	0.715735	406986	outcome	TRUE	reported	textfile	198694532	1	198663661	0.004145	4.43e-26	560511	ieu-b-30	white blood cell count || id:ieu-b-30	TRUE	reported	igd	2	TRUE	NA	NA	0.000199291	560511	3.26e-07	406986	TRUE	4.76e-11	0.000189551	106.2651457	114.3905069	111.726685
rs10498635	T	C	T	C	-0.031169	0.00138032	0.18322	0.135039	FALSE	FALSE	FALSE	finngen_R10_F5_DEPRESSIO	0.0104427	0.894842	406986	outcome	TRUE	reported	textfile	92636964	14	93103309	0.002388	6.58e-39	561451	ieu-b-30	white blood cell count || id:ieu-b-30	TRUE	reported	igd	2	TRUE	NA	NA	0.000303344	561451	4.29e-08	406986	TRUE	6.25e-17	0.000290773	163.3015547	114.3905069	170.3637115
rs10749539	G	C	G	C	-0.012456	0.00587323	0.292801	0.329729	FALSE	TRUE	FALSE	finngen_R10_F5_DEPRESSIO	0.00760136	0.439726	406986	outcome	TRUE	reported	textfile	86568584	10	88328341	0.002048	1.23e-09	560787	ieu-b-30	white blood cell count || id:ieu-b-30	TRUE	reported	igd	2	TRUE	NA	NA	6.6e-05	560787	1.47e-06	406986	TRUE	0.000791009	6.43e-05	36.03509596	114.3905069	36.99110413
rs10808139	A	G	A	G	0.017618	-0.0090032	0.118535	0.160048	FALSE	FALSE	FALSE	finngen_R10_F5_DEPRESSIO	0.00975234	0.355912	406986	outcome	TRUE	reported	textfile	105069499	7	104709946	0.002845	6.06e-10	562238	ieu-b-30	white blood cell count || id:ieu-b-30	TRUE	reported	igd	2	TRUE	NA	NA	6.82e-05	562238	2.09e-06	406986	TRUE	0.000934094	6.49e-05	36.47049888	114.3905069	38.34852549
rs10808536	A	G	A	G	0.011839	-0.0103655	0.295428	0.378771	FALSE	FALSE	FALSE	finngen_R10_F5_DEPRESSIO	0.00737033	0.15961	406986	outcome	TRUE	reported	textfile	86156820	8	87169049	0.002018	4.56e-09	560832	ieu-b-30	white blood cell count || id:ieu-b-30	TRUE	reported	igd	2	TRUE	NA	NA	6.14e-05	560832	4.86e-06	406986	TRUE	0.00626132	5.83e-05	32.72605454	114.3905069	34.4181654
rs10814191	T	C	T	C	0.011216	-0.00082585	0.713413	0.611102	FALSE	FALSE	FALSE	finngen_R10_F5_DEPRESSIO	0.00732568	0.910242	406986	outcome	TRUE	reported	textfile	34999010	9	34999007	0.002038	3.84e-08	562235	ieu-b-30	white blood cell count || id:ieu-b-30	TRUE	reported	igd	2	TRUE	NA	NA	5.39e-05	562235	3.12e-08	406986	TRUE	0.000500752	5.14e-05	28.92292262	114.3905069	30.28779394
rs10828725	T	G	T	G	-0.049726	-0.00679686	0.364782	0.384766	FALSE	FALSE	FALSE	finngen_R10_F5_DEPRESSIO	0.00734192	0.354571	406986	outcome	TRUE	reported	textfile	24929314	10	25218243	0.001914	1.1e-148	562240	ieu-b-30	white blood cell count || id:ieu-b-30	TRUE	reported	igd	2	TRUE	NA	NA	0.001199063	562240	2.11e-06	406986	TRUE	1.66e-58	0.001145917	645.0173386	114.3905069	674.9680013
rs10844682	C	T	C	T	0.025362	0.0067835	0.341835	0.376231	FALSE	FALSE	FALSE	finngen_R10_F5_DEPRESSIO	0.00738333	0.358222	406986	outcome	TRUE	reported	textfile	9747028	12	9899624	0.001952	1.43e-38	558141	ieu-b-30	white blood cell count || id:ieu-b-30	TRUE	reported	igd	2	TRUE	NA	NA	0.000302366	558141	2.07e-06	406986	TRUE	1.01e-14	0.000289433	161.5907105	114.3905069	168.813576
rs10864368	C	T	C	T	0.021532	0.00443696	0.502821	0.516301	FALSE	FALSE	FALSE	finngen_R10_F5_DEPRESSIO	0.00713656	0.534125	406986	outcome	TRUE	reported	textfile	8858254	1	8918313	0.001838	1.15e-31	559077	ieu-b-30	white blood cell count || id:ieu-b-30	TRUE	reported	igd	2	TRUE	NA	NA	0.000245415	559077	9.5e-07	406986	TRUE	1e-12	0.000231806	129.6270621	114.3905069	137.2390579
rs10872223	T	C	T	C	0.014143	0.0136147	0.18332	0.28713	FALSE	FALSE	FALSE	finngen_R10_F5_DEPRESSIO	0.00789995	0.0848164	406986	outcome	TRUE	reported	textfile	121493557	6	121814703	0.002394	3.57e-09	561300	ieu-b-30	white blood cell count || id:ieu-b-30	TRUE	reported	igd	2	TRUE	NA	NA	6.22e-05	561300	7.3e-06	406986	TRUE	0.01180645	5.99e-05	33.61974025	114.3905069	34.90075247
rs10889574	A	G	A	G	-0.043688	0.00531808	0.356606	0.450134	FALSE	FALSE	FALSE	finngen_R10_F5_DEPRESSIO	0.00719661	0.459925	406986	outcome	TRUE	reported	textfile	65683658	1	66149341	0.001998	6.64e-106	508416	ieu-b-30	white blood cell count || id:ieu-b-30	TRUE	reported	igd	2	TRUE	NA	NA	0.000939523	508416	1.34e-06	406986	TRUE	1.07e-44	0.00087583	445.6747313	114.3905069	478.1160901
rs10931934	C	T	C	T	0.01504	0.0128778	0.600163	0.556292	FALSE	FALSE	FALSE	finngen_R10_F5_DEPRESSIO	0.00720999	0.0740815	406986	outcome	TRUE	reported	textfile	201255066	2	202119789	0.001882	1.38e-15	557352	ieu-b-30	white blood cell count || id:ieu-b-30	TRUE	reported	igd	2	TRUE	NA	NA	0.000114572	557352	7.84e-06	406986	TRUE	0.000126254	0.000108562	60.51360443	114.3905069	63.86404677
rs10936588	A	G	A	G	-0.014309	-0.00889153	0.636322	0.707724	FALSE	FALSE	FALSE	finngen_R10_F5_DEPRESSIO	0.00785883	0.257884	406986	outcome	TRUE	reported	textfile	169602013	3	169319801	0.001909	6.95e-14	561157	ieu-b-30	white blood cell count || id:ieu-b-30	TRUE	reported	igd	2	TRUE	NA	NA	0.000100111	561157	3.15e-06	406986	TRUE	6.38e-05	9.48e-05	53.18222781	114.3905069	56.18323093
rs10940474	T	C	T	C	-0.013374	0.00687732	0.659356	0.683999	FALSE	FALSE	FALSE	finngen_R10_F5_DEPRESSIO	0.00768485	0.37083	406986	outcome	TRUE	reported	textfile	55584873	5	54880701	0.001946	6.53e-12	557354	ieu-b-30	white blood cell count || id:ieu-b-30	TRUE	reported	igd	2	TRUE	NA	NA	8.47e-05	557354	1.97e-06	406986	TRUE	0.00015415	8.03e-05	44.7855384	114.3905069	47.23206852
rs10980797	G	A	G	A	-0.026981	-0.0119022	0.487935	0.47073	FALSE	FALSE	FALSE	finngen_R10_F5_DEPRESSIO	0.00714803	0.0958915	406986	outcome	TRUE	reported	textfile	111150273	9	113912553	0.00184	1.19e-48	562242	ieu-b-30	white blood cell count || id:ieu-b-30	TRUE	reported	igd	2	TRUE	NA	NA	0.00038229	562242	6.81e-06	406986	TRUE	1.82e-16	0.000363775	204.6034242	114.3905069	215.0207824
rs10986338	A	G	A	G	-0.016612	-0.0130759	0.649839	0.684454	FALSE	FALSE	FALSE	finngen_R10_F5_DEPRESSIO	0.00769251	0.0891641	406986	outcome	TRUE	reported	textfile	124428953	9	127191232	0.001953	1.93e-17	561155	ieu-b-30	white blood cell count || id:ieu-b-30	TRUE	reported	igd	2	TRUE	NA	NA	0.000128915	561155	7.1e-06	406986	TRUE	2.44e-05	0.000125588	70.48281174	114.3905069	72.35013708
rs11002309	T	C	T	C	0.012677	-0.0142624	0.340114	0.274044	FALSE	FALSE	FALSE	finngen_R10_F5_DEPRESSIO	0.00801695	0.0752333	406986	outcome	TRUE	reported	textfile	77835173	10	79594931	0.00195	8.28e-11	561296	ieu-b-30	white blood cell count || id:ieu-b-30	TRUE	reported	igd	2	TRUE	NA	NA	7.53e-05	561296	7.78e-06	406986	TRUE	0.004233948	7.21e-05	40.49282993	114.3905069	42.26333439
rs11022177	G	C	G	C	-0.018063	-0.00709789	0.311138	0.314463	FALSE	TRUE	FALSE	finngen_R10_F5_DEPRESSIO	0.00770654	0.357039	406986	outcome	TRUE	reported	textfile	12111931	11	12133478	0.002016	3.43e-19	562238	ieu-b-30	white blood cell count || id:ieu-b-30	TRUE	reported	igd	2	TRUE	NA	NA	0.000142764	562238	2.08e-06	406986	TRUE	3.32e-07	0.00013986	78.64560151	114.3905069	80.27840003
rs11064881	A	G	A	G	-0.032266	-0.0177183	0.073548	0.086474	FALSE	FALSE	FALSE	finngen_R10_F5_DEPRESSIO	0.0127411	0.164334	406986	outcome	TRUE	reported	textfile	119709120	12	120146925	0.003547	9.92e-20	559081	ieu-b-30	white blood cell count || id:ieu-b-30	TRUE	reported	igd	2	TRUE	NA	NA	0.000147989	559081	4.75e-06	406986	TRUE	1.26e-06	0.000141878	79.33208088	114.3905069	82.74997705
rs1109278	G	A	G	A	-0.014404	-0.00270394	0.483817	0.486285	FALSE	FALSE	FALSE	finngen_R10_F5_DEPRESSIO	0.00717906	0.706438	406986	outcome	TRUE	reported	textfile	78252148	17	76248229	0.001932	9.32e-14	506688	ieu-b-30	white blood cell count || id:ieu-b-30	TRUE	reported	igd	2	TRUE	NA	NA	0.00010969	506688	3.49e-07	406986	TRUE	2.66e-06	0.000103629	52.51277334	114.3905069	55.58427958
rs11104881	C	T	C	T	-0.024735	-0.0061244	0.702031	0.596042	FALSE	FALSE	FALSE	finngen_R10_F5_DEPRESSIO	0.00728085	0.400255	406986	outcome	TRUE	reported	textfile	88449697	12	88843474	0.002017	1.59e-34	561301	ieu-b-30	white blood cell count || id:ieu-b-30	TRUE	reported	igd	2	TRUE	NA	NA	0.000267856	561301	1.74e-06	406986	TRUE	2.68e-13	0.000255965	143.7098862	114.3905069	150.3876015
rs11114149	T	A	T	A	-0.013653	0.00135607	0.683244	0.753384	FALSE	TRUE	FALSE	finngen_R10_F5_DEPRESSIO	0.00827182	0.869779	406986	outcome	TRUE	reported	textfile	79514963	12	79908743	0.001991	7.3e-12	562238	ieu-b-30	white blood cell count || id:ieu-b-30	TRUE	reported	igd	2	TRUE	NA	NA	8.36e-05	562238	6.6e-08	406986	TRUE	1.57e-05	8.07e-05	45.36705049	114.3905069	47.02336027
rs11159261	C	T	C	T	-0.01437	-0.0114524	0.534241	0.534515	FALSE	FALSE	FALSE	finngen_R10_F5_DEPRESSIO	0.00714292	0.108862	406986	outcome	TRUE	reported	textfile	77454777	14	77921120	0.001851	8.68e-15	559077	ieu-b-30	white blood cell count || id:ieu-b-30	TRUE	reported	igd	2	TRUE	NA	NA	0.000107791	559077	6.32e-06	406986	TRUE	0.000133928	0.000102764	57.45882053	114.3905069	60.26993162
rs11169302	G	T	G	T	0.018563	0.0104479	0.392444	0.330503	FALSE	FALSE	FALSE	finngen_R10_F5_DEPRESSIO	0.00760642	0.169575	406986	outcome	TRUE	reported	textfile	50184922	12	50578705	0.001889	9.45e-23	561149	ieu-b-30	white blood cell count || id:ieu-b-30	TRUE	reported	igd	2	TRUE	NA	NA	0.00017206	561149	4.64e-06	406986	TRUE	1.01e-07	0.00016432	92.22280924	114.3905069	96.56781691
rs11198788	C	T	C	T	0.011894	-0.00894041	0.430983	0.465742	FALSE	FALSE	FALSE	finngen_R10_F5_DEPRESSIO	0.00716127	0.211871	406986	outcome	TRUE	reported	textfile	119124648	10	120884160	0.001855	1.47e-10	562239	ieu-b-30	white blood cell count || id:ieu-b-30	TRUE	reported	igd	2	TRUE	NA	NA	7.31e-05	562239	3.83e-06	406986	TRUE	0.001355347	6.94e-05	39.01402904	114.3905069	41.11194659
rs11221394	C	T	C	T	0.016288	0.000587335	0.117605	0.150878	FALSE	FALSE	FALSE	finngen_R10_F5_DEPRESSIO	0.00997439	0.953044	406986	outcome	TRUE	reported	textfile	128616108	11	128486003	0.002877	1.54e-08	562235	ieu-b-30	white blood cell count || id:ieu-b-30	TRUE	reported	igd	2	TRUE	NA	NA	5.7e-05	562235	8.52e-09	406986	TRUE	0.00029035	5.51e-05	30.95954636	114.3905069	32.05204897
rs112282032	T	C	T	C	-0.01779	0.000599296	0.271206	0.327666	FALSE	FALSE	FALSE	finngen_R10_F5_DEPRESSIO	0.00763156	0.937407	406986	outcome	TRUE	reported	textfile	30815615	16	30826936	0.002073	9.93e-18	562228	ieu-b-30	white blood cell count || id:ieu-b-30	TRUE	reported	igd	2	TRUE	NA	NA	0.000130974	562228	1.52e-08	406986	TRUE	3.77e-08	0.000125108	70.34791603	114.3905069	73.64670008
rs11242109	T	G	T	G	-0.033069	-0.00591448	0.477227	0.343845	FALSE	FALSE	FALSE	finngen_R10_F5_DEPRESSIO	0.00752033	0.431595	406986	outcome	TRUE	reported	textfile	132341354	5	131677047	0.001842	5.08e-72	561148	ieu-b-30	white blood cell count || id:ieu-b-30	TRUE	reported	igd	2	TRUE	NA	NA	0.000574034	561148	1.52e-06	406986	TRUE	2.45e-28	0.000545645	306.3537372	114.3905069	322.3019051
rs11250076	G	A	G	A	0.021379	0.00590251	0.574673	0.488298	FALSE	FALSE	FALSE	finngen_R10_F5_DEPRESSIO	0.00716512	0.410062	406986	outcome	TRUE	reported	textfile	10790313	8	10647823	0.001867	2.44e-30	559428	ieu-b-30	white blood cell count || id:ieu-b-30	TRUE	reported	igd	2	TRUE	NA	NA	0.000234337	559428	1.67e-06	406986	TRUE	1.02e-11	0.000223434	125.0225089	114.3905069	131.1251925
rs11252331	G	T	G	T	0.016749	-0.00169462	0.836619	0.86659	FALSE	FALSE	FALSE	finngen_R10_F5_DEPRESSIO	0.0105054	0.87185	406986	outcome	TRUE	reported	textfile	4087104	10	4129296	0.00249	1.8e-11	559084	ieu-b-30	white blood cell count || id:ieu-b-30	TRUE	reported	igd	2	TRUE	NA	NA	8.09e-05	559084	6.39e-08	406986	TRUE	2.2e-05	7.67e-05	42.87911877	114.3905069	45.24588329
rs112750178	C	T	C	T	0.015327	0.00442213	0.23854	0.195476	FALSE	FALSE	FALSE	finngen_R10_F5_DEPRESSIO	0.00898957	0.622778	406986	outcome	TRUE	reported	textfile	26533204	1	26859695	0.002179	2.06e-12	562239	ieu-b-30	white blood cell count || id:ieu-b-30	TRUE	reported	igd	2	TRUE	NA	NA	8.8e-05	562239	5.95e-07	406986	TRUE	2.87e-05	8.53e-05	47.98539859	114.3905069	49.47660077
rs112880875	A	G	A	G	0.025752	-0.00488805	0.090039	0.0836035	FALSE	FALSE	FALSE	finngen_R10_F5_DEPRESSIO	0.0129316	0.705437	406986	outcome	TRUE	reported	textfile	132487447	3	132206291	0.003204	9.68e-16	562233	ieu-b-30	white blood cell count || id:ieu-b-30	TRUE	reported	igd	2	TRUE	NA	NA	0.000114887	562233	3.51e-07	406986	TRUE	8.64e-07	0.000108669	61.10367766	114.3905069	64.60065368
rs113473633	G	A	G	A	-0.050832	-0.0251739	0.025546	0.014356	FALSE	FALSE	FALSE	finngen_R10_F5_DEPRESSIO	0.0307715	0.413306	406986	outcome	TRUE	reported	textfile	102527974	4	103449131	0.006222	3.24e-16	562239	ieu-b-30	white blood cell count || id:ieu-b-30	TRUE	reported	igd	2	TRUE	NA	NA	0.000118698	562239	1.64e-06	406986	TRUE	3e-06	0.000128644	72.33757347	114.3905069	66.74433055
rs113519804	A	C	A	C	-0.032444	0.0212322	0.028736	0.0811745	FALSE	FALSE	FALSE	finngen_R10_F5_DEPRESSIO	0.013026	0.103105	406986	outcome	TRUE	reported	textfile	76309044	11	76020088	0.005656	9.92e-09	562232	ieu-b-30	white blood cell count || id:ieu-b-30	TRUE	reported	igd	2	TRUE	NA	NA	5.85e-05	562232	6.53e-06	406986	TRUE	0.013301122	5.88e-05	33.03710032	114.3905069	32.90409754
rs114050631	T	C	T	C	-0.138239	0.00825082	0.011062	0.0168867	FALSE	FALSE	FALSE	finngen_R10_F5_DEPRESSIO	0.0281577	0.769506	406986	outcome	TRUE	reported	textfile	218156235	2	219020958	0.00975	1.38e-45	546609	ieu-b-30	white blood cell count || id:ieu-b-30	TRUE	reported	igd	2	TRUE	NA	NA	0.000367635	546609	2.11e-07	406986	TRUE	1.56e-19	0.000418113	228.6392007	114.3905069	201.0258632
rs114427331	G	C	G	C	-0.036288	0.00465958	0.03761	0.0842715	FALSE	TRUE	FALSE	finngen_R10_F5_DEPRESSIO	0.0127547	0.71487	406986	outcome	TRUE	reported	textfile	152524522	2	153381036	0.004834	6.36e-14	558141	ieu-b-30	white blood cell count || id:ieu-b-30	TRUE	reported	igd	2	TRUE	NA	NA	0.000100955	558141	3.28e-07	406986	TRUE	4.29e-06	9.53e-05	53.21012362	114.3905069	56.35244627
rs115433278	A	G	A	G	-0.024206	-0.0121291	0.053082	0.03711	FALSE	FALSE	FALSE	finngen_R10_F5_DEPRESSIO	0.0191846	0.527235	406986	outcome	TRUE	reported	textfile	70891323	3	70940474	0.004232	1.09e-08	561302	ieu-b-30	white blood cell count || id:ieu-b-30	TRUE	reported	igd	2	TRUE	NA	NA	5.83e-05	561302	9.82e-07	406986	TRUE	0.00125178	5.89e-05	33.0640712	114.3905069	32.71558872
rs11644125	T	C	T	C	-0.017778	0.00332041	0.59737	0.580834	FALSE	FALSE	FALSE	finngen_R10_F5_DEPRESSIO	0.00725064	0.646991	406986	outcome	TRUE	reported	textfile	57025062	16	57058974	0.001893	6.36e-21	561302	ieu-b-30	white blood cell count || id:ieu-b-30	TRUE	reported	igd	2	TRUE	NA	NA	0.000157109	561302	5.15e-07	406986	TRUE	9.48e-09	0.000152036	85.35056776	114.3905069	88.19918576
rs11669443	A	G	A	G	0.013882	0.00866986	0.236724	0.258276	FALSE	FALSE	FALSE	finngen_R10_F5_DEPRESSIO	0.00814944	0.287392	406986	outcome	TRUE	reported	textfile	1109216	19	1109215	0.002267	9.5e-10	508415	ieu-b-30	white blood cell count || id:ieu-b-30	TRUE	reported	igd	2	TRUE	NA	NA	7.37e-05	508415	2.78e-06	406986	TRUE	0.00100134	6.96e-05	35.40828281	114.3905069	37.49739001
rs11688303	T	C	T	C	0.021084	-0.0101099	0.120295	0.100127	FALSE	FALSE	FALSE	finngen_R10_F5_DEPRESSIO	0.012012	0.399982	406986	outcome	TRUE	reported	textfile	127652670	2	128410244	0.002892	3.19e-13	558142	ieu-b-30	white blood cell count || id:ieu-b-30	TRUE	reported	igd	2	TRUE	NA	NA	9.52e-05	558142	1.74e-06	406986	TRUE	4.24e-05	9.41e-05	52.51757426	114.3905069	53.15075498
rs11723621	G	A	G	A	-0.029079	-0.00674185	0.29001	0.19978	FALSE	FALSE	FALSE	finngen_R10_F5_DEPRESSIO	0.00896783	0.452182	406986	outcome	TRUE	reported	textfile	71749645	4	72615362	0.002022	7.57e-47	562242	ieu-b-30	white blood cell count || id:ieu-b-30	TRUE	reported	igd	2	TRUE	NA	NA	0.000367718	562242	1.39e-06	406986	TRUE	2.21e-18	0.00034822	195.8516037	114.3905069	206.8219519
rs11735662	T	C	T	C	0.052247	0.0365463	0.033197	0.0227386	FALSE	FALSE	FALSE	finngen_R10_F5_DEPRESSIO	0.0241882	0.13081	406986	outcome	TRUE	reported	textfile	144104973	4	145026126	0.005162	4.74e-24	562239	ieu-b-30	white blood cell count || id:ieu-b-30	TRUE	reported	igd	2	TRUE	NA	NA	0.000182175	562239	5.61e-06	406986	TRUE	6.38e-08	0.000175222	98.53376276	114.3905069	102.4440446
rs11744663	A	G	A	G	-0.018732	0.0147357	0.190499	0.182027	FALSE	FALSE	FALSE	finngen_R10_F5_DEPRESSIO	0.00924404	0.110919	406986	outcome	TRUE	reported	textfile	58019808	5	57315635	0.002351	1.72e-15	562241	ieu-b-30	white blood cell count || id:ieu-b-30	TRUE	reported	igd	2	TRUE	NA	NA	0.0001129	562241	6.24e-06	406986	TRUE	7.85e-05	0.00010822	60.85220968	114.3905069	63.4838183
rs117556162	A	G	A	G	0.027237	-0.00230198	0.056886	0.046501	FALSE	FALSE	FALSE	finngen_R10_F5_DEPRESSIO	0.0170139	0.892375	406986	outcome	TRUE	reported	textfile	67646903	16	67680806	0.004058	1.99e-11	553958	ieu-b-30	white blood cell count || id:ieu-b-30	TRUE	reported	igd	2	TRUE	NA	NA	8.13e-05	553958	4.5e-08	406986	TRUE	2e-05	7.96e-05	44.0989215	114.3905069	45.04996483
rs11854390	T	C	T	C	0.013665	0.00280853	0.562198	0.594128	FALSE	FALSE	FALSE	finngen_R10_F5_DEPRESSIO	0.00728765	0.699955	406986	outcome	TRUE	reported	textfile	79932475	15	80224817	0.00186	2.13e-13	562241	ieu-b-30	white blood cell count || id:ieu-b-30	TRUE	reported	igd	2	TRUE	NA	NA	9.6e-05	562241	3.65e-07	406986	TRUE	7.93e-06	9.19e-05	51.68650843	114.3905069	53.97509105
rs11874453	A	G	A	G	-0.011551	0.00243456	0.532635	0.465861	FALSE	FALSE	FALSE	finngen_R10_F5_DEPRESSIO	0.00722581	0.736173	406986	outcome	TRUE	reported	textfile	23170436	18	20750400	0.001904	1.36e-09	560213	ieu-b-30	white blood cell count || id:ieu-b-30	TRUE	reported	igd	2	TRUE	NA	NA	6.57e-05	560213	2.79e-07	406986	TRUE	0.000234251	6.64e-05	37.21650044	114.3905069	36.80486928
rs11927257	T	C	T	C	-0.012877	-0.00494989	0.282198	0.241835	FALSE	FALSE	FALSE	finngen_R10_F5_DEPRESSIO	0.00832841	0.552286	406986	outcome	TRUE	reported	textfile	27292803	3	27334294	0.002042	2.97e-10	560809	ieu-b-30	white blood cell count || id:ieu-b-30	TRUE	reported	igd	2	TRUE	NA	NA	7.09e-05	560809	8.68e-07	406986	TRUE	0.000275945	6.72e-05	37.67563526	114.3905069	39.7665501
rs11965885	T	G	T	G	-0.01534	-0.00142175	0.58175	0.58446	FALSE	FALSE	FALSE	finngen_R10_F5_DEPRESSIO	0.0072848	0.845262	406986	outcome	TRUE	reported	textfile	43725357	6	43693094	0.001892	5.41e-16	560214	ieu-b-30	white blood cell count || id:ieu-b-30	TRUE	reported	igd	2	TRUE	NA	NA	0.000117329	560214	9.36e-08	406986	TRUE	3.21e-07	0.000114513	64.1586473	114.3905069	65.73678423
rs11993347	C	T	C	T	-0.01971	0.0240412	0.230466	0.29613	FALSE	FALSE	FALSE	finngen_R10_F5_DEPRESSIO	0.00781267	0.00208949	406986	outcome	TRUE	reported	textfile	102906862	8	103919090	0.002186	2.03e-19	560151	ieu-b-30	white blood cell count || id:ieu-b-30	TRUE	reported	igd	2	TRUE	NA	NA	0.000145113	560151	2.33e-05	406986	TRUE	0.000453214	0.000137796	77.19716199	114.3905069	81.29670305
rs12138789	C	T	C	T	-0.014617	0.0115546	0.237746	0.244995	FALSE	FALSE	FALSE	finngen_R10_F5_DEPRESSIO	0.00830237	0.164006	406986	outcome	TRUE	reported	textfile	9132248	1	9192307	0.00218	2.08e-11	562238	ieu-b-30	white blood cell count || id:ieu-b-30	TRUE	reported	igd	2	TRUE	NA	NA	8e-05	562238	4.76e-06	406986	TRUE	0.001020382	7.74e-05	43.54233383	114.3905069	44.95764014
rs12142474	G	A	G	A	-0.021647	0.00188327	0.086122	0.0930661	FALSE	FALSE	FALSE	finngen_R10_F5_DEPRESSIO	0.0123311	0.878615	406986	outcome	TRUE	reported	textfile	67590631	1	68056314	0.003435	3.05e-10	507475	ieu-b-30	white blood cell count || id:ieu-b-30	TRUE	reported	igd	2	TRUE	NA	NA	7.83e-05	507475	5.73e-08	406986	TRUE	4.31e-05	7.38e-05	37.43456021	114.3905069	39.71384638
rs12157427	A	G	A	G	-0.021248	-0.0153896	0.064431	0.0494396	FALSE	FALSE	FALSE	finngen_R10_F5_DEPRESSIO	0.0164906	0.3507	406986	outcome	TRUE	reported	textfile	31687770	22	32083756	0.003755	1.56e-08	561250	ieu-b-30	white blood cell count || id:ieu-b-30	TRUE	reported	igd	2	TRUE	NA	NA	5.7e-05	561250	2.14e-06	406986	TRUE	0.003095466	5.44e-05	30.55028398	114.3905069	32.01962436
rs12203592	T	C	T	C	0.022394	-0.00191073	0.210255	0.0304912	FALSE	FALSE	FALSE	finngen_R10_F5_DEPRESSIO	0.0215554	0.929366	406986	outcome	TRUE	reported	textfile	396321	6	396321	0.002349	1.61e-21	544160	ieu-b-30	white blood cell count || id:ieu-b-30	TRUE	reported	igd	2	TRUE	NA	NA	0.000166994	544160	1.93e-08	406986	TRUE	6.88e-10	0.000166543	90.6408384	114.3905069	90.88606784
rs12214269	A	G	A	G	0.018185	0.00535239	0.545937	0.616318	FALSE	FALSE	FALSE	finngen_R10_F5_DEPRESSIO	0.00740852	0.470009	406986	outcome	TRUE	reported	textfile	135525380	6	135846518	0.001839	5.06e-23	562241	ieu-b-30	white blood cell count || id:ieu-b-30	TRUE	reported	igd	2	TRUE	NA	NA	0.000173887	562241	1.28e-06	406986	TRUE	4.7e-09	0.000163951	92.19501217	114.3905069	97.78295383
rs12216862	T	C	T	C	0.011449	-0.00484193	0.290091	0.304262	FALSE	FALSE	FALSE	finngen_R10_F5_DEPRESSIO	0.00776787	0.533068	406986	outcome	TRUE	reported	textfile	41970545	8	41828063	0.002032	1.81e-08	562239	ieu-b-30	white blood cell count || id:ieu-b-30	TRUE	reported	igd	2	TRUE	NA	NA	5.65e-05	562239	9.55e-07	406986	TRUE	0.001491715	5.4e-05	30.35602583	114.3905069	31.74590436
rs1228024	A	C	A	C	0.025191	0.0190784	0.661308	0.656897	FALSE	FALSE	FALSE	finngen_R10_F5_DEPRESSIO	0.00751996	0.0111794	406986	outcome	TRUE	reported	textfile	47929801	11	47951353	0.001944	2.32e-38	561154	ieu-b-30	white blood cell count || id:ieu-b-30	TRUE	reported	igd	2	TRUE	NA	NA	0.000299149	561154	1.58e-05	406986	TRUE	9.81e-11	0.000284269	159.563486	114.3905069	167.9184028
rs12376511	C	T	C	T	-0.034202	-0.00674831	0.164417	0.189411	FALSE	FALSE	FALSE	finngen_R10_F5_DEPRESSIO	0.00912377	0.459517	406986	outcome	TRUE	reported	textfile	22142757	9	22142756	0.002489	6.16e-43	562241	ieu-b-30	white blood cell count || id:ieu-b-30	TRUE	reported	igd	2	TRUE	NA	NA	0.000335727	562241	1.34e-06	406986	TRUE	7.4e-17	0.000321417	180.7714726	114.3905069	188.822269
rs12429714	T	C	T	C	-0.011129	0.0135246	0.424441	0.418292	FALSE	FALSE	FALSE	finngen_R10_F5_DEPRESSIO	0.00722913	0.0613663	406986	outcome	TRUE	reported	textfile	98997577	13	99649831	0.001864	2.45e-09	562242	ieu-b-30	white blood cell count || id:ieu-b-30	TRUE	reported	igd	2	TRUE	NA	NA	6.34e-05	562242	8.6e-06	406986	TRUE	0.014527712	6.05e-05	34.02494878	114.3905069	35.64679338
rs1245035	A	C	A	C	0.014435	0.00219025	0.627427	0.546743	FALSE	FALSE	FALSE	finngen_R10_F5_DEPRESSIO	0.00717162	0.760057	406986	outcome	TRUE	reported	textfile	64582269	12	64976049	0.001914	4.79e-14	559427	ieu-b-30	white blood cell count || id:ieu-b-30	TRUE	reported	igd	2	TRUE	NA	NA	0.000101663	559427	2.29e-07	406986	TRUE	3.14e-06	9.74e-05	54.5032419	114.3905069	56.87870626
rs12502008	T	G	T	G	0.011097	0.00235149	0.361382	0.371635	FALSE	FALSE	FALSE	finngen_R10_F5_DEPRESSIO	0.00743284	0.751725	406986	outcome	TRUE	reported	textfile	55124875	4	55991042	0.001947	1.24e-08	560506	ieu-b-30	white blood cell count || id:ieu-b-30	TRUE	reported	igd	2	TRUE	NA	NA	5.8e-05	560506	2.46e-07	406986	TRUE	0.000548688	5.68e-05	31.86047469	114.3905069	32.48473057
rs1250215	C	G	C	G	0.011698	-0.011354	0.64108	0.682779	FALSE	TRUE	FALSE	finngen_R10_F5_DEPRESSIO	0.00768046	0.139327	406986	outcome	TRUE	reported	textfile	215388316	2	216253039	0.001917	1.08e-09	558142	ieu-b-30	white blood cell count || id:ieu-b-30	TRUE	reported	igd	2	TRUE	NA	NA	6.67e-05	558142	5.37e-06	406986	TRUE	0.004533791	6.3e-05	35.15067064	114.3905069	37.23737071
rs12540307	T	C	T	C	-0.038684	0.0092389	0.048819	0.148558	FALSE	FALSE	FALSE	finngen_R10_F5_DEPRESSIO	0.010053	0.358087	406986	outcome	TRUE	reported	textfile	66197780	7	65662767	0.004464	4.76e-18	508398	ieu-b-30	white blood cell count || id:ieu-b-30	TRUE	reported	igd	2	TRUE	NA	NA	0.000147689	508398	2.08e-06	406986	TRUE	3.52e-07	0.000138978	70.66547409	114.3905069	75.09558025
rs12550612	A	G	A	G	-0.032751	-0.00500724	0.821328	0.76777	FALSE	FALSE	FALSE	finngen_R10_F5_DEPRESSIO	0.00845988	0.55393	406986	outcome	TRUE	reported	textfile	23109256	8	22966769	0.00242	1.09e-41	560512	ieu-b-30	white blood cell count || id:ieu-b-30	TRUE	reported	igd	2	TRUE	NA	NA	0.000326658	560512	8.61e-07	406986	TRUE	8.32e-17	0.000314813	176.5112381	114.3905069	183.1548393
rs12566440	G	A	G	A	-0.014772	0.00442629	0.364982	0.390832	FALSE	FALSE	FALSE	finngen_R10_F5_DEPRESSIO	0.00730441	0.544531	406986	outcome	TRUE	reported	textfile	100629646	1	101095202	0.001903	8.79e-15	562242	ieu-b-30	white blood cell count || id:ieu-b-30	TRUE	reported	igd	2	TRUE	NA	NA	0.00010716	562242	9.02e-07	406986	TRUE	4.91e-06	0.00010115	56.8763538	114.3905069	60.25610032
rs1260326	C	T	C	T	-0.032863	-0.00687993	0.601256	0.650305	FALSE	FALSE	FALSE	finngen_R10_F5_DEPRESSIO	0.00749617	0.358728	406986	outcome	TRUE	reported	textfile	27508073	2	27730940	0.001875	9.83e-69	560510	ieu-b-30	white blood cell count || id:ieu-b-30	TRUE	reported	igd	2	TRUE	NA	NA	0.000547762	560510	2.07e-06	406986	TRUE	1.44e-26	0.000517843	290.4054509	114.3905069	307.1933921
rs12630592	T	G	T	G	-0.012328	-0.0127722	0.3731	0.386181	FALSE	FALSE	FALSE	finngen_R10_F5_DEPRESSIO	0.00732675	0.0812924	406986	outcome	TRUE	reported	textfile	120049399	3	119768246	0.001992	6.27e-10	505259	ieu-b-30	white blood cell count || id:ieu-b-30	TRUE	reported	igd	2	TRUE	NA	NA	7.58e-05	505259	7.47e-06	406986	TRUE	0.004564191	7.11e-05	35.92377621	114.3905069	38.3006887
rs12683699	G	A	G	A	0.021786	0.00482557	0.160286	0.184154	FALSE	FALSE	FALSE	finngen_R10_F5_DEPRESSIO	0.00921341	0.600449	406986	outcome	TRUE	reported	textfile	109976018	9	112738298	0.002517	5.16e-18	559084	ieu-b-30	white blood cell count || id:ieu-b-30	TRUE	reported	igd	2	TRUE	NA	NA	0.000133985	559084	6.74e-07	406986	TRUE	1.8e-07	0.000127765	71.44025245	114.3905069	74.91841272
rs12716647	C	G	C	G	0.012379	-0.000761354	0.637508	0.656711	FALSE	TRUE	FALSE	finngen_R10_F5_DEPRESSIO	0.00751318	0.919284	406986	outcome	TRUE	reported	textfile	7043782	8	6901304	0.001918	1.12e-10	562241	ieu-b-30	white blood cell count || id:ieu-b-30	TRUE	reported	igd	2	TRUE	NA	NA	7.41e-05	562241	2.52e-08	406986	TRUE	4.04e-05	7.08e-05	39.82326963	114.3905069	41.65565044
rs12784071	T	C	T	C	0.018141	0.00518738	0.222099	0.205278	FALSE	FALSE	FALSE	finngen_R10_F5_DEPRESSIO	0.00884082	0.557369	406986	outcome	TRUE	reported	textfile	114094686	10	115854445	0.002233	4.79e-16	562240	ieu-b-30	white blood cell count || id:ieu-b-30	TRUE	reported	igd	2	TRUE	NA	NA	0.000117375	562240	8.46e-07	406986	TRUE	1.45e-06	0.000113716	63.94299283	114.3905069	66.00016184
rs12792460	G	C	G	C	0.015654	0.00877288	0.271243	0.283555	FALSE	TRUE	FALSE	finngen_R10_F5_DEPRESSIO	0.00791511	0.267702	406986	outcome	TRUE	reported	textfile	18054892	11	18076439	0.00207	4.13e-14	562235	ieu-b-30	white blood cell count || id:ieu-b-30	TRUE	reported	igd	2	TRUE	NA	NA	0.000101707	562235	3.02e-06	406986	TRUE	4.99e-05	9.69e-05	54.4728805	114.3905069	57.18866625
rs1285254	C	T	C	T	-0.012308	-0.000188655	0.775119	0.818566	FALSE	FALSE	FALSE	finngen_R10_F5_DEPRESSIO	0.00927905	0.983779	406986	outcome	TRUE	reported	textfile	79900873	17	77874672	0.002252	4.7e-08	562240	ieu-b-30	white blood cell count || id:ieu-b-30	TRUE	reported	igd	2	TRUE	NA	NA	5.31e-05	562240	1.02e-09	406986	TRUE	0.000421804	5.28e-05	29.69403721	114.3905069	29.87020497
rs1285886	A	G	A	G	0.026498	0.00638848	0.196802	0.194575	FALSE	FALSE	FALSE	finngen_R10_F5_DEPRESSIO	0.00901872	0.478723	406986	outcome	TRUE	reported	textfile	7140598	6	7140831	0.002326	5.1e-30	562241	ieu-b-30	white blood cell count || id:ieu-b-30	TRUE	reported	igd	2	TRUE	NA	NA	0.000230773	562241	1.23e-06	406986	TRUE	7.79e-12	0.000221977	124.8319328	114.3905069	129.7797014
rs12905862	A	G	A	G	0.011091	0.00135565	0.316261	0.275592	FALSE	FALSE	FALSE	finngen_R10_F5_DEPRESSIO	0.00800741	0.865561	406986	outcome	TRUE	reported	textfile	78253165	15	78545507	0.001979	2.15e-08	562236	ieu-b-30	white blood cell count || id:ieu-b-30	TRUE	reported	igd	2	TRUE	NA	NA	5.59e-05	562236	7.04e-08	406986	TRUE	0.00046064	5.32e-05	29.91214852	114.3905069	31.40868993
rs12929950	A	G	A	G	-0.030161	0.00949954	0.077395	0.142543	FALSE	FALSE	FALSE	finngen_R10_F5_DEPRESSIO	0.0102253	0.352879	406986	outcome	TRUE	reported	textfile	2094893	16	2144894	0.003616	7.83e-17	508420	ieu-b-30	white blood cell count || id:ieu-b-30	TRUE	reported	igd	2	TRUE	NA	NA	0.000136821	508420	2.12e-06	406986	TRUE	1.12e-06	0.000129912	66.05831919	114.3905069	69.57202265
rs12936529	T	C	T	C	-0.025157	0.00989981	0.478786	0.504345	FALSE	FALSE	FALSE	finngen_R10_F5_DEPRESSIO	0.00713628	0.165365	406986	outcome	TRUE	reported	textfile	16265470	17	16168784	0.001845	2.74e-42	561298	ieu-b-30	white blood cell count || id:ieu-b-30	TRUE	reported	igd	2	TRUE	NA	NA	0.000331123	561298	4.73e-06	406986	TRUE	7.07e-15	0.000315868	177.351293	114.3905069	185.9195068
rs12956324	A	C	A	C	0.013776	0.0066169	0.402959	0.329088	FALSE	FALSE	FALSE	finngen_R10_F5_DEPRESSIO	0.00762823	0.38571	406986	outcome	TRUE	reported	textfile	69870034	18	67537270	0.001875	2.1e-13	562197	ieu-b-30	white blood cell count || id:ieu-b-30	TRUE	reported	igd	2	TRUE	NA	NA	9.6e-05	562197	1.85e-06	406986	TRUE	4.12e-05	9.13e-05	51.34142496	114.3905069	53.98134784
rs12997100	C	T	C	T	0.02676	-0.0163395	0.070514	0.0362751	FALSE	FALSE	FALSE	finngen_R10_F5_DEPRESSIO	0.0192245	0.395362	406986	outcome	TRUE	reported	textfile	191657697	2	192522423	0.00359	9.38e-14	558144	ieu-b-30	white blood cell count || id:ieu-b-30	TRUE	reported	igd	2	TRUE	NA	NA	9.95e-05	558144	1.77e-06	406986	TRUE	2.74e-05	9.39e-05	52.39693589	114.3905069	55.56269737
rs12999905	A	G	A	G	0.025242	0.0034388	0.061608	0.0367301	FALSE	FALSE	FALSE	finngen_R10_F5_DEPRESSIO	0.0191108	0.8572	406986	outcome	TRUE	reported	textfile	110962063	2	111719640	0.004067	5.58e-10	504320	ieu-b-30	white blood cell count || id:ieu-b-30	TRUE	reported	igd	2	TRUE	NA	NA	7.64e-05	504320	7.96e-08	406986	TRUE	5.98e-05	7.37e-05	37.15655087	114.3905069	38.52114433
rs13132853	G	A	G	A	0.020133	-0.00606751	0.355109	0.379116	FALSE	FALSE	FALSE	finngen_R10_F5_DEPRESSIO	0.00736231	0.409865	406986	outcome	TRUE	reported	textfile	38678394	4	38680015	0.00193	1.88e-25	562241	ieu-b-30	white blood cell count || id:ieu-b-30	TRUE	reported	igd	2	TRUE	NA	NA	0.000193507	562241	1.67e-06	406986	TRUE	8.69e-10	0.00018565	104.3990579	114.3905069	108.8184083
rs13149209	C	T	C	T	-0.014688	-0.0102929	0.217886	0.324601	FALSE	FALSE	FALSE	finngen_R10_F5_DEPRESSIO	0.00762527	0.177065	406986	outcome	TRUE	reported	textfile	88829517	4	89750668	0.002228	4.5e-11	562243	ieu-b-30	white blood cell count || id:ieu-b-30	TRUE	reported	igd	2	TRUE	NA	NA	7.73e-05	562243	4.48e-06	406986	TRUE	0.001179554	7.35e-05	41.3436824	114.3905069	43.46052364
rs13180726	A	G	A	G	-0.02131	0.000965451	0.825591	0.836769	FALSE	FALSE	FALSE	finngen_R10_F5_DEPRESSIO	0.00965131	0.920318	406986	outcome	TRUE	reported	textfile	179699456	5	179126457	0.002441	2.71e-18	561298	ieu-b-30	white blood cell count || id:ieu-b-30	TRUE	reported	igd	2	TRUE	NA	NA	0.000135763	561298	2.46e-08	406986	TRUE	2.36e-08	0.000130777	73.41410079	114.3905069	76.2134007
rs1322599	T	C	T	C	-0.030663	0.00568871	0.174313	0.139598	FALSE	FALSE	FALSE	finngen_R10_F5_DEPRESSIO	0.0103142	0.581262	406986	outcome	TRUE	reported	textfile	16758194	6	16758425	0.002456	9.97e-36	560216	ieu-b-30	white blood cell count || id:ieu-b-30	TRUE	reported	igd	2	TRUE	NA	NA	0.000278162	560216	7.47e-07	406986	TRUE	1.61e-14	0.000270648	151.6617352	114.3905069	155.8735983
rs13237635	C	T	C	T	-0.010408	0.00963594	0.565316	0.495566	FALSE	FALSE	FALSE	finngen_R10_F5_DEPRESSIO	0.00716196	0.178485	406986	outcome	TRUE	reported	textfile	149457460	7	149154551	0.00186	2.24e-08	562241	ieu-b-30	white blood cell count || id:ieu-b-30	TRUE	reported	igd	2	TRUE	NA	NA	5.57e-05	562241	4.45e-06	406986	TRUE	0.009288229	5.32e-05	29.93460862	114.3905069	31.31184646
rs13248936	G	A	G	A	0.013094	-0.0208998	0.498342	0.459301	FALSE	FALSE	FALSE	finngen_R10_F5_DEPRESSIO	0.00717879	0.0035989	406986	outcome	TRUE	reported	textfile	30458646	8	30316162	0.001841	1.17e-12	559076	ieu-b-30	white blood cell count || id:ieu-b-30	TRUE	reported	igd	2	TRUE	NA	NA	9.05e-05	559076	2.08e-05	406986	TRUE	0.016322982	8.57e-05	47.93099332	114.3905069	50.58678699
rs13291664	G	A	G	A	0.026196	-0.0226826	0.186933	0.123105	FALSE	FALSE	FALSE	finngen_R10_F5_DEPRESSIO	0.0109081	0.0375777	406986	outcome	TRUE	reported	textfile	282738	9	282738	0.002363	1.57e-28	562235	ieu-b-30	white blood cell count || id:ieu-b-30	TRUE	reported	igd	2	TRUE	NA	NA	0.00021854	562235	1.06e-05	406986	TRUE	2.15e-08	0.000208599	117.3057243	114.3905069	122.8973505
rs1366045	C	T	C	T	-0.024654	-0.00702574	0.384323	0.343868	FALSE	FALSE	FALSE	finngen_R10_F5_DEPRESSIO	0.00750501	0.349201	406986	outcome	TRUE	reported	textfile	42867558	3	42909050	0.001886	5.44e-39	562238	ieu-b-30	white blood cell count || id:ieu-b-30	TRUE	reported	igd	2	TRUE	NA	NA	0.000303837	562238	2.15e-06	406986	TRUE	8.67e-15	0.000287643	161.7698842	114.3905069	170.8800673
rs1371045	C	T	C	T	-0.014328	0.00887191	0.744485	0.742678	FALSE	FALSE	FALSE	finngen_R10_F5_DEPRESSIO	0.00818465	0.278378	406986	outcome	TRUE	reported	textfile	145029483	2	145787050	0.002114	1.26e-11	558139	ieu-b-30	white blood cell count || id:ieu-b-30	TRUE	reported	igd	2	TRUE	NA	NA	8.23e-05	558139	2.89e-06	406986	TRUE	0.000347708	7.81e-05	43.59615911	114.3905069	45.93684667
rs1371794	C	A	C	A	-0.063244	0.000289587	0.622486	0.671783	FALSE	FALSE	FALSE	finngen_R10_F5_DEPRESSIO	0.00760779	0.969636	406986	outcome	TRUE	reported	textfile	74082337	4	74948054	0.001899	1e-200	562241	ieu-b-30	white blood cell count || id:ieu-b-30	TRUE	reported	igd	2	TRUE	NA	NA	0.001968847	562241	3.56e-09	406986	TRUE	5.91e-103	0.001879885	1058.935396	114.3905069	1109.146034
rs138028125	G	C	G	C	0.054052	-0.0103639	0.03427	0.0144528	FALSE	TRUE	FALSE	finngen_R10_F5_DEPRESSIO	0.0304847	0.73388	406986	outcome	TRUE	reported	textfile	28138552	13	28712689	0.005559	2.54e-22	557992	ieu-b-30	white blood cell count || id:ieu-b-30	TRUE	reported	igd	2	TRUE	NA	NA	0.000169407	557992	2.84e-07	406986	TRUE	1.4e-09	0.000193385	107.9279105	114.3905069	94.54317613
rs1383265	C	T	C	T	0.019199	0.0118805	0.17909	0.23406	FALSE	FALSE	FALSE	finngen_R10_F5_DEPRESSIO	0.00841775	0.158138	406986	outcome	TRUE	reported	textfile	32772111	6	32739888	0.002409	1.68e-15	556269	ieu-b-30	white blood cell count || id:ieu-b-30	TRUE	reported	igd	2	TRUE	NA	NA	0.00011417	556269	4.89e-06	406986	TRUE	4e-05	0.000108381	60.29543934	114.3905069	63.51606979
rs139369470	C	T	C	T	0.025273	-0.000444483	0.047983	0.0154238	FALSE	FALSE	FALSE	finngen_R10_F5_DEPRESSIO	0.0292457	0.987874	406986	outcome	TRUE	reported	textfile	25831862	2	26054731	0.004383	8.34e-09	562240	ieu-b-30	white blood cell count || id:ieu-b-30	TRUE	reported	igd	2	TRUE	NA	NA	5.91e-05	562240	5.68e-10	406986	TRUE	0.000195423	5.84e-05	32.81113323	114.3905069	33.24839255
rs140311179	G	C	G	C	-0.025605	0.0276763	0.051183	0.0530249	FALSE	TRUE	FALSE	finngen_R10_F5_DEPRESSIO	0.0160494	0.0846272	406986	outcome	TRUE	reported	textfile	26293918	4	26295540	0.004196	1.08e-09	562230	ieu-b-30	white blood cell count || id:ieu-b-30	TRUE	reported	igd	2	TRUE	NA	NA	6.62e-05	562230	7.31e-06	406986	TRUE	0.00826987	6.37e-05	35.80369735	114.3905069	37.23733581
rs144317085	T	A	T	A	0.049756	-0.0230299	0.034356	0.0570508	FALSE	TRUE	FALSE	finngen_R10_F5_DEPRESSIO	0.0154043	0.134906	406986	outcome	TRUE	reported	textfile	104884951	4	105806108	0.005126	3e-22	562241	ieu-b-30	white blood cell count || id:ieu-b-30	TRUE	reported	igd	2	TRUE	NA	NA	0.000167548	562241	5.49e-06	406986	TRUE	2.59e-07	0.000164263	92.37040893	114.3905069	94.21796388
rs145209947	A	C	A	C	-0.075356	-0.0196733	0.01404	0.00889689	FALSE	FALSE	FALSE	finngen_R10_F5_DEPRESSIO	0.0398385	0.621428	406986	outcome	TRUE	reported	textfile	129681939	8	130694185	0.008651	3.19e-18	562239	ieu-b-30	white blood cell count || id:ieu-b-30	TRUE	reported	igd	2	TRUE	NA	NA	0.000134935	562239	5.99e-07	406986	TRUE	1.38e-07	0.000157214	88.40560075	114.3905069	75.87575942
rs146207734	T	A	T	A	-0.054274	-0.0317605	0.017496	0.00746064	FALSE	TRUE	FALSE	finngen_R10_F5_DEPRESSIO	0.0426879	0.456866	406986	outcome	TRUE	reported	textfile	16569536	17	16472850	0.008237	4.58e-11	507056	ieu-b-30	white blood cell count || id:ieu-b-30	TRUE	reported	igd	2	TRUE	NA	NA	8.56e-05	507056	1.36e-06	406986	TRUE	0.000121784	0.000101271	51.35526214	114.3905069	43.41557214
rs1468102	G	C	G	C	0.014895	-0.00820634	0.306335	0.234722	FALSE	TRUE	FALSE	finngen_R10_F5_DEPRESSIO	0.00844278	0.331053	406986	outcome	TRUE	reported	textfile	2983296	11	3004526	0.002	9.95e-14	562233	ieu-b-30	white blood cell count || id:ieu-b-30	TRUE	reported	igd	2	TRUE	NA	NA	9.86e-05	562233	2.32e-06	406986	TRUE	4.4e-05	9.43e-05	53.01675605	114.3905069	55.46525625
rs1474419	C	T	C	T	0.018298	-0.0120307	0.579762	0.619819	FALSE	FALSE	FALSE	finngen_R10_F5_DEPRESSIO	0.00739833	0.103919	406986	outcome	TRUE	reported	textfile	6652974	7	6692605	0.001886	3.11e-22	560209	ieu-b-30	white blood cell count || id:ieu-b-30	TRUE	reported	igd	2	TRUE	NA	NA	0.000167997	560209	6.5e-06	406986	TRUE	4.29e-07	0.000163148	91.41168216	114.3905069	94.12909208
rs1476081	T	G	T	G	0.011441	0.00623266	0.294671	0.401102	FALSE	FALSE	FALSE	finngen_R10_F5_DEPRESSIO	0.00734486	0.396117	406986	outcome	TRUE	reported	textfile	17239670	7	17279294	0.00208	3.85e-08	560512	ieu-b-30	white blood cell count || id:ieu-b-30	TRUE	reported	igd	2	TRUE	NA	NA	5.4e-05	560512	1.77e-06	406986	TRUE	0.003482537	5.44e-05	30.49959697	114.3905069	30.25528869
rs148713124	T	G	T	G	0.096379	0.0393431	0.008951	0.00490917	FALSE	FALSE	FALSE	finngen_R10_F5_DEPRESSIO	0.0518828	0.448267	406986	outcome	TRUE	reported	textfile	118354485	11	118225200	0.010089	1.35e-21	558150	ieu-b-30	white blood cell count || id:ieu-b-30	TRUE	reported	igd	2	TRUE	NA	NA	0.000163474	558150	1.41e-06	406986	TRUE	1.84e-08	0.000164802	91.99886372	114.3905069	91.25750433
rs150649461	C	G	C	G	0.0679	-0.0242382	0.015183	0.027245	FALSE	TRUE	FALSE	finngen_R10_F5_DEPRESSIO	0.0218025	0.26626	406986	outcome	TRUE	reported	textfile	92460097	1	92925654	0.007944	1.33e-17	562242	ieu-b-30	white blood cell count || id:ieu-b-30	TRUE	reported	igd	2	TRUE	NA	NA	0.000129922	562242	3.04e-06	406986	TRUE	2.71e-06	0.000137874	77.52902011	114.3905069	73.05687268
rs1506609	G	A	G	A	0.021031	0.00798421	0.799464	0.715629	FALSE	FALSE	FALSE	finngen_R10_F5_DEPRESSIO	0.00792071	0.313447	406986	outcome	TRUE	reported	textfile	82711820	4	83632973	0.002326	1.61e-19	558139	ieu-b-30	white blood cell count || id:ieu-b-30	TRUE	reported	igd	2	TRUE	NA	NA	0.000146452	558139	2.5e-06	406986	TRUE	3.31e-07	0.000141821	79.16687696	114.3905069	81.75238398
rs150861794	T	C	T	C	-0.065191	0.0714926	0.020249	0.00777048	FALSE	FALSE	FALSE	finngen_R10_F5_DEPRESSIO	0.0417358	0.0867162	406986	outcome	TRUE	reported	textfile	108351457	13	109003805	0.007096	4.31e-20	562214	ieu-b-30	white blood cell count || id:ieu-b-30	TRUE	reported	igd	2	TRUE	NA	NA	0.000150101	562214	7.21e-06	406986	TRUE	3.34e-06	0.000168626	94.81955832	114.3905069	84.40109329
rs1611236	A	G	A	G	-0.035855	-0.00143548	0.322501	0.223993	FALSE	FALSE	FALSE	finngen_R10_F5_DEPRESSIO	0.00861027	0.867592	406986	outcome	TRUE	reported	textfile	29780913	6	29748690	0.001971	7.26e-74	559747	ieu-b-30	white blood cell count || id:ieu-b-30	TRUE	reported	igd	2	TRUE	NA	NA	0.000590853	559747	6.83e-08	406986	TRUE	1.71e-31	0.000561784	314.632401	114.3905069	330.9224303
rs1621453	G	A	G	A	0.010499	-0.00543698	0.56322	0.644011	FALSE	FALSE	FALSE	finngen_R10_F5_DEPRESSIO	0.00746378	0.466338	406986	outcome	TRUE	reported	textfile	194669147	3	194389876	0.00186	1.71e-08	561158	ieu-b-30	white blood cell count || id:ieu-b-30	TRUE	reported	igd	2	TRUE	NA	NA	5.68e-05	561158	1.3e-06	406986	TRUE	0.00190183	5.42e-05	30.4350377	114.3905069	31.86177622
rs16850073	T	C	T	C	0.042606	0.00418632	0.374415	0.385096	FALSE	FALSE	FALSE	finngen_R10_F5_DEPRESSIO	0.00734472	0.568693	406986	outcome	TRUE	reported	textfile	73838282	4	74703999	0.001922	8.77e-109	557354	ieu-b-30	white blood cell count || id:ieu-b-30	TRUE	reported	igd	2	TRUE	NA	NA	0.000880892	557354	7.98e-07	406986	TRUE	2.53e-44	0.000850376	474.3622525	114.3905069	491.3995556
rs16964983	C	T	C	T	0.021856	-0.00477013	0.172918	0.173642	FALSE	FALSE	FALSE	finngen_R10_F5_DEPRESSIO	0.00939381	0.611597	406986	outcome	TRUE	reported	textfile	29283844	17	27610862	0.002434	2.89e-19	559082	ieu-b-30	white blood cell count || id:ieu-b-30	TRUE	reported	igd	2	TRUE	NA	NA	0.000144199	559082	6.34e-07	406986	TRUE	5.28e-08	0.000136634	76.40001306	114.3905069	80.63066028
rs17011726	G	C	G	C	-0.023627	-0.00136961	0.232584	0.149264	FALSE	TRUE	FALSE	finngen_R10_F5_DEPRESSIO	0.0100881	0.892007	406986	outcome	TRUE	reported	textfile	49056159	10	50264204	0.002187	3.58e-27	559081	ieu-b-30	white blood cell count || id:ieu-b-30	TRUE	reported	igd	2	TRUE	NA	NA	0.000208716	559081	4.53e-08	406986	TRUE	4.9e-12	0.000199277	111.4339632	114.3905069	116.7130979
rs17026212	G	T	G	T	-0.014719	-0.00435283	0.513548	0.583213	FALSE	FALSE	FALSE	finngen_R10_F5_DEPRESSIO	0.0072471	0.548086	406986	outcome	TRUE	reported	textfile	85324573	2	85551696	0.001834	1.06e-15	561134	ieu-b-30	white blood cell count || id:ieu-b-30	TRUE	reported	igd	2	TRUE	NA	NA	0.000114774	561134	8.86e-07	406986	TRUE	2.07e-06	0.000108245	60.74628043	114.3905069	64.41068946
rs17041439	C	A	C	A	0.037876	0.00674223	0.056554	0.0305924	FALSE	FALSE	FALSE	finngen_R10_F5_DEPRESSIO	0.020835	0.746239	406986	outcome	TRUE	reported	textfile	101479462	12	101873240	0.003999	2.96e-21	561300	ieu-b-30	white blood cell count || id:ieu-b-30	TRUE	reported	igd	2	TRUE	NA	NA	0.000159795	561300	2.57e-07	406986	TRUE	3.77e-09	0.000153087	85.94063755	114.3905069	89.7068088
rs17138597	A	G	A	G	-0.013276	-0.00705706	0.194778	0.193455	FALSE	FALSE	FALSE	finngen_R10_F5_DEPRESSIO	0.0090817	0.43712	406986	outcome	TRUE	reported	textfile	18108468	7	18148091	0.002333	1.3e-08	562241	ieu-b-30	white blood cell count || id:ieu-b-30	TRUE	reported	igd	2	TRUE	NA	NA	5.76e-05	562241	1.48e-06	406986	TRUE	0.001964171	5.53e-05	31.08601098	114.3905069	32.38210002
rs17209630	A	G	A	G	0.014259	0.00106801	0.281259	0.298806	FALSE	FALSE	FALSE	finngen_R10_F5_DEPRESSIO	0.00780905	0.891216	406986	outcome	TRUE	reported	textfile	105283862	8	106296090	0.002045	3.25e-12	560513	ieu-b-30	white blood cell count || id:ieu-b-30	TRUE	reported	igd	2	TRUE	NA	NA	8.67e-05	560513	4.6e-08	406986	TRUE	9.96e-06	8.22e-05	46.07940083	114.3905069	48.61737579
rs17232826	T	C	T	C	-0.021831	-0.012531	0.10177	0.0820565	FALSE	FALSE	FALSE	finngen_R10_F5_DEPRESSIO	0.0130615	0.337364	406986	outcome	TRUE	reported	textfile	89776376	16	89842784	0.003087	1.6e-12	562163	ieu-b-30	white blood cell count || id:ieu-b-30	TRUE	reported	igd	2	TRUE	NA	NA	8.9e-05	562163	2.26e-06	406986	TRUE	0.000117133	8.71e-05	48.9872592	114.3905069	50.01197441
rs17270882	C	G	C	G	0.030784	-0.00216941	0.239086	0.247779	FALSE	TRUE	FALSE	finngen_R10_F5_DEPRESSIO	0.00826081	0.792848	406986	outcome	TRUE	reported	textfile	181353319	2	182218046	0.002158	4.07e-46	558141	ieu-b-30	white blood cell count || id:ieu-b-30	TRUE	reported	igd	2	TRUE	NA	NA	0.000364457	558141	1.69e-07	406986	TRUE	1.27e-19	0.000344802	192.5138408	114.3905069	203.4919437
rs1738074	C	T	C	T	-0.020403	0.021352	0.567796	0.58197	FALSE	FALSE	FALSE	finngen_R10_F5_DEPRESSIO	0.0072352	0.00316607	406986	outcome	TRUE	reported	textfile	159044945	6	159465977	0.001853	3.74e-28	560506	ieu-b-30	white blood cell count || id:ieu-b-30	TRUE	reported	igd	2	TRUE	NA	NA	0.000216254	560506	2.14e-05	406986	TRUE	9.83e-07	0.000204314	114.5424909	114.3905069	121.2375693
rs174548	G	C	G	C	-0.024925	0.021983	0.313935	0.389265	FALSE	TRUE	FALSE	finngen_R10_F5_DEPRESSIO	0.00729685	0.00258958	406986	outcome	TRUE	reported	textfile	61803876	11	61571348	0.001991	6.38e-36	558136	ieu-b-30	white blood cell count || id:ieu-b-30	TRUE	reported	igd	2	TRUE	NA	NA	0.000280716	558136	2.23e-05	406986	TRUE	5.28e-09	0.000267612	149.4032511	114.3905069	156.7212237
rs175714	C	T	C	T	0.010451	-0.000171856	0.577258	0.513747	FALSE	FALSE	FALSE	finngen_R10_F5_DEPRESSIO	0.0071495	0.980823	406986	outcome	TRUE	reported	textfile	75515513	14	75981856	0.001877	2.64e-08	560513	ieu-b-30	white blood cell count || id:ieu-b-30	TRUE	reported	igd	2	TRUE	NA	NA	5.53e-05	560513	1.42e-09	406986	TRUE	0.000326994	5.33e-05	29.88122111	114.3905069	31.00181713
rs17660636	G	A	G	A	0.011343	-0.00730821	0.357796	0.317041	FALSE	FALSE	FALSE	finngen_R10_F5_DEPRESSIO	0.00769636	0.342332	406986	outcome	TRUE	reported	textfile	37606444	17	35966490	0.001935	4.67e-09	561301	ieu-b-30	white blood cell count || id:ieu-b-30	TRUE	reported	igd	2	TRUE	NA	NA	6.12e-05	561301	2.22e-06	406986	TRUE	0.002087931	5.91e-05	33.19053825	114.3905069	34.36322577
rs17758695	T	C	T	C	-0.055946	-0.0145316	0.028609	0.0438353	FALSE	FALSE	FALSE	finngen_R10_F5_DEPRESSIO	0.0174913	0.406093	406986	outcome	TRUE	reported	textfile	63253621	18	60920854	0.005728	1.67e-22	559933	ieu-b-30	white blood cell count || id:ieu-b-30	TRUE	reported	igd	2	TRUE	NA	NA	0.000170343	559933	1.7e-06	406986	TRUE	1.17e-08	0.000173966	97.42600676	114.3905069	95.39641702
rs1779809	T	C	T	C	0.014395	0.0122377	0.333689	0.286997	FALSE	FALSE	FALSE	finngen_R10_F5_DEPRESSIO	0.00791929	0.122273	406986	outcome	TRUE	reported	textfile	182176410	1	182145545	0.001944	1.36e-13	562225	ieu-b-30	white blood cell count || id:ieu-b-30	TRUE	reported	igd	2	TRUE	NA	NA	9.75e-05	562225	5.87e-06	406986	TRUE	0.000293061	9.21e-05	51.81086412	114.3905069	54.83158717
rs180941	A	G	A	G	-0.016866	-0.00551384	0.625014	0.754228	FALSE	FALSE	FALSE	finngen_R10_F5_DEPRESSIO	0.00831906	0.507461	406986	outcome	TRUE	reported	textfile	113960915	10	115720674	0.001919	1.63e-18	561157	ieu-b-30	white blood cell count || id:ieu-b-30	TRUE	reported	igd	2	TRUE	NA	NA	0.000137636	561157	1.08e-06	406986	TRUE	2.06e-07	0.00013334	74.83413383	114.3905069	77.24568744
rs182090955	A	G	A	G	-0.075776	0.0085986	0.009784	0.00306832	FALSE	FALSE	FALSE	finngen_R10_F5_DEPRESSIO	0.0681647	0.899618	406986	outcome	TRUE	reported	textfile	92610578	7	92239892	0.009684	5.33e-15	560391	ieu-b-30	white blood cell count || id:ieu-b-30	TRUE	reported	igd	2	TRUE	NA	NA	0.000109249	560391	3.91e-08	406986	TRUE	6.38e-07	0.00011126	62.35591495	114.3905069	61.22852413
rs1822534	G	A	G	A	-0.025822	0.0130587	0.394237	0.352808	FALSE	FALSE	FALSE	finngen_R10_F5_DEPRESSIO	0.00748261	0.0809487	406986	outcome	TRUE	reported	textfile	12225304	3	12266804	0.001882	8.29e-43	562234	ieu-b-30	white blood cell count || id:ieu-b-30	TRUE	reported	igd	2	TRUE	NA	NA	0.000334718	562234	7.48e-06	406986	TRUE	3.99e-14	0.000318471	179.1116218	114.3905069	188.2523973
rs1885474	G	T	G	T	-0.021583	-0.0135591	0.102894	0.169013	FALSE	FALSE	FALSE	finngen_R10_F5_DEPRESSIO	0.00953796	0.155144	406986	outcome	TRUE	reported	textfile	67806993	10	69566751	0.003031	1.11e-12	562227	ieu-b-30	white blood cell count || id:ieu-b-30	TRUE	reported	igd	2	TRUE	NA	NA	9.02e-05	562227	4.97e-06	406986	TRUE	0.00041322	8.6e-05	48.35428126	114.3905069	50.70511228
rs1886654	C	T	C	T	-0.057486	-0.00494397	0.892184	0.914216	FALSE	FALSE	FALSE	finngen_R10_F5_DEPRESSIO	0.0128202	0.699765	406986	outcome	TRUE	reported	textfile	235942610	1	236105910	0.002959	5.08e-84	562242	ieu-b-30	white blood cell count || id:ieu-b-30	TRUE	reported	igd	2	TRUE	NA	NA	0.000670843	562242	3.65e-07	406986	TRUE	9.76e-35	0.000635758	357.6759641	114.3905069	377.4281174
rs1887428	C	G	C	G	-0.014956	0.00880544	0.625091	0.616613	FALSE	TRUE	FALSE	finngen_R10_F5_DEPRESSIO	0.00735773	0.2314	406986	outcome	TRUE	reported	textfile	4984530	9	4984530	0.00193	9.58e-15	560218	ieu-b-30	white blood cell count || id:ieu-b-30	TRUE	reported	igd	2	TRUE	NA	NA	0.00010718	560218	3.52e-06	406986	TRUE	3.86e-05	0.000104841	58.73961061	114.3905069	60.05045397
rs1891033	C	T	C	T	0.015029	-0.00705116	0.16941	0.227357	FALSE	FALSE	FALSE	finngen_R10_F5_DEPRESSIO	0.00853592	0.408771	406986	outcome	TRUE	reported	textfile	38272064	20	36900466	0.002482	1.44e-09	559079	ieu-b-30	white blood cell count || id:ieu-b-30	TRUE	reported	igd	2	TRUE	NA	NA	6.56e-05	559079	1.68e-06	406986	TRUE	0.00096086	6.36e-05	35.53981296	114.3905069	36.66541581
rs1895994	A	G	A	G	-0.012955	-0.0101533	0.32446	0.231508	FALSE	FALSE	FALSE	finngen_R10_F5_DEPRESSIO	0.00848156	0.231267	406986	outcome	TRUE	reported	textfile	48662880	12	49056663	0.001964	4.35e-11	560151	ieu-b-30	white blood cell count || id:ieu-b-30	TRUE	reported	igd	2	TRUE	NA	NA	7.77e-05	560151	3.52e-06	406986	TRUE	0.000757463	7.36e-05	41.21474167	114.3905069	43.51027896
rs1933295	G	A	G	A	-0.015546	-0.00228506	0.776835	0.743685	FALSE	FALSE	FALSE	finngen_R10_F5_DEPRESSIO	0.00818475	0.780103	406986	outcome	TRUE	reported	textfile	61641349	1	62107021	0.002311	1.81e-11	508416	ieu-b-30	white blood cell count || id:ieu-b-30	TRUE	reported	igd	2	TRUE	NA	NA	8.9e-05	508416	1.92e-07	406986	TRUE	1.89e-05	8.38e-05	42.60652206	114.3905069	45.25196429
rs1947897	C	G	C	G	-0.014361	-0.0016314	0.336356	0.371411	FALSE	TRUE	FALSE	finngen_R10_F5_DEPRESSIO	0.00737779	0.824996	406986	outcome	TRUE	reported	textfile	78034639	8	78946874	0.001947	1.71e-13	562239	ieu-b-30	white blood cell count || id:ieu-b-30	TRUE	reported	igd	2	TRUE	NA	NA	9.68e-05	562239	1.2e-07	406986	TRUE	4e-06	9.21e-05	51.77178307	114.3905069	54.40483047
rs2012011	A	G	A	G	-0.025502	0.00633759	0.136123	0.171504	FALSE	FALSE	FALSE	finngen_R10_F5_DEPRESSIO	0.00948228	0.503903	406986	outcome	TRUE	reported	textfile	46925618	6	46893355	0.002683	2.15e-21	561157	ieu-b-30	white blood cell count || id:ieu-b-30	TRUE	reported	igd	2	TRUE	NA	NA	0.000160973	561157	1.1e-06	406986	TRUE	1.57e-08	0.000152954	85.84424217	114.3905069	90.34562726
rs2012610	T	G	T	G	0.027526	-0.00497565	0.127328	0.104015	FALSE	FALSE	FALSE	finngen_R10_F5_DEPRESSIO	0.0116765	0.670017	406986	outcome	TRUE	reported	textfile	141214723	3	140933565	0.002769	2.99e-23	561135	ieu-b-30	white blood cell count || id:ieu-b-30	TRUE	reported	igd	2	TRUE	NA	NA	0.000176075	561135	4.46e-07	406986	TRUE	9.32e-10	0.00016838	94.49963016	114.3905069	98.8189647
rs2038700	C	T	C	T	0.034424	-0.00723588	0.394624	0.388661	FALSE	FALSE	FALSE	finngen_R10_F5_DEPRESSIO	0.00732531	0.323255	406986	outcome	TRUE	reported	textfile	24992783	14	25461989	0.00189	4.61e-74	562237	ieu-b-30	white blood cell count || id:ieu-b-30	TRUE	reported	igd	2	TRUE	NA	NA	0.000589692	562237	2.4e-06	406986	TRUE	2.21e-28	0.000566189	318.5115574	114.3905069	331.74093
rs2062250	A	G	A	G	0.050625	0.0127878	0.938363	0.939914	FALSE	FALSE	FALSE	finngen_R10_F5_DEPRESSIO	0.0150328	0.394958	406986	outcome	TRUE	reported	textfile	64379803	15	64672002	0.003905	2.12e-38	560514	ieu-b-30	white blood cell count || id:ieu-b-30	TRUE	reported	igd	2	TRUE	NA	NA	0.000299759	560514	1.78e-06	406986	TRUE	8.47e-15	0.000296464	166.2210887	114.3905069	168.069147
rs2068330	G	C	G	C	0.018714	-0.000119697	0.360551	0.386696	FALSE	TRUE	FALSE	finngen_R10_F5_DEPRESSIO	0.00733857	0.986987	406986	outcome	TRUE	reported	textfile	162380880	2	163237390	0.001927	2.87e-22	558138	ieu-b-30	white blood cell count || id:ieu-b-30	TRUE	reported	igd	2	TRUE	NA	NA	0.000168949	558138	6.54e-10	406986	TRUE	3.1e-10	0.000161486	90.145912	114.3905069	94.31262245
rs2076211	T	C	T	C	-0.018018	-0.00301381	0.158474	0.191278	FALSE	FALSE	FALSE	finngen_R10_F5_DEPRESSIO	0.00908424	0.740069	406986	outcome	TRUE	reported	textfile	43933198	22	44329078	0.002546	1.53e-12	559078	ieu-b-30	white blood cell count || id:ieu-b-30	TRUE	reported	igd	2	TRUE	NA	NA	8.96e-05	559078	2.7e-07	406986	TRUE	1.42e-05	8.66e-05	48.41469229	114.3905069	50.08369551
rs2082382	A	G	A	G	-0.017857	0.00019126	0.55412	0.646202	FALSE	FALSE	FALSE	finngen_R10_F5_DEPRESSIO	0.00746394	0.979557	406986	outcome	TRUE	reported	textfile	148820990	5	148200553	0.00186	8.67e-22	562242	ieu-b-30	white blood cell count || id:ieu-b-30	TRUE	reported	igd	2	TRUE	NA	NA	0.000163907	562242	1.61e-09	406986	TRUE	5.59e-10	0.000157568	88.60515449	114.3905069	92.17032287
rs2084312	T	C	T	C	0.028894	-0.00524769	0.800412	0.751781	FALSE	FALSE	FALSE	finngen_R10_F5_DEPRESSIO	0.00826306	0.525377	406986	outcome	TRUE	reported	textfile	74699072	17	72695211	0.002311	7.67e-36	561156	ieu-b-30	white blood cell count || id:ieu-b-30	TRUE	reported	igd	2	TRUE	NA	NA	0.000278492	561156	9.91e-07	406986	TRUE	2.49e-14	0.000266743	149.7239491	114.3905069	156.3203238
rs2091084	C	T	C	T	0.01735	-0.00500554	0.653201	0.72429	FALSE	FALSE	FALSE	finngen_R10_F5_DEPRESSIO	0.00801492	0.532281	406986	outcome	TRUE	reported	textfile	30203338	10	30492267	0.001951	6.25e-19	562241	ieu-b-30	white blood cell count || id:ieu-b-30	TRUE	reported	igd	2	TRUE	NA	NA	0.000140638	562241	9.58e-07	406986	TRUE	1.24e-07	0.000136381	76.68913377	114.3905069	79.08323374
rs2104415	A	G	A	G	-0.012373	0.0165753	0.676227	0.597964	FALSE	FALSE	FALSE	finngen_R10_F5_DEPRESSIO	0.00728448	0.0228802	406986	outcome	TRUE	reported	textfile	66903715	1	67369398	0.002061	1.99e-09	508418	ieu-b-30	white blood cell count || id:ieu-b-30	TRUE	reported	igd	2	TRUE	NA	NA	7.09e-05	508418	1.27e-05	406986	TRUE	0.021047341	6.7e-05	34.08485745	114.3905069	36.04076845
rs2148537	A	G	A	G	0.017567	-0.0115725	0.166266	0.181427	FALSE	FALSE	FALSE	finngen_R10_F5_DEPRESSIO	0.00927694	0.212232	406986	outcome	TRUE	reported	textfile	92618444	9	95380726	0.002475	1.31e-12	559080	ieu-b-30	white blood cell count || id:ieu-b-30	TRUE	reported	igd	2	TRUE	NA	NA	9.01e-05	559080	3.82e-06	406986	TRUE	0.000254343	8.56e-05	47.83719662	114.3905069	50.37844938
rs2180369	C	T	C	T	0.02298	-0.00113924	0.110762	0.092191	FALSE	FALSE	FALSE	finngen_R10_F5_DEPRESSIO	0.012284	0.926109	406986	outcome	TRUE	reported	textfile	93050120	14	93516465	0.003071	7.65e-14	506687	ieu-b-30	white blood cell count || id:ieu-b-30	TRUE	reported	igd	2	TRUE	NA	NA	0.000110498	506687	2.11e-08	406986	TRUE	8.44e-07	0.000104025	52.71352686	114.3905069	55.99386112
rs218264	T	A	T	A	0.025769	-0.00372636	0.250868	0.249676	FALSE	TRUE	FALSE	finngen_R10_F5_DEPRESSIO	0.00828829	0.653004	406986	outcome	TRUE	reported	textfile	54542708	4	55408875	0.002141	2.52e-33	562241	ieu-b-30	white blood cell count || id:ieu-b-30	TRUE	reported	igd	2	TRUE	NA	NA	0.00025759	562241	4.97e-07	406986	TRUE	8.88e-14	0.000249591	140.3647705	114.3905069	144.8644415
rs2194067	T	C	T	C	0.012618	0.00999722	0.415502	0.422883	FALSE	FALSE	FALSE	finngen_R10_F5_DEPRESSIO	0.00722475	0.166436	406986	outcome	TRUE	reported	textfile	34973823	19	35464727	0.001886	2.31e-11	561155	ieu-b-30	white blood cell count || id:ieu-b-30	TRUE	reported	igd	2	TRUE	NA	NA	7.98e-05	561155	4.7e-06	406986	TRUE	0.001022543	7.73e-05	43.39923414	114.3905069	44.76078241
rs2259855	C	T	C	T	-0.023612	0.0115016	0.52533	0.506852	FALSE	FALSE	FALSE	finngen_R10_F5_DEPRESSIO	0.00712557	0.106499	406986	outcome	TRUE	reported	textfile	29770842	17	28097860	0.001849	2.66e-37	562240	ieu-b-30	white blood cell count || id:ieu-b-30	TRUE	reported	igd	2	TRUE	NA	NA	0.000289965	562240	6.4e-06	406986	TRUE	1.85e-12	0.000278048	156.3725428	114.3905069	163.0766295
rs2260850	G	T	G	T	0.023885	0.012853	0.280997	0.294467	FALSE	FALSE	FALSE	finngen_R10_F5_DEPRESSIO	0.00782675	0.100552	406986	outcome	TRUE	reported	textfile	113531251	13	114185566	0.002116	1.68e-29	524745	ieu-b-30	white blood cell count || id:ieu-b-30	TRUE	reported	igd	2	TRUE	NA	NA	0.000242754	524745	6.63e-06	406986	TRUE	4.74e-10	0.000230522	120.9928349	114.3905069	127.414591
rs2282677	C	T	C	T	0.01138	0.000886868	0.405364	0.398049	FALSE	FALSE	FALSE	finngen_R10_F5_DEPRESSIO	0.00729796	0.903277	406986	outcome	TRUE	reported	textfile	63909179	17	61986539	0.001929	3.79e-09	560831	ieu-b-30	white blood cell count || id:ieu-b-30	TRUE	reported	igd	2	TRUE	NA	NA	6.21e-05	560831	3.63e-08	406986	TRUE	0.000189153	6.24e-05	35.01615632	114.3905069	34.80327145
rs2282986	C	T	C	T	-0.124348	0.00488801	0.018529	0.0261941	FALSE	FALSE	FALSE	finngen_R10_F5_DEPRESSIO	0.022432	0.827504	406986	outcome	TRUE	reported	textfile	92670231	7	92299545	0.006855	1.8e-73	560514	ieu-b-30	white blood cell count || id:ieu-b-30	TRUE	reported	igd	2	TRUE	NA	NA	0.000586709	560514	1.17e-07	406986	TRUE	4.21e-31	0.000562389	315.403337	114.3905069	329.0506028
rs2284837	G	A	G	A	0.01378	-0.00201801	0.220169	0.191534	FALSE	FALSE	FALSE	finngen_R10_F5_DEPRESSIO	0.00906754	0.823883	406986	outcome	TRUE	reported	textfile	186281288	3	185999077	0.002231	6.76e-10	562241	ieu-b-30	white blood cell count || id:ieu-b-30	TRUE	reported	igd	2	TRUE	NA	NA	6.78e-05	562241	1.22e-07	406986	TRUE	0.000126641	6.52e-05	36.66353894	114.3905069	38.15041746
rs2286599	A	G	A	G	0.03864	-0.00800462	0.141477	0.103275	FALSE	FALSE	FALSE	finngen_R10_F5_DEPRESSIO	0.0120484	0.506452	406986	outcome	TRUE	reported	textfile	6390367	12	6499533	0.00279	1.43e-43	543851	ieu-b-30	white blood cell count || id:ieu-b-30	TRUE	reported	igd	2	TRUE	NA	NA	0.000352561	543851	1.08e-06	406986	TRUE	1.15e-17	0.000362695	197.3230807	114.3905069	191.8076078
rs2290669	C	A	C	A	-0.047616	0.00875991	0.786444	0.722401	FALSE	FALSE	FALSE	finngen_R10_F5_DEPRESSIO	0.00796021	0.271131	406986	outcome	TRUE	reported	textfile	16384963	19	16495774	0.002308	1.52e-94	560514	ieu-b-30	white blood cell count || id:ieu-b-30	TRUE	reported	igd	2	TRUE	NA	NA	0.000758787	560514	2.98e-06	406986	TRUE	4.43e-36	0.00076158	427.1999435	114.3905069	425.6319395
rs2298695	C	A	C	A	-0.015731	0.000445685	0.396473	0.366255	FALSE	FALSE	FALSE	finngen_R10_F5_DEPRESSIO	0.00741984	0.952102	406986	outcome	TRUE	reported	textfile	46235113	21	47655027	0.001881	6.51e-17	560513	ieu-b-30	white blood cell count || id:ieu-b-30	TRUE	reported	igd	2	TRUE	NA	NA	0.000124766	560513	8.87e-09	406986	TRUE	7.52e-08	0.000118428	66.38784238	114.3905069	69.94152075
rs2305980	A	T	A	T	0.013867	0.00187942	0.255073	0.170467	FALSE	TRUE	FALSE	finngen_R10_F5_DEPRESSIO	0.0095682	0.844278	406986	outcome	TRUE	reported	textfile	150250117	4	151171269	0.002123	6.67e-11	561297	ieu-b-30	white blood cell count || id:ieu-b-30	TRUE	reported	igd	2	TRUE	NA	NA	7.6e-05	561297	9.48e-08	406986	TRUE	4.41e-05	7.31e-05	41.02004605	114.3905069	42.66434109
rs2312675	C	T	C	T	-0.017557	0.0108374	0.211587	0.178293	FALSE	FALSE	FALSE	finngen_R10_F5_DEPRESSIO	0.0093547	0.246662	406986	outcome	TRUE	reported	textfile	166953296	1	166922533	0.002242	5.11e-15	562242	ieu-b-30	white blood cell count || id:ieu-b-30	TRUE	reported	igd	2	TRUE	NA	NA	0.000109059	562242	3.3e-06	406986	TRUE	2.76e-05	0.000102843	57.82821375	114.3905069	61.32384846
rs2314339	T	C	T	C	0.027194	-0.00369864	0.124894	0.176455	FALSE	FALSE	FALSE	finngen_R10_F5_DEPRESSIO	0.00933443	0.691931	406986	outcome	TRUE	reported	textfile	40096959	17	38253212	0.002851	1.52e-21	557350	ieu-b-30	white blood cell count || id:ieu-b-30	TRUE	reported	igd	2	TRUE	NA	NA	0.000163213	557350	3.86e-07	406986	TRUE	3.74e-09	0.000161651	90.11043278	114.3905069	90.98121909
rs2327028	T	C	T	C	-0.013484	-0.00406334	0.475724	0.499554	FALSE	FALSE	FALSE	finngen_R10_F5_DEPRESSIO	0.00714676	0.569656	406986	outcome	TRUE	reported	textfile	8160278	20	8140925	0.001851	3.36e-13	562241	ieu-b-30	white blood cell count || id:ieu-b-30	TRUE	reported	igd	2	TRUE	NA	NA	9.44e-05	562241	7.94e-07	406986	TRUE	1.81e-05	9.07e-05	50.99679466	114.3905069	53.06701387
rs2328667	G	A	G	A	0.012282	-0.00493818	0.561405	0.674807	FALSE	FALSE	FALSE	finngen_R10_F5_DEPRESSIO	0.00765851	0.519059	406986	outcome	TRUE	reported	textfile	22104192	6	22104421	0.001866	4.85e-11	561295	ieu-b-30	white blood cell count || id:ieu-b-30	TRUE	reported	igd	2	TRUE	NA	NA	7.72e-05	561295	1.02e-06	406986	TRUE	0.00015921	7.43e-05	41.6994209	114.3905069	43.32263934
rs2358581	G	T	G	T	-0.028224	0.00981987	0.73286	0.697732	FALSE	FALSE	FALSE	finngen_R10_F5_DEPRESSIO	0.00783576	0.210129	406986	outcome	TRUE	reported	textfile	10280935	19	10391611	0.002196	9.36e-38	506961	ieu-b-30	white blood cell count || id:ieu-b-30	TRUE	reported	igd	2	TRUE	NA	NA	0.00032573	506961	3.86e-06	406986	TRUE	2.13e-14	0.000311908	158.1741033	114.3905069	165.1857028
rs2371108	T	G	T	G	0.019217	-0.0032588	0.388965	0.379348	FALSE	FALSE	FALSE	finngen_R10_F5_DEPRESSIO	0.00737451	0.658561	406986	outcome	TRUE	reported	textfile	27715527	3	27757018	0.001891	3.11e-24	561295	ieu-b-30	white blood cell count || id:ieu-b-30	TRUE	reported	igd	2	TRUE	NA	NA	0.000183958	561295	4.8e-07	406986	TRUE	4.06e-10	0.000175541	98.54705643	114.3905069	103.2733161
rs2394990	A	C	A	C	-0.020322	0.00768733	0.632626	0.546413	FALSE	FALSE	FALSE	finngen_R10_F5_DEPRESSIO	0.00722484	0.287323	406986	outcome	TRUE	reported	textfile	31372782	6	31340559	0.001892	7.1e-27	560204	ieu-b-30	white blood cell count || id:ieu-b-30	TRUE	reported	igd	2	TRUE	NA	NA	0.0002059	560204	2.78e-06	406986	TRUE	7.39e-10	0.000191963	107.5589057	114.3905069	115.3693989
rs2412771	C	T	C	T	-0.018201	0.0101438	0.416739	0.439001	FALSE	FALSE	FALSE	finngen_R10_F5_DEPRESSIO	0.00723364	0.160822	406986	outcome	TRUE	reported	textfile	56895251	4	57761417	0.001883	4.42e-22	562233	ieu-b-30	white blood cell count || id:ieu-b-30	TRUE	reported	igd	2	TRUE	NA	NA	0.000166151	562233	4.83e-06	406986	TRUE	2.04e-07	0.000161045	90.55914486	114.3905069	93.43075521
rs2427599	T	C	T	C	0.055692	-0.0519952	0.010727	0.00665723	FALSE	FALSE	FALSE	finngen_R10_F5_DEPRESSIO	0.0448323	0.246142	406986	outcome	TRUE	reported	textfile	64056568	20	62687921	0.009529	5.21e-09	508417	ieu-b-30	white blood cell count || id:ieu-b-30	TRUE	reported	igd	2	TRUE	NA	NA	6.72e-05	508417	3.3e-06	406986	TRUE	0.002424431	6.58e-05	33.47009972	114.3905069	34.15788523
rs2428608	T	C	T	C	-0.011309	-0.00111815	0.56284	0.59911	FALSE	FALSE	FALSE	finngen_R10_F5_DEPRESSIO	0.00728437	0.878005	406986	outcome	TRUE	reported	textfile	47963429	17	46040795	0.001852	1.05e-09	562230	ieu-b-30	white blood cell count || id:ieu-b-30	TRUE	reported	igd	2	TRUE	NA	NA	6.63e-05	562230	5.79e-08	406986	TRUE	0.00012303	6.29e-05	35.38698646	114.3905069	37.28777278
rs2432142	A	G	A	G	0.012676	-0.00120791	0.433689	0.40233	FALSE	FALSE	FALSE	finngen_R10_F5_DEPRESSIO	0.00728891	0.868378	406986	outcome	TRUE	reported	textfile	96939497	5	96275201	0.001864	1.09e-11	562219	ieu-b-30	white blood cell count || id:ieu-b-30	TRUE	reported	igd	2	TRUE	NA	NA	8.22e-05	562219	6.75e-08	406986	TRUE	1.87e-05	7.89e-05	44.37783525	114.3905069	46.24583709
rs2439963	G	A	G	A	-0.01238	-0.00443206	0.736551	0.796362	FALSE	FALSE	FALSE	finngen_R10_F5_DEPRESSIO	0.00885835	0.616846	406986	outcome	TRUE	reported	textfile	78064281	13	78638416	0.002091	3.29e-09	562241	ieu-b-30	white blood cell count || id:ieu-b-30	TRUE	reported	igd	2	TRUE	NA	NA	6.23e-05	562241	6.15e-07	406986	TRUE	0.000549351	5.95e-05	33.4439421	114.3905069	35.0536482
rs2469147	G	A	G	A	-0.015295	-0.0117657	0.157884	0.160986	FALSE	FALSE	FALSE	finngen_R10_F5_DEPRESSIO	0.00973223	0.226687	406986	outcome	TRUE	reported	textfile	66617886	15	66910224	0.002536	1.67e-09	562234	ieu-b-30	white blood cell count || id:ieu-b-30	TRUE	reported	igd	2	TRUE	NA	NA	6.47e-05	562234	3.59e-06	406986	TRUE	0.002813632	6.22e-05	34.97692093	114.3905069	36.37478745
rs247826	T	C	T	C	0.033815	-0.00998363	0.220606	0.289988	FALSE	FALSE	FALSE	finngen_R10_F5_DEPRESSIO	0.0079102	0.206905	406986	outcome	TRUE	reported	textfile	84549359	16	84582965	0.002233	9.59e-52	560506	ieu-b-30	white blood cell count || id:ieu-b-30	TRUE	reported	igd	2	TRUE	NA	NA	0.000408964	560506	3.91e-06	406986	TRUE	7.98e-19	0.000393209	220.4817644	114.3905069	229.3196854
rs2506699	G	A	G	A	0.01427	0.0105525	0.483895	0.586628	FALSE	FALSE	FALSE	finngen_R10_F5_DEPRESSIO	0.00727075	0.14668	406986	outcome	TRUE	reported	textfile	134081677	9	136946799	0.001892	4.87e-14	562240	ieu-b-30	white blood cell count || id:ieu-b-30	TRUE	reported	igd	2	TRUE	NA	NA	0.000101168	562240	5.18e-06	406986	TRUE	0.000155621	0.000101711	57.19150335	114.3905069	56.88603735
rs2561758	G	A	G	A	-0.03629	0.00168901	0.723119	0.726282	FALSE	FALSE	FALSE	finngen_R10_F5_DEPRESSIO	0.00798933	0.832569	406986	outcome	TRUE	reported	textfile	173778279	5	173205282	0.00208	4.2e-68	561302	ieu-b-30	white blood cell count || id:ieu-b-30	TRUE	reported	igd	2	TRUE	NA	NA	0.000542022	561302	1.1e-07	406986	TRUE	7.22e-29	0.00052736	296.1631303	114.3905069	304.4018352
rs257063	T	C	T	C	-0.013818	0.0106167	0.740602	0.724421	FALSE	FALSE	FALSE	finngen_R10_F5_DEPRESSIO	0.00798275	0.183534	406986	outcome	TRUE	reported	textfile	115471122	5	114806819	0.0021	4.91e-11	559081	ieu-b-30	white blood cell count || id:ieu-b-30	TRUE	reported	igd	2	TRUE	NA	NA	7.74e-05	559081	4.35e-06	406986	TRUE	0.001117966	7.34e-05	41.01823017	114.3905069	43.2964
rs2615061	A	G	A	G	-0.027637	0.014886	0.117457	0.174097	FALSE	FALSE	FALSE	finngen_R10_F5_DEPRESSIO	0.00939273	0.113001	406986	outcome	TRUE	reported	textfile	225708104	1	225895806	0.002854	3.82e-22	561302	ieu-b-30	white blood cell count || id:ieu-b-30	TRUE	reported	igd	2	TRUE	NA	NA	0.000167035	561302	6.17e-06	406986	TRUE	3.95e-07	0.000158353	88.89767263	114.3905069	93.77214696
rs2665405	A	G	A	G	0.035373	-0.0178542	0.547743	0.537734	FALSE	FALSE	FALSE	finngen_R10_F5_DEPRESSIO	0.00715914	0.0126346	406986	outcome	TRUE	reported	textfile	59797931	17	57875292	0.001844	5.63e-82	562241	ieu-b-30	white blood cell count || id:ieu-b-30	TRUE	reported	igd	2	TRUE	NA	NA	0.000654059	562241	1.53e-05	406986	TRUE	6.31e-26	0.00061992	348.7596205	114.3905069	367.9780848
rs2710804	C	T	C	T	0.020606	-0.00364332	0.375925	0.354344	FALSE	FALSE	FALSE	finngen_R10_F5_DEPRESSIO	0.00745492	0.625045	406986	outcome	TRUE	reported	textfile	36044919	7	36084529	0.001897	1.92e-27	560511	ieu-b-30	white blood cell count || id:ieu-b-30	TRUE	reported	igd	2	TRUE	NA	NA	0.000210464	560511	5.87e-07	406986	TRUE	2.51e-11	0.00019923	111.6926266	114.3905069	117.9920453
rs2713573	T	C	T	C	0.024566	-0.00487541	0.689211	0.716164	FALSE	FALSE	FALSE	finngen_R10_F5_DEPRESSIO	0.00790464	0.537381	406986	outcome	TRUE	reported	textfile	128598430	3	128317273	0.001984	3.46e-35	562241	ieu-b-30	white blood cell count || id:ieu-b-30	TRUE	reported	igd	2	TRUE	NA	NA	0.000272613	562241	9.35e-07	406986	TRUE	4.24e-14	0.000258533	145.395174	114.3905069	153.315322
rs2729707	G	A	G	A	-0.030932	-0.0238264	0.830063	0.792585	FALSE	FALSE	FALSE	finngen_R10_F5_DEPRESSIO	0.00880567	0.00681397	406986	outcome	TRUE	reported	textfile	159830720	2	160687231	0.002446	1.28e-36	558132	ieu-b-30	white blood cell count || id:ieu-b-30	TRUE	reported	igd	2	TRUE	NA	NA	0.000286446	558132	1.8e-05	406986	TRUE	7.56e-10	0.000269926	150.6945728	114.3905069	159.9201165
rs2790122	C	T	C	T	0.013402	-0.00498498	0.712432	0.780434	FALSE	FALSE	FALSE	finngen_R10_F5_DEPRESSIO	0.00864192	0.564049	406986	outcome	TRUE	reported	textfile	200327211	1	200296339	0.002029	4.08e-11	562242	ieu-b-30	white blood cell count || id:ieu-b-30	TRUE	reported	igd	2	TRUE	NA	NA	7.76e-05	562242	8.18e-07	406986	TRUE	0.000122634	7.36e-05	41.38156407	114.3905069	43.62898737
rs284317	G	A	G	A	0.017425	0.00281315	0.497553	0.607038	FALSE	FALSE	FALSE	finngen_R10_F5_DEPRESSIO	0.00733945	0.701504	406986	outcome	TRUE	reported	textfile	10671568	1	10731625	0.001945	3.52e-19	506067	ieu-b-30	white blood cell count || id:ieu-b-30	TRUE	reported	igd	2	TRUE	NA	NA	0.000158574	506067	3.61e-07	406986	TRUE	1.23e-08	0.000151812	76.83824093	114.3905069	80.26133187
rs28530750	A	G	A	G	0.055643	0.0126227	0.043032	0.0255059	FALSE	FALSE	FALSE	finngen_R10_F5_DEPRESSIO	0.0226402	0.577162	406986	outcome	TRUE	reported	textfile	36310920	4	36312542	0.004613	1.83e-33	561301	ieu-b-30	white blood cell count || id:ieu-b-30	TRUE	reported	igd	2	TRUE	NA	NA	0.000259148	561301	7.64e-07	406986	TRUE	1.41e-13	0.000255	143.1676988	114.3905069	145.4970422
rs2853951	T	C	T	C	0.077234	0.000464674	0.599507	0.621083	FALSE	FALSE	FALSE	finngen_R10_F5_DEPRESSIO	0.00734425	0.949551	406986	outcome	TRUE	reported	textfile	31268338	6	31236115	0.001878	1e-200	561159	ieu-b-30	white blood cell count || id:ieu-b-30	TRUE	reported	igd	2	TRUE	NA	NA	0.003004931	561159	9.84e-09	406986	TRUE	6.29e-156	0.002864417	1612.005094	114.3905069	1691.320371
rs28571765	C	T	C	T	-0.02207	0.0148376	0.206778	0.232938	FALSE	FALSE	FALSE	finngen_R10_F5_DEPRESSIO	0.00843373	0.0785236	406986	outcome	TRUE	reported	textfile	54536721	8	55449281	0.00237	1.32e-20	508414	ieu-b-30	white blood cell count || id:ieu-b-30	TRUE	reported	igd	2	TRUE	NA	NA	0.000170537	508414	7.61e-06	406986	TRUE	9.69e-07	0.000159784	81.24917031	114.3905069	86.71774466
rs28574812	G	A	G	A	-0.016041	-0.00959585	0.15791	0.18114	FALSE	FALSE	FALSE	finngen_R10_F5_DEPRESSIO	0.00931014	0.302687	406986	outcome	TRUE	reported	textfile	15012619	21	16384940	0.002537	2.66e-10	562202	ieu-b-30	white blood cell count || id:ieu-b-30	TRUE	reported	igd	2	TRUE	NA	NA	7.11e-05	562202	2.61e-06	406986	TRUE	0.000925532	6.84e-05	38.47526139	114.3905069	39.97808096
rs28576226	A	G	A	G	0.031285	-0.00259699	0.122129	0.139062	FALSE	FALSE	FALSE	finngen_R10_F5_DEPRESSIO	0.0103342	0.801581	406986	outcome	TRUE	reported	textfile	101173463	15	101713668	0.002853	6.14e-28	547354	ieu-b-30	white blood cell count || id:ieu-b-30	TRUE	reported	igd	2	TRUE	NA	NA	0.000219638	547354	1.55e-07	406986	TRUE	3.16e-12	0.000209871	114.8972628	114.3905069	120.2454842
rs2857633	C	T	C	T	-0.013283	-0.0099837	0.727142	0.645647	FALSE	FALSE	FALSE	finngen_R10_F5_DEPRESSIO	0.00750784	0.183594	406986	outcome	TRUE	reported	textfile	29718344	22	30114333	0.002098	2.52e-10	560513	ieu-b-30	white blood cell count || id:ieu-b-30	TRUE	reported	igd	2	TRUE	NA	NA	7.15e-05	560513	4.34e-06	406986	TRUE	0.001973838	7e-05	39.24576601	114.3905069	40.08495289
rs28588746	G	A	G	A	-0.010471	-0.00281775	0.377846	0.381639	FALSE	FALSE	FALSE	finngen_R10_F5_DEPRESSIO	0.00737931	0.702577	406986	outcome	TRUE	reported	textfile	110023756	4	110944912	0.001899	3.61e-08	560831	ieu-b-30	white blood cell count || id:ieu-b-30	TRUE	reported	igd	2	TRUE	NA	NA	5.42e-05	560831	3.58e-07	406986	TRUE	0.001020007	5.15e-05	28.91158438	114.3905069	30.40369658
rs2875974	A	G	A	G	0.021365	0.0162065	0.373406	0.406	FALSE	FALSE	FALSE	finngen_R10_F5_DEPRESSIO	0.00726594	0.0257158	406986	outcome	TRUE	reported	textfile	60507169	8	61419728	0.001904	3.54e-29	559083	ieu-b-30	white blood cell count || id:ieu-b-30	TRUE	reported	igd	2	TRUE	NA	NA	0.000225164	559083	1.22e-05	406986	TRUE	2.32e-08	0.000213601	119.4457833	114.3905069	125.913387
rs2904270	A	G	A	G	-0.015318	0.0133861	0.517092	0.53169	FALSE	FALSE	FALSE	finngen_R10_F5_DEPRESSIO	0.00716006	0.061546	406986	outcome	TRUE	reported	textfile	50568735	20	49185272	0.001844	1.03e-16	562241	ieu-b-30	white blood cell count || id:ieu-b-30	TRUE	reported	igd	2	TRUE	NA	NA	0.000122718	562241	8.59e-06	406986	TRUE	7.53e-05	0.000117183	65.89283716	114.3905069	69.00527595
rs2935104	G	A	G	A	0.01955	0.00561474	0.906903	0.935334	FALSE	FALSE	FALSE	finngen_R10_F5_DEPRESSIO	0.0145038	0.698667	406986	outcome	TRUE	reported	textfile	170175852	6	170491076	0.003311	3.62e-09	508420	ieu-b-30	white blood cell count || id:ieu-b-30	TRUE	reported	igd	2	TRUE	NA	NA	6.86e-05	508420	3.68e-07	406986	TRUE	0.000263785	6.45e-05	32.81474181	114.3905069	34.86383536
rs2943650	T	C	T	C	0.01116	-0.0122213	0.644643	0.640344	FALSE	FALSE	FALSE	finngen_R10_F5_DEPRESSIO	0.0074332	0.100144	406986	outcome	TRUE	reported	textfile	226241205	2	227105921	0.00192	6.36e-09	557354	ieu-b-30	white blood cell count || id:ieu-b-30	TRUE	reported	igd	2	TRUE	NA	NA	6.06e-05	557354	6.64e-06	406986	TRUE	0.011535002	5.71e-05	31.80510816	114.3905069	33.78515625
rs2993986	T	C	T	C	0.030146	-0.00673134	0.774092	0.808203	FALSE	FALSE	FALSE	finngen_R10_F5_DEPRESSIO	0.00912004	0.460464	406986	outcome	TRUE	reported	textfile	28511094	10	28800023	0.00219	4.75e-43	562240	ieu-b-30	white blood cell count || id:ieu-b-30	TRUE	reported	igd	2	TRUE	NA	NA	0.000336903	562240	1.34e-06	406986	TRUE	6.42e-17	0.000317844	178.7606108	114.3905069	189.4833961
rs301817	A	C	A	C	-0.015878	-0.0244597	0.582111	0.658141	FALSE	FALSE	FALSE	finngen_R10_F5_DEPRESSIO	0.00752866	0.00115859	406986	outcome	TRUE	reported	textfile	8443319	1	8503379	0.001868	2.02e-17	562213	ieu-b-30	white blood cell count || id:ieu-b-30	TRUE	reported	igd	2	TRUE	NA	NA	0.000128494	562213	2.59e-05	406986	TRUE	0.002416959	0.000122656	68.9669384	114.3905069	72.25
rs303753	A	G	A	G	-0.019587	-0.000993022	0.34473	0.351461	FALSE	FALSE	FALSE	finngen_R10_F5_DEPRESSIO	0.00749751	0.894631	406986	outcome	TRUE	reported	textfile	23494958	18	21074922	0.00196	1.78e-23	562233	ieu-b-30	white blood cell count || id:ieu-b-30	TRUE	reported	igd	2	TRUE	NA	NA	0.000177595	562233	4.31e-08	406986	TRUE	1.83e-10	0.000173327	97.46647871	114.3905069	99.86739093
rs309190	C	T	C	T	-0.030461	-0.0154152	0.893852	0.855466	FALSE	FALSE	FALSE	finngen_R10_F5_DEPRESSIO	0.0101359	0.128299	406986	outcome	TRUE	reported	textfile	47126007	19	47629264	0.003167	7.05e-22	507330	ieu-b-30	white blood cell count || id:ieu-b-30	TRUE	reported	igd	2	TRUE	NA	NA	0.000182316	507330	5.68e-06	406986	TRUE	1.26e-07	0.000176074	89.34310627	114.3905069	92.51074673
rs3184504	C	T	C	T	-0.067191	-0.00807848	0.517084	0.592288	FALSE	FALSE	FALSE	finngen_R10_F5_DEPRESSIO	0.00726921	0.266427	406986	outcome	TRUE	reported	textfile	111446804	12	111884608	0.001836	1e-200	559426	ieu-b-30	white blood cell count || id:ieu-b-30	TRUE	reported	igd	2	TRUE	NA	NA	0.002388346	559426	3.03e-06	406986	TRUE	5.33e-116	0.00225468	1264.172371	114.3905069	1339.296876
rs342294	C	T	C	T	-0.017407	-0.00435374	0.455851	0.478603	FALSE	FALSE	FALSE	finngen_R10_F5_DEPRESSIO	0.00713625	0.541804	406986	outcome	TRUE	reported	textfile	106732176	7	106372622	0.001848	4.9e-21	558136	ieu-b-30	white blood cell count || id:ieu-b-30	TRUE	reported	igd	2	TRUE	NA	NA	0.000158941	558136	9.15e-07	406986	TRUE	1.58e-08	0.000150321	83.91167092	114.3905069	88.72457442
rs34298354	T	C	T	C	-0.024205	-0.00071683	0.123549	0.101857	FALSE	FALSE	FALSE	finngen_R10_F5_DEPRESSIO	0.0118875	0.951916	406986	outcome	TRUE	reported	textfile	247424751	1	247588053	0.002801	5.9e-18	561299	ieu-b-30	white blood cell count || id:ieu-b-30	TRUE	reported	igd	2	TRUE	NA	NA	0.000133025	561299	8.93e-09	406986	TRUE	2.75e-08	0.000126884	71.22867648	114.3905069	74.67650025
rs34332006	T	C	T	C	-0.010695	0.00236063	0.389704	0.350874	FALSE	FALSE	FALSE	finngen_R10_F5_DEPRESSIO	0.00749857	0.752906	406986	outcome	TRUE	reported	textfile	233348806	2	234257452	0.001888	1.52e-08	558138	ieu-b-30	white blood cell count || id:ieu-b-30	TRUE	reported	igd	2	TRUE	NA	NA	5.75e-05	558138	2.44e-07	406986	TRUE	0.000583631	5.44e-05	30.3690094	114.3905069	32.08910453
rs34505104	G	A	G	A	-0.02041	0.00127414	0.304866	0.278069	FALSE	FALSE	FALSE	finngen_R10_F5_DEPRESSIO	0.00799122	0.87332	406986	outcome	TRUE	reported	textfile	24228641	22	24624609	0.002056	3.36e-23	562224	ieu-b-30	white blood cell count || id:ieu-b-30	TRUE	reported	igd	2	TRUE	NA	NA	0.000175249	562224	6.25e-08	406986	TRUE	2.77e-10	0.00017656	99.28372214	114.3905069	98.54617878
rs34562738	A	G	A	G	0.018655	-0.0162675	0.77203	0.830819	FALSE	FALSE	FALSE	finngen_R10_F5_DEPRESSIO	0.00953021	0.0878335	406986	outcome	TRUE	reported	textfile	101760293	2	102376755	0.002195	1.99e-17	558136	ieu-b-30	white blood cell count || id:ieu-b-30	TRUE	reported	igd	2	TRUE	NA	NA	0.000129398	558136	7.16e-06	406986	TRUE	2.43e-05	0.000122499	68.37920726	114.3905069	72.23063911
rs34599082	T	C	T	C	-0.151481	-0.0269781	0.013363	0.00612277	FALSE	FALSE	FALSE	finngen_R10_F5_DEPRESSIO	0.0464571	0.561436	406986	outcome	TRUE	reported	textfile	159205704	1	159175494	0.008129	1.93e-77	561453	ieu-b-30	white blood cell count || id:ieu-b-30	TRUE	reported	igd	2	TRUE	NA	NA	0.000618104	561453	8.29e-07	406986	TRUE	2.68e-31	0.000605073	339.9244535	114.3905069	347.2498604
rs34952318	A	G	A	G	-0.033097	-0.0112847	0.050283	0.0611689	FALSE	FALSE	FALSE	finngen_R10_F5_DEPRESSIO	0.0150187	0.452425	406986	outcome	TRUE	reported	textfile	11196407	20	11177055	0.004378	4.24e-14	562240	ieu-b-30	white blood cell count || id:ieu-b-30	TRUE	reported	igd	2	TRUE	NA	NA	0.000101639	562240	1.39e-06	406986	TRUE	1.52e-05	0.000104622	58.82856873	114.3905069	57.15125155
rs35111447	T	C	T	C	-0.017887	0.0119086	0.098264	0.0705965	FALSE	FALSE	FALSE	finngen_R10_F5_DEPRESSIO	0.014042	0.396396	406986	outcome	TRUE	reported	textfile	64294830	17	62372190	0.003105	8.56e-09	562235	ieu-b-30	white blood cell count || id:ieu-b-30	TRUE	reported	igd	2	TRUE	NA	NA	5.9e-05	562235	1.77e-06	406986	TRUE	0.00202184	5.67e-05	31.88011024	114.3905069	33.18576282
rs35112940	A	G	A	G	-0.025968	-0.00632927	0.215982	0.261939	FALSE	FALSE	FALSE	finngen_R10_F5_DEPRESSIO	0.00812969	0.436253	406986	outcome	TRUE	reported	textfile	51235662	19	51738917	0.002241	5.21e-31	561448	ieu-b-30	white blood cell count || id:ieu-b-30	TRUE	reported	igd	2	TRUE	NA	NA	0.000239101	561448	1.49e-06	406986	TRUE	4.55e-12	0.000228376	128.2501195	114.3905069	134.2744221
rs35571080	C	T	C	T	0.024903	-0.0023569	0.212693	0.230184	FALSE	FALSE	FALSE	finngen_R10_F5_DEPRESSIO	0.00848763	0.781254	406986	outcome	TRUE	reported	textfile	224450088	1	224637790	0.002243	1.32e-28	561156	ieu-b-30	white blood cell count || id:ieu-b-30	TRUE	reported	igd	2	TRUE	NA	NA	0.000219618	561156	1.89e-07	406986	TRUE	2.81e-12	0.000207697	116.5743269	114.3905069	123.266422
rs35592432	C	G	C	G	0.039902	0.00249628	0.027242	0.0249015	FALSE	TRUE	FALSE	finngen_R10_F5_DEPRESSIO	0.0231215	0.914025	406986	outcome	TRUE	reported	textfile	71306089	3	71355240	0.00608	5.47e-11	560386	ieu-b-30	white blood cell count || id:ieu-b-30	TRUE	reported	igd	2	TRUE	NA	NA	7.69e-05	560386	2.86e-08	406986	TRUE	2.99e-05	8.44e-05	47.29176253	114.3905069	43.07072379
rs35592645	A	C	A	C	0.017479	-0.00505935	0.248719	0.196801	FALSE	FALSE	FALSE	finngen_R10_F5_DEPRESSIO	0.00900056	0.574037	406986	outcome	TRUE	reported	textfile	4713092	17	4616387	0.00213	2.38e-16	561159	ieu-b-30	white blood cell count || id:ieu-b-30	TRUE	reported	igd	2	TRUE	NA	NA	0.000119988	561159	7.76e-07	406986	TRUE	9.96e-07	0.000114176	64.07793425	114.3905069	67.34013115
rs35713889	T	C	T	C	0.028328	0.0329285	0.043464	0.0235869	FALSE	FALSE	FALSE	finngen_R10_F5_DEPRESSIO	0.0235205	0.161515	406986	outcome	TRUE	reported	textfile	49125150	3	49162583	0.004568	5.79e-10	560509	ieu-b-30	white blood cell count || id:ieu-b-30	TRUE	reported	igd	2	TRUE	NA	NA	6.86e-05	560509	4.82e-06	406986	TRUE	0.003111765	6.67e-05	37.4026915	114.3905069	38.45737499
rs35734242	C	T	C	T	0.02176	-1.65e-05	0.427987	0.453896	FALSE	FALSE	FALSE	finngen_R10_F5_DEPRESSIO	0.00717303	0.998166	406986	outcome	TRUE	reported	textfile	712911	4	706700	0.001948	6.3e-29	507479	ieu-b-30	white blood cell count || id:ieu-b-30	TRUE	reported	igd	2	TRUE	NA	NA	0.00024582	507479	1.3e-11	406986	TRUE	9.33e-14	0.000231838	117.6796358	114.3905069	124.7785335
rs35755865	T	C	T	C	-0.041492	-0.00428577	0.034195	0.026629	FALSE	FALSE	FALSE	finngen_R10_F5_DEPRESSIO	0.0221303	0.846441	406986	outcome	TRUE	reported	textfile	26813569	1	27140060	0.005077	3.18e-16	562241	ieu-b-30	white blood cell count || id:ieu-b-30	TRUE	reported	igd	2	TRUE	NA	NA	0.00011878	562241	9.22e-08	406986	TRUE	2.63e-07	0.000113713	63.94125363	114.3905069	66.79045648
rs3731332	T	C	T	C	-0.121199	-0.0140586	0.023234	0.0183307	FALSE	FALSE	FALSE	finngen_R10_F5_DEPRESSIO	0.0266188	0.597398	406986	outcome	TRUE	reported	textfile	92671254	7	92300568	0.00624	5.53e-84	561302	ieu-b-30	white blood cell count || id:ieu-b-30	TRUE	reported	igd	2	TRUE	NA	NA	0.000671649	561302	6.85e-07	406986	TRUE	3.57e-34	0.000666719	374.4788364	114.3905069	377.2496918
rs3732378	A	G	A	G	0.020274	-0.00270298	0.172487	0.15901	FALSE	FALSE	FALSE	finngen_R10_F5_DEPRESSIO	0.00973752	0.781331	406986	outcome	TRUE	reported	textfile	39265671	3	39307162	0.00243	7.7e-17	560513	ieu-b-30	white blood cell count || id:ieu-b-30	TRUE	reported	igd	2	TRUE	NA	NA	0.000124173	560513	1.89e-07	406986	TRUE	1.99e-07	0.000117338	65.77716876	114.3905069	69.60915104
rs3735485	G	A	G	A	0.041036	-0.0148256	0.844672	0.876114	FALSE	FALSE	FALSE	finngen_R10_F5_DEPRESSIO	0.010851	0.171849	406986	outcome	TRUE	reported	textfile	44969742	7	45009341	0.00257	2.34e-57	561454	ieu-b-30	white blood cell count || id:ieu-b-30	TRUE	reported	igd	2	TRUE	NA	NA	0.000453894	561454	4.59e-06	406986	TRUE	1.28e-20	0.000441873	248.2003932	114.3905069	254.9551539
rs3747869	C	A	C	A	0.038842	-0.0026912	0.900449	0.810827	FALSE	FALSE	FALSE	finngen_R10_F5_DEPRESSIO	0.00916596	0.769058	406986	outcome	TRUE	reported	textfile	71760875	10	73520632	0.00322	1.79e-33	503532	ieu-b-30	white blood cell count || id:ieu-b-30	TRUE	reported	igd	2	TRUE	NA	NA	0.000288895	503532	2.12e-07	406986	TRUE	4.29e-15	0.000270482	136.2325061	114.3905069	145.5095255
rs3752562	A	G	A	G	0.013547	-0.000281222	0.774844	0.772327	FALSE	FALSE	FALSE	finngen_R10_F5_DEPRESSIO	0.00853359	0.973711	406986	outcome	TRUE	reported	textfile	43591191	20	42219831	0.002209	8.97e-10	557992	ieu-b-30	white blood cell count || id:ieu-b-30	TRUE	reported	igd	2	TRUE	NA	NA	6.74e-05	557992	2.67e-09	406986	TRUE	7.57e-05	6.4e-05	35.73290155	114.3905069	37.6092636
rs3754224	C	T	C	T	-0.014577	0.00299887	0.270936	0.319381	FALSE	FALSE	FALSE	finngen_R10_F5_DEPRESSIO	0.0076659	0.695652	406986	outcome	TRUE	reported	textfile	42957951	1	43423622	0.002103	4.3e-12	562229	ieu-b-30	white blood cell count || id:ieu-b-30	TRUE	reported	igd	2	TRUE	NA	NA	8.54e-05	562229	3.76e-07	406986	TRUE	2.74e-05	8.39e-05	47.20052495	114.3905069	48.04605811
rs3773312	A	G	A	G	0.017874	-0.0180111	0.134067	0.146907	FALSE	FALSE	FALSE	finngen_R10_F5_DEPRESSIO	0.0101229	0.0752004	406986	outcome	TRUE	reported	textfile	12904642	3	12946142	0.00285	3.67e-10	506685	ieu-b-30	white blood cell count || id:ieu-b-30	TRUE	reported	igd	2	TRUE	NA	NA	7.76e-05	506685	7.78e-06	406986	TRUE	0.004227101	7.42e-05	37.58791488	114.3905069	39.33270249
rs3781454	A	G	A	G	0.025211	0.00184856	0.676766	0.589838	FALSE	FALSE	FALSE	finngen_R10_F5_DEPRESSIO	0.00726825	0.799238	406986	outcome	TRUE	reported	textfile	124659996	10	126348565	0.002007	3.68e-36	562241	ieu-b-30	white blood cell count || id:ieu-b-30	TRUE	reported	igd	2	TRUE	NA	NA	0.000280571	562241	1.59e-07	406986	TRUE	1.93e-15	0.000278077	156.3894531	114.3905069	157.7921522
rs3793537	C	G	C	G	0.019834	-0.00176156	0.290389	0.23728	FALSE	TRUE	FALSE	finngen_R10_F5_DEPRESSIO	0.00841266	0.834141	406986	outcome	TRUE	reported	textfile	35687559	9	35687556	0.002029	1.53e-22	562234	ieu-b-30	white blood cell count || id:ieu-b-30	TRUE	reported	igd	2	TRUE	NA	NA	0.000169929	562234	1.08e-07	406986	TRUE	6.63e-10	0.000162125	91.16687951	114.3905069	95.55568359
rs3795503	T	C	T	C	-0.015409	-0.00497852	0.314627	0.35553	FALSE	FALSE	FALSE	finngen_R10_F5_DEPRESSIO	0.00746296	0.50471	406986	outcome	TRUE	reported	textfile	180936558	1	180905694	0.00201	1.83e-14	559077	ieu-b-30	white blood cell count || id:ieu-b-30	TRUE	reported	igd	2	TRUE	NA	NA	0.000105109	559077	1.09e-06	406986	TRUE	7.89e-06	0.0001024	57.25539742	114.3905069	58.7701495
rs3812849	C	A	C	A	0.01961	0.00165534	0.266532	0.244191	FALSE	FALSE	FALSE	finngen_R10_F5_DEPRESSIO	0.00832481	0.842384	406986	outcome	TRUE	reported	textfile	74127599	13	74701736	0.002086	5.85e-21	562241	ieu-b-30	white blood cell count || id:ieu-b-30	TRUE	reported	igd	2	TRUE	NA	NA	0.000157158	562241	9.72e-08	406986	TRUE	2.85e-09	0.000150354	84.54773597	114.3905069	88.37442053
rs3847147	A	G	A	G	-0.011891	0.000291029	0.306976	0.301948	FALSE	FALSE	FALSE	finngen_R10_F5_DEPRESSIO	0.00778146	0.970166	406986	outcome	TRUE	reported	textfile	104772495	8	105784723	0.002003	2.99e-09	560509	ieu-b-30	white blood cell count || id:ieu-b-30	TRUE	reported	igd	2	TRUE	NA	NA	6.29e-05	560509	3.44e-09	406986	TRUE	0.000132449	6.02e-05	33.72303249	114.3905069	35.24316147
rs3857488	G	A	G	A	-0.015962	-0.0166129	0.527618	0.510271	FALSE	FALSE	FALSE	finngen_R10_F5_DEPRESSIO	0.00713887	0.0199595	406986	outcome	TRUE	reported	textfile	87291346	6	88001064	0.001847	5.95e-18	558142	ieu-b-30	white blood cell count || id:ieu-b-30	TRUE	reported	igd	2	TRUE	NA	NA	0.000133795	558142	1.33e-05	406986	TRUE	0.000121943	0.000127004	70.89504152	114.3905069	74.6862789
rs38859	T	C	T	C	0.011328	-0.0130614	0.448861	0.390456	FALSE	FALSE	FALSE	finngen_R10_F5_DEPRESSIO	0.0073194	0.074343	406986	outcome	TRUE	reported	textfile	116739040	7	116379094	0.001851	9.71e-10	560513	ieu-b-30	white blood cell count || id:ieu-b-30	TRUE	reported	igd	2	TRUE	NA	NA	6.68e-05	560513	7.82e-06	406986	TRUE	0.009028525	6.35e-05	35.58944434	114.3905069	37.45360649
rs399757	C	T	C	T	0.013512	-0.00274942	0.382674	0.329659	FALSE	FALSE	FALSE	finngen_R10_F5_DEPRESSIO	0.00766135	0.719694	406986	outcome	TRUE	reported	textfile	17812809	22	18295575	0.00199	1.16e-11	507333	ieu-b-30	white blood cell count || id:ieu-b-30	TRUE	reported	igd	2	TRUE	NA	NA	9.09e-05	507333	3.16e-07	406986	TRUE	2.02e-05	8.63e-05	43.7664839	114.3905069	46.10341759
rs4074672	T	C	T	C	0.018004	-0.00885103	0.369536	0.29418	FALSE	FALSE	FALSE	finngen_R10_F5_DEPRESSIO	0.00783451	0.258582	406986	outcome	TRUE	reported	textfile	184012507	3	183730295	0.001907	3.87e-21	560510	ieu-b-30	white blood cell count || id:ieu-b-30	TRUE	reported	igd	2	TRUE	NA	NA	0.000158996	560510	3.14e-06	406986	TRUE	1.42e-07	0.000151038	84.67056662	114.3905069	89.13260972
rs41272536	G	A	G	A	-0.034443	-0.0152265	0.045737	0.0377892	FALSE	FALSE	FALSE	finngen_R10_F5_DEPRESSIO	0.018671	0.414778	406986	outcome	TRUE	reported	textfile	183471396	1	183440531	0.004735	3.65e-13	508419	ieu-b-30	white blood cell count || id:ieu-b-30	TRUE	reported	igd	2	TRUE	NA	NA	0.000104063	508419	1.63e-06	406986	TRUE	2.21e-05	0.000103554	52.65416595	114.3905069	52.9129502
rs41295055	T	C	T	C	-0.013749	0.00964137	0.186956	0.149234	FALSE	FALSE	FALSE	finngen_R10_F5_DEPRESSIO	0.0101358	0.341493	406986	outcome	TRUE	reported	textfile	6069659	10	6111622	0.002349	4.95e-09	562241	ieu-b-30	white blood cell count || id:ieu-b-30	TRUE	reported	igd	2	TRUE	NA	NA	6.09e-05	562241	2.22e-06	406986	TRUE	0.002152682	5.75e-05	32.31257753	114.3905069	34.25911899
rs41313381	A	C	A	C	0.048456	-0.0162479	0.0304	0.0175987	FALSE	FALSE	FALSE	finngen_R10_F5_DEPRESSIO	0.0277761	0.558576	406986	outcome	TRUE	reported	textfile	78946283	1	79411968	0.005508	1.47e-18	505608	ieu-b-30	white blood cell count || id:ieu-b-30	TRUE	reported	igd	2	TRUE	NA	NA	0.000153048	505608	8.41e-07	406986	TRUE	5.35e-08	0.000138418	69.99445634	114.3905069	77.39399376
rs41317014	T	C	T	C	-0.020075	-0.0177109	0.247562	0.264503	FALSE	FALSE	FALSE	finngen_R10_F5_DEPRESSIO	0.00810364	0.0288483	406986	outcome	TRUE	reported	textfile	137034628	9	139929080	0.002239	3.25e-19	508416	ieu-b-30	white blood cell count || id:ieu-b-30	TRUE	reported	igd	2	TRUE	NA	NA	0.000158094	508416	1.17e-05	406986	TRUE	1.36e-05	0.00015014	76.344634	114.3905069	80.39016513
rs4239149	G	A	G	A	0.016302	0.00253645	0.656343	0.614205	FALSE	FALSE	FALSE	finngen_R10_F5_DEPRESSIO	0.0073407	0.729694	406986	outcome	TRUE	reported	textfile	43176078	17	41328095	0.001945	5.58e-17	560511	ieu-b-30	white blood cell count || id:ieu-b-30	TRUE	reported	igd	2	TRUE	NA	NA	0.000125316	560511	2.93e-07	406986	TRUE	2.3e-07	0.000119886	67.20513918	114.3905069	70.24939143
rs4276676	C	T	C	T	-0.019264	-0.0113316	0.469209	0.371057	FALSE	FALSE	FALSE	finngen_R10_F5_DEPRESSIO	0.00740813	0.126113	406986	outcome	TRUE	reported	textfile	67883383	8	68795618	0.001849	2.22e-25	562240	ieu-b-30	white blood cell count || id:ieu-b-30	TRUE	reported	igd	2	TRUE	NA	NA	0.000193026	562240	5.75e-06	406986	TRUE	2.32e-08	0.000184847	103.9473207	114.3905069	108.5473229
rs430989	G	T	G	T	-0.014189	0.000779146	0.269456	0.369959	FALSE	FALSE	FALSE	finngen_R10_F5_DEPRESSIO	0.00739078	0.916042	406986	outcome	TRUE	reported	textfile	48617517	19	49120774	0.002164	5.67e-11	555166	ieu-b-30	white blood cell count || id:ieu-b-30	TRUE	reported	igd	2	TRUE	NA	NA	7.74e-05	555166	2.73e-08	406986	TRUE	2.86e-05	7.93e-05	44.00717909	114.3905069	42.99214012
rs4391200	G	A	G	A	0.022974	0.0254176	0.618964	0.656922	FALSE	FALSE	FALSE	finngen_R10_F5_DEPRESSIO	0.00752902	0.000735597	406986	outcome	TRUE	reported	textfile	142129972	5	141509537	0.001894	7.86e-34	561145	ieu-b-30	white blood cell count || id:ieu-b-30	TRUE	reported	igd	2	TRUE	NA	NA	0.000262136	561145	2.8e-05	406986	TRUE	1.2e-07	0.000248963	139.7385767	114.3905069	147.1340821
rs4413892	A	G	A	G	0.031056	0.0081535	0.276136	0.252662	FALSE	FALSE	FALSE	finngen_R10_F5_DEPRESSIO	0.00821099	0.32071	406986	outcome	TRUE	reported	textfile	136435706	9	139330158	0.002174	2.87e-46	517656	ieu-b-30	white blood cell count || id:ieu-b-30	TRUE	reported	igd	2	TRUE	NA	NA	0.000394059	517656	2.42e-06	406986	TRUE	2.46e-18	0.000385568	199.6678292	114.3905069	204.0666131
rs4468717	T	C	T	C	-0.020008	0.00841065	0.077837	0.138606	FALSE	FALSE	FALSE	finngen_R10_F5_DEPRESSIO	0.0104476	0.420802	406986	outcome	TRUE	reported	textfile	3457608	18	3457606	0.003471	8.41e-09	560512	ieu-b-30	white blood cell count || id:ieu-b-30	TRUE	reported	igd	2	TRUE	NA	NA	5.93e-05	560512	1.59e-06	406986	TRUE	0.0017729	5.75e-05	32.21361466	114.3905069	33.22753546
rs447124	T	C	T	C	0.016995	0.0129905	0.490566	0.560369	FALSE	FALSE	FALSE	finngen_R10_F5_DEPRESSIO	0.00721974	0.0719698	406986	outcome	TRUE	reported	textfile	4746539	9	4746539	0.001853	4.86e-20	561301	ieu-b-30	white blood cell count || id:ieu-b-30	TRUE	reported	igd	2	TRUE	NA	NA	0.000149842	561301	7.95e-06	406986	TRUE	4.74e-06	0.000144364	81.04284426	114.3905069	84.11849602
rs4535497	A	C	A	C	-0.013323	0.0198809	0.570032	0.619811	FALSE	FALSE	FALSE	finngen_R10_F5_DEPRESSIO	0.00738716	0.00711787	406986	outcome	TRUE	reported	textfile	1107313	5	1107428	0.001992	2.34e-11	488908	ieu-b-30	white blood cell count || id:ieu-b-30	TRUE	reported	igd	2	TRUE	NA	NA	9.15e-05	488908	1.78e-05	406986	TRUE	0.011745296	8.7e-05	42.54343765	114.3905069	44.73272835
rs464609	A	G	A	G	0.012934	-0.0118651	0.544492	0.543585	FALSE	FALSE	FALSE	finngen_R10_F5_DEPRESSIO	0.00715502	0.097259	406986	outcome	TRUE	reported	textfile	34654372	5	34654477	0.001852	3e-12	557351	ieu-b-30	white blood cell count || id:ieu-b-30	TRUE	reported	igd	2	TRUE	NA	NA	8.75e-05	557351	6.76e-06	406986	TRUE	0.001052078	8.3e-05	46.25370085	114.3905069	48.77348054
rs4672564	C	A	C	A	-0.010185	-0.00339451	0.500893	0.481629	FALSE	FALSE	FALSE	finngen_R10_F5_DEPRESSIO	0.0071491	0.634917	406986	outcome	TRUE	reported	textfile	210278461	2	211143185	0.001848	3.67e-08	558143	ieu-b-30	white blood cell count || id:ieu-b-30	TRUE	reported	igd	2	TRUE	NA	NA	5.44e-05	558143	5.54e-07	406986	TRUE	0.001291622	5.19e-05	28.95057127	114.3905069	30.37512913
rs4703541	A	G	A	G	-0.036192	0.0185521	0.878793	0.87575	FALSE	FALSE	FALSE	finngen_R10_F5_DEPRESSIO	0.0107986	0.0857946	406986	outcome	TRUE	reported	textfile	72447928	5	71743755	0.002813	7.45e-38	562242	ieu-b-30	white blood cell count || id:ieu-b-30	TRUE	reported	igd	2	TRUE	NA	NA	0.000294331	562242	7.25e-06	406986	TRUE	2.09e-12	0.000279042	156.9323204	114.3905069	165.5334254
rs4704826	A	C	A	C	-0.015601	-0.00290011	0.633681	0.665772	FALSE	FALSE	FALSE	finngen_R10_F5_DEPRESSIO	0.00757854	0.701961	406986	outcome	TRUE	reported	textfile	156965071	5	156392082	0.001876	9.71e-17	562239	ieu-b-30	white blood cell count || id:ieu-b-30	TRUE	reported	igd	2	TRUE	NA	NA	0.000122989	562239	3.6e-07	406986	TRUE	3.45e-07	0.000112997	63.53799395	114.3905069	69.15748729
rs4707609	C	T	C	T	-0.021092	-0.0188993	0.360123	0.26456	FALSE	FALSE	FALSE	finngen_R10_F5_DEPRESSIO	0.00809482	0.0195569	406986	outcome	TRUE	reported	textfile	90236760	6	90946479	0.001914	3.21e-28	560507	ieu-b-30	white blood cell count || id:ieu-b-30	TRUE	reported	igd	2	TRUE	NA	NA	0.00021661	560507	1.34e-05	406986	TRUE	7.88e-08	0.000205028	114.9427076	114.3905069	121.4371758
rs4712614	G	T	G	T	-0.021637	-0.00672166	0.619988	0.642159	FALSE	FALSE	FALSE	finngen_R10_F5_DEPRESSIO	0.00745659	0.367355	406986	outcome	TRUE	reported	textfile	21382534	6	21382765	0.001891	2.79e-30	562225	ieu-b-30	white blood cell count || id:ieu-b-30	TRUE	reported	igd	2	TRUE	NA	NA	0.00023281	562225	2e-06	406986	TRUE	1.72e-11	0.0002206	124.0535236	114.3905069	130.9215181
rs4721650	G	A	G	A	0.015196	-0.0104224	0.209572	0.160176	FALSE	FALSE	FALSE	finngen_R10_F5_DEPRESSIO	0.00974519	0.284849	406986	outcome	TRUE	reported	textfile	2370516	7	2410151	0.002296	3.76e-11	562239	ieu-b-30	white blood cell count || id:ieu-b-30	TRUE	reported	igd	2	TRUE	NA	NA	7.79e-05	562239	2.81e-06	406986	TRUE	0.000512446	7.65e-05	43.01667009	114.3905069	43.80410409
rs4729046	C	T	C	T	-0.036605	0.0221186	0.924065	0.913375	FALSE	FALSE	FALSE	finngen_R10_F5_DEPRESSIO	0.012765	0.0831381	406986	outcome	TRUE	reported	textfile	92594643	7	92223957	0.003489	1.01e-25	562243	ieu-b-30	white blood cell count || id:ieu-b-30	TRUE	reported	igd	2	TRUE	NA	NA	0.000195736	562243	7.38e-06	406986	TRUE	4.29e-08	0.000188042	105.7449222	114.3905069	110.0725134
rs47341	T	C	T	C	0.015865	-0.0113013	0.396441	0.370181	FALSE	FALSE	FALSE	finngen_R10_F5_DEPRESSIO	0.00740739	0.127089	406986	outcome	TRUE	reported	textfile	43164757	22	43560763	0.001975	1.01e-15	506394	ieu-b-30	white blood cell count || id:ieu-b-30	TRUE	reported	igd	2	TRUE	NA	NA	0.00012741	506394	5.72e-06	406986	TRUE	2.38e-05	0.00012045	61.00249415	114.3905069	64.52766544
rs4734879	G	A	G	A	-0.021974	0.00536491	0.276159	0.220719	FALSE	FALSE	FALSE	finngen_R10_F5_DEPRESSIO	0.0086575	0.535466	406986	outcome	TRUE	reported	textfile	105570896	8	106583124	0.002057	1.34e-26	560514	ieu-b-30	white blood cell count || id:ieu-b-30	TRUE	reported	igd	2	TRUE	NA	NA	0.000203552	560514	9.44e-07	406986	TRUE	1.07e-10	0.000193041	108.222952	114.3905069	114.1168189
rs4760	G	A	G	A	-0.070234	0.00973874	0.152719	0.167326	FALSE	FALSE	FALSE	finngen_R10_F5_DEPRESSIO	0.00963336	0.312046	406986	outcome	TRUE	reported	textfile	43648948	19	44153100	0.002594	2.21e-161	560511	ieu-b-30	white blood cell count || id:ieu-b-30	TRUE	reported	igd	2	TRUE	NA	NA	0.001306185	560511	2.51e-06	406986	TRUE	3.02e-63	0.001276572	716.4447329	114.3905069	733.0858942
rs4761234	C	T	C	T	0.015191	-0.00173638	0.4824	0.41217	FALSE	FALSE	FALSE	finngen_R10_F5_DEPRESSIO	0.00725887	0.810944	406986	outcome	TRUE	reported	textfile	69338325	12	69732105	0.001847	2.03e-16	562240	ieu-b-30	white blood cell count || id:ieu-b-30	TRUE	reported	igd	2	TRUE	NA	NA	0.0001203	562240	1.41e-07	406986	TRUE	2.64e-07	0.00011524	64.79992989	114.3905069	67.64550395
rs4789229	T	C	T	C	0.011726	-0.009564	0.644533	0.726402	FALSE	FALSE	FALSE	finngen_R10_F5_DEPRESSIO	0.00799919	0.231845	406986	outcome	TRUE	reported	textfile	75799921	17	73796002	0.001926	1.18e-09	562240	ieu-b-30	white blood cell count || id:ieu-b-30	TRUE	reported	igd	2	TRUE	NA	NA	6.59e-05	562240	3.51e-06	406986	TRUE	0.00240904	6.3e-05	35.42597247	114.3905069	37.06698089
rs4790752	T	C	T	C	-0.017539	0.00941203	0.450783	0.342723	FALSE	FALSE	FALSE	finngen_R10_F5_DEPRESSIO	0.00757289	0.21392	406986	outcome	TRUE	reported	textfile	5212582	17	5115877	0.001845	2.11e-21	562232	ieu-b-30	white blood cell count || id:ieu-b-30	TRUE	reported	igd	2	TRUE	NA	NA	0.000160706	562232	3.8e-06	406986	TRUE	1.85e-07	0.000152318	85.65078037	114.3905069	90.36846704
rs4794820	G	A	G	A	0.07212	0.00343629	0.552137	0.525589	FALSE	FALSE	FALSE	finngen_R10_F5_DEPRESSIO	0.00715692	0.631132	406986	outcome	TRUE	reported	textfile	39933091	17	38089344	0.001861	1e-200	561295	ieu-b-30	white blood cell count || id:ieu-b-30	TRUE	reported	igd	2	TRUE	NA	NA	0.002668509	561295	5.66e-07	406986	TRUE	3.28e-135	0.00257237	1447.577084	114.3905069	1501.822788
rs4805881	C	A	C	A	-0.01642	-0.000387044	0.665284	0.65737	FALSE	FALSE	FALSE	finngen_R10_F5_DEPRESSIO	0.00751135	0.958905	406986	outcome	TRUE	reported	textfile	33405526	19	33896432	0.001984	1.32e-16	562242	ieu-b-30	white blood cell count || id:ieu-b-30	TRUE	reported	igd	2	TRUE	NA	NA	0.000121812	562242	6.52e-09	406986	TRUE	1.02e-07	0.000120077	67.52020383	114.3905069	68.49564662
rs4844390	G	A	G	A	-0.026549	-0.00433672	0.220218	0.219937	FALSE	FALSE	FALSE	finngen_R10_F5_DEPRESSIO	0.00862165	0.614962	406986	outcome	TRUE	reported	textfile	207761504	1	207934849	0.002216	4.97e-33	561301	ieu-b-30	white blood cell count || id:ieu-b-30	TRUE	reported	igd	2	TRUE	NA	NA	0.000255653	561301	6.22e-07	406986	TRUE	1.54e-13	0.000242076	135.9101101	114.3905069	143.5346726
rs4844565	T	A	T	A	-0.011403	-0.00275749	0.410019	0.407164	FALSE	TRUE	FALSE	finngen_R10_F5_DEPRESSIO	0.00726813	0.704395	406986	outcome	TRUE	reported	textfile	207053793	1	207227138	0.001866	1.01e-09	562236	ieu-b-30	white blood cell count || id:ieu-b-30	TRUE	reported	igd	2	TRUE	NA	NA	6.64e-05	562236	3.54e-07	406986	TRUE	0.000241696	6.29e-05	35.37159787	114.3905069	37.34349572
rs4877107	C	T	C	T	0.010359	-0.00130481	0.457254	0.466199	FALSE	FALSE	FALSE	finngen_R10_F5_DEPRESSIO	0.00715877	0.855373	406986	outcome	TRUE	reported	textfile	88768686	9	91383601	0.001856	2.45e-08	560512	ieu-b-30	white blood cell count || id:ieu-b-30	TRUE	reported	igd	2	TRUE	NA	NA	5.56e-05	560512	8.16e-08	406986	TRUE	0.00049918	5.33e-05	29.8556344	114.3905069	31.15155443
rs4909932	G	A	G	A	0.013829	0.000123298	0.59811	0.569927	FALSE	FALSE	FALSE	finngen_R10_F5_DEPRESSIO	0.00720249	0.986342	406986	outcome	TRUE	reported	textfile	10454420	11	10475967	0.001881	2.01e-13	559426	ieu-b-30	white blood cell count || id:ieu-b-30	TRUE	reported	igd	2	TRUE	NA	NA	9.66e-05	559426	7.2e-10	406986	TRUE	1.96e-06	9.19e-05	51.43761662	114.3905069	54.05102849
rs4909945	C	T	C	T	0.011456	-0.002214	0.688902	0.66933	FALSE	FALSE	FALSE	finngen_R10_F5_DEPRESSIO	0.00758262	0.770298	406986	outcome	TRUE	reported	textfile	10652192	11	10673739	0.001986	8.23e-09	560509	ieu-b-30	white blood cell count || id:ieu-b-30	TRUE	reported	igd	2	TRUE	NA	NA	5.94e-05	560509	2.09e-07	406986	TRUE	0.000433198	5.63e-05	31.53233576	114.3905069	33.27419226
rs4924450	A	G	A	G	0.01369	0.00628089	0.706498	0.784174	FALSE	FALSE	FALSE	finngen_R10_F5_DEPRESSIO	0.00875519	0.473133	406986	outcome	TRUE	reported	textfile	40305028	15	40597229	0.002122	1.14e-10	508419	ieu-b-30	white blood cell count || id:ieu-b-30	TRUE	reported	igd	2	TRUE	NA	NA	8.19e-05	508419	1.26e-06	406986	TRUE	0.000165216	7.77e-05	39.51961582	114.3905069	41.62134756
rs4925756	T	C	T	C	-0.014563	-0.00574767	0.691881	0.722664	FALSE	FALSE	FALSE	finngen_R10_F5_DEPRESSIO	0.00800826	0.472932	406986	outcome	TRUE	reported	textfile	247884714	1	248048016	0.002004	3.83e-13	561154	ieu-b-30	white blood cell count || id:ieu-b-30	TRUE	reported	igd	2	TRUE	NA	NA	9.41e-05	561154	1.27e-06	406986	TRUE	3.11e-05	9.04e-05	50.74594754	114.3905069	52.80879583
rs4948097	G	A	G	A	-0.017568	0.0137812	0.758343	0.830602	FALSE	FALSE	FALSE	finngen_R10_F5_DEPRESSIO	0.00953304	0.148282	406986	outcome	TRUE	reported	textfile	55988878	7	56056571	0.002148	3.03e-16	560151	ieu-b-30	white blood cell count || id:ieu-b-30	TRUE	reported	igd	2	TRUE	NA	NA	0.000119404	560151	5.13e-06	406986	TRUE	2.61e-05	0.00011312	63.3712682	114.3905069	66.89229425
rs4970996	C	G	C	G	0.0154	-0.00380948	0.750743	0.793615	FALSE	TRUE	FALSE	finngen_R10_F5_DEPRESSIO	0.00891197	0.669046	406986	outcome	TRUE	reported	textfile	150534113	1	150506589	0.002154	8.97e-13	562241	ieu-b-30	white blood cell count || id:ieu-b-30	TRUE	reported	igd	2	TRUE	NA	NA	9.09e-05	562241	4.49e-07	406986	TRUE	1.65e-05	8.88e-05	49.90793593	114.3905069	51.11519757
rs507778	T	C	T	C	-0.052806	0.00423195	0.333105	0.257952	FALSE	FALSE	FALSE	finngen_R10_F5_DEPRESSIO	0.00819174	0.605427	406986	outcome	TRUE	reported	textfile	32242084	6	32209861	0.001961	1.41e-159	556052	ieu-b-30	white blood cell count || id:ieu-b-30	TRUE	reported	igd	2	TRUE	NA	NA	0.001302361	556052	6.56e-07	406986	TRUE	1.27e-65	0.001238897	689.7431182	114.3905069	725.122457
rs520910	C	T	C	T	-0.024764	-0.0121764	0.067393	0.0533687	FALSE	FALSE	FALSE	finngen_R10_F5_DEPRESSIO	0.0158596	0.44263	406986	outcome	TRUE	reported	textfile	156138257	1	156108048	0.003685	1.87e-11	562239	ieu-b-30	white blood cell count || id:ieu-b-30	TRUE	reported	igd	2	TRUE	NA	NA	8.03e-05	562239	1.45e-06	406986	TRUE	0.00016331	7.71e-05	43.3448944	114.3905069	45.16131782
rs527393	A	G	A	G	-0.02209	-0.0052815	0.467803	0.45777	FALSE	FALSE	FALSE	finngen_R10_F5_DEPRESSIO	0.00717283	0.461535	406986	outcome	TRUE	reported	textfile	168853247	2	169709757	0.001842	4.34e-33	558138	ieu-b-30	white blood cell count || id:ieu-b-30	TRUE	reported	igd	2	TRUE	NA	NA	0.000257609	558138	1.33e-06	406986	TRUE	4.93e-13	0.000242972	135.6445728	114.3905069	143.8176473
rs533483	A	G	A	G	-0.017399	0.00491403	0.243389	0.192471	FALSE	FALSE	FALSE	finngen_R10_F5_DEPRESSIO	0.00909587	0.589025	406986	outcome	TRUE	reported	textfile	234629510	1	234765256	0.002188	1.91e-15	557350	ieu-b-30	white blood cell count || id:ieu-b-30	TRUE	reported	igd	2	TRUE	NA	NA	0.000113443	557350	7.17e-07	406986	TRUE	1.98e-06	0.000111494	62.14798329	114.3905069	63.23447845
rs549302	A	G	A	G	0.020151	0.00749918	0.545007	0.531442	FALSE	FALSE	FALSE	finngen_R10_F5_DEPRESSIO	0.00714671	0.294031	406986	outcome	TRUE	reported	textfile	122413827	6	122734972	0.001843	8.48e-28	562242	ieu-b-30	white blood cell count || id:ieu-b-30	TRUE	reported	igd	2	TRUE	NA	NA	0.000212583	562242	2.71e-06	406986	TRUE	3.26e-10	0.000201386	113.2502598	114.3905069	119.5480608
rs55671712	T	C	T	C	0.018588	0.00616052	0.095812	0.199756	FALSE	FALSE	FALSE	finngen_R10_F5_DEPRESSIO	0.00894599	0.491054	406986	outcome	TRUE	reported	textfile	169755469	1	169724610	0.003119	2.59e-09	562240	ieu-b-30	white blood cell count || id:ieu-b-30	TRUE	reported	igd	2	TRUE	NA	NA	6.32e-05	562240	1.17e-06	406986	TRUE	0.000845948	5.99e-05	33.660469	114.3905069	35.5168612
rs55767800	C	T	C	T	-0.018378	0.00783246	0.632257	0.598592	FALSE	FALSE	FALSE	finngen_R10_F5_DEPRESSIO	0.00728271	0.282156	406986	outcome	TRUE	reported	textfile	17771653	17	17674967	0.002003	4.71e-20	508419	ieu-b-30	white blood cell count || id:ieu-b-30	TRUE	reported	igd	2	TRUE	NA	NA	0.000165555	508419	2.84e-06	406986	TRUE	1.06e-07	0.00015706	79.86432588	114.3905069	84.18497665
rs55964818	C	T	C	T	-0.036254	0.00261961	0.567337	0.579222	FALSE	FALSE	FALSE	finngen_R10_F5_DEPRESSIO	0.00725952	0.718211	406986	outcome	TRUE	reported	textfile	129593625	8	130605871	0.00186	1.54e-84	562237	ieu-b-30	white blood cell count || id:ieu-b-30	TRUE	reported	igd	2	TRUE	NA	NA	0.000675266	562237	3.2e-07	406986	TRUE	4.62e-35	0.000645257	363.0203083	114.3905069	379.9145901
rs55978995	A	C	A	C	0.013869	-0.00196064	0.16913	0.0973535	FALSE	FALSE	FALSE	finngen_R10_F5_DEPRESSIO	0.0120822	0.871089	406986	outcome	TRUE	reported	textfile	73052759	13	73626897	0.002466	1.9e-08	562214	ieu-b-30	white blood cell count || id:ieu-b-30	TRUE	reported	igd	2	TRUE	NA	NA	5.63e-05	562214	6.47e-08	406986	TRUE	0.000430177	5.41e-05	30.39468233	114.3905069	31.63036123
rs560194	C	T	C	T	-0.013586	0.00113499	0.530014	0.511848	FALSE	FALSE	FALSE	finngen_R10_F5_DEPRESSIO	0.00715382	0.873941	406986	outcome	TRUE	reported	textfile	10528561	6	10528794	0.001843	1.76e-13	559430	ieu-b-30	white blood cell count || id:ieu-b-30	TRUE	reported	igd	2	TRUE	NA	NA	9.71e-05	559430	6.18e-08	406986	TRUE	3.12e-06	9.2e-05	51.44813269	114.3905069	54.3416161
rs56188865	C	T	C	T	-0.027014	-0.00129576	0.374222	0.358896	FALSE	FALSE	FALSE	finngen_R10_F5_DEPRESSIO	0.00746766	0.862245	406986	outcome	TRUE	reported	textfile	247442974	1	247606276	0.001899	7e-46	561158	ieu-b-30	white blood cell count || id:ieu-b-30	TRUE	reported	igd	2	TRUE	NA	NA	0.000360485	561158	7.4e-08	406986	TRUE	9.85e-20	0.000341788	191.8622204	114.3905069	202.3614868
rs56378716	G	A	G	A	0.107631	0.0151917	0.01278	0.0322339	FALSE	FALSE	FALSE	finngen_R10_F5_DEPRESSIO	0.020019	0.447933	406986	outcome	TRUE	reported	textfile	58279141	17	56356502	0.008291	1.7e-38	561450	ieu-b-30	white blood cell count || id:ieu-b-30	TRUE	reported	igd	2	TRUE	NA	NA	0.000300069	561450	1.41e-06	406986	TRUE	4.6e-15	0.000292314	164.1670723	114.3905069	168.5236747
rs56388170	T	G	T	G	0.059326	-0.00010674	0.294509	0.283299	FALSE	FALSE	FALSE	finngen_R10_F5_DEPRESSIO	0.00794682	0.989283	406986	outcome	TRUE	reported	textfile	28684757	7	28724374	0.002043	2.73e-185	561153	ieu-b-30	white blood cell count || id:ieu-b-30	TRUE	reported	igd	2	TRUE	NA	NA	0.00150045	561153	4.43e-10	406986	TRUE	5.94e-79	0.001462548	821.9124559	114.3905069	843.2442755
rs571497	A	G	A	G	-0.036357	0.00235246	0.154843	0.124725	FALSE	FALSE	FALSE	finngen_R10_F5_DEPRESSIO	0.0108589	0.828491	406986	outcome	TRUE	reported	textfile	7762944	19	7827830	0.002584	6.32e-45	559429	ieu-b-30	white blood cell count || id:ieu-b-30	TRUE	reported	igd	2	TRUE	NA	NA	0.000353748	559429	1.15e-07	406986	TRUE	3.09e-19	0.000345967	193.6104288	114.3905069	197.9662068
rs5746451	C	T	C	T	0.019536	-0.00875114	0.504194	0.497888	FALSE	FALSE	FALSE	finngen_R10_F5_DEPRESSIO	0.00713312	0.219886	406986	outcome	TRUE	reported	textfile	17643254	22	18126020	0.001849	4.61e-26	561295	ieu-b-30	white blood cell count || id:ieu-b-30	TRUE	reported	igd	2	TRUE	NA	NA	0.000198848	561295	3.7e-06	406986	TRUE	3.31e-09	0.000190814	107.1231275	114.3905069	111.6342531
rs5746990	A	G	A	G	-0.015117	-0.000407722	0.622693	0.588044	FALSE	FALSE	FALSE	finngen_R10_F5_DEPRESSIO	0.00725856	0.955205	406986	outcome	TRUE	reported	textfile	17082646	22	17563536	0.001903	2.05e-15	562236	ieu-b-30	white blood cell count || id:ieu-b-30	TRUE	reported	igd	2	TRUE	NA	NA	0.000112225	562236	7.75e-09	406986	TRUE	3.31e-07	0.000107382	60.38009763	114.3905069	63.10352932
rs57871178	C	T	C	T	-0.013314	0.0170423	0.17625	0.176606	FALSE	FALSE	FALSE	finngen_R10_F5_DEPRESSIO	0.00935782	0.0685788	406986	outcome	TRUE	reported	textfile	85197925	2	85425048	0.002414	3.55e-08	562237	ieu-b-30	white blood cell count || id:ieu-b-30	TRUE	reported	igd	2	TRUE	NA	NA	5.41e-05	562237	8.15e-06	406986	TRUE	0.028754088	5.15e-05	28.94089026	114.3905069	30.41883476
rs579721	A	G	A	G	-0.012287	0.00613351	0.283654	0.222369	FALSE	FALSE	FALSE	finngen_R10_F5_DEPRESSIO	0.00860311	0.475883	406986	outcome	TRUE	reported	textfile	60066845	11	59834318	0.002033	1.55e-09	562243	ieu-b-30	white blood cell count || id:ieu-b-30	TRUE	reported	igd	2	TRUE	NA	NA	6.5e-05	562243	1.25e-06	406986	TRUE	0.000742647	6.14e-05	34.49710279	114.3905069	36.52724851
rs59085061	G	A	G	A	-0.050292	-0.0233598	0.040472	0.073579	FALSE	FALSE	FALSE	finngen_R10_F5_DEPRESSIO	0.0135946	0.0857393	406986	outcome	TRUE	reported	textfile	87921701	10	89681458	0.004692	9e-27	559446	ieu-b-30	white blood cell count || id:ieu-b-30	TRUE	reported	igd	2	TRUE	NA	NA	0.000205322	559446	7.25e-06	406986	TRUE	1.62e-08	0.000196445	109.9213546	114.3905069	114.8898882
rs59241311	A	G	A	G	-0.01718	0.00505495	0.099621	0.0793325	FALSE	FALSE	FALSE	finngen_R10_F5_DEPRESSIO	0.0133049	0.703997	406986	outcome	TRUE	reported	textfile	2396872	12	2506038	0.00307	2.24e-08	561302	ieu-b-30	white blood cell count || id:ieu-b-30	TRUE	reported	igd	2	TRUE	NA	NA	5.58e-05	561302	3.55e-07	406986	TRUE	0.000841611	5.29e-05	29.72149199	114.3905069	31.31623678
rs60190483	C	T	C	T	-0.031395	0.0125	0.057277	0.0496108	FALSE	FALSE	FALSE	finngen_R10_F5_DEPRESSIO	0.0163277	0.443934	406986	outcome	TRUE	reported	textfile	70158113	2	70385245	0.003962	2.43e-15	562202	ieu-b-30	white blood cell count || id:ieu-b-30	TRUE	reported	igd	2	TRUE	NA	NA	0.000111674	562202	1.44e-06	406986	TRUE	5.32e-06	0.000106443	59.84838111	114.3905069	62.790224
rs6029234	C	G	C	G	0.024169	-0.00916111	0.624198	0.596011	FALSE	TRUE	FALSE	finngen_R10_F5_DEPRESSIO	0.00727796	0.208122	406986	outcome	TRUE	reported	textfile	40630638	20	39259278	0.001905	7.57e-37	561154	ieu-b-30	white blood cell count || id:ieu-b-30	TRUE	reported	igd	2	TRUE	NA	NA	0.000286762	561154	3.89e-06	406986	TRUE	3.67e-13	0.000274049	153.8255117	114.3905069	160.9634987
rs6045615	C	A	C	A	-0.019319	0.0135189	0.330205	0.306848	FALSE	FALSE	FALSE	finngen_R10_F5_DEPRESSIO	0.00775729	0.0813804	406986	outcome	TRUE	reported	textfile	1950936	20	1931582	0.001982	1.99e-22	560509	ieu-b-30	white blood cell count || id:ieu-b-30	TRUE	reported	igd	2	TRUE	NA	NA	0.000169476	560509	7.46e-06	406986	TRUE	5.88e-07	0.000165092	92.55024483	114.3905069	95.00839569
rs60466842	A	C	A	C	-0.029716	-0.0370799	0.087587	0.0557374	FALSE	FALSE	FALSE	finngen_R10_F5_DEPRESSIO	0.0156736	0.0179937	406986	outcome	TRUE	reported	textfile	7985209	7	8024840	0.003269	1.04e-19	562237	ieu-b-30	white blood cell count || id:ieu-b-30	TRUE	reported	igd	2	TRUE	NA	NA	0.00014695	562237	1.38e-05	406986	TRUE	4.34e-05	0.000141137	79.36353207	114.3905069	82.63249351
rs6051431	T	C	T	C	0.011858	-0.0130153	0.351093	0.366658	FALSE	FALSE	FALSE	finngen_R10_F5_DEPRESSIO	0.00739912	0.0785706	406986	outcome	TRUE	reported	textfile	2851344	20	2831990	0.001931	8.44e-10	562230	ieu-b-30	white blood cell count || id:ieu-b-30	TRUE	reported	igd	2	TRUE	NA	NA	6.71e-05	562230	7.6e-06	406986	TRUE	0.008302127	6.41e-05	36.02448777	114.3905069	37.71015734
rs6055955	T	C	T	C	-0.022202	-0.00752517	0.508614	0.485381	FALSE	FALSE	FALSE	finngen_R10_F5_DEPRESSIO	0.00714851	0.292483	406986	outcome	TRUE	reported	textfile	8623534	20	8604181	0.001845	2.63e-33	560513	ieu-b-30	white blood cell count || id:ieu-b-30	TRUE	reported	igd	2	TRUE	NA	NA	0.000258283	560513	2.72e-06	406986	TRUE	2.5e-12	0.000246391	138.1390424	114.3905069	144.8076333
rs6062468	T	C	T	C	0.010809	0.0124861	0.508105	0.440277	FALSE	FALSE	FALSE	finngen_R10_F5_DEPRESSIO	0.00722211	0.083832	406986	outcome	TRUE	reported	textfile	63637602	20	62268955	0.001937	2.46e-08	506687	ieu-b-30	white blood cell count || id:ieu-b-30	TRUE	reported	igd	2	TRUE	NA	NA	6.15e-05	506687	7.34e-06	406986	TRUE	0.014816355	5.84e-05	29.5930902	114.3905069	31.13951128
rs60695341	T	C	T	C	-0.029901	0.0140307	0.197348	0.215687	FALSE	FALSE	FALSE	finngen_R10_F5_DEPRESSIO	0.00870164	0.10687	406986	outcome	TRUE	reported	textfile	50718074	15	51010271	0.002312	3.2e-38	562209	ieu-b-30	white blood cell count || id:ieu-b-30	TRUE	reported	igd	2	TRUE	NA	NA	0.00029742	562209	6.39e-06	406986	TRUE	8.54e-13	0.000283244	159.2871423	114.3905069	167.261415
rs61739285	T	C	T	C	-0.033699	0.00572748	0.033259	0.0524796	FALSE	FALSE	FALSE	finngen_R10_F5_DEPRESSIO	0.0160186	0.720679	406986	outcome	TRUE	reported	textfile	27469476	16	27480797	0.005207	9.98e-11	560511	ieu-b-30	white blood cell count || id:ieu-b-30	TRUE	reported	igd	2	TRUE	NA	NA	7.47e-05	560511	3.14e-07	406986	TRUE	8.66e-05	7.3e-05	40.93526954	114.3905069	41.88503396
rs61863767	T	C	T	C	0.043116	-0.0289542	0.596247	0.582057	FALSE	FALSE	FALSE	finngen_R10_F5_DEPRESSIO	0.00723557	6.29e-05	406986	outcome	TRUE	reported	textfile	97324669	10	99084426	0.001874	4.56e-117	562236	ieu-b-30	white blood cell count || id:ieu-b-30	TRUE	reported	igd	2	TRUE	NA	NA	0.000940615	562236	3.93e-05	406986	TRUE	1.94e-32	0.000895053	503.6802099	114.3905069	529.3437058
rs62007171	C	T	C	T	-0.015451	-0.0180981	0.291138	0.330737	FALSE	FALSE	FALSE	finngen_R10_F5_DEPRESSIO	0.00760801	0.017368	406986	outcome	TRUE	reported	textfile	77013944	15	77306285	0.002058	6.22e-14	562230	ieu-b-30	white blood cell count || id:ieu-b-30	TRUE	reported	igd	2	TRUE	NA	NA	0.000100246	562230	1.39e-05	406986	TRUE	0.002264062	9.85e-05	55.40628579	114.3905069	56.36667852
rs62019353	C	T	C	T	0.011729	0.00648162	0.27272	0.206146	FALSE	FALSE	FALSE	finngen_R10_F5_DEPRESSIO	0.00885544	0.464207	406986	outcome	TRUE	reported	textfile	90390451	15	90933683	0.002072	1.54e-08	562243	ieu-b-30	white blood cell count || id:ieu-b-30	TRUE	reported	igd	2	TRUE	NA	NA	5.7e-05	562243	1.32e-06	406986	TRUE	0.001866791	5.46e-05	30.68434199	114.3905069	32.04368622
rs62089697	A	G	A	G	0.017652	0.00230769	0.172097	0.171819	FALSE	FALSE	FALSE	finngen_R10_F5_DEPRESSIO	0.00948482	0.807771	406986	outcome	TRUE	reported	textfile	2823031	17	2726325	0.002518	2.48e-12	562238	ieu-b-30	white blood cell count || id:ieu-b-30	TRUE	reported	igd	2	TRUE	NA	NA	8.74e-05	562238	1.45e-07	406986	TRUE	1.32e-05	8.88e-05	49.92611844	114.3905069	49.14466579
rs62194505	A	G	A	G	-0.010877	0.0037425	0.382331	0.433103	FALSE	FALSE	FALSE	finngen_R10_F5_DEPRESSIO	0.00721852	0.604139	406986	outcome	TRUE	reported	textfile	237956297	2	238864939	0.001937	2e-08	557048	ieu-b-30	white blood cell count || id:ieu-b-30	TRUE	reported	igd	2	TRUE	NA	NA	5.66e-05	557048	6.6e-07	406986	TRUE	0.001136213	5.59e-05	31.12855056	114.3905069	31.53254438
rs62270938	T	C	T	C	0.016035	0.00661875	0.177104	0.107101	FALSE	FALSE	FALSE	finngen_R10_F5_DEPRESSIO	0.0116329	0.569378	406986	outcome	TRUE	reported	textfile	128468214	3	128187057	0.002454	6.59e-11	561154	ieu-b-30	white blood cell count || id:ieu-b-30	TRUE	reported	igd	2	TRUE	NA	NA	7.61e-05	561154	7.95e-07	406986	TRUE	0.000142755	7.49e-05	42.05855136	114.3905069	42.69615946
rs62311395	G	A	G	A	-0.025247	0.0340716	0.061901	0.059625	FALSE	FALSE	FALSE	finngen_R10_F5_DEPRESSIO	0.0153911	0.0268479	406986	outcome	TRUE	reported	textfile	82485058	4	83406211	0.003841	5.09e-11	561301	ieu-b-30	white blood cell count || id:ieu-b-30	TRUE	reported	igd	2	TRUE	NA	NA	7.7e-05	561301	1.2e-05	406986	TRUE	0.009998213	7.4e-05	41.55490688	114.3905069	43.20469521
rs62345144	C	G	C	G	-0.034084	-0.0502657	0.024821	0.00774855	FALSE	TRUE	FALSE	finngen_R10_F5_DEPRESSIO	0.0414383	0.22512	406986	outcome	TRUE	reported	textfile	145202044	4	146123196	0.006181	3.58e-08	561295	ieu-b-30	white blood cell count || id:ieu-b-30	TRUE	reported	igd	2	TRUE	NA	NA	5.42e-05	561295	3.62e-06	406986	TRUE	0.008014837	5.62e-05	31.56812407	114.3905069	30.40770379
rs62466318	T	C	T	C	-0.021214	0.00677208	0.202209	0.192257	FALSE	FALSE	FALSE	finngen_R10_F5_DEPRESSIO	0.00909667	0.4566	406986	outcome	TRUE	reported	textfile	73627755	7	73042085	0.002399	9.8e-19	508416	ieu-b-30	white blood cell count || id:ieu-b-30	TRUE	reported	igd	2	TRUE	NA	NA	0.00015378	508416	1.36e-06	406986	TRUE	9.23e-08	0.000145199	73.83211403	114.3905069	78.19601713
rs62510269	G	A	G	A	-0.036092	-0.012717	0.14573	0.15023	FALSE	FALSE	FALSE	finngen_R10_F5_DEPRESSIO	0.0100405	0.205307	406986	outcome	TRUE	reported	textfile	78100108	8	79012343	0.002609	1.77e-43	562239	ieu-b-30	white blood cell count || id:ieu-b-30	TRUE	reported	igd	2	TRUE	NA	NA	0.000340257	562239	3.94e-06	406986	TRUE	1.25e-15	0.000324337	182.4132227	114.3905069	191.3699481
rs626416	C	G	C	G	-0.016605	0.00211298	0.762943	0.8099	FALSE	TRUE	FALSE	finngen_R10_F5_DEPRESSIO	0.00911881	0.816758	406986	outcome	TRUE	reported	textfile	76711764	9	79326680	0.002181	2.81e-14	547355	ieu-b-30	white blood cell count || id:ieu-b-30	TRUE	reported	igd	2	TRUE	NA	NA	0.00010589	547355	1.32e-07	406986	TRUE	1.62e-06	9.97e-05	54.59633024	114.3905069	57.96507855
rs630505	C	T	C	T	0.012464	7.98e-05	0.265394	0.251565	FALSE	FALSE	FALSE	finngen_R10_F5_DEPRESSIO	0.00824416	0.992281	406986	outcome	TRUE	reported	textfile	111195294	1	111737916	0.002102	3.13e-09	560509	ieu-b-30	white blood cell count || id:ieu-b-30	TRUE	reported	igd	2	TRUE	NA	NA	6.27e-05	560509	2.3e-10	406986	TRUE	0.000123828	6.06e-05	33.95453571	114.3905069	35.16004784
rs632887	G	A	G	A	0.01204	-0.00670245	0.411004	0.385827	FALSE	FALSE	FALSE	finngen_R10_F5_DEPRESSIO	0.00735714	0.362289	406986	outcome	TRUE	reported	textfile	3283185	12	3392351	0.001921	3.75e-10	560507	ieu-b-30	white blood cell count || id:ieu-b-30	TRUE	reported	igd	2	TRUE	NA	NA	7.01e-05	560507	2.04e-06	406986	TRUE	0.000747392	7.02e-05	39.34153821	114.3905069	39.28242085
rs633323	T	A	T	A	0.014666	-0.000722428	0.697507	0.733173	FALSE	TRUE	FALSE	finngen_R10_F5_DEPRESSIO	0.0080756	0.928718	406986	outcome	TRUE	reported	textfile	31240178	2	31463044	0.002007	2.87e-13	561149	ieu-b-30	white blood cell count || id:ieu-b-30	TRUE	reported	igd	2	TRUE	NA	NA	9.52e-05	561149	1.97e-08	406986	TRUE	3.02e-06	9.08e-05	50.93699523	114.3905069	53.39844575
rs6421984	C	T	C	T	0.038666	-0.00675134	0.514549	0.432877	FALSE	FALSE	FALSE	finngen_R10_F5_DEPRESSIO	0.00723834	0.350964	406986	outcome	TRUE	reported	textfile	305619	11	305619	0.001952	2.79e-87	500261	ieu-b-30	white blood cell count || id:ieu-b-30	TRUE	reported	igd	2	TRUE	NA	NA	0.000783725	500261	2.14e-06	406986	TRUE	2.98e-36	0.000746897	373.9211515	114.3905069	392.3727755
rs6426584	T	A	T	A	-0.01152	0.0141946	0.334952	0.242817	FALSE	TRUE	FALSE	finngen_R10_F5_DEPRESSIO	0.00834105	0.0887973	406986	outcome	TRUE	reported	textfile	227187248	1	227374949	0.001951	3.66e-09	562239	ieu-b-30	white blood cell count || id:ieu-b-30	TRUE	reported	igd	2	TRUE	NA	NA	6.2e-05	562239	7.12e-06	406986	TRUE	0.011404138	5.91e-05	33.24417974	114.3905069	34.8650602
rs6429582	C	T	C	T	-0.018823	0.00059509	0.435077	0.421545	FALSE	FALSE	FALSE	finngen_R10_F5_DEPRESSIO	0.0072331	0.934429	406986	outcome	TRUE	reported	textfile	45856171	1	46321843	0.001853	3.25e-24	557354	ieu-b-30	white blood cell count || id:ieu-b-30	TRUE	reported	igd	2	TRUE	NA	NA	0.000185104	557354	1.66e-08	406986	TRUE	6.3e-11	0.000174166	97.08860743	114.3905069	103.1874418
rs6440053	A	T	A	T	-0.014128	0.007981	0.842254	0.823767	FALSE	TRUE	FALSE	finngen_R10_F5_DEPRESSIO	0.00938061	0.394882	406986	outcome	TRUE	reported	textfile	141940670	3	141659512	0.002541	2.76e-08	561158	ieu-b-30	white blood cell count || id:ieu-b-30	TRUE	reported	igd	2	TRUE	NA	NA	5.51e-05	561158	1.78e-06	406986	TRUE	0.003105007	5.3e-05	29.76455896	114.3905069	30.91377505
rs6440732	A	C	A	C	0.023275	-0.0060252	0.827718	0.836739	FALSE	FALSE	FALSE	finngen_R10_F5_DEPRESSIO	0.00965746	0.532699	406986	outcome	TRUE	reported	textfile	151272722	3	150990510	0.002437	1.35e-21	560513	ieu-b-30	white blood cell count || id:ieu-b-30	TRUE	reported	igd	2	TRUE	NA	NA	0.00016271	560513	9.56e-07	406986	TRUE	1.07e-08	0.000154501	86.61296853	114.3905069	91.21543234
rs6445826	C	T	C	T	0.01247	-0.00390328	0.498475	0.556517	FALSE	FALSE	FALSE	finngen_R10_F5_DEPRESSIO	0.00723818	0.589705	406986	outcome	TRUE	reported	textfile	56814971	3	56848999	0.001887	4.03e-11	561148	ieu-b-30	white blood cell count || id:ieu-b-30	TRUE	reported	igd	2	TRUE	NA	NA	7.78e-05	561148	7.15e-07	406986	TRUE	0.000107043	7.77e-05	43.63234056	114.3905069	43.67059475
rs6458354	T	C	T	C	0.014462	-4.41e-05	0.707553	0.688729	FALSE	FALSE	FALSE	finngen_R10_F5_DEPRESSIO	0.00770868	0.995439	406986	outcome	TRUE	reported	textfile	43846453	6	43814190	0.00202	8.36e-13	562236	ieu-b-30	white blood cell count || id:ieu-b-30	TRUE	reported	igd	2	TRUE	NA	NA	9.12e-05	562236	8.03e-11	406986	TRUE	3.57e-06	8.66e-05	48.66845444	114.3905069	51.25709342
rs6474514	C	T	C	T	0.011055	0.00424264	0.41173	0.473008	FALSE	FALSE	FALSE	finngen_R10_F5_DEPRESSIO	0.00716485	0.553753	406986	outcome	TRUE	reported	textfile	38977750	8	38835269	0.001872	3.59e-09	557353	ieu-b-30	white blood cell count || id:ieu-b-30	TRUE	reported	igd	2	TRUE	NA	NA	6.26e-05	557353	8.62e-07	406986	TRUE	0.000708635	5.92e-05	32.99827212	114.3905069	34.87432456
rs6476883	A	G	A	G	-0.011492	0.0137154	0.437247	0.344523	FALSE	FALSE	FALSE	finngen_R10_F5_DEPRESSIO	0.00749728	0.0673426	406986	outcome	TRUE	reported	textfile	4654774	9	4654774	0.001857	6.27e-10	562241	ieu-b-30	white blood cell count || id:ieu-b-30	TRUE	reported	igd	2	TRUE	NA	NA	6.81e-05	562241	8.22e-06	406986	TRUE	0.008876492	6.5e-05	36.54391583	114.3905069	38.29723566
rs6479830	C	T	C	T	-0.012414	0.00264151	0.715242	0.726539	FALSE	FALSE	FALSE	finngen_R10_F5_DEPRESSIO	0.00800871	0.741529	406986	outcome	TRUE	reported	textfile	62658979	10	64418739	0.002033	1.05e-09	561158	ieu-b-30	white blood cell count || id:ieu-b-30	TRUE	reported	igd	2	TRUE	NA	NA	6.64e-05	561158	2.67e-07	406986	TRUE	0.000208969	6.28e-05	35.2284305	114.3905069	37.28625152
rs6500550	T	C	T	C	-0.02072	-0.0111929	0.304495	0.28985	FALSE	FALSE	FALSE	finngen_R10_F5_DEPRESSIO	0.00787173	0.155054	406986	outcome	TRUE	reported	textfile	3696240	16	3746241	0.002036	2.65e-24	557349	ieu-b-30	white blood cell count || id:ieu-b-30	TRUE	reported	igd	2	TRUE	NA	NA	0.000185788	557349	4.97e-06	406986	TRUE	3.2e-08	0.00018184	101.366527	114.3905069	103.5676101
rs6502608	A	G	A	G	0.014711	-0.0177782	0.707085	0.675537	FALSE	FALSE	FALSE	finngen_R10_F5_DEPRESSIO	0.00763486	0.0198829	406986	outcome	TRUE	reported	textfile	1413133	17	1316427	0.002078	1.5e-12	560833	ieu-b-30	white blood cell count || id:ieu-b-30	TRUE	reported	igd	2	TRUE	NA	NA	8.94e-05	560833	1.33e-05	406986	TRUE	0.004830006	8.96e-05	50.28038201	114.3905069	50.11795069
rs6554195	T	G	T	G	-0.019466	0.0165083	0.483581	0.469109	FALSE	FALSE	FALSE	finngen_R10_F5_DEPRESSIO	0.00717129	0.0213354	406986	outcome	TRUE	reported	textfile	54634547	4	55500714	0.00184	3.9e-26	560151	ieu-b-30	white blood cell count || id:ieu-b-30	TRUE	reported	igd	2	TRUE	NA	NA	0.000199769	560151	1.3e-05	406986	TRUE	3.21e-07	0.000189258	106.0329005	114.3905069	111.9226004
rs6583435	A	C	A	C	0.016915	0.0110952	0.679683	0.725169	FALSE	FALSE	FALSE	finngen_R10_F5_DEPRESSIO	0.00799246	0.165073	406986	outcome	TRUE	reported	textfile	50253809	7	50293405	0.001968	8.7e-18	562242	ieu-b-30	white blood cell count || id:ieu-b-30	TRUE	reported	igd	2	TRUE	NA	NA	0.000131376	562242	4.74e-06	406986	TRUE	6.42e-06	0.000124583	70.05453343	114.3905069	73.87437439
rs6590806	A	G	A	G	0.01608	0.0122117	0.250457	0.2209	FALSE	FALSE	FALSE	finngen_R10_F5_DEPRESSIO	0.00860695	0.155953	406986	outcome	TRUE	reported	textfile	100679517	11	100550248	0.002128	4.28e-14	559070	ieu-b-30	white blood cell count || id:ieu-b-30	TRUE	reported	igd	2	TRUE	NA	NA	0.000102122	559070	4.95e-06	406986	TRUE	0.000130686	9.71e-05	54.27984636	114.3905069	57.0990446
rs6667709	T	C	T	C	-0.013844	-0.0065767	0.370088	0.411345	FALSE	FALSE	FALSE	finngen_R10_F5_DEPRESSIO	0.00726023	0.365014	406986	outcome	TRUE	reported	textfile	41736272	1	42201943	0.001923	6.3e-13	557349	ieu-b-30	white blood cell count || id:ieu-b-30	TRUE	reported	igd	2	TRUE	NA	NA	9.3e-05	557349	2.02e-06	406986	TRUE	6.66e-05	8.94e-05	49.80839413	114.3905069	51.82801941
rs6679677	A	C	A	C	-0.051839	0.0077809	0.099992	0.146341	FALSE	FALSE	FALSE	finngen_R10_F5_DEPRESSIO	0.0100581	0.43917	406986	outcome	TRUE	reported	textfile	113761186	1	114303808	0.003052	1.14e-64	558294	ieu-b-30	white blood cell count || id:ieu-b-30	TRUE	reported	igd	2	TRUE	NA	NA	0.000516486	558294	1.47e-06	406986	TRUE	1.63e-25	0.000483676	270.1633074	114.3905069	288.4989068
rs6684709	C	G	C	G	-0.020589	0.00615859	0.620492	0.712883	FALSE	TRUE	FALSE	finngen_R10_F5_DEPRESSIO	0.00790416	0.435886	406986	outcome	TRUE	reported	textfile	23523531	1	23850023	0.001895	1.84e-27	561156	ieu-b-30	white blood cell count || id:ieu-b-30	TRUE	reported	igd	2	TRUE	NA	NA	0.000210319	561156	1.49e-06	406986	TRUE	1.11e-10	0.000199645	112.0537514	114.3905069	118.0462183
rs672058	T	C	T	C	0.018163	0.0119417	0.880458	0.81347	FALSE	FALSE	FALSE	finngen_R10_F5_DEPRESSIO	0.009166	0.192634	406986	outcome	TRUE	reported	textfile	116893305	11	116764021	0.002846	1.81e-10	560510	ieu-b-30	white blood cell count || id:ieu-b-30	TRUE	reported	igd	2	TRUE	NA	NA	7.27e-05	560510	4.17e-06	406986	TRUE	0.001646617	6.94e-05	38.92658443	114.3905069	40.7291526
rs6731993	T	A	T	A	0.022535	0.0014372	0.407782	0.337404	FALSE	TRUE	FALSE	finngen_R10_F5_DEPRESSIO	0.00756714	0.849366	406986	outcome	TRUE	reported	textfile	65414963	2	65642097	0.001877	3.7e-33	562235	ieu-b-30	white blood cell count || id:ieu-b-30	TRUE	reported	igd	2	TRUE	NA	NA	0.000256306	562235	8.86e-08	406986	TRUE	2.26e-14	0.000245276	137.9360049	114.3905069	144.1406843
rs6734238	G	A	G	A	0.036475	0.0119738	0.402192	0.302946	FALSE	FALSE	FALSE	finngen_R10_F5_DEPRESSIO	0.00777713	0.123655	406986	outcome	TRUE	reported	textfile	113083453	2	113841030	0.001959	2.59e-77	503530	ieu-b-30	white blood cell count || id:ieu-b-30	TRUE	reported	igd	2	TRUE	NA	NA	0.000688017	503530	5.82e-06	406986	TRUE	1.29e-29	0.000639758	322.3423035	114.3905069	346.6743653
rs67491878	C	A	C	A	0.011131	0.011772	0.60436	0.638133	FALSE	FALSE	FALSE	finngen_R10_F5_DEPRESSIO	0.00744746	0.113953	406986	outcome	TRUE	reported	textfile	80245324	18	78003207	0.001914	6.15e-09	562238	ieu-b-30	white blood cell count || id:ieu-b-30	TRUE	reported	igd	2	TRUE	NA	NA	6.02e-05	562238	6.14e-06	406986	TRUE	0.010330322	5.93e-05	33.31491043	114.3905069	33.82084847
rs6755895	C	T	C	T	-0.023327	-0.00421371	0.231769	0.215291	FALSE	FALSE	FALSE	finngen_R10_F5_DEPRESSIO	0.00871309	0.628665	406986	outcome	TRUE	reported	textfile	231715085	2	232579795	0.002239	2.14e-25	558136	ieu-b-30	white blood cell count || id:ieu-b-30	TRUE	reported	igd	2	TRUE	NA	NA	0.00019444	558136	5.75e-07	406986	TRUE	1.58e-10	0.000193774	108.1726805	114.3905069	108.5449422
rs67684915	G	C	G	C	-0.0225	0.0108421	0.19513	0.210504	FALSE	TRUE	FALSE	finngen_R10_F5_DEPRESSIO	0.00878959	0.217384	406986	outcome	TRUE	reported	textfile	4213686	12	4322852	0.002347	9.67e-22	561158	ieu-b-30	white blood cell count || id:ieu-b-30	TRUE	reported	igd	2	TRUE	NA	NA	0.000163751	561158	3.74e-06	406986	TRUE	1.32e-07	0.000159017	89.24779466	114.3905069	91.90494025
rs6779340	G	C	G	C	-0.017511	0.00139297	0.336941	0.298108	FALSE	TRUE	FALSE	finngen_R10_F5_DEPRESSIO	0.00782181	0.858654	406986	outcome	TRUE	reported	textfile	58047974	3	58033701	0.001961	4.51e-19	561300	ieu-b-30	white blood cell count || id:ieu-b-30	TRUE	reported	igd	2	TRUE	NA	NA	0.00014204	561300	7.79e-08	406986	TRUE	1.57e-08	0.000137012	76.91497953	114.3905069	79.73825159
rs6831590	T	G	T	G	-0.0184	0.000915397	0.367282	0.39221	FALSE	FALSE	FALSE	finngen_R10_F5_DEPRESSIO	0.00730459	0.900272	406986	outcome	TRUE	reported	textfile	6942049	4	6943776	0.001904	4.54e-22	562238	ieu-b-30	white blood cell count || id:ieu-b-30	TRUE	reported	igd	2	TRUE	NA	NA	0.000166078	562238	3.86e-08	406986	TRUE	6.98e-10	0.000157353	88.48353589	114.3905069	93.3902973
rs6854855	G	A	G	A	0.016404	-0.000284598	0.486909	0.442655	FALSE	FALSE	FALSE	finngen_R10_F5_DEPRESSIO	0.00720759	0.968503	406986	outcome	TRUE	reported	textfile	151326009	4	152247161	0.001855	9.69e-19	562240	ieu-b-30	white blood cell count || id:ieu-b-30	TRUE	reported	igd	2	TRUE	NA	NA	0.000139069	562240	3.83e-09	406986	TRUE	1.2e-08	0.000134453	75.60496333	114.3905069	78.20088956
rs6877725	C	T	C	T	-0.020573	-0.000648891	0.445441	0.523921	FALSE	FALSE	FALSE	finngen_R10_F5_DEPRESSIO	0.00714855	0.927673	406986	outcome	TRUE	reported	textfile	69314796	5	68610623	0.00186	2.12e-28	561291	ieu-b-30	white blood cell count || id:ieu-b-30	TRUE	reported	igd	2	TRUE	NA	NA	0.000217916	561291	2.02e-08	406986	TRUE	1.23e-12	0.000209104	117.3925531	114.3905069	122.34025
rs6878780	C	T	C	T	0.013254	-0.00365714	0.426771	0.528397	FALSE	FALSE	FALSE	finngen_R10_F5_DEPRESSIO	0.00715803	0.609411	406986	outcome	TRUE	reported	textfile	122758045	5	122093740	0.001858	1.02e-12	562219	ieu-b-30	white blood cell count || id:ieu-b-30	TRUE	reported	igd	2	TRUE	NA	NA	9.05e-05	562219	6.41e-07	406986	TRUE	2.3e-05	8.6e-05	48.32682738	114.3905069	50.88649207
rs6924387	G	A	G	A	0.016547	-0.00429398	0.412477	0.432787	FALSE	FALSE	FALSE	finngen_R10_F5_DEPRESSIO	0.0072291	0.552521	406986	outcome	TRUE	reported	textfile	136761810	6	137082948	0.001881	1.48e-18	562239	ieu-b-30	white blood cell count || id:ieu-b-30	TRUE	reported	igd	2	TRUE	NA	NA	0.00013762	562239	8.67e-07	406986	TRUE	1.54e-07	0.000132707	74.62256954	114.3905069	77.3857405
rs6948695	C	T	C	T	-0.010993	-0.000846197	0.413883	0.391905	FALSE	FALSE	FALSE	finngen_R10_F5_DEPRESSIO	0.00732762	0.908064	406986	outcome	TRUE	reported	textfile	130008868	7	129648708	0.001875	4.7e-09	561298	ieu-b-30	white blood cell count || id:ieu-b-30	TRUE	reported	igd	2	TRUE	NA	NA	6.12e-05	561298	3.28e-08	406986	TRUE	0.000204752	5.86e-05	32.91105232	114.3905069	34.37398727
rs6952262	G	C	G	C	-0.016152	0.0258821	0.205159	0.180719	FALSE	TRUE	FALSE	finngen_R10_F5_DEPRESSIO	0.00927283	0.0052517	406986	outcome	TRUE	reported	textfile	140019639	7	139719439	0.002298	2.19e-12	560217	ieu-b-30	white blood cell count || id:ieu-b-30	TRUE	reported	igd	2	TRUE	NA	NA	8.82e-05	560217	1.91e-05	406986	TRUE	0.0148887	8.51e-05	47.66999746	114.3905069	49.40291365
rs696	T	C	T	C	0.015003	0.0136334	0.36576	0.388917	FALSE	FALSE	FALSE	finngen_R10_F5_DEPRESSIO	0.00730805	0.0621069	406986	outcome	TRUE	reported	textfile	35401887	14	35871093	0.001912	4.53e-15	561302	ieu-b-30	white blood cell count || id:ieu-b-30	TRUE	reported	igd	2	TRUE	NA	NA	0.000109683	561302	8.55e-06	406986	TRUE	0.000245673	0.000104433	58.62413537	114.3905069	61.57160047
rs6985508	A	G	A	G	-0.026558	0.00326376	0.357998	0.369156	FALSE	FALSE	FALSE	finngen_R10_F5_DEPRESSIO	0.00738504	0.658531	406986	outcome	TRUE	reported	textfile	141327635	8	142337734	0.002018	1.57e-39	503530	ieu-b-30	white blood cell count || id:ieu-b-30	TRUE	reported	igd	2	TRUE	NA	NA	0.000343855	503530	4.8e-07	406986	TRUE	2.46e-17	0.000324218	163.3060089	114.3905069	173.200208
rs7005996	T	C	T	C	0.024146	0.0143835	0.906282	0.900632	FALSE	FALSE	FALSE	finngen_R10_F5_DEPRESSIO	0.0119305	0.227966	406986	outcome	TRUE	reported	textfile	141231582	8	142241681	0.003326	4.06e-13	508418	ieu-b-30	white blood cell count || id:ieu-b-30	TRUE	reported	igd	2	TRUE	NA	NA	0.000103653	508418	3.57e-06	406986	TRUE	8.08e-05	9.9e-05	50.35805853	114.3905069	52.70428219
rs703005	T	C	T	C	-0.015482	0.0106859	0.598155	0.69004	FALSE	FALSE	FALSE	finngen_R10_F5_DEPRESSIO	0.00778254	0.169733	406986	outcome	TRUE	reported	textfile	26469647	10	26758576	0.001905	4.55e-16	561155	ieu-b-30	white blood cell count || id:ieu-b-30	TRUE	reported	igd	2	TRUE	NA	NA	0.000117688	561155	4.63e-06	406986	TRUE	2.4e-05	0.000115228	64.66775181	114.3905069	66.0486836
rs7036656	T	C	T	C	0.028141	-0.00588084	0.7215	0.771417	FALSE	FALSE	FALSE	finngen_R10_F5_DEPRESSIO	0.00848878	0.488449	406986	outcome	TRUE	reported	textfile	21990458	9	21990457	0.002055	1.25e-42	560512	ieu-b-30	white blood cell count || id:ieu-b-30	TRUE	reported	igd	2	TRUE	NA	NA	0.000334447	560512	1.18e-06	406986	TRUE	6.61e-17	0.000318252	178.4399879	114.3905069	187.5233703
rs706809	C	T	C	T	0.022341	-0.00230729	0.777872	0.79679	FALSE	FALSE	FALSE	finngen_R10_F5_DEPRESSIO	0.00891213	0.795717	406986	outcome	TRUE	reported	textfile	51900473	12	52294257	0.002258	4.71e-23	561301	ieu-b-30	white blood cell count || id:ieu-b-30	TRUE	reported	igd	2	TRUE	NA	NA	0.000174376	561301	1.65e-07	406986	TRUE	5.06e-10	0.000172483	96.83131764	114.3905069	97.89428572
rs7082470	A	G	A	G	-0.029017	0.00357662	0.474125	0.472607	FALSE	FALSE	FALSE	finngen_R10_F5_DEPRESSIO	0.00716174	0.617493	406986	outcome	TRUE	reported	textfile	63517266	10	65277026	0.00184	5.75e-56	562237	ieu-b-30	white blood cell count || id:ieu-b-30	TRUE	reported	igd	2	TRUE	NA	NA	0.00044214	562237	6.13e-07	406986	TRUE	7.73e-23	0.000419866	236.1623475	114.3905069	248.6963283
rs71352239	T	C	T	C	-0.01291	0.00204734	0.323814	0.305011	FALSE	FALSE	FALSE	finngen_R10_F5_DEPRESSIO	0.0078923	0.795319	406986	outcome	TRUE	reported	textfile	44926286	19	45429543	0.002182	3.36e-09	507479	ieu-b-30	white blood cell count || id:ieu-b-30	TRUE	reported	igd	2	TRUE	NA	NA	6.9e-05	507479	1.65e-07	406986	TRUE	0.000174175	7.3e-05	37.04182188	114.3905069	35.00604059
rs7159281	G	A	G	A	-0.01285	-0.000927658	0.671781	0.658644	FALSE	FALSE	FALSE	finngen_R10_F5_DEPRESSIO	0.00755258	0.902244	406986	outcome	TRUE	reported	textfile	23287395	14	23756604	0.002	1.35e-10	561156	ieu-b-30	white blood cell count || id:ieu-b-30	TRUE	reported	igd	2	TRUE	NA	NA	7.36e-05	561156	3.71e-08	406986	TRUE	4.66e-05	7.28e-05	40.86404683	114.3905069	41.280625
rs7177	A	C	A	C	-0.013376	0.0175996	0.529439	0.572346	FALSE	FALSE	FALSE	finngen_R10_F5_DEPRESSIO	0.00724118	0.0150786	406986	outcome	TRUE	reported	textfile	69651347	11	69466115	0.001888	1.43e-12	561295	ieu-b-30	white blood cell count || id:ieu-b-30	TRUE	reported	igd	2	TRUE	NA	NA	8.94e-05	561295	1.45e-05	406986	TRUE	0.006095263	8.91e-05	50.0429289	114.3905069	50.19362252
rs7183988	G	T	G	T	-0.015777	0.0140136	0.526631	0.592533	FALSE	FALSE	FALSE	finngen_R10_F5_DEPRESSIO	0.00727398	0.0540368	406986	outcome	TRUE	reported	textfile	90885359	15	91428589	0.001895	8.74e-17	561157	ieu-b-30	white blood cell count || id:ieu-b-30	TRUE	reported	igd	2	TRUE	NA	NA	0.000123508	561157	9.12e-06	406986	TRUE	8.45e-05	0.000124104	69.65011185	114.3905069	69.31550992
rs718515	A	G	A	G	-0.016391	-0.00322366	0.551929	0.561789	FALSE	FALSE	FALSE	finngen_R10_F5_DEPRESSIO	0.0072075	0.654684	406986	outcome	TRUE	reported	textfile	46276334	18	43856297	0.001858	1.2e-18	562240	ieu-b-30	white blood cell count || id:ieu-b-30	TRUE	reported	igd	2	TRUE	NA	NA	0.000138401	562240	4.92e-07	406986	TRUE	7.62e-08	0.000132883	74.72206335	114.3905069	77.82506306
rs7198940	T	C	T	C	0.015619	0.00728845	0.52238	0.566736	FALSE	FALSE	FALSE	finngen_R10_F5_DEPRESSIO	0.00720725	0.311889	406986	outcome	TRUE	reported	textfile	81571954	16	81605559	0.001851	3.33e-17	562241	ieu-b-30	white blood cell count || id:ieu-b-30	TRUE	reported	igd	2	TRUE	NA	NA	0.000126624	562241	2.51e-06	406986	TRUE	2.63e-06	0.000121732	68.45092622	114.3905069	71.20223274
rs7225843	C	T	C	T	-0.03151	-0.00647655	0.203083	0.242431	FALSE	FALSE	FALSE	finngen_R10_F5_DEPRESSIO	0.00831381	0.435973	406986	outcome	TRUE	reported	textfile	2098531	17	2001825	0.002297	8.58e-43	559082	ieu-b-30	white blood cell count || id:ieu-b-30	TRUE	reported	igd	2	TRUE	NA	NA	0.000336476	559082	1.49e-06	406986	TRUE	9.52e-17	0.000321376	179.7326652	114.3905069	188.1805857
rs7235882	T	C	T	C	0.017758	0.00207338	0.093753	0.0697099	FALSE	FALSE	FALSE	finngen_R10_F5_DEPRESSIO	0.0141386	0.883411	406986	outcome	TRUE	reported	textfile	22104158	18	19684119	0.003188	2.6e-08	561300	ieu-b-30	white blood cell count || id:ieu-b-30	TRUE	reported	igd	2	TRUE	NA	NA	5.53e-05	561300	5.28e-08	406986	TRUE	0.00046594	5.36e-05	30.07922358	114.3905069	31.02783533
rs7246841	C	T	C	T	0.022477	0.00189992	0.731395	0.685778	FALSE	FALSE	FALSE	finngen_R10_F5_DEPRESSIO	0.00772871	0.805816	406986	outcome	TRUE	reported	textfile	1030432	19	1030431	0.002216	3.78e-24	502283	ieu-b-30	white blood cell count || id:ieu-b-30	TRUE	reported	igd	2	TRUE	NA	NA	0.000204787	502283	1.48e-07	406986	TRUE	4.03e-11	0.000198506	99.72538812	114.3905069	102.8814743
rs72664840	T	C	T	C	0.020614	-0.00446479	0.179041	0.12876	FALSE	FALSE	FALSE	finngen_R10_F5_DEPRESSIO	0.0107222	0.677111	406986	outcome	TRUE	reported	textfile	35127117	14	35596323	0.002397	8.44e-18	562234	ieu-b-30	white blood cell count || id:ieu-b-30	TRUE	reported	igd	2	TRUE	NA	NA	0.000131527	562234	4.26e-07	406986	TRUE	1.48e-07	0.000124919	70.24223433	114.3905069	73.95856488
rs72726027	C	T	C	T	-0.04262	-0.00911897	0.111895	0.0755282	FALSE	FALSE	FALSE	finngen_R10_F5_DEPRESSIO	0.0135107	0.499712	406986	outcome	TRUE	reported	textfile	41956628	15	42248826	0.002923	4.17e-48	561303	ieu-b-30	white blood cell count || id:ieu-b-30	TRUE	reported	igd	2	TRUE	NA	NA	0.000378625	561303	1.12e-06	406986	TRUE	3.94e-19	0.000361021	202.7143605	114.3905069	212.6029371
rs72747074	A	G	A	G	0.017932	-0.00519676	0.31238	0.337062	FALSE	FALSE	FALSE	finngen_R10_F5_DEPRESSIO	0.00756918	0.492355	406986	outcome	TRUE	reported	textfile	88930706	9	91545621	0.002003	3.63e-19	562232	ieu-b-30	white blood cell count || id:ieu-b-30	TRUE	reported	igd	2	TRUE	NA	NA	0.000142534	562232	1.16e-06	406986	TRUE	1.3e-07	0.00013814	77.67713333	114.3905069	80.14853008
rs72780125	C	T	C	T	0.034599	-0.00558773	0.131112	0.0944503	FALSE	FALSE	FALSE	finngen_R10_F5_DEPRESSIO	0.0122489	0.64826	406986	outcome	TRUE	reported	textfile	23777275	2	24000145	0.002765	6.75e-36	541793	ieu-b-30	white blood cell count || id:ieu-b-30	TRUE	reported	igd	2	TRUE	NA	NA	0.000288921	541793	5.11e-07	406986	TRUE	4.15e-15	0.000272749	147.8133251	114.3905069	156.5801923
rs72790862	C	T	C	T	-0.025833	0.000627131	0.306947	0.296384	FALSE	FALSE	FALSE	finngen_R10_F5_DEPRESSIO	0.00782372	0.936112	406986	outcome	TRUE	reported	textfile	44384812	10	44880260	0.002003	5.05e-38	562239	ieu-b-30	white blood cell count || id:ieu-b-30	TRUE	reported	igd	2	TRUE	NA	NA	0.00029576	562239	1.58e-08	406986	TRUE	1.08e-16	0.000283929	159.6806432	114.3905069	166.3365882
rs72836628	T	C	T	C	-0.01417	0.00486292	0.249186	0.290262	FALSE	FALSE	FALSE	finngen_R10_F5_DEPRESSIO	0.00785786	0.536009	406986	outcome	TRUE	reported	textfile	112142696	10	113902454	0.002131	3.02e-11	561151	ieu-b-30	white blood cell count || id:ieu-b-30	TRUE	reported	igd	2	TRUE	NA	NA	7.88e-05	561151	9.41e-07	406986	TRUE	0.000122996	7.51e-05	42.16348703	114.3905069	44.21532291
rs7283930	T	C	T	C	-0.011714	0.00844474	0.73874	0.810087	FALSE	FALSE	FALSE	finngen_R10_F5_DEPRESSIO	0.00910015	0.353419	406986	outcome	TRUE	reported	textfile	29089052	21	30461373	0.002102	2.57e-08	562234	ieu-b-30	white blood cell count || id:ieu-b-30	TRUE	reported	igd	2	TRUE	NA	NA	5.52e-05	562234	2.12e-06	406986	TRUE	0.00367985	5.3e-05	29.78129214	114.3905069	31.0559641
rs72843590	A	C	A	C	0.024724	-0.0178796	0.06259	0.0486413	FALSE	FALSE	FALSE	finngen_R10_F5_DEPRESSIO	0.0166602	0.283185	406986	outcome	TRUE	reported	textfile	25866152	6	25866380	0.00384	1.25e-10	562241	ieu-b-30	white blood cell count || id:ieu-b-30	TRUE	reported	igd	2	TRUE	NA	NA	7.37e-05	562241	2.83e-06	406986	TRUE	0.000794357	7.17e-05	40.33240502	114.3905069	41.45481879
rs72951729	A	C	A	C	-0.01783	-0.00279798	0.096253	0.0896666	FALSE	FALSE	FALSE	finngen_R10_F5_DEPRESSIO	0.0125183	0.823138	406986	outcome	TRUE	reported	textfile	219095821	2	219960543	0.003116	1.08e-08	557052	ieu-b-30	white blood cell count || id:ieu-b-30	TRUE	reported	igd	2	TRUE	NA	NA	5.88e-05	557052	1.23e-07	406986	TRUE	0.000388248	5.53e-05	30.81144203	114.3905069	32.74219483
rs72973711	T	A	T	A	-0.031751	0.0321149	0.067073	0.0589002	FALSE	TRUE	FALSE	finngen_R10_F5_DEPRESSIO	0.0152756	0.0355206	406986	outcome	TRUE	reported	textfile	76360290	18	74072245	0.003713	1.28e-17	561154	ieu-b-30	white blood cell count || id:ieu-b-30	TRUE	reported	igd	2	TRUE	NA	NA	0.000130295	561154	1.09e-05	406986	TRUE	8.02e-05	0.000126165	70.80688958	114.3905069	73.12483809
rs72978754	C	T	C	T	-0.028441	0.0122017	0.065813	0.0994522	FALSE	FALSE	FALSE	finngen_R10_F5_DEPRESSIO	0.0119066	0.305465	406986	outcome	TRUE	reported	textfile	137732066	6	138053203	0.003727	2.45e-14	562240	ieu-b-30	white blood cell count || id:ieu-b-30	TRUE	reported	igd	2	TRUE	NA	NA	0.000103563	562240	2.58e-06	406986	TRUE	3.12e-05	9.95e-05	55.92791402	114.3905069	58.23323799
rs72982988	A	G	A	G	-0.01277	-7.71e-05	0.232903	0.167272	FALSE	FALSE	FALSE	finngen_R10_F5_DEPRESSIO	0.00956193	0.993563	406986	outcome	TRUE	reported	textfile	60135482	18	57802714	0.002204	7.1e-09	562237	ieu-b-30	white blood cell count || id:ieu-b-30	TRUE	reported	igd	2	TRUE	NA	NA	5.97e-05	562237	1.6e-10	406986	TRUE	0.000177997	5.83e-05	32.76274951	114.3905069	33.57056219
rs73000965	A	T	A	T	0.028768	0.00834139	0.314788	0.37645	FALSE	TRUE	FALSE	finngen_R10_F5_DEPRESSIO	0.00738627	0.258767	406986	outcome	TRUE	reported	textfile	114111599	11	113982321	0.001987	1.86e-47	562241	ieu-b-30	white blood cell count || id:ieu-b-30	TRUE	reported	igd	2	TRUE	NA	NA	0.000372684	562241	3.13e-06	406986	TRUE	1.58e-17	0.00035702	200.8022205	114.3905069	209.6156026
rs73016721	T	A	T	A	0.015926	-0.00118102	0.277522	0.354108	FALSE	TRUE	FALSE	finngen_R10_F5_DEPRESSIO	0.00750193	0.874907	406986	outcome	TRUE	reported	textfile	16305846	19	16416657	0.002122	6.4e-14	558743	ieu-b-30	white blood cell count || id:ieu-b-30	TRUE	reported	igd	2	TRUE	NA	NA	0.000100802	558743	6.09e-08	406986	TRUE	2.01e-06	0.00010171	56.83556444	114.3905069	56.3277837
rs73028871	T	C	T	C	-0.016816	0.0280098	0.133879	0.0924127	FALSE	FALSE	FALSE	finngen_R10_F5_DEPRESSIO	0.0123033	0.0228097	406986	outcome	TRUE	reported	textfile	14235558	3	14277058	0.002745	9.3e-10	544951	ieu-b-30	white blood cell count || id:ieu-b-30	TRUE	reported	igd	2	TRUE	NA	NA	6.89e-05	544951	1.27e-05	406986	TRUE	0.022428981	6.56e-05	35.73968851	114.3905069	37.52845624
rs73036517	G	A	G	A	-0.052727	0.0130278	0.258764	0.295086	FALSE	FALSE	FALSE	finngen_R10_F5_DEPRESSIO	0.00783089	0.0961834	406986	outcome	TRUE	reported	textfile	45241584	19	45744842	0.00211	1.08e-137	562226	ieu-b-30	white blood cell count || id:ieu-b-30	TRUE	reported	igd	2	TRUE	NA	NA	0.001109455	562226	6.8e-06	406986	TRUE	2.33e-50	0.001066489	600.2460041	114.3905069	624.4550951
rs7308123	C	T	C	T	0.018607	0.000252652	0.18119	0.154513	FALSE	FALSE	FALSE	finngen_R10_F5_DEPRESSIO	0.00986851	0.979575	406986	outcome	TRUE	reported	textfile	121787319	12	122225225	0.002436	2.29e-14	562241	ieu-b-30	white blood cell count || id:ieu-b-30	TRUE	reported	igd	2	TRUE	NA	NA	0.000103761	562241	1.61e-09	406986	TRUE	8.22e-07	0.000102731	57.76511722	114.3905069	58.34426154
rs73190675	A	G	A	G	0.028802	-0.00772096	0.050278	0.0326159	FALSE	FALSE	FALSE	finngen_R10_F5_DEPRESSIO	0.0201163	0.701115	406986	outcome	TRUE	reported	textfile	109351086	12	109788891	0.004241	1.15e-11	562243	ieu-b-30	white blood cell count || id:ieu-b-30	TRUE	reported	igd	2	TRUE	NA	NA	8.2e-05	562243	3.62e-07	406986	TRUE	3.98e-05	7.92e-05	44.54579349	114.3905069	46.12206539
rs73191188	A	G	A	G	-0.016477	-0.0165982	0.353128	0.446453	FALSE	FALSE	FALSE	finngen_R10_F5_DEPRESSIO	0.00719816	0.0211164	406986	outcome	TRUE	reported	textfile	3103473	4	3105200	0.001926	1.23e-17	562226	ieu-b-30	white blood cell count || id:ieu-b-30	TRUE	reported	igd	2	TRUE	NA	NA	0.00013016	562226	1.31e-05	406986	TRUE	0.000152255	0.000124033	69.74290573	114.3905069	73.18864686
rs7326825	A	G	A	G	0.020659	-0.0163197	0.703613	0.640242	FALSE	FALSE	FALSE	finngen_R10_F5_DEPRESSIO	0.00743137	0.0280879	406986	outcome	TRUE	reported	textfile	49539314	13	50113450	0.002021	1.73e-24	561300	ieu-b-30	white blood cell count || id:ieu-b-30	TRUE	reported	igd	2	TRUE	NA	NA	0.000186128	561300	1.18e-05	406986	TRUE	7.23e-07	0.000178009	99.93380019	114.3905069	104.4927032
rs73738524	G	A	G	A	0.022809	0.00698418	0.080389	0.0755406	FALSE	FALSE	FALSE	finngen_R10_F5_DEPRESSIO	0.0135323	0.605777	406986	outcome	TRUE	reported	textfile	45621226	6	45588963	0.003374	1.43e-11	562240	ieu-b-30	white blood cell count || id:ieu-b-30	TRUE	reported	igd	2	TRUE	NA	NA	8.13e-05	562240	6.55e-07	406986	TRUE	6.68e-05	7.69e-05	43.25107162	114.3905069	45.70064546
rs739842	C	T	C	T	-0.015546	0.00527559	0.639495	0.663054	FALSE	FALSE	FALSE	finngen_R10_F5_DEPRESSIO	0.00758677	0.486826	406986	outcome	TRUE	reported	textfile	47808263	12	48202046	0.001973	3.44e-15	561300	ieu-b-30	white blood cell count || id:ieu-b-30	TRUE	reported	igd	2	TRUE	NA	NA	0.000110597	561300	1.19e-06	406986	TRUE	4.68e-06	0.000111433	62.55437086	114.3905069	62.08449548
rs74076327	C	T	C	T	-0.028663	0.0340578	0.04472	0.0193338	FALSE	FALSE	FALSE	finngen_R10_F5_DEPRESSIO	0.0262731	0.194873	406986	outcome	TRUE	reported	textfile	56513759	1	56979431	0.004475	1.55e-10	562240	ieu-b-30	white blood cell count || id:ieu-b-30	TRUE	reported	igd	2	TRUE	NA	NA	7.3e-05	562240	4.13e-06	406986	TRUE	0.001560525	7.02e-05	39.46902921	114.3905069	41.02581413
rs74607840	A	G	A	G	-0.015405	-0.00792172	0.625943	0.691334	FALSE	FALSE	FALSE	finngen_R10_F5_DEPRESSIO	0.0077387	0.306	406986	outcome	TRUE	reported	textfile	149084155	7	148781247	0.001914	8.82e-16	562236	ieu-b-30	white blood cell count || id:ieu-b-30	TRUE	reported	igd	2	TRUE	NA	NA	0.000115205	562236	2.57e-06	406986	TRUE	9.17e-06	0.000111129	62.4872403	114.3905069	64.77979039
rs74679834	G	C	G	C	0.012643	-0.0171253	0.277091	0.342985	FALSE	TRUE	FALSE	finngen_R10_F5_DEPRESSIO	0.00753929	0.023118	406986	outcome	TRUE	reported	textfile	86109638	6	86819356	0.002139	3.49e-09	562241	ieu-b-30	white blood cell count || id:ieu-b-30	TRUE	reported	igd	2	TRUE	NA	NA	6.21e-05	562241	1.27e-05	406986	TRUE	0.035722315	6.4e-05	36.00684778	114.3905069	34.93644468
rs7502100	C	T	C	T	0.017816	0.00437156	0.366802	0.41891	FALSE	FALSE	FALSE	finngen_R10_F5_DEPRESSIO	0.00725795	0.546966	406986	outcome	TRUE	reported	textfile	38442381	17	36598626	0.001955	8.4e-20	562235	ieu-b-30	white blood cell count || id:ieu-b-30	TRUE	reported	igd	2	TRUE	NA	NA	0.000147688	562235	8.91e-07	406986	TRUE	5.14e-08	0.000147442	82.90906242	114.3905069	83.04756144
rs75354229	T	C	T	C	0.02445	-0.012135	0.128659	0.126492	FALSE	FALSE	FALSE	finngen_R10_F5_DEPRESSIO	0.0107926	0.260851	406986	outcome	TRUE	reported	textfile	44498817	18	42078782	0.002749	6.22e-19	562234	ieu-b-30	white blood cell count || id:ieu-b-30	TRUE	reported	igd	2	TRUE	NA	NA	0.00014068	562234	3.11e-06	406986	TRUE	9.25e-07	0.000134034	75.36849072	114.3905069	79.10578548
rs75475627	G	C	G	C	0.032813	-0.0138613	0.076568	0.0883553	FALSE	TRUE	FALSE	finngen_R10_F5_DEPRESSIO	0.0126103	0.27168	406986	outcome	TRUE	reported	textfile	54560455	2	54787592	0.003538	1.92e-20	562242	ieu-b-30	white blood cell count || id:ieu-b-30	TRUE	reported	igd	2	TRUE	NA	NA	0.000152964	562242	2.97e-06	406986	TRUE	2.31e-07	0.000152256	85.61738614	114.3905069	86.01540131
rs7549164	T	C	T	C	0.025162	0.00214309	0.189126	0.287219	FALSE	FALSE	FALSE	finngen_R10_F5_DEPRESSIO	0.00791376	0.78654	406986	outcome	TRUE	reported	textfile	30751346	1	31224193	0.002456	1.33e-24	561299	ieu-b-30	white blood cell count || id:ieu-b-30	TRUE	reported	igd	2	TRUE	NA	NA	0.000186965	561299	1.8e-07	406986	TRUE	1.23e-10	0.000194189	109.0189485	114.3905069	104.962361
rs755951	C	A	C	A	-0.013467	0.00321337	0.402765	0.36365	FALSE	FALSE	FALSE	finngen_R10_F5_DEPRESSIO	0.00745214	0.666322	406986	outcome	TRUE	reported	textfile	27369273	8	27226790	0.001888	1.02e-12	560510	ieu-b-30	white blood cell count || id:ieu-b-30	TRUE	reported	igd	2	TRUE	NA	NA	9.08e-05	560510	4.57e-07	406986	TRUE	1.72e-05	8.73e-05	48.90895686	114.3905069	50.87890316
rs7572278	A	T	A	T	0.015881	0.00690194	0.207324	0.220483	FALSE	TRUE	FALSE	finngen_R10_F5_DEPRESSIO	0.00866286	0.425609	406986	outcome	TRUE	reported	textfile	8422899	2	8563029	0.002332	1.01e-11	561156	ieu-b-30	white blood cell count || id:ieu-b-30	TRUE	reported	igd	2	TRUE	NA	NA	8.26e-05	561156	1.56e-06	406986	TRUE	0.000139668	8.29e-05	46.52099995	114.3905069	46.37656724
rs7573465	T	G	T	G	0.035796	-0.00341662	0.554185	0.589912	FALSE	FALSE	FALSE	finngen_R10_F5_DEPRESSIO	0.00728195	0.638934	406986	outcome	TRUE	reported	textfile	181451158	2	182315885	0.001853	4.66e-83	558139	ieu-b-30	white blood cell count || id:ieu-b-30	TRUE	reported	igd	2	TRUE	NA	NA	0.00066817	558139	5.41e-07	406986	TRUE	3.67e-34	0.000633153	353.6098169	114.3905069	373.179828
rs75859969	C	A	C	A	-0.016697	0.0304025	0.156224	0.0746785	FALSE	FALSE	FALSE	finngen_R10_F5_DEPRESSIO	0.0136841	0.0263009	406986	outcome	TRUE	reported	textfile	50126826	16	50160737	0.002549	5.94e-11	560747	ieu-b-30	white blood cell count || id:ieu-b-30	TRUE	reported	igd	2	TRUE	NA	NA	7.65e-05	560747	1.21e-05	406986	TRUE	0.010567302	7.35e-05	41.21726239	114.3905069	42.9078964
rs759488	C	T	C	T	0.013512	0.00649943	0.70489	0.619602	FALSE	FALSE	FALSE	finngen_R10_F5_DEPRESSIO	0.00733669	0.375683	406986	outcome	TRUE	reported	textfile	68193375	12	68587155	0.002025	2.58e-11	560512	ieu-b-30	white blood cell count || id:ieu-b-30	TRUE	reported	igd	2	TRUE	NA	NA	7.94e-05	560512	1.93e-06	406986	TRUE	0.000258816	7.6e-05	42.57855308	114.3905069	44.52349191
rs76378167	A	G	A	G	0.023127	0.0181396	0.061252	0.0964768	FALSE	FALSE	FALSE	finngen_R10_F5_DEPRESSIO	0.0120536	0.132348	406986	outcome	TRUE	reported	textfile	18322904	19	18433714	0.004041	1.07e-08	508413	ieu-b-30	white blood cell count || id:ieu-b-30	TRUE	reported	igd	2	TRUE	NA	NA	6.44e-05	508413	5.56e-06	406986	TRUE	0.007049947	6.15e-05	31.27372027	114.3905069	32.7537402
rs7639292	T	C	T	C	-0.023984	-0.0180147	0.168472	0.119032	FALSE	FALSE	FALSE	finngen_R10_F5_DEPRESSIO	0.0110691	0.103637	406986	outcome	TRUE	reported	textfile	107576818	3	107295665	0.002466	2.48e-22	562238	ieu-b-30	white blood cell count || id:ieu-b-30	TRUE	reported	igd	2	TRUE	NA	NA	0.000168215	562238	6.51e-06	406986	TRUE	4.13e-07	0.000161168	90.62885349	114.3905069	94.59258338
rs76428106	C	T	C	T	0.158445	-0.0208519	0.013471	0.0127089	FALSE	FALSE	FALSE	finngen_R10_F5_DEPRESSIO	0.0331001	0.528717	406986	outcome	TRUE	reported	textfile	28029870	13	28604007	0.008517	3.45e-77	562241	ieu-b-30	white blood cell count || id:ieu-b-30	TRUE	reported	igd	2	TRUE	NA	NA	0.000615171	562241	9.75e-07	406986	TRUE	5.58e-31	0.000667263	375.4115398	114.3905069	346.0858022
rs76545872	A	G	A	G	-0.013013	-0.00943151	0.194057	0.187764	FALSE	FALSE	FALSE	finngen_R10_F5_DEPRESSIO	0.00913948	0.302095	406986	outcome	TRUE	reported	textfile	20279369	12	20432303	0.002333	2.5e-08	561301	ieu-b-30	white blood cell count || id:ieu-b-30	TRUE	reported	igd	2	TRUE	NA	NA	5.54e-05	561301	2.62e-06	406986	TRUE	0.0046483	5.3e-05	29.73279723	114.3905069	31.11181746
rs7705526	A	C	A	C	0.029089	0.00305176	0.327218	0.324017	FALSE	FALSE	FALSE	finngen_R10_F5_DEPRESSIO	0.0076505	0.68997	406986	outcome	TRUE	reported	textfile	1285859	5	1285974	0.00212	8.3e-43	490023	ieu-b-30	white blood cell count || id:ieu-b-30	TRUE	reported	igd	2	TRUE	NA	NA	0.000384065	490023	3.91e-07	406986	TRUE	3.65e-19	0.000372562	182.6314859	114.3905069	188.2720543
rs77215665	G	A	G	A	-0.04012	0.0469512	0.018274	0.00314598	FALSE	FALSE	FALSE	finngen_R10_F5_DEPRESSIO	0.0649291	0.46961	406986	outcome	TRUE	reported	textfile	123047012	9	125809291	0.006861	5.13e-09	562242	ieu-b-30	white blood cell count || id:ieu-b-30	TRUE	reported	igd	2	TRUE	NA	NA	6.08e-05	562242	1.28e-06	406986	TRUE	0.001201901	5.78e-05	32.47301255	114.3905069	34.19377188
rs7751717	A	G	A	G	-0.013802	0.000629096	0.199529	0.274888	FALSE	FALSE	FALSE	finngen_R10_F5_DEPRESSIO	0.00801204	0.937415	406986	outcome	TRUE	reported	textfile	152684094	6	153005229	0.002306	2.23e-09	562241	ieu-b-30	white blood cell count || id:ieu-b-30	TRUE	reported	igd	2	TRUE	NA	NA	6.37e-05	562241	1.51e-08	406986	TRUE	0.000134204	6.09e-05	34.21472594	114.3905069	35.82328764
rs7776054	G	A	G	A	-0.04663	0.00203569	0.261097	0.340123	FALSE	FALSE	FALSE	finngen_R10_F5_DEPRESSIO	0.00753356	0.786995	406986	outcome	TRUE	reported	textfile	135097778	6	135418916	0.002089	2.48e-110	561449	ieu-b-30	white blood cell count || id:ieu-b-30	TRUE	reported	igd	2	TRUE	NA	NA	0.000886666	561449	1.79e-07	406986	TRUE	3.75e-46	0.000838977	471.4367345	114.3905069	498.257622
rs7776857	T	G	T	G	-0.018545	-0.00595046	0.65805	0.59367	FALSE	FALSE	FALSE	finngen_R10_F5_DEPRESSIO	0.00728223	0.41386	406986	outcome	TRUE	reported	textfile	22715149	7	22754768	0.001949	1.89e-21	562238	ieu-b-30	white blood cell count || id:ieu-b-30	TRUE	reported	igd	2	TRUE	NA	NA	0.000161006	562238	1.64e-06	406986	TRUE	2.97e-08	0.000154777	87.03442138	114.3905069	90.53781247
rs778125	G	A	G	A	0.01436	-0.0130893	0.355448	0.290626	FALSE	FALSE	FALSE	finngen_R10_F5_DEPRESSIO	0.00785565	0.0956687	406986	outcome	TRUE	reported	textfile	56140074	1	56605746	0.00192	7.75e-14	559079	ieu-b-30	white blood cell count || id:ieu-b-30	TRUE	reported	igd	2	TRUE	NA	NA	0.000100044	559079	6.82e-06	406986	TRUE	0.000334756	9.45e-05	52.83060377	114.3905069	55.93793403
rs7781268	A	G	A	G	-0.01333	-0.0108593	0.245805	0.355947	FALSE	FALSE	FALSE	finngen_R10_F5_DEPRESSIO	0.00746309	0.145649	406986	outcome	TRUE	reported	textfile	76118865	7	75748183	0.002258	3.66e-09	507300	ieu-b-30	white blood cell count || id:ieu-b-30	TRUE	reported	igd	2	TRUE	NA	NA	6.87e-05	507300	5.2e-06	406986	TRUE	0.00430631	6.59e-05	33.42384582	114.3905069	34.85077367
rs780142	G	T	G	T	0.014549	0.0129523	0.274035	0.254168	FALSE	FALSE	FALSE	finngen_R10_F5_DEPRESSIO	0.00821328	0.114798	406986	outcome	TRUE	reported	textfile	62505765	15	62797964	0.002067	2.02e-12	561156	ieu-b-30	white blood cell count || id:ieu-b-30	TRUE	reported	igd	2	TRUE	NA	NA	8.83e-05	561156	6.11e-06	406986	TRUE	0.000771081	8.42e-05	47.26467135	114.3905069	49.54334604
rs7803075	G	A	G	A	-0.02444	0.00680295	0.7342	0.640518	FALSE	FALSE	FALSE	finngen_R10_F5_DEPRESSIO	0.00745678	0.361601	406986	outcome	TRUE	reported	textfile	131057307	7	130742066	0.00211	5.47e-31	559426	ieu-b-30	white blood cell count || id:ieu-b-30	TRUE	reported	igd	2	TRUE	NA	NA	0.000239769	559426	2.05e-06	406986	TRUE	8.96e-12	0.000233132	130.4500078	114.3905069	134.1644617
rs78285907	T	A	T	A	0.019812	-0.00540027	0.089011	0.0882187	FALSE	TRUE	FALSE	finngen_R10_F5_DEPRESSIO	0.0126694	0.669929	406986	outcome	TRUE	reported	textfile	24042039	18	21622003	0.003341	3.1e-09	562243	ieu-b-30	white blood cell count || id:ieu-b-30	TRUE	reported	igd	2	TRUE	NA	NA	6.25e-05	562243	4.46e-07	406986	TRUE	0.000434914	6.37e-05	35.79262961	114.3905069	35.16443852
rs7846314	T	A	T	A	0.046831	0.00909202	0.187345	0.194107	FALSE	TRUE	FALSE	finngen_R10_F5_DEPRESSIO	0.00903068	0.314034	406986	outcome	TRUE	reported	textfile	60738272	8	61650831	0.002355	5.71e-88	562243	ieu-b-30	white blood cell count || id:ieu-b-30	TRUE	reported	igd	2	TRUE	NA	NA	0.000702841	562243	2.49e-06	406986	TRUE	8.51e-34	0.000667798	375.7143714	114.3905069	395.4440452
rs7850247	C	T	C	T	0.01034	-0.00861677	0.514717	0.460294	FALSE	FALSE	FALSE	finngen_R10_F5_DEPRESSIO	0.00715906	0.228737	406986	outcome	TRUE	reported	textfile	92985107	9	95747389	0.001861	2.84e-08	560500	ieu-b-30	white blood cell count || id:ieu-b-30	TRUE	reported	igd	2	TRUE	NA	NA	5.51e-05	560500	3.56e-06	406986	TRUE	0.007199324	5.34e-05	29.9386303	114.3905069	30.87083178
rs7852409	G	C	G	C	0.015628	-0.0116964	0.764716	0.728776	FALSE	TRUE	FALSE	finngen_R10_F5_DEPRESSIO	0.00813228	0.150359	406986	outcome	TRUE	reported	textfile	2621482	9	2621482	0.002288	8.71e-12	560215	ieu-b-30	white blood cell count || id:ieu-b-30	TRUE	reported	igd	2	TRUE	NA	NA	8.33e-05	560215	5.08e-06	406986	TRUE	0.000849655	8.79e-05	49.24030407	114.3905069	46.65463164
rs7855091	A	G	A	G	0.014823	0.0130565	0.307022	0.350076	FALSE	FALSE	FALSE	finngen_R10_F5_DEPRESSIO	0.00749789	0.0816206	406986	outcome	TRUE	reported	textfile	111892818	9	114655098	0.001994	1.11e-13	559081	ieu-b-30	white blood cell count || id:ieu-b-30	TRUE	reported	igd	2	TRUE	NA	NA	9.88e-05	559081	7.45e-06	406986	TRUE	0.000464907	9.35e-05	52.27631218	114.3905069	55.26140332
rs7864482	G	A	G	A	0.012766	0.00762281	0.377314	0.391789	FALSE	FALSE	FALSE	finngen_R10_F5_DEPRESSIO	0.00731495	0.297372	406986	outcome	TRUE	reported	textfile	99506579	9	102268861	0.001902	2e-11	562241	ieu-b-30	white blood cell count || id:ieu-b-30	TRUE	reported	igd	2	TRUE	NA	NA	8.01e-05	562241	2.67e-06	406986	TRUE	0.00037717	7.66e-05	43.05919672	114.3905069	45.04936306
rs7917772	A	G	A	G	0.016558	0.010659	0.630809	0.583492	FALSE	FALSE	FALSE	finngen_R10_F5_DEPRESSIO	0.00726487	0.142321	406986	outcome	TRUE	reported	textfile	102727686	10	104487443	0.001904	3.6e-18	561300	ieu-b-30	white blood cell count || id:ieu-b-30	TRUE	reported	igd	2	TRUE	NA	NA	0.000134719	561300	5.29e-06	406986	TRUE	6.16e-06	0.000127701	71.68754316	114.3905069	75.6278699
rs79237520	T	C	T	C	0.040077	0.0119677	0.022751	0.0202513	FALSE	FALSE	FALSE	finngen_R10_F5_DEPRESSIO	0.0250655	0.633035	406986	outcome	TRUE	reported	textfile	135376876	5	134712566	0.006305	2.13e-10	559444	ieu-b-30	white blood cell count || id:ieu-b-30	TRUE	reported	igd	2	TRUE	NA	NA	7.22e-05	559444	5.6e-07	406986	TRUE	0.000168838	7.14e-05	39.95877968	114.3905069	40.4036153
rs79272926	A	C	A	C	-0.022316	0.0162505	0.221625	0.251587	FALSE	FALSE	FALSE	finngen_R10_F5_DEPRESSIO	0.00822349	0.0481415	406986	outcome	TRUE	reported	textfile	119390942	5	118726637	0.002222	1.04e-23	560821	ieu-b-30	white blood cell count || id:ieu-b-30	TRUE	reported	igd	2	TRUE	NA	NA	0.000179822	560821	9.59e-06	406986	TRUE	5.49e-07	0.000171819	96.37572841	114.3905069	100.865953
rs7934719	T	C	T	C	0.017862	-0.00658461	0.414299	0.396339	FALSE	FALSE	FALSE	finngen_R10_F5_DEPRESSIO	0.00729178	0.366516	406986	outcome	TRUE	reported	textfile	108471137	11	108341864	0.001873	1.55e-21	562226	ieu-b-30	white blood cell count || id:ieu-b-30	TRUE	reported	igd	2	TRUE	NA	NA	0.000161735	562226	2e-06	406986	TRUE	3.98e-08	0.000154839	87.06761492	114.3905069	90.94621207
rs796003	T	G	T	G	-0.025352	0.0141594	0.258407	0.25818	FALSE	FALSE	FALSE	finngen_R10_F5_DEPRESSIO	0.00814409	0.0821032	406986	outcome	TRUE	reported	textfile	83980886	9	86595801	0.002125	8.84e-33	562238	ieu-b-30	white blood cell count || id:ieu-b-30	TRUE	reported	igd	2	TRUE	NA	NA	0.000253092	562238	7.43e-06	406986	TRUE	1.49e-10	0.000246334	138.5319631	114.3905069	142.3333213
rs796056	C	A	C	A	0.020577	-0.00872487	0.623451	0.689566	FALSE	FALSE	FALSE	finngen_R10_F5_DEPRESSIO	0.00770163	0.257273	406986	outcome	TRUE	reported	textfile	101118814	2	101735276	0.001898	2.31e-27	558143	ieu-b-30	white blood cell count || id:ieu-b-30	TRUE	reported	igd	2	TRUE	NA	NA	0.000210541	558143	3.15e-06	406986	TRUE	6.48e-10	0.000198801	110.9808912	114.3905069	117.5362144
rs79692389	C	G	C	G	0.02617	-0.000796695	0.061217	0.0664274	FALSE	TRUE	FALSE	finngen_R10_F5_DEPRESSIO	0.0143178	0.955626	406986	outcome	TRUE	reported	textfile	111697909	5	111033606	0.003837	9.39e-12	561302	ieu-b-30	white blood cell count || id:ieu-b-30	TRUE	reported	igd	2	TRUE	NA	NA	8.29e-05	561302	7.61e-09	406986	TRUE	1.19e-05	7.87e-05	44.18795781	114.3905069	46.51830126
rs79716587	A	G	A	G	-0.035863	0.00281604	0.124095	0.0840294	FALSE	FALSE	FALSE	finngen_R10_F5_DEPRESSIO	0.0129686	0.828097	406986	outcome	TRUE	reported	textfile	143129250	2	143886819	0.00283	9.22e-37	558142	ieu-b-30	white blood cell count || id:ieu-b-30	TRUE	reported	igd	2	TRUE	NA	NA	0.000287642	558142	1.16e-07	406986	TRUE	7.4e-16	0.000279598	156.0986366	114.3905069	160.590689
rs798555	C	T	C	T	0.018842	-0.0129157	0.294964	0.361866	FALSE	FALSE	FALSE	finngen_R10_F5_DEPRESSIO	0.00744009	0.0825715	406986	outcome	TRUE	reported	textfile	2719839	7	2759473	0.002054	4.81e-20	555158	ieu-b-30	white blood cell count || id:ieu-b-30	TRUE	reported	igd	2	TRUE	NA	NA	0.000151556	555158	7.4e-06	406986	TRUE	3.36e-06	0.00014766	81.98671254	114.3905069	84.14980625
rs806321	T	C	T	C	0.01598	0.0114981	0.530051	0.579604	FALSE	FALSE	FALSE	finngen_R10_F5_DEPRESSIO	0.00724658	0.112583	406986	outcome	TRUE	reported	textfile	50267187	13	50841323	0.001848	5.66e-18	560512	ieu-b-30	white blood cell count || id:ieu-b-30	TRUE	reported	igd	2	TRUE	NA	NA	0.000133385	560512	6.19e-06	406986	TRUE	1.08e-05	0.000127219	71.31658731	114.3905069	74.77382826
rs8084255	T	C	T	C	0.019947	0.0160443	0.375635	0.28918	FALSE	FALSE	FALSE	finngen_R10_F5_DEPRESSIO	0.00789583	0.0421551	406986	outcome	TRUE	reported	textfile	50618384	18	48144754	0.001905	1.26e-25	562237	ieu-b-30	white blood cell count || id:ieu-b-30	TRUE	reported	igd	2	TRUE	NA	NA	0.000194968	562237	1.01e-05	406986	TRUE	1.63e-07	0.000186634	104.9515148	114.3905069	109.6390378
rs8176528	A	G	A	G	-0.016872	-0.0135663	0.297384	0.310705	FALSE	FALSE	FALSE	finngen_R10_F5_DEPRESSIO	0.00770678	0.0783556	406986	outcome	TRUE	reported	textfile	187480290	2	188345017	0.002017	6.31e-17	557056	ieu-b-30	white blood cell count || id:ieu-b-30	TRUE	reported	igd	2	TRUE	NA	NA	0.000125594	557056	7.61e-06	406986	TRUE	4.19e-05	0.000118959	66.27469332	114.3905069	69.97152464
rs830623	C	A	C	A	0.014483	-0.0166328	0.169687	0.165644	FALSE	FALSE	FALSE	finngen_R10_F5_DEPRESSIO	0.00965394	0.0849063	406986	outcome	TRUE	reported	textfile	71628595	3	71677746	0.002457	3.88e-09	562242	ieu-b-30	white blood cell count || id:ieu-b-30	TRUE	reported	igd	2	TRUE	NA	NA	6.18e-05	562242	7.29e-06	406986	TRUE	0.012161027	5.91e-05	33.23417302	114.3905069	34.74615466
rs832190	T	C	T	C	-0.013264	-0.00291749	0.633275	0.640509	FALSE	FALSE	FALSE	finngen_R10_F5_DEPRESSIO	0.00742717	0.694458	406986	outcome	TRUE	reported	textfile	63856953	3	63842629	0.001909	3.88e-12	561154	ieu-b-30	white blood cell count || id:ieu-b-30	TRUE	reported	igd	2	TRUE	NA	NA	8.6e-05	561154	3.79e-07	406986	TRUE	2.6e-05	8.17e-05	45.85934935	114.3905069	48.27665485
rs8705	A	G	A	G	-0.026397	0.0023706	0.316569	0.435118	FALSE	FALSE	FALSE	finngen_R10_F5_DEPRESSIO	0.00719462	0.741782	406986	outcome	TRUE	reported	textfile	128459018	11	128328913	0.002004	1.35e-39	559259	ieu-b-30	white blood cell count || id:ieu-b-30	TRUE	reported	igd	2	TRUE	NA	NA	0.000310147	559259	2.67e-07	406986	TRUE	1.06e-16	0.00030151	168.6726203	114.3905069	173.5056855
rs873218	A	G	A	G	-0.011924	-0.00088336	0.553941	0.613963	FALSE	FALSE	FALSE	finngen_R10_F5_DEPRESSIO	0.00734501	0.904272	406986	outcome	TRUE	reported	textfile	12612669	12	12765603	0.001855	1.34e-10	560514	ieu-b-30	white blood cell count || id:ieu-b-30	TRUE	reported	igd	2	TRUE	NA	NA	7.37e-05	560514	3.55e-08	406986	TRUE	4.55e-05	7.03e-05	39.38629945	114.3905069	41.31959983
rs903123	T	C	T	C	0.013484	0.00308864	0.818174	0.757229	FALSE	FALSE	FALSE	finngen_R10_F5_DEPRESSIO	0.00836234	0.711866	406986	outcome	TRUE	reported	textfile	212232450	1	212405792	0.002387	1.67e-08	562242	ieu-b-30	white blood cell count || id:ieu-b-30	TRUE	reported	igd	2	TRUE	NA	NA	5.68e-05	562242	3.35e-07	406986	TRUE	0.000727048	5.41e-05	30.41685985	114.3905069	31.9104295
rs921313	A	G	A	G	0.02711	-0.0419388	0.044853	0.0407315	FALSE	FALSE	FALSE	finngen_R10_F5_DEPRESSIO	0.0179733	0.0196273	406986	outcome	TRUE	reported	textfile	99812322	8	100824550	0.004466	1.32e-09	560513	ieu-b-30	white blood cell count || id:ieu-b-30	TRUE	reported	igd	2	TRUE	NA	NA	6.57e-05	560513	1.34e-05	406986	TRUE	0.030695845	6.3e-05	35.2989862	114.3905069	36.84865137
rs9304460	A	G	A	G	0.011676	0.00973282	0.443947	0.483316	FALSE	FALSE	FALSE	finngen_R10_F5_DEPRESSIO	0.00719904	0.176388	406986	outcome	TRUE	reported	textfile	54237018	18	51763388	0.001867	4.14e-10	562120	ieu-b-30	white blood cell count || id:ieu-b-30	TRUE	reported	igd	2	TRUE	NA	NA	6.96e-05	562120	4.49e-06	406986	TRUE	0.002502174	6.73e-05	37.83748021	114.3905069	39.11105552
rs9313822	A	G	A	G	0.025101	-0.0361636	0.052082	0.0410817	FALSE	FALSE	FALSE	finngen_R10_F5_DEPRESSIO	0.0180795	0.0454726	406986	outcome	TRUE	reported	textfile	159780687	5	159207694	0.004098	9.35e-10	559082	ieu-b-30	white blood cell count || id:ieu-b-30	TRUE	reported	igd	2	TRUE	NA	NA	6.71e-05	559082	9.83e-06	406986	TRUE	0.014131279	6.22e-05	34.78335281	114.3905069	37.51786698
rs9323285	A	C	A	C	0.012057	-0.00139092	0.337997	0.448872	FALSE	FALSE	FALSE	finngen_R10_F5_DEPRESSIO	0.00718973	0.846599	406986	outcome	TRUE	reported	textfile	55397111	14	55863829	0.001962	8.19e-10	557353	ieu-b-30	white blood cell count || id:ieu-b-30	TRUE	reported	igd	2	TRUE	NA	NA	6.78e-05	557353	9.2e-08	406986	TRUE	0.000120503	6.51e-05	36.26088164	114.3905069	37.76421972
rs9330650	G	A	G	A	0.014403	-0.0257126	0.21919	0.144365	FALSE	FALSE	FALSE	finngen_R10_F5_DEPRESSIO	0.0102174	0.0118509	406986	outcome	TRUE	reported	textfile	123510122	12	123994669	0.002256	1.77e-10	562238	ieu-b-30	white blood cell count || id:ieu-b-30	TRUE	reported	igd	2	TRUE	NA	NA	7.25e-05	562238	1.56e-05	406986	TRUE	0.02639774	7.1e-05	39.92560535	114.3905069	40.75939516
rs9348970	C	G	C	G	-0.032759	0.0136994	0.178025	0.140047	FALSE	TRUE	FALSE	finngen_R10_F5_DEPRESSIO	0.0102677	0.182132	406986	outcome	TRUE	reported	textfile	35185788	6	35153565	0.002404	3.09e-42	562239	ieu-b-30	white blood cell count || id:ieu-b-30	TRUE	reported	igd	2	TRUE	NA	NA	0.000330164	562239	4.37e-06	406986	TRUE	5.56e-15	0.000314073	176.6390479	114.3905069	185.6916372
rs935655	G	T	G	T	0.014783	0.00494968	0.761993	0.685982	FALSE	FALSE	FALSE	finngen_R10_F5_DEPRESSIO	0.00767797	0.519148	406986	outcome	TRUE	reported	textfile	45840306	2	46067445	0.002161	8.11e-12	562243	ieu-b-30	white blood cell count || id:ieu-b-30	TRUE	reported	igd	2	TRUE	NA	NA	8.32e-05	562243	1.02e-06	406986	TRUE	8.09e-05	7.93e-05	44.57104336	114.3905069	46.79674217
rs9375447	G	A	G	A	-0.013767	-0.0108682	0.494601	0.474545	FALSE	FALSE	FALSE	finngen_R10_F5_DEPRESSIO	0.00714267	0.128113	406986	outcome	TRUE	reported	textfile	126552945	6	126874091	0.001834	6.34e-14	562238	ieu-b-30	white blood cell count || id:ieu-b-30	TRUE	reported	igd	2	TRUE	NA	NA	0.000100212	562238	5.69e-06	406986	TRUE	0.000211153	9.48e-05	53.27921189	114.3905069	56.34818894
rs9382100	A	T	A	T	-0.011963	-0.0154365	0.324967	0.372296	FALSE	TRUE	FALSE	finngen_R10_F5_DEPRESSIO	0.00740915	0.0372117	406986	outcome	TRUE	reported	textfile	52358413	6	52223211	0.001973	1.38e-09	562241	ieu-b-30	white blood cell count || id:ieu-b-30	TRUE	reported	igd	2	TRUE	NA	NA	6.54e-05	562241	1.07e-05	406986	TRUE	0.019170291	6.28e-05	35.30390155	114.3905069	36.76427745
rs9390461	G	A	G	A	0.015366	-0.00328337	0.538265	0.485764	FALSE	FALSE	FALSE	finngen_R10_F5_DEPRESSIO	0.0071689	0.64695	406986	outcome	TRUE	reported	textfile	147380081	6	147701217	0.001845	8.51e-17	562240	ieu-b-30	white blood cell count || id:ieu-b-30	TRUE	reported	igd	2	TRUE	NA	NA	0.000123355	562240	5.15e-07	406986	TRUE	4.47e-07	0.000117366	65.99511038	114.3905069	69.36316743
rs9429767	A	G	A	G	0.017446	-0.00677988	0.197243	0.231347	FALSE	FALSE	FALSE	finngen_R10_F5_DEPRESSIO	0.00847417	0.423674	406986	outcome	TRUE	reported	textfile	109953465	1	110496087	0.002344	1.03e-13	561289	ieu-b-30	white blood cell count || id:ieu-b-30	TRUE	reported	igd	2	TRUE	NA	NA	9.87e-05	561289	1.57e-06	406986	TRUE	2.49e-05	9.64e-05	54.10461083	114.3905069	55.39575956
rs9430574	A	G	A	G	-0.014039	-0.00174966	0.33041	0.417802	FALSE	FALSE	FALSE	finngen_R10_F5_DEPRESSIO	0.00724197	0.80909	406986	outcome	TRUE	reported	textfile	9649014	1	9709072	0.001984	1.55e-12	562233	ieu-b-30	white blood cell count || id:ieu-b-30	TRUE	reported	igd	2	TRUE	NA	NA	8.91e-05	562233	1.43e-07	406986	TRUE	1.08e-05	8.72e-05	49.03623864	114.3905069	50.07131675
rs9487043	T	C	T	C	0.023076	0.0127741	0.486515	0.585412	FALSE	FALSE	FALSE	finngen_R10_F5_DEPRESSIO	0.00725861	0.0784332	406986	outcome	TRUE	reported	textfile	109289271	6	109610474	0.001839	4.35e-36	562232	ieu-b-30	white blood cell count || id:ieu-b-30	TRUE	reported	igd	2	TRUE	NA	NA	0.000279977	562232	7.61e-06	406986	TRUE	1.12e-11	0.000266057	149.6251609	114.3905069	157.4554154
rs9508005	G	T	G	T	-0.022531	0.0322496	0.094159	0.0616129	FALSE	FALSE	FALSE	finngen_R10_F5_DEPRESSIO	0.0149427	0.0309108	406986	outcome	TRUE	reported	textfile	28215657	13	28789794	0.003425	4.92e-11	555496	ieu-b-30	white blood cell count || id:ieu-b-30	TRUE	reported	igd	2	TRUE	NA	NA	7.79e-05	555496	1.14e-05	406986	TRUE	0.008338024	8.66e-05	48.1084899	114.3905069	43.27526973
rs9526795	C	T	C	T	-0.01411	-0.00781999	0.258932	0.272801	FALSE	FALSE	FALSE	finngen_R10_F5_DEPRESSIO	0.00801406	0.329171	406986	outcome	TRUE	reported	textfile	51767045	13	52341181	0.002116	2.68e-11	557352	ieu-b-30	white blood cell count || id:ieu-b-30	TRUE	reported	igd	2	TRUE	NA	NA	7.98e-05	557352	2.34e-06	406986	TRUE	0.000330566	7.64e-05	42.58817196	114.3905069	44.46545092
rs9625746	C	G	C	G	-0.018377	-0.00512077	0.41186	0.305774	FALSE	TRUE	FALSE	finngen_R10_F5_DEPRESSIO	0.00774707	0.508615	406986	outcome	TRUE	reported	textfile	29241669	22	29637658	0.001915	8.77e-22	562221	ieu-b-30	white blood cell count || id:ieu-b-30	TRUE	reported	igd	2	TRUE	NA	NA	0.00016377	562221	1.07e-06	406986	TRUE	1.1e-08	0.00016361	91.99964208	114.3905069	92.08983059
rs9656395	G	A	G	A	-0.027515	0.0137131	0.095026	0.0743018	FALSE	FALSE	FALSE	finngen_R10_F5_DEPRESSIO	0.013714	0.317345	406986	outcome	TRUE	reported	textfile	130891125	7	130575884	0.003156	2.97e-18	562239	ieu-b-30	white blood cell count || id:ieu-b-30	TRUE	reported	igd	2	TRUE	NA	NA	0.000135172	562239	2.46e-06	406986	TRUE	1.02e-06	0.000130211	73.21896013	114.3905069	76.00900462
rs9819371	T	C	T	C	-0.044448	-0.00628671	0.064757	0.0523568	FALSE	FALSE	FALSE	finngen_R10_F5_DEPRESSIO	0.0162268	0.69844	406986	outcome	TRUE	reported	textfile	141487958	3	141206800	0.003776	5.94e-32	562240	ieu-b-30	white blood cell count || id:ieu-b-30	TRUE	reported	igd	2	TRUE	NA	NA	0.000246384	562240	3.69e-07	406986	TRUE	2.26e-13	0.000239302	134.5766663	114.3905069	138.5608302
rs9829114	A	G	A	G	-0.033578	-0.00285536	0.414149	0.432723	FALSE	FALSE	FALSE	finngen_R10_F5_DEPRESSIO	0.00721941	0.692465	406986	outcome	TRUE	reported	textfile	196791752	3	196518623	0.001872	7.45e-72	562216	ieu-b-30	white blood cell count || id:ieu-b-30	TRUE	reported	igd	2	TRUE	NA	NA	0.000571937	562216	3.84e-07	406986	TRUE	1.03e-29	0.000547121	307.7675097	114.3905069	321.7347425
rs9835104	A	G	A	G	-0.013518	-0.00363294	0.18798	0.195989	FALSE	FALSE	FALSE	finngen_R10_F5_DEPRESSIO	0.00896906	0.685439	406986	outcome	TRUE	reported	textfile	119337193	3	119056040	0.002467	4.35e-08	506686	ieu-b-30	white blood cell count || id:ieu-b-30	TRUE	reported	igd	2	TRUE	NA	NA	5.93e-05	506686	4.03e-07	406986	TRUE	0.000792417	5.58e-05	28.26797316	114.3905069	30.02524676
rs9863	C	T	C	T	-0.018749	0.0175774	0.329292	0.307033	FALSE	FALSE	FALSE	finngen_R10_F5_DEPRESSIO	0.00779076	0.0240591	406986	outcome	TRUE	reported	textfile	123936906	12	124421453	0.001965	1.53e-21	560508	ieu-b-30	white blood cell count || id:ieu-b-30	TRUE	reported	igd	2	TRUE	NA	NA	0.000162398	560508	1.25e-05	406986	TRUE	7.79e-06	0.000155275	87.04595338	114.3905069	91.03976096
rs9867398	T	C	T	C	0.022319	-0.0173289	0.094175	0.106719	FALSE	FALSE	FALSE	finngen_R10_F5_DEPRESSIO	0.0115796	0.134523	406986	outcome	TRUE	reported	textfile	186195027	3	185912816	0.003192	2.8e-12	562235	ieu-b-30	white blood cell count || id:ieu-b-30	TRUE	reported	igd	2	TRUE	NA	NA	8.7e-05	562235	5.5e-06	406986	TRUE	0.00069613	8.5e-05	47.78731567	114.3905069	48.89041222
rs987107	A	G	A	G	0.020353	0.0108846	0.261079	0.294297	FALSE	FALSE	FALSE	finngen_R10_F5_DEPRESSIO	0.0078247	0.164207	406986	outcome	TRUE	reported	textfile	35875125	5	35875227	0.002093	2.52e-22	559079	ieu-b-30	white blood cell count || id:ieu-b-30	TRUE	reported	igd	2	TRUE	NA	NA	0.000169112	559079	4.75e-06	406986	TRUE	1.49e-07	0.000159829	89.37125476	114.3905069	94.56238311
rs9885207	C	T	C	T	0.016744	0.00452187	0.41613	0.419577	FALSE	FALSE	FALSE	finngen_R10_F5_DEPRESSIO	0.00727007	0.533952	406986	outcome	TRUE	reported	textfile	173648210	5	173075213	0.001872	3.94e-19	562240	ieu-b-30	white blood cell count || id:ieu-b-30	TRUE	reported	igd	2	TRUE	NA	NA	0.000142274	562240	9.51e-07	406986	TRUE	1.03e-07	0.000136237	76.60779809	114.3905069	80.00308642
rs9900613	T	C	T	C	-0.011338	0.0107452	0.43077	0.382601	FALSE	FALSE	FALSE	finngen_R10_F5_DEPRESSIO	0.00733298	0.142832	406986	outcome	TRUE	reported	textfile	76678775	17	74674857	0.001867	1.3e-09	561293	ieu-b-30	white blood cell count || id:ieu-b-30	TRUE	reported	igd	2	TRUE	NA	NA	6.57e-05	561293	5.28e-06	406986	TRUE	0.004780735	6.3e-05	35.38763917	114.3905069	36.87943589
rs990558	T	C	T	C	-0.011062	-0.0079052	0.36139	0.407573	FALSE	FALSE	FALSE	finngen_R10_F5_DEPRESSIO	0.00726803	0.276742	406986	outcome	TRUE	reported	textfile	35542372	21	36914669	0.001929	1e-08	562243	ieu-b-30	white blood cell count || id:ieu-b-30	TRUE	reported	igd	2	TRUE	NA	NA	5.85e-05	562243	2.91e-06	406986	TRUE	0.00388231	5.65e-05	31.7582229	114.3905069	32.88537912
rs9925985	C	A	C	A	-0.014131	0.00312801	0.269481	0.25507	FALSE	FALSE	FALSE	finngen_R10_F5_DEPRESSIO	0.0081914	0.702563	406986	outcome	TRUE	reported	textfile	31294272	16	31305593	0.002078	1.09e-11	561297	ieu-b-30	white blood cell count || id:ieu-b-30	TRUE	reported	igd	2	TRUE	NA	NA	8.24e-05	561297	3.58e-07	406986	TRUE	3.82e-05	7.86e-05	44.13272804	114.3905069	46.24392694
rs9926183	T	C	T	C	0.018579	0.000284218	0.26273	0.229303	FALSE	FALSE	FALSE	finngen_R10_F5_DEPRESSIO	0.00849304	0.973304	406986	outcome	TRUE	reported	textfile	1313877	16	1363878	0.002197	2.86e-17	507332	ieu-b-30	white blood cell count || id:ieu-b-30	TRUE	reported	igd	2	TRUE	NA	NA	0.00014094	507332	2.75e-09	406986	TRUE	1.94e-08	0.000133724	67.85151005	114.3905069	71.51292728
rs9938104	T	C	T	C	-0.016624	-0.0122449	0.12614	0.0976429	FALSE	FALSE	FALSE	finngen_R10_F5_DEPRESSIO	0.0121324	0.312845	406986	outcome	TRUE	reported	textfile	81811369	16	81844974	0.002807	3.25e-09	562238	ieu-b-30	white blood cell count || id:ieu-b-30	TRUE	reported	igd	2	TRUE	NA	NA	6.24e-05	562238	2.5e-06	406986	TRUE	0.002148098	6.09e-05	34.25633156	114.3905069	35.07407571
rs9977672	A	G	A	G	-0.021872	0.0060674	0.259116	0.236685	FALSE	FALSE	FALSE	finngen_R10_F5_DEPRESSIO	0.00847093	0.47383	406986	outcome	TRUE	reported	textfile	39091357	21	40463283	0.002122	7.08e-25	562242	ieu-b-30	white blood cell count || id:ieu-b-30	TRUE	reported	igd	2	TRUE	NA	NA	0.000188922	562242	1.26e-06	406986	TRUE	8.6e-10	0.000183676	103.2887337	114.3905069	106.2395531
rs1002774	A	G	A	G	-0.053992	-0.00910684	0.111651	0.0755259	FALSE	FALSE	FALSE	finngen_R10_F5_DEPRESSIO	0.0135117	0.500312	406986	outcome	TRUE	reported	textfile	41969583	15	42261781	0.002985	4.48e-73	521592	ieu-b-31	monocyte cell count || id:ieu-b-31	TRUE	reported	igd	2	TRUE	NA	NA	0.000626857	521592	1.12e-06	406986	TRUE	1.9e-30	0.000578276	301.7974264	114.3905069	327.167503
rs10094039	G	A	G	A	-0.091286	0.00275885	0.616642	0.620574	FALSE	FALSE	FALSE	finngen_R10_F5_DEPRESSIO	0.00737986	0.708528	406986	outcome	TRUE	reported	textfile	129577430	8	130589676	0.001924	1e-200	521594	ieu-b-31	monocyte cell count || id:ieu-b-31	TRUE	reported	igd	2	TRUE	NA	NA	0.004297313	521594	3.43e-07	406986	TRUE	1.88e-212	0.003939816	2063.104966	114.3905069	2251.117787
rs10099546	G	A	G	A	-0.020315	-0.00468753	0.143315	0.195072	FALSE	FALSE	FALSE	finngen_R10_F5_DEPRESSIO	0.00904551	0.604308	406986	outcome	TRUE	reported	textfile	143556564	8	144638734	0.002802	4.33e-13	476031	ieu-b-31	monocyte cell count || id:ieu-b-31	TRUE	reported	igd	2	TRUE	NA	NA	0.000110412	476031	6.6e-07	406986	TRUE	5.58e-06	0.000101339	48.24517477	114.3905069	52.56508747
rs10123018	A	G	A	G	0.075498	-0.00104255	0.582145	0.613666	FALSE	FALSE	FALSE	finngen_R10_F5_DEPRESSIO	0.00733622	0.886993	406986	outcome	TRUE	reported	textfile	111088085	9	113850365	0.001889	1e-200	521590	ieu-b-31	monocyte cell count || id:ieu-b-31	TRUE	reported	igd	2	TRUE	NA	NA	0.003053173	521590	4.96e-08	406986	TRUE	6.75e-153	0.00277305	1450.411548	114.3905069	1597.375349
rs1016680	C	A	C	A	-0.02553	0.0152105	0.63682	0.688961	FALSE	FALSE	FALSE	finngen_R10_F5_DEPRESSIO	0.00771969	0.0487978	406986	outcome	TRUE	reported	textfile	37514283	17	35874385	0.001951	4.31e-39	521591	ieu-b-31	monocyte cell count || id:ieu-b-31	TRUE	reported	igd	2	TRUE	NA	NA	0.000328183	521591	9.54e-06	406986	TRUE	6.68e-13	0.000301488	157.3003258	114.3905069	171.2328522
rs10197805	C	T	C	T	-0.041572	0.0145311	0.15658	0.136502	FALSE	FALSE	FALSE	finngen_R10_F5_DEPRESSIO	0.010413	0.162871	406986	outcome	TRUE	reported	textfile	224886036	2	225750753	0.002564	4.7e-59	520192	ieu-b-31	monocyte cell count || id:ieu-b-31	TRUE	reported	igd	2	TRUE	NA	NA	0.000505108	520192	4.78e-06	406986	TRUE	3.14e-22	0.00045647	237.5594459	114.3905069	262.8849935
rs10238435	T	C	T	C	-0.023569	9.44e-05	0.239724	0.265986	FALSE	FALSE	FALSE	finngen_R10_F5_DEPRESSIO	0.0080899	0.990686	406986	outcome	TRUE	reported	textfile	28684874	7	28724491	0.002276	4.23e-25	521583	ieu-b-31	monocyte cell count || id:ieu-b-31	TRUE	reported	igd	2	TRUE	NA	NA	0.000205554	521583	3.35e-10	406986	TRUE	7.56e-12	0.000202486	105.6342651	114.3905069	107.2353065
rs1031091	G	A	G	A	-0.010933	0.00562021	0.336191	0.28067	FALSE	FALSE	FALSE	finngen_R10_F5_DEPRESSIO	0.00800398	0.482569	406986	outcome	TRUE	reported	textfile	24458079	2	24680948	0.001989	3.93e-08	519575	ieu-b-31	monocyte cell count || id:ieu-b-31	TRUE	reported	igd	2	TRUE	NA	NA	5.81e-05	519575	1.21e-06	406986	TRUE	0.001826219	5.34e-05	27.72092106	114.3905069	30.21406297
rs10403909	G	A	G	A	0.018742	0.00253243	0.724302	0.735563	FALSE	FALSE	FALSE	finngen_R10_F5_DEPRESSIO	0.00811909	0.755108	406986	outcome	TRUE	reported	textfile	1008359	19	1008358	0.002204	1.95e-17	469584	ieu-b-31	monocyte cell count || id:ieu-b-31	TRUE	reported	igd	2	TRUE	NA	NA	0.000153968	469584	2.39e-07	406986	TRUE	2.61e-08	0.000140286	65.88514921	114.3905069	72.31171916
rs10409752	G	T	G	T	0.013022	-0.00772167	0.794453	0.809096	FALSE	FALSE	FALSE	finngen_R10_F5_DEPRESSIO	0.00911459	0.396896	406986	outcome	TRUE	reported	textfile	6297363	19	6297374	0.002383	4.74e-08	521589	ieu-b-31	monocyte cell count || id:ieu-b-31	TRUE	reported	igd	2	TRUE	NA	NA	5.72e-05	521589	1.76e-06	406986	TRUE	0.002856761	5.54e-05	28.88787131	114.3905069	29.86120282
rs10420703	C	T	C	T	0.018408	0.00323037	0.808132	0.845639	FALSE	FALSE	FALSE	finngen_R10_F5_DEPRESSIO	0.00988526	0.743829	406986	outcome	TRUE	reported	textfile	33267582	19	33758488	0.00249	1.49e-13	476099	ieu-b-31	monocyte cell count || id:ieu-b-31	TRUE	reported	igd	2	TRUE	NA	NA	0.000114781	476099	2.62e-07	406986	TRUE	1.76e-06	0.000105082	50.03445152	114.3905069	54.65306431
rs10437954	A	G	A	G	-0.01788	0.00977343	0.905195	0.893451	FALSE	FALSE	FALSE	finngen_R10_F5_DEPRESSIO	0.0115514	0.397509	406986	outcome	TRUE	reported	textfile	57610139	12	58003922	0.003268	4.59e-08	521589	ieu-b-31	monocyte cell count || id:ieu-b-31	TRUE	reported	igd	2	TRUE	NA	NA	5.74e-05	521589	1.76e-06	406986	TRUE	0.002808112	5.49e-05	28.62127672	114.3905069	29.93442589
rs10460159	C	T	C	T	-0.015786	-0.0137221	0.428951	0.462779	FALSE	FALSE	FALSE	finngen_R10_F5_DEPRESSIO	0.00715449	0.055115	406986	outcome	TRUE	reported	textfile	63329127	18	60996360	0.001899	9.88e-17	520192	ieu-b-31	monocyte cell count || id:ieu-b-31	TRUE	reported	igd	2	TRUE	NA	NA	0.000132823	520192	9.04e-06	406986	TRUE	4.69e-05	0.000122083	63.5141185	114.3905069	69.1025808
rs10478058	G	A	G	A	0.014834	0.00213301	0.196989	0.211914	FALSE	FALSE	FALSE	finngen_R10_F5_DEPRESSIO	0.00874913	0.807388	406986	outcome	TRUE	reported	textfile	111626887	5	110962584	0.002354	3.01e-10	521591	ieu-b-31	monocyte cell count || id:ieu-b-31	TRUE	reported	igd	2	TRUE	NA	NA	7.61e-05	521591	1.46e-07	406986	TRUE	6.63e-05	6.96e-05	36.31354719	114.3905069	39.71034245
rs10518329	G	A	G	A	-0.013729	-0.00610729	0.330665	0.310053	FALSE	FALSE	FALSE	finngen_R10_F5_DEPRESSIO	0.00769886	0.427619	406986	outcome	TRUE	reported	textfile	119480680	4	120401835	0.001995	6.18e-12	520193	ieu-b-31	monocyte cell count || id:ieu-b-31	TRUE	reported	igd	2	TRUE	NA	NA	9.1e-05	520193	1.55e-06	406986	TRUE	7.34e-05	8.34e-05	43.40488796	114.3905069	47.35785353
rs1052484	C	G	C	G	0.013854	-0.00355822	0.215829	0.170485	FALSE	TRUE	FALSE	finngen_R10_F5_DEPRESSIO	0.0095007	0.708016	406986	outcome	TRUE	reported	textfile	24812238	14	25281444	0.002281	1.28e-09	521590	ieu-b-31	monocyte cell count || id:ieu-b-31	TRUE	reported	igd	2	TRUE	NA	NA	7.07e-05	521590	3.45e-07	406986	TRUE	0.000183856	6.5e-05	33.88884329	114.3905069	36.88924749
rs10780209	A	G	A	G	0.045431	-0.0116936	0.479354	0.546984	FALSE	FALSE	FALSE	finngen_R10_F5_DEPRESSIO	0.00718937	0.10384	406986	outcome	TRUE	reported	textfile	88857212	9	91472127	0.001865	5.69e-131	521582	ieu-b-31	monocyte cell count || id:ieu-b-31	TRUE	reported	igd	2	TRUE	NA	NA	0.001136402	521582	6.5e-06	406986	TRUE	3.06e-50	0.001030228	537.9006429	114.3905069	593.3991507
rs10796828	G	T	G	T	-0.017973	0.014645	0.635004	0.743893	FALSE	FALSE	FALSE	finngen_R10_F5_DEPRESSIO	0.00820761	0.0743704	406986	outcome	TRUE	reported	textfile	69675578	11	69490346	0.00195	3.26e-20	520511	ieu-b-31	monocyte cell count || id:ieu-b-31	TRUE	reported	igd	2	TRUE	NA	NA	0.000163182	520511	7.82e-06	406986	TRUE	1.86e-06	0.000149739	77.95230999	114.3905069	84.95167101
rs10814193	C	A	C	A	0.014748	-0.00068878	0.715571	0.611324	FALSE	FALSE	FALSE	finngen_R10_F5_DEPRESSIO	0.00732628	0.925097	406986	outcome	TRUE	reported	textfile	35018689	9	35018686	0.002069	1.07e-12	521594	ieu-b-31	monocyte cell count || id:ieu-b-31	TRUE	reported	igd	2	TRUE	NA	NA	9.74e-05	521594	2.17e-08	406986	TRUE	3.34e-06	8.85e-05	46.18407331	114.3905069	50.80954157
rs10828725	T	G	T	G	-0.047265	-0.00679686	0.367802	0.384766	FALSE	FALSE	FALSE	finngen_R10_F5_DEPRESSIO	0.00734192	0.354571	406986	outcome	TRUE	reported	textfile	24929314	10	25218243	0.002019	3.56e-121	478116	ieu-b-31	monocyte cell count || id:ieu-b-31	TRUE	reported	igd	2	TRUE	NA	NA	0.001144927	478116	2.11e-06	406986	TRUE	4.06e-52	0.001038907	497.2323898	114.3905069	548.0329698
rs10831507	C	A	C	A	0.010798	0.0139807	0.38974	0.383766	FALSE	FALSE	FALSE	finngen_R10_F5_DEPRESSIO	0.00730627	0.0556814	406986	outcome	TRUE	reported	textfile	96326904	11	96060068	0.001927	2.15e-08	521590	ieu-b-31	monocyte cell count || id:ieu-b-31	TRUE	reported	igd	2	TRUE	NA	NA	6.02e-05	521590	9e-06	406986	TRUE	0.022872255	5.55e-05	28.93065103	114.3905069	31.39953503
rs10849020	G	C	G	C	-0.024066	0.00678251	0.210195	0.212816	FALSE	TRUE	FALSE	finngen_R10_F5_DEPRESSIO	0.00871741	0.436544	406986	outcome	TRUE	reported	textfile	4222843	12	4332009	0.002299	1.28e-25	518763	ieu-b-31	monocyte cell count || id:ieu-b-31	TRUE	reported	igd	2	TRUE	NA	NA	0.000211189	518763	1.49e-06	406986	TRUE	2.04e-10	0.0001923	99.77711032	114.3905069	109.5796432
rs10849448	G	A	G	A	-0.050144	0.0137293	0.753266	0.756259	FALSE	FALSE	FALSE	finngen_R10_F5_DEPRESSIO	0.00837543	0.101165	406986	outcome	TRUE	reported	textfile	6384185	12	6493351	0.002236	2.77e-111	521594	ieu-b-31	monocyte cell count || id:ieu-b-31	TRUE	reported	igd	2	TRUE	NA	NA	0.000963263	521594	6.6e-06	406986	TRUE	3.23e-42	0.000934642	487.957875	114.3905069	502.9147244
rs10892342	C	T	C	T	-0.018109	-0.00119714	0.276119	0.299	FALSE	FALSE	FALSE	finngen_R10_F5_DEPRESSIO	0.00777484	0.877629	406986	outcome	TRUE	reported	textfile	119265104	11	119135814	0.002101	7.02e-18	521589	ieu-b-31	monocyte cell count || id:ieu-b-31	TRUE	reported	igd	2	TRUE	NA	NA	0.000142413	521589	5.83e-08	406986	TRUE	2.26e-08	0.000131094	68.38582621	114.3905069	74.2911075
rs10902106	C	T	C	T	0.013363	-0.00358363	0.540451	0.55012	FALSE	FALSE	FALSE	finngen_R10_F5_DEPRESSIO	0.00718584	0.617987	406986	outcome	TRUE	reported	textfile	220243	11	220243	0.001888	1.53e-12	518722	ieu-b-31	monocyte cell count || id:ieu-b-31	TRUE	reported	igd	2	TRUE	NA	NA	9.66e-05	518722	6.11e-07	406986	TRUE	1.56e-05	8.87e-05	46.01480645	114.3905069	50.09610458
rs1091815	A	G	A	G	-0.01425	-0.0181936	0.76516	0.764396	FALSE	FALSE	FALSE	finngen_R10_F5_DEPRESSIO	0.00843389	0.0309899	406986	outcome	TRUE	reported	textfile	74075313	7	73489643	0.002263	3.14e-10	519576	ieu-b-31	monocyte cell count || id:ieu-b-31	TRUE	reported	igd	2	TRUE	NA	NA	7.63e-05	519576	1.14e-05	406986	TRUE	0.010531123	7.3e-05	37.91954866	114.3905069	39.65159127
rs10935473	T	G	T	G	0.025021	-0.00193763	0.441522	0.445023	FALSE	FALSE	FALSE	finngen_R10_F5_DEPRESSIO	0.00717856	0.787222	406986	outcome	TRUE	reported	textfile	98698056	3	98416900	0.00188	2.3e-40	520192	ieu-b-31	monocyte cell count || id:ieu-b-31	TRUE	reported	igd	2	TRUE	NA	NA	0.000340395	520192	1.79e-07	406986	TRUE	6.99e-18	0.000308743	160.6548515	114.3905069	177.1306137
rs10948314	G	A	G	A	-0.033579	0.00308873	0.10293	0.132021	FALSE	FALSE	FALSE	finngen_R10_F5_DEPRESSIO	0.0105792	0.770316	406986	outcome	TRUE	reported	textfile	46943394	6	46911131	0.003076	1.04e-27	520190	ieu-b-31	monocyte cell count || id:ieu-b-31	TRUE	reported	igd	2	TRUE	NA	NA	0.000229036	520190	2.09e-07	406986	TRUE	2.32e-12	0.000208225	108.3389416	114.3905069	119.1688792
rs11057841	T	C	T	C	0.020359	0.00309439	0.143569	0.140963	FALSE	FALSE	FALSE	finngen_R10_F5_DEPRESSIO	0.0103551	0.765071	406986	outcome	TRUE	reported	textfile	124832197	12	125316743	0.002724	8.16e-14	521592	ieu-b-31	monocyte cell count || id:ieu-b-31	TRUE	reported	igd	2	TRUE	NA	NA	0.000107084	521592	2.19e-07	406986	TRUE	2.31e-06	0.000101929	53.17034282	114.3905069	55.8597102
rs11082397	G	T	G	T	0.018719	-0.0115097	0.128716	0.126379	FALSE	FALSE	FALSE	finngen_R10_F5_DEPRESSIO	0.0107976	0.286444	406986	outcome	TRUE	reported	textfile	44514334	18	42094299	0.002766	1.36e-11	521591	ieu-b-31	monocyte cell count || id:ieu-b-31	TRUE	reported	igd	2	TRUE	NA	NA	8.78e-05	521591	2.79e-06	406986	TRUE	0.000231983	7.86e-05	40.99681481	114.3905069	45.79952112
rs11086102	C	G	C	G	0.031397	0.0163781	0.632941	0.665497	FALSE	TRUE	FALSE	finngen_R10_F5_DEPRESSIO	0.00756826	0.0304607	406986	outcome	TRUE	reported	textfile	18287818	19	18398628	0.002021	2.26e-54	478115	ieu-b-31	monocyte cell count || id:ieu-b-31	TRUE	reported	igd	2	TRUE	NA	NA	0.000504538	478115	1.15e-05	406986	TRUE	3.78e-19	0.000458042	219.0962431	114.3905069	241.3479859
rs11104881	C	T	C	T	-0.015568	-0.0061244	0.702076	0.596042	FALSE	FALSE	FALSE	finngen_R10_F5_DEPRESSIO	0.00728085	0.400255	406986	outcome	TRUE	reported	textfile	88449697	12	88843474	0.002051	3.35e-14	520653	ieu-b-31	monocyte cell count || id:ieu-b-31	TRUE	reported	igd	2	TRUE	NA	NA	0.000110647	520653	1.74e-06	406986	TRUE	1.1e-05	0.000101388	52.79295848	114.3905069	57.61483535
rs11130612	T	C	T	C	-0.012373	0.0016301	0.334436	0.297575	FALSE	FALSE	FALSE	finngen_R10_F5_DEPRESSIO	0.007819	0.834855	406986	outcome	TRUE	reported	textfile	58043289	3	58029016	0.001985	4.71e-10	521568	ieu-b-31	monocyte cell count || id:ieu-b-31	TRUE	reported	igd	2	TRUE	NA	NA	7.45e-05	521568	1.07e-07	406986	TRUE	7.18e-05	6.82e-05	35.54853742	114.3905069	38.85339771
rs111456533	A	G	A	G	-0.014324	-0.0170516	0.163516	0.111778	FALSE	FALSE	FALSE	finngen_R10_F5_DEPRESSIO	0.0114252	0.135581	406986	outcome	TRUE	reported	textfile	124750812	10	126439381	0.002538	1.7e-08	521571	ieu-b-31	monocyte cell count || id:ieu-b-31	TRUE	reported	igd	2	TRUE	NA	NA	6.11e-05	521571	5.47e-06	406986	TRUE	0.008848464	5.61e-05	29.27606217	114.3905069	31.85263677
rs111556916	G	C	G	C	-0.035802	0.0414738	0.02697	0.00462025	FALSE	TRUE	FALSE	finngen_R10_F5_DEPRESSIO	0.0545047	0.446704	406986	outcome	TRUE	reported	textfile	42903605	3	42945097	0.005896	1.3e-09	521194	ieu-b-31	monocyte cell count || id:ieu-b-31	TRUE	reported	igd	2	TRUE	NA	NA	7.07e-05	521194	1.42e-06	406986	TRUE	0.00055923	6.73e-05	35.06539278	114.3905069	36.8722489
rs11155787	T	C	T	C	0.013538	0.0130453	0.637971	0.668019	FALSE	FALSE	FALSE	finngen_R10_F5_DEPRESSIO	0.00760271	0.0861847	406986	outcome	TRUE	reported	textfile	151365770	6	151686905	0.001949	3.92e-12	520194	ieu-b-31	monocyte cell count || id:ieu-b-31	TRUE	reported	igd	2	TRUE	NA	NA	9.27e-05	520194	7.23e-06	406986	TRUE	0.000910812	8.47e-05	44.04369553	114.3905069	48.24866944
rs11170652	A	G	A	G	-0.018075	-0.00480582	0.194716	0.239975	FALSE	FALSE	FALSE	finngen_R10_F5_DEPRESSIO	0.00837293	0.565988	406986	outcome	TRUE	reported	textfile	53705292	12	54099076	0.002374	2.77e-14	521553	ieu-b-31	monocyte cell count || id:ieu-b-31	TRUE	reported	igd	2	TRUE	NA	NA	0.000111135	521553	8.09e-07	406986	TRUE	4.02e-06	0.000102456	53.4414949	114.3905069	57.96891646
rs11189154	A	G	A	G	0.050518	-0.0123531	0.255718	0.284417	FALSE	FALSE	FALSE	finngen_R10_F5_DEPRESSIO	0.00791669	0.118669	406986	outcome	TRUE	reported	textfile	97349165	10	99108922	0.002145	1.25e-122	520154	ieu-b-31	monocyte cell count || id:ieu-b-31	TRUE	reported	igd	2	TRUE	NA	NA	0.001065233	520154	5.98e-06	406986	TRUE	3.23e-47	0.000971451	505.7937769	114.3905069	554.6738659
rs11190141	T	C	T	C	-0.04368	0.0122159	0.371953	0.458731	FALSE	FALSE	FALSE	finngen_R10_F5_DEPRESSIO	0.00716069	0.0880136	406986	outcome	TRUE	reported	textfile	99532633	10	101292390	0.001932	4.02e-113	521588	ieu-b-31	monocyte cell count || id:ieu-b-31	TRUE	reported	igd	2	TRUE	NA	NA	0.000979038	521588	7.15e-06	406986	TRUE	1.22e-42	0.000891406	465.3596215	114.3905069	511.1531191
rs112248289	C	A	C	A	0.0221	0.00591573	0.128726	0.0737632	FALSE	FALSE	FALSE	finngen_R10_F5_DEPRESSIO	0.0137655	0.667377	406986	outcome	TRUE	reported	textfile	44730614	7	44770213	0.00282	4.83e-15	521560	ieu-b-31	monocyte cell count || id:ieu-b-31	TRUE	reported	igd	2	TRUE	NA	NA	0.000117742	521560	4.54e-07	406986	TRUE	1.14e-06	0.000109556	57.14599055	114.3905069	61.41667924
rs11235689	T	C	T	C	-0.016087	-0.00839904	0.413912	0.419408	FALSE	FALSE	FALSE	finngen_R10_F5_DEPRESSIO	0.00724083	0.246067	406986	outcome	TRUE	reported	textfile	73238702	11	72949747	0.001981	4.79e-16	475638	ieu-b-31	monocyte cell count || id:ieu-b-31	TRUE	reported	igd	2	TRUE	NA	NA	0.000138626	475638	3.31e-06	406986	TRUE	3.12e-06	0.00012556	59.72830877	114.3905069	65.9448937
rs11242109	T	G	T	G	-0.022463	-0.00591448	0.478171	0.343845	FALSE	FALSE	FALSE	finngen_R10_F5_DEPRESSIO	0.00752033	0.431595	406986	outcome	TRUE	reported	textfile	132341354	5	131677047	0.001875	4.75e-33	520504	ieu-b-31	monocyte cell count || id:ieu-b-31	TRUE	reported	igd	2	TRUE	NA	NA	0.000275671	520504	1.52e-06	406986	TRUE	2.04e-13	0.000251812	131.1018232	114.3905069	143.5267894
rs11246065	G	A	G	A	-0.022075	-0.00437422	0.339085	0.2564	FALSE	FALSE	FALSE	finngen_R10_F5_DEPRESSIO	0.00822364	0.594789	406986	outcome	TRUE	reported	textfile	324170	11	324170	0.00207	1.6e-26	475283	ieu-b-31	monocyte cell count || id:ieu-b-31	TRUE	reported	igd	2	TRUE	NA	NA	0.000239225	475283	6.95e-07	406986	TRUE	7.27e-12	0.000218417	103.8319303	114.3905069	113.7262538
rs11247908	A	G	A	G	-0.029245	-0.000726785	0.172916	0.208074	FALSE	FALSE	FALSE	finngen_R10_F5_DEPRESSIO	0.00879194	0.934118	406986	outcome	TRUE	reported	textfile	26311731	1	26638222	0.002464	1.92e-32	521592	ieu-b-31	monocyte cell count || id:ieu-b-31	TRUE	reported	igd	2	TRUE	NA	NA	0.000270007	521592	1.68e-08	406986	TRUE	6.43e-15	0.000244635	127.6302324	114.3905069	140.8710801
rs11252148	A	G	A	G	0.011664	-0.000360991	0.483966	0.454202	FALSE	FALSE	FALSE	finngen_R10_F5_DEPRESSIO	0.00718977	0.959956	406986	outcome	TRUE	reported	textfile	3875045	10	3917237	0.001872	4.79e-10	520191	ieu-b-31	monocyte cell count || id:ieu-b-31	TRUE	reported	igd	2	TRUE	NA	NA	7.46e-05	520191	6.19e-09	406986	TRUE	4.31e-05	6.8e-05	35.35158289	114.3905069	38.82248521
rs11255548	C	T	C	T	0.02006	0.00907485	0.379159	0.367709	FALSE	FALSE	FALSE	finngen_R10_F5_DEPRESSIO	0.00741195	0.220819	406986	outcome	TRUE	reported	textfile	5852127	10	5894090	0.001931	2.99e-25	521585	ieu-b-31	monocyte cell count || id:ieu-b-31	TRUE	reported	igd	2	TRUE	NA	NA	0.000206864	521585	3.68e-06	406986	TRUE	2.53e-09	0.00018945	98.83239612	114.3905069	107.9188503
rs1127101	G	A	G	A	0.014398	-0.0184059	0.603537	0.613189	FALSE	FALSE	FALSE	finngen_R10_F5_DEPRESSIO	0.0073294	0.0120307	406986	outcome	TRUE	reported	textfile	219175608	2	220040330	0.001903	3.98e-14	520189	ieu-b-31	monocyte cell count || id:ieu-b-31	TRUE	reported	igd	2	TRUE	NA	NA	0.000110032	520189	1.55e-05	406986	TRUE	0.001738473	9.92e-05	51.61114314	114.3905069	57.24357674
rs113015223	T	C	T	C	0.018546	-0.00667006	0.210935	0.166756	FALSE	FALSE	FALSE	finngen_R10_F5_DEPRESSIO	0.00962127	0.488145	406986	outcome	TRUE	reported	textfile	56124607	8	57037166	0.002311	1.06e-15	521565	ieu-b-31	monocyte cell count || id:ieu-b-31	TRUE	reported	igd	2	TRUE	NA	NA	0.000123464	521565	1.18e-06	406986	TRUE	1.64e-06	0.000114496	59.7239381	114.3905069	64.40218764
rs113143864	T	C	T	C	0.034668	-0.0129941	0.070781	0.0555376	FALSE	FALSE	FALSE	finngen_R10_F5_DEPRESSIO	0.0157374	0.408983	406986	outcome	TRUE	reported	textfile	34869138	14	35338344	0.003669	3.61e-21	521584	ieu-b-31	monocyte cell count || id:ieu-b-31	TRUE	reported	igd	2	TRUE	NA	NA	0.000171145	521584	1.68e-06	406986	TRUE	1.74e-08	0.000158097	82.47334477	114.3905069	89.28163859
rs113155021	A	G	A	G	-0.047706	-0.0153448	0.015283	0.037286	FALSE	FALSE	FALSE	finngen_R10_F5_DEPRESSIO	0.0187827	0.413949	406986	outcome	TRUE	reported	textfile	43864596	8	43719739	0.007969	2.21e-09	476441	ieu-b-31	monocyte cell count || id:ieu-b-31	TRUE	reported	igd	2	TRUE	NA	NA	7.52e-05	476441	1.64e-06	406986	TRUE	0.000533723	6.85e-05	32.63871913	114.3905069	35.83755348
rs113292043	T	C	T	C	-0.024784	-0.0306223	0.065718	0.0554192	FALSE	FALSE	FALSE	finngen_R10_F5_DEPRESSIO	0.0157819	0.0523383	406986	outcome	TRUE	reported	textfile	223058315	1	223231657	0.003776	5.45e-11	521594	ieu-b-31	monocyte cell count || id:ieu-b-31	TRUE	reported	igd	2	TRUE	NA	NA	8.26e-05	521594	9.25e-06	406986	TRUE	0.003840207	7.54e-05	39.34583781	114.3905069	43.08031097
rs1146933	C	T	C	T	-0.014028	-0.00199539	0.786362	0.835469	FALSE	FALSE	FALSE	finngen_R10_F5_DEPRESSIO	0.00963753	0.835976	406986	outcome	TRUE	reported	textfile	77829914	13	78404049	0.002287	8.88e-10	521591	ieu-b-31	monocyte cell count || id:ieu-b-31	TRUE	reported	igd	2	TRUE	NA	NA	7.21e-05	521591	1.05e-07	406986	TRUE	9.4e-05	6.61e-05	34.48892611	114.3905069	37.62349922
rs11508026	T	C	T	C	-0.011946	-0.00413163	0.431325	0.415272	FALSE	FALSE	FALSE	finngen_R10_F5_DEPRESSIO	0.00724934	0.568723	406986	outcome	TRUE	reported	textfile	56965416	16	56999328	0.00189	2.7e-10	520647	ieu-b-31	monocyte cell count || id:ieu-b-31	TRUE	reported	igd	2	TRUE	NA	NA	7.67e-05	520647	7.98e-07	406986	TRUE	0.000170205	7e-05	36.45154081	114.3905069	39.9504258
rs115202835	A	G	A	G	0.027219	-0.00996503	0.067747	0.0782097	FALSE	FALSE	FALSE	finngen_R10_F5_DEPRESSIO	0.0133944	0.456895	406986	outcome	TRUE	reported	textfile	45565502	6	45533239	0.003757	4.52e-13	520654	ieu-b-31	monocyte cell count || id:ieu-b-31	TRUE	reported	igd	2	TRUE	NA	NA	0.000100802	520654	1.36e-06	406986	TRUE	2.22e-05	9.36e-05	48.72887337	114.3905069	52.4882316
rs115340020	A	G	A	G	-0.094321	0.0693757	0.027188	0.00948356	FALSE	FALSE	FALSE	finngen_R10_F5_DEPRESSIO	0.0369916	0.0607323	406986	outcome	TRUE	reported	textfile	92300881	1	92766438	0.005802	2.22e-59	520494	ieu-b-31	monocyte cell count || id:ieu-b-31	TRUE	reported	igd	2	TRUE	NA	NA	0.000507489	520494	8.64e-06	406986	TRUE	7.75e-21	0.000470601	245.0594506	114.3905069	264.2782024
rs11557154	T	C	T	C	0.031988	-0.0160122	0.127576	0.131513	FALSE	FALSE	FALSE	finngen_R10_F5_DEPRESSIO	0.0105577	0.12936	406986	outcome	TRUE	reported	textfile	34107507	9	34107505	0.002794	2.64e-30	520193	ieu-b-31	monocyte cell count || id:ieu-b-31	TRUE	reported	igd	2	TRUE	NA	NA	0.000251912	520193	5.65e-06	406986	TRUE	1.13e-10	0.000227772	118.512053	114.3905069	131.0754542
rs11590380	C	T	C	T	0.024736	-0.00793944	0.679418	0.717696	FALSE	FALSE	FALSE	finngen_R10_F5_DEPRESSIO	0.00794237	0.317489	406986	outcome	TRUE	reported	textfile	185431807	1	185400939	0.002083	1.69e-32	478116	ieu-b-31	monocyte cell count || id:ieu-b-31	TRUE	reported	igd	2	TRUE	NA	NA	0.000294863	478116	2.46e-06	406986	TRUE	2.53e-13	0.000266542	127.4712828	114.3905069	141.0199007
rs11602323	G	T	G	T	0.06519	0.00462697	0.123096	0.16082	FALSE	FALSE	FALSE	finngen_R10_F5_DEPRESSIO	0.00970389	0.633493	406986	outcome	TRUE	reported	textfile	122648573	11	122519281	0.002862	9.23e-115	521562	ieu-b-31	monocyte cell count || id:ieu-b-31	TRUE	reported	igd	2	TRUE	NA	NA	0.000993772	521562	5.59e-07	406986	TRUE	4.79e-49	0.000917462	478.9507501	114.3905069	518.8271605
rs11629297	G	C	G	C	0.061045	0.00898915	0.732661	0.597633	FALSE	TRUE	FALSE	finngen_R10_F5_DEPRESSIO	0.00729145	0.217638	406986	outcome	TRUE	reported	textfile	103374567	14	103840904	0.002145	3.73e-178	521591	ieu-b-31	monocyte cell count || id:ieu-b-31	TRUE	reported	igd	2	TRUE	NA	NA	0.001550398	521591	3.73e-06	406986	TRUE	9.49e-72	0.001459807	762.532676	114.3905069	809.9264892
rs11631419	T	C	T	C	-0.01168	-0.00764143	0.572619	0.46907	FALSE	FALSE	FALSE	finngen_R10_F5_DEPRESSIO	0.00717617	0.286952	406986	outcome	TRUE	reported	textfile	85745442	15	86288673	0.001894	7.16e-10	520192	ieu-b-31	monocyte cell count || id:ieu-b-31	TRUE	reported	igd	2	TRUE	NA	NA	7.31e-05	520192	2.79e-06	406986	TRUE	0.001008682	6.68e-05	34.73662701	114.3905069	38.02994841
rs11644125	T	C	T	C	-0.019445	0.00332041	0.597948	0.580834	FALSE	FALSE	FALSE	finngen_R10_F5_DEPRESSIO	0.00725064	0.646991	406986	outcome	TRUE	reported	textfile	57025062	16	57058974	0.001921	4.73e-24	520654	ieu-b-31	monocyte cell count || id:ieu-b-31	TRUE	reported	igd	2	TRUE	NA	NA	0.000196756	520654	5.15e-07	406986	TRUE	2e-10	0.000181799	94.67123391	114.3905069	102.4616075
rs11655888	T	C	T	C	-0.014142	0.0106198	0.180123	0.255568	FALSE	FALSE	FALSE	finngen_R10_F5_DEPRESSIO	0.0081817	0.194287	406986	outcome	TRUE	reported	textfile	81415611	17	79389411	0.002545	2.83e-08	477037	ieu-b-31	monocyte cell count || id:ieu-b-31	TRUE	reported	igd	2	TRUE	NA	NA	6.47e-05	477037	4.14e-06	406986	TRUE	0.00485035	5.91e-05	28.18028853	114.3905069	30.8777817
rs116619972	A	G	A	G	-0.040259	0.0231619	0.026454	0.0224158	FALSE	FALSE	FALSE	finngen_R10_F5_DEPRESSIO	0.024486	0.344187	406986	outcome	TRUE	reported	textfile	32214208	5	32214314	0.005861	6.73e-12	521131	ieu-b-31	monocyte cell count || id:ieu-b-31	TRUE	reported	igd	2	TRUE	NA	NA	9.05e-05	521131	2.2e-06	406986	TRUE	0.000123166	8.35e-05	43.50961975	114.3905069	47.18267111
rs11713343	A	G	A	G	-0.026259	-0.0063203	0.196605	0.215173	FALSE	FALSE	FALSE	finngen_R10_F5_DEPRESSIO	0.00879606	0.472426	406986	outcome	TRUE	reported	textfile	128466556	3	128185399	0.002392	5.24e-28	519112	ieu-b-31	monocyte cell count || id:ieu-b-31	TRUE	reported	igd	2	TRUE	NA	NA	0.000232099	519112	1.27e-06	406986	TRUE	1.59e-11	0.000217826	113.1003766	114.3905069	120.5130327
rs11723621	G	A	G	A	-0.013213	-0.00674185	0.290773	0.19978	FALSE	FALSE	FALSE	finngen_R10_F5_DEPRESSIO	0.00896783	0.452182	406986	outcome	TRUE	reported	textfile	71749645	4	72615362	0.002061	1.48e-10	521593	ieu-b-31	monocyte cell count || id:ieu-b-31	TRUE	reported	igd	2	TRUE	NA	NA	7.88e-05	521593	1.39e-06	406986	TRUE	0.000232526	7.2e-05	37.56069035	114.3905069	41.10047929
rs11792030	A	G	A	G	0.02217	-0.00371922	0.103551	0.093322	FALSE	FALSE	FALSE	finngen_R10_F5_DEPRESSIO	0.0123019	0.762402	406986	outcome	TRUE	reported	textfile	127970309	9	130732588	0.003107	1e-12	521579	ieu-b-31	monocyte cell count || id:ieu-b-31	TRUE	reported	igd	2	TRUE	NA	NA	9.76e-05	521579	2.25e-07	406986	TRUE	6.88e-06	9.13e-05	47.59916456	114.3905069	50.91536714
rs1180658	A	C	A	C	-0.012535	-0.00351862	0.633894	0.69553	FALSE	FALSE	FALSE	finngen_R10_F5_DEPRESSIO	0.00777298	0.650784	406986	outcome	TRUE	reported	textfile	59886187	10	61645945	0.001945	1.19e-10	520655	ieu-b-31	monocyte cell count || id:ieu-b-31	TRUE	reported	igd	2	TRUE	NA	NA	7.98e-05	520655	5.03e-07	406986	TRUE	8.51e-05	7.29e-05	37.97363825	114.3905069	41.53454577
rs118083884	A	G	A	G	-0.096502	-0.0270341	0.016672	0.00753758	FALSE	FALSE	FALSE	finngen_R10_F5_DEPRESSIO	0.0421354	0.521132	406986	outcome	TRUE	reported	textfile	16619608	17	16522922	0.008517	1.01e-29	477020	ieu-b-31	monocyte cell count || id:ieu-b-31	TRUE	reported	igd	2	TRUE	NA	NA	0.000269059	477020	1.01e-06	406986	TRUE	5.34e-13	0.000305344	145.6988513	114.3905069	128.3805801
rs11844354	G	A	G	A	-0.012539	-0.0184081	0.226227	0.250309	FALSE	FALSE	FALSE	finngen_R10_F5_DEPRESSIO	0.00825543	0.0257597	406986	outcome	TRUE	reported	textfile	34887780	14	35356986	0.002243	2.32e-08	521593	ieu-b-31	monocyte cell count || id:ieu-b-31	TRUE	reported	igd	2	TRUE	NA	NA	5.99e-05	521593	1.22e-05	406986	TRUE	0.04238407	5.5e-05	28.71228812	114.3905069	31.25124025
rs11854390	T	C	T	C	0.04248	0.00280853	0.562044	0.594128	FALSE	FALSE	FALSE	finngen_R10_F5_DEPRESSIO	0.00728765	0.699955	406986	outcome	TRUE	reported	textfile	79932475	15	80224817	0.001892	1.26e-111	521592	ieu-b-31	monocyte cell count || id:ieu-b-31	TRUE	reported	igd	2	TRUE	NA	NA	0.000965557	521592	3.65e-07	406986	TRUE	4.17e-48	0.000888382	463.7832458	114.3905069	504.1116708
rs11857609	C	T	C	T	0.023258	0.00297574	0.759798	0.708458	FALSE	FALSE	FALSE	finngen_R10_F5_DEPRESSIO	0.00785546	0.704828	406986	outcome	TRUE	reported	textfile	65802932	15	66095270	0.002198	3.99e-26	521591	ieu-b-31	monocyte cell count || id:ieu-b-31	TRUE	reported	igd	2	TRUE	NA	NA	0.000214619	521591	3.53e-07	406986	TRUE	1.8e-11	0.000197447	103.0062734	114.3905069	111.9668232
rs11965885	T	G	T	G	-0.010796	-0.00142175	0.581843	0.58446	FALSE	FALSE	FALSE	finngen_R10_F5_DEPRESSIO	0.0072848	0.845262	406986	outcome	TRUE	reported	textfile	43725357	6	43693094	0.001925	2.09e-08	519571	ieu-b-31	monocyte cell count || id:ieu-b-31	TRUE	reported	igd	2	TRUE	NA	NA	6.05e-05	519571	9.36e-08	406986	TRUE	0.000355958	5.67e-05	29.46923049	114.3905069	31.45315999
rs12055642	C	T	C	T	0.018089	-0.00954858	0.199011	0.10638	FALSE	FALSE	FALSE	finngen_R10_F5_DEPRESSIO	0.0116442	0.412199	406986	outcome	TRUE	reported	textfile	134757902	6	135079040	0.002337	1.04e-14	521588	ieu-b-31	monocyte cell count || id:ieu-b-31	TRUE	reported	igd	2	TRUE	NA	NA	0.000114851	521588	1.65e-06	406986	TRUE	6.49e-06	0.000104319	54.41692293	114.3905069	59.91170687
rs12118443	A	G	A	G	-0.018028	0.00268577	0.489432	0.48941	FALSE	FALSE	FALSE	finngen_R10_F5_DEPRESSIO	0.00713122	0.706454	406986	outcome	TRUE	reported	textfile	89573029	1	90038588	0.001863	4e-22	521588	ieu-b-31	monocyte cell count || id:ieu-b-31	TRUE	reported	igd	2	TRUE	NA	NA	0.0001795	521588	3.49e-07	406986	TRUE	9.13e-10	0.000162432	84.73591473	114.3905069	93.64172147
rs12144117	T	C	T	C	-0.014095	0.0115738	0.215407	0.230286	FALSE	FALSE	FALSE	finngen_R10_F5_DEPRESSIO	0.00847863	0.172235	406986	outcome	TRUE	reported	textfile	9122082	1	9182141	0.002289	7.63e-10	520509	ieu-b-31	monocyte cell count || id:ieu-b-31	TRUE	reported	igd	2	TRUE	NA	NA	7.28e-05	520509	4.58e-06	406986	TRUE	0.002240605	6.72e-05	34.95587173	114.3905069	37.91740218
rs12147629	G	A	G	A	0.016563	-0.000469446	0.31157	0.370138	FALSE	FALSE	FALSE	finngen_R10_F5_DEPRESSIO	0.00739761	0.949401	406986	outcome	TRUE	reported	textfile	74840885	14	75307588	0.002024	2.9e-16	521593	ieu-b-31	monocyte cell count || id:ieu-b-31	TRUE	reported	igd	2	TRUE	NA	NA	0.000128372	521593	9.89e-09	406986	TRUE	7.88e-08	0.000117686	61.3909881	114.3905069	66.96640536
rs12198236	C	T	C	T	-0.010361	0.00658561	0.562093	0.471476	FALSE	FALSE	FALSE	finngen_R10_F5_DEPRESSIO	0.00715515	0.357363	406986	outcome	TRUE	reported	textfile	110789924	6	111111127	0.001892	4.46e-08	521594	ieu-b-31	monocyte cell count || id:ieu-b-31	TRUE	reported	igd	2	TRUE	NA	NA	5.75e-05	521594	2.08e-06	406986	TRUE	0.003329215	5.28e-05	27.56622401	114.3905069	29.98893779
rs12207691	G	A	G	A	-0.011668	-0.00907969	0.304304	0.230572	FALSE	FALSE	FALSE	finngen_R10_F5_DEPRESSIO	0.00848247	0.284436	406986	outcome	TRUE	reported	textfile	89122998	6	89832717	0.002031	9.49e-09	521593	ieu-b-31	monocyte cell count || id:ieu-b-31	TRUE	reported	igd	2	TRUE	NA	NA	6.33e-05	521593	2.82e-06	406986	TRUE	0.00269034	5.76e-05	30.0680406	114.3905069	33.00448756
rs12306790	T	C	T	C	0.019129	0.000947332	0.714634	0.695606	FALSE	FALSE	FALSE	finngen_R10_F5_DEPRESSIO	0.00776178	0.902859	406986	outcome	TRUE	reported	textfile	89470270	12	89864047	0.002066	2.22e-20	521594	ieu-b-31	monocyte cell count || id:ieu-b-31	TRUE	reported	igd	2	TRUE	NA	NA	0.000164332	521594	3.66e-08	406986	TRUE	1.56e-09	0.000149245	77.85673288	114.3905069	85.72823846
rs12327253	G	A	G	A	0.017782	-0.00190437	0.293564	0.320599	FALSE	FALSE	FALSE	finngen_R10_F5_DEPRESSIO	0.00767017	0.803915	406986	outcome	TRUE	reported	textfile	23139200	18	20719164	0.002112	4.05e-17	521581	ieu-b-31	monocyte cell count || id:ieu-b-31	TRUE	reported	igd	2	TRUE	NA	NA	0.000135892	521581	1.51e-07	406986	TRUE	7.13e-08	0.00013115	68.41382706	114.3905069	70.88810782
rs12332674	G	T	G	T	-0.016504	-0.0326407	0.152382	0.154856	FALSE	FALSE	FALSE	finngen_R10_F5_DEPRESSIO	0.0100552	0.00116969	406986	outcome	TRUE	reported	textfile	132987160	5	132322852	0.002625	3.33e-10	521592	ieu-b-31	monocyte cell count || id:ieu-b-31	TRUE	reported	igd	2	TRUE	NA	NA	7.58e-05	521592	2.59e-05	406986	TRUE	0.083734371	7.04e-05	36.70304375	114.3905069	39.52936287
rs12376511	C	T	C	T	-0.048585	-0.00674831	0.163934	0.189411	FALSE	FALSE	FALSE	finngen_R10_F5_DEPRESSIO	0.00912377	0.459517	406986	outcome	TRUE	reported	textfile	22142757	9	22142756	0.002529	3.44e-82	521592	ieu-b-31	monocyte cell count || id:ieu-b-31	TRUE	reported	igd	2	TRUE	NA	NA	0.000707083	521592	1.34e-06	406986	TRUE	4.92e-34	0.000647059	337.7181253	114.3905069	369.0683094
rs12461422	T	C	T	C	-0.016008	0.00434109	0.283017	0.35399	FALSE	FALSE	FALSE	finngen_R10_F5_DEPRESSIO	0.00749153	0.562274	406986	outcome	TRUE	reported	textfile	3167544	19	3167542	0.002202	3.77e-13	478115	ieu-b-31	monocyte cell count || id:ieu-b-31	TRUE	reported	igd	2	TRUE	NA	NA	0.000110525	478115	8.25e-07	406986	TRUE	6.68e-06	0.000103998	49.72802935	114.3905069	52.84933439
rs12480462	T	C	T	C	-0.030991	0.0260264	0.31601	0.452523	FALSE	FALSE	FALSE	finngen_R10_F5_DEPRESSIO	0.00717127	0.000284243	406986	outcome	TRUE	reported	textfile	32477375	20	31065178	0.00203	1.44e-52	521591	ieu-b-31	monocyte cell count || id:ieu-b-31	TRUE	reported	igd	2	TRUE	NA	NA	0.000446639	521591	3.24e-05	406986	TRUE	1.51e-13	0.000415195	216.6509172	114.3905069	233.0660975
rs12480732	T	C	T	C	0.054282	0.00246633	0.257776	0.244738	FALSE	FALSE	FALSE	finngen_R10_F5_DEPRESSIO	0.00831941	0.766883	406986	outcome	TRUE	reported	textfile	32603213	20	31191015	0.002188	8.57e-136	520647	ieu-b-31	monocyte cell count || id:ieu-b-31	TRUE	reported	igd	2	TRUE	NA	NA	0.001180762	520647	2.16e-07	406986	TRUE	4.47e-59	0.001127507	587.6933802	114.3905069	615.4843947
rs12522498	G	A	G	A	-0.010937	0.00752767	0.360634	0.321288	FALSE	FALSE	FALSE	finngen_R10_F5_DEPRESSIO	0.00766196	0.325867	406986	outcome	TRUE	reported	textfile	157375011	5	156802019	0.001949	2.05e-08	520190	ieu-b-31	monocyte cell count || id:ieu-b-31	TRUE	reported	igd	2	TRUE	NA	NA	6.05e-05	520190	2.37e-06	406986	TRUE	0.002864355	5.52e-05	28.6963667	114.3905069	31.49000619
rs12530071	C	T	C	T	-0.014689	0.00494799	0.224608	0.351492	FALSE	FALSE	FALSE	finngen_R10_F5_DEPRESSIO	0.00747628	0.508083	406986	outcome	TRUE	reported	textfile	2885833	6	2886067	0.002241	5.78e-11	520190	ieu-b-31	monocyte cell count || id:ieu-b-31	TRUE	reported	igd	2	TRUE	NA	NA	8.26e-05	520190	1.08e-06	406986	TRUE	0.000119622	7.52e-05	39.09794796	114.3905069	42.96360831
rs12542907	G	C	G	C	-0.024199	-0.0145682	0.398926	0.329455	FALSE	TRUE	FALSE	finngen_R10_F5_DEPRESSIO	0.00760711	0.055483	406986	outcome	TRUE	reported	textfile	67900953	8	68813188	0.001911	1.01e-36	521591	ieu-b-31	monocyte cell count || id:ieu-b-31	TRUE	reported	igd	2	TRUE	NA	NA	0.000307335	521591	9.01e-06	406986	TRUE	3.72e-12	0.000280831	146.5195324	114.3905069	160.3516618
rs12694733	A	G	A	G	-0.011119	0.00151588	0.582142	0.573977	FALSE	FALSE	FALSE	finngen_R10_F5_DEPRESSIO	0.00723086	0.833948	406986	outcome	TRUE	reported	textfile	227457266	2	228321982	0.001889	4.07e-09	520549	ieu-b-31	monocyte cell count || id:ieu-b-31	TRUE	reported	igd	2	TRUE	NA	NA	6.66e-05	520549	1.08e-07	406986	TRUE	0.0001826	6.01e-05	31.31159432	114.3905069	34.64715226
rs12742428	G	A	G	A	-0.016747	0.0142286	0.650574	0.585968	FALSE	FALSE	FALSE	finngen_R10_F5_DEPRESSIO	0.00724831	0.0496432	406986	outcome	TRUE	reported	textfile	66960804	1	67426487	0.00203	1.68e-16	478115	ieu-b-31	monocyte cell count || id:ieu-b-31	TRUE	reported	igd	2	TRUE	NA	NA	0.000142328	478115	9.47e-06	406986	TRUE	3.31e-05	0.000127513	60.97360742	114.3905069	68.05843602
rs12747432	T	G	T	G	-0.02404	-0.0159868	0.066638	0.0970948	FALSE	FALSE	FALSE	finngen_R10_F5_DEPRESSIO	0.0120266	0.183752	406986	outcome	TRUE	reported	textfile	198597424	1	198566554	0.003738	1.31e-10	521590	ieu-b-31	monocyte cell count || id:ieu-b-31	TRUE	reported	igd	2	TRUE	NA	NA	7.93e-05	521590	4.34e-06	406986	TRUE	0.00110869	7.19e-05	37.49987377	114.3905069	41.36093355
rs12756133	A	G	A	G	0.01289	0.0242773	0.203774	0.135789	FALSE	FALSE	FALSE	finngen_R10_F5_DEPRESSIO	0.0104745	0.0204621	406986	outcome	TRUE	reported	textfile	77484139	1	77949824	0.002324	2.98e-08	519506	ieu-b-31	monocyte cell count || id:ieu-b-31	TRUE	reported	igd	2	TRUE	NA	NA	5.92e-05	519506	1.32e-05	406986	TRUE	0.052321075	5.39e-05	28.0113002	114.3905069	30.76334722
rs1283945	C	T	C	T	-0.034748	-0.0292187	0.975589	0.991273	FALSE	FALSE	FALSE	finngen_R10_F5_DEPRESSIO	0.0392621	0.456758	406986	outcome	TRUE	reported	textfile	44604569	6	44572306	0.006118	1.38e-08	521198	ieu-b-31	monocyte cell count || id:ieu-b-31	TRUE	reported	igd	2	TRUE	NA	NA	6.19e-05	521198	1.36e-06	406986	TRUE	0.001359074	5.75e-05	29.97561747	114.3905069	32.25824087
rs12874404	G	A	G	A	-0.064503	0.0169548	0.055525	0.0352698	FALSE	FALSE	FALSE	finngen_R10_F5_DEPRESSIO	0.0196854	0.389077	406986	outcome	TRUE	reported	textfile	108341146	13	108993494	0.004124	4.19e-55	520652	ieu-b-31	monocyte cell count || id:ieu-b-31	TRUE	reported	igd	2	TRUE	NA	NA	0.000469648	520652	1.82e-06	406986	TRUE	2.63e-22	0.000436384	227.302541	114.3905069	244.6372097
rs12934481	T	G	T	G	0.016179	0.00239753	0.202264	0.163741	FALSE	FALSE	FALSE	finngen_R10_F5_DEPRESSIO	0.00968512	0.804484	406986	outcome	TRUE	reported	textfile	10894539	16	10988396	0.002344	5.28e-12	520653	ieu-b-31	monocyte cell count || id:ieu-b-31	TRUE	reported	igd	2	TRUE	NA	NA	9.15e-05	520653	1.51e-07	406986	TRUE	1.15e-05	8.45e-05	43.98397975	114.3905069	47.64179712
rs12941356	G	A	G	A	-0.017387	0.00523486	0.588457	0.535512	FALSE	FALSE	FALSE	finngen_R10_F5_DEPRESSIO	0.00718555	0.466291	406986	outcome	TRUE	reported	textfile	17813217	17	17716531	0.001989	2.45e-18	478051	ieu-b-31	monocyte cell count || id:ieu-b-31	TRUE	reported	igd	2	TRUE	NA	NA	0.000159822	478051	1.3e-06	406986	TRUE	6.96e-08	0.000146423	70.00761231	114.3905069	76.41519787
rs12993696	G	A	G	A	-0.013558	-0.00359548	0.241702	0.318186	FALSE	FALSE	FALSE	finngen_R10_F5_DEPRESSIO	0.00765208	0.638449	406986	outcome	TRUE	reported	textfile	231408115	2	232272826	0.002191	6.32e-10	520650	ieu-b-31	monocyte cell count || id:ieu-b-31	TRUE	reported	igd	2	TRUE	NA	NA	7.35e-05	520650	5.42e-07	406986	TRUE	0.000179173	6.74e-05	35.08446661	114.3905069	38.29186367
rs13027410	C	A	C	A	0.012109	0.00947741	0.317451	0.371982	FALSE	FALSE	FALSE	finngen_R10_F5_DEPRESSIO	0.00739555	0.200018	406986	outcome	TRUE	reported	textfile	127835484	2	128593058	0.00207	5.02e-09	484298	ieu-b-31	monocyte cell count || id:ieu-b-31	TRUE	reported	igd	2	TRUE	NA	NA	7.07e-05	484298	4.04e-06	406986	TRUE	0.002627641	6.35e-05	30.77482322	114.3905069	34.21967397
rs13032491	T	C	T	C	0.016018	0.0294072	0.139101	0.118064	FALSE	FALSE	FALSE	finngen_R10_F5_DEPRESSIO	0.0110495	0.00778162	406986	outcome	TRUE	reported	textfile	160223722	2	161080233	0.002733	4.72e-09	520653	ieu-b-31	monocyte cell count || id:ieu-b-31	TRUE	reported	igd	2	TRUE	NA	NA	6.6e-05	520653	1.74e-05	406986	TRUE	0.058997246	6.15e-05	31.99649636	114.3905069	34.35083634
rs13032786	G	C	G	C	0.020299	0.0027963	0.299909	0.334219	FALSE	TRUE	FALSE	finngen_R10_F5_DEPRESSIO	0.00757509	0.712021	406986	outcome	TRUE	reported	textfile	148046103	2	148803672	0.002038	2.49e-23	520616	ieu-b-31	monocyte cell count || id:ieu-b-31	TRUE	reported	igd	2	TRUE	NA	NA	0.000190521	520616	3.35e-07	406986	TRUE	2.6e-10	0.000173031	90.09781766	114.3905069	99.2066827
rs13073885	C	T	C	T	0.012652	0.0130171	0.315326	0.311374	FALSE	FALSE	FALSE	finngen_R10_F5_DEPRESSIO	0.00769955	0.0909076	406986	outcome	TRUE	reported	textfile	120146313	3	119865160	0.00201	3.16e-10	521564	ieu-b-31	monocyte cell count || id:ieu-b-31	TRUE	reported	igd	2	TRUE	NA	NA	7.6e-05	521564	7.02e-06	406986	TRUE	0.003730057	6.91e-05	36.05188198	114.3905069	39.62107473
rs13077681	G	T	G	T	0.041426	0.00348845	0.02315	0.0218521	FALSE	FALSE	FALSE	finngen_R10_F5_DEPRESSIO	0.0245798	0.887141	406986	outcome	TRUE	reported	textfile	39108352	3	39149843	0.006385	8.99e-11	521590	ieu-b-31	monocyte cell count || id:ieu-b-31	TRUE	reported	igd	2	TRUE	NA	NA	8.07e-05	521590	4.95e-08	406986	TRUE	2.8e-05	7.76e-05	40.48705377	114.3905069	42.09438787
rs13094390	G	A	G	A	-0.020844	-0.0065597	0.115983	0.16507	FALSE	FALSE	FALSE	finngen_R10_F5_DEPRESSIO	0.00957406	0.493246	406986	outcome	TRUE	reported	textfile	71768627	3	71817778	0.002927	1.11e-12	520654	ieu-b-31	monocyte cell count || id:ieu-b-31	TRUE	reported	igd	2	TRUE	NA	NA	9.74e-05	520654	1.15e-06	406986	TRUE	2.63e-05	8.91e-05	46.39095522	114.3905069	50.71269424
rs13167280	A	G	A	G	0.017435	-0.00309707	0.128106	0.156603	FALSE	FALSE	FALSE	finngen_R10_F5_DEPRESSIO	0.00985001	0.753199	406986	outcome	TRUE	reported	textfile	1280362	5	1280477	0.002996	6.07e-09	474344	ieu-b-31	monocyte cell count || id:ieu-b-31	TRUE	reported	igd	2	TRUE	NA	NA	7.14e-05	474344	2.43e-07	406986	TRUE	0.0001962	6.79e-05	32.21277444	114.3905069	33.86571782
rs13225324	A	G	A	G	0.012802	-0.00116633	0.305023	0.314925	FALSE	FALSE	FALSE	finngen_R10_F5_DEPRESSIO	0.00768145	0.879315	406986	outcome	TRUE	reported	textfile	106876691	7	106517136	0.002041	3.69e-10	521576	ieu-b-31	monocyte cell count || id:ieu-b-31	TRUE	reported	igd	2	TRUE	NA	NA	7.54e-05	521576	5.66e-08	406986	TRUE	5.37e-05	6.95e-05	36.24388748	114.3905069	39.34319599
rs13229868	A	G	A	G	0.015633	0.00899109	0.197255	0.13903	FALSE	FALSE	FALSE	finngen_R10_F5_DEPRESSIO	0.0104959	0.391649	406986	outcome	TRUE	reported	textfile	6841671	7	6881302	0.002594	1.73e-09	475605	ieu-b-31	monocyte cell count || id:ieu-b-31	TRUE	reported	igd	2	TRUE	NA	NA	7.64e-05	475605	1.8e-06	406986	TRUE	0.000533099	7.74e-05	36.81276857	114.3905069	36.3199057
rs13238198	T	C	T	C	-0.021599	0.0157646	0.107602	0.144474	FALSE	FALSE	FALSE	finngen_R10_F5_DEPRESSIO	0.0101544	0.120544	406986	outcome	TRUE	reported	textfile	49797908	7	49837504	0.003013	7.88e-13	521591	ieu-b-31	monocyte cell count || id:ieu-b-31	TRUE	reported	igd	2	TRUE	NA	NA	9.85e-05	521591	5.92e-06	406986	TRUE	0.000340671	8.96e-05	46.73514043	114.3905069	51.38886498
rs13267464	T	C	T	C	-0.020483	0.00780317	0.399388	0.445862	FALSE	FALSE	FALSE	finngen_R10_F5_DEPRESSIO	0.00718784	0.277653	406986	outcome	TRUE	reported	textfile	7049403	8	6906925	0.001911	8.9e-27	521591	ieu-b-31	monocyte cell count || id:ieu-b-31	TRUE	reported	igd	2	TRUE	NA	NA	0.000220212	521591	2.9e-06	406986	TRUE	3.34e-10	0.000201283	105.0079043	114.3905069	114.8856421
rs13271228	G	T	G	T	-0.03058	0.0182948	0.567054	0.689385	FALSE	FALSE	FALSE	finngen_R10_F5_DEPRESSIO	0.00778959	0.0188426	406986	outcome	TRUE	reported	textfile	115585182	8	116597409	0.001886	4.35e-59	521592	ieu-b-31	monocyte cell count || id:ieu-b-31	TRUE	reported	igd	2	TRUE	NA	NA	0.000503783	521592	1.36e-05	406986	TRUE	2.88e-19	0.000459159	239.602762	114.3905069	262.9006049
rs1335929	C	T	C	T	0.016628	-0.00727445	0.570881	0.594818	FALSE	FALSE	FALSE	finngen_R10_F5_DEPRESSIO	0.00727473	0.317328	406986	outcome	TRUE	reported	textfile	220963445	1	221136787	0.001894	1.77e-18	521591	ieu-b-31	monocyte cell count || id:ieu-b-31	TRUE	reported	igd	2	TRUE	NA	NA	0.00014775	521591	2.46e-06	406986	TRUE	4.14e-07	0.000135467	70.66764536	114.3905069	77.07616226
rs1367153	A	G	A	G	-0.011359	0.00509121	0.707555	0.647964	FALSE	FALSE	FALSE	finngen_R10_F5_DEPRESSIO	0.00748361	0.496305	406986	outcome	TRUE	reported	textfile	16460407	2	16641675	0.002056	3.39e-08	520649	ieu-b-31	monocyte cell count || id:ieu-b-31	TRUE	reported	igd	2	TRUE	NA	NA	5.86e-05	520649	1.14e-06	406986	TRUE	0.001634081	5.34e-05	27.80232786	114.3905069	30.52347523
rs138028125	G	C	G	C	0.135387	-0.0103639	0.03476	0.0144528	FALSE	TRUE	FALSE	finngen_R10_F5_DEPRESSIO	0.0304847	0.73388	406986	outcome	TRUE	reported	textfile	28138552	13	28712689	0.005559	6.19e-131	517343	ieu-b-31	monocyte cell count || id:ieu-b-31	TRUE	reported	igd	2	TRUE	NA	NA	0.001145212	517343	2.84e-07	406986	TRUE	6.03e-57	0.001229983	637.1041089	114.3905069	593.1446012
rs139271	C	T	C	T	-0.015295	-0.000977195	0.44222	0.530586	FALSE	FALSE	FALSE	finngen_R10_F5_DEPRESSIO	0.00716746	0.891554	406986	outcome	TRUE	reported	textfile	39091590	22	39487595	0.001907	1.11e-15	521593	ieu-b-31	monocyte cell count || id:ieu-b-31	TRUE	reported	igd	2	TRUE	NA	NA	0.000123314	521593	4.57e-08	406986	TRUE	1.91e-07	0.000115407	60.20194032	114.3905069	64.32763376
rs1400003	T	C	T	C	-0.012475	-0.0124031	0.212658	0.15186	FALSE	FALSE	FALSE	finngen_R10_F5_DEPRESSIO	0.00993515	0.211882	406986	outcome	TRUE	reported	textfile	182096544	2	182961271	0.002282	4.7e-08	520653	ieu-b-31	monocyte cell count || id:ieu-b-31	TRUE	reported	igd	2	TRUE	NA	NA	5.74e-05	520653	3.83e-06	406986	TRUE	0.007238758	5.21e-05	27.13473527	114.3905069	29.88476385
rs141936164	G	A	G	A	-0.018654	0.00264861	0.350763	0.349813	FALSE	FALSE	FALSE	finngen_R10_F5_DEPRESSIO	0.00747557	0.723113	406986	outcome	TRUE	reported	textfile	102480566	4	103401723	0.001964	2.29e-21	521589	ieu-b-31	monocyte cell count || id:ieu-b-31	TRUE	reported	igd	2	TRUE	NA	NA	0.000172926	521589	3.08e-07	406986	TRUE	1.72e-09	0.000158486	82.67735461	114.3905069	90.21130761
rs1425553	A	G	A	G	-0.011125	-0.00226967	0.578634	0.562353	FALSE	FALSE	FALSE	finngen_R10_F5_DEPRESSIO	0.00720331	0.752695	406986	outcome	TRUE	reported	textfile	184475766	4	185396920	0.001905	5.34e-09	519571	ieu-b-31	monocyte cell count || id:ieu-b-31	TRUE	reported	igd	2	TRUE	NA	NA	6.56e-05	519571	2.44e-07	406986	TRUE	0.000278596	6.04e-05	31.35905131	114.3905069	34.10437376
rs143273199	C	T	C	T	-0.066784	0.0130734	0.259095	0.29508	FALSE	FALSE	FALSE	finngen_R10_F5_DEPRESSIO	0.0078314	0.0950452	406986	outcome	TRUE	reported	textfile	45241294	19	45744552	0.002145	1e-200	520150	ieu-b-31	monocyte cell count || id:ieu-b-31	TRUE	reported	igd	2	TRUE	NA	NA	0.001860179	520150	6.85e-06	406986	TRUE	1.34e-83	0.001712365	892.2111561	114.3905069	969.3715326
rs144317085	T	A	T	A	0.061822	-0.0230299	0.034154	0.0570508	FALSE	TRUE	FALSE	finngen_R10_F5_DEPRESSIO	0.0154043	0.134906	406986	outcome	TRUE	reported	textfile	104884951	4	105806108	0.005227	3.1e-32	521592	ieu-b-31	monocyte cell count || id:ieu-b-31	TRUE	reported	igd	2	TRUE	NA	NA	0.000268124	521592	5.49e-06	406986	TRUE	1.96e-11	0.000252154	131.5540844	114.3905069	139.8882063
rs145447411	C	T	C	T	0.045684	0.038037	0.023067	0.0164939	FALSE	FALSE	FALSE	finngen_R10_F5_DEPRESSIO	0.0283865	0.180255	406986	outcome	TRUE	reported	textfile	181982040	2	182846767	0.006336	5.8e-13	520654	ieu-b-31	monocyte cell count || id:ieu-b-31	TRUE	reported	igd	2	TRUE	NA	NA	9.98e-05	520654	4.41e-06	406986	TRUE	0.000162027	9.41e-05	48.97816732	114.3905069	51.98737732
rs145718079	A	G	A	G	-0.080235	0.034563	0.01018	0.0101998	FALSE	FALSE	FALSE	finngen_R10_F5_DEPRESSIO	0.0365918	0.344886	406986	outcome	TRUE	reported	textfile	47728630	8	48641192	0.009874	4.68e-16	518605	ieu-b-31	monocyte cell count || id:ieu-b-31	TRUE	reported	igd	2	TRUE	NA	NA	0.000127307	518605	2.19e-06	406986	TRUE	2.85e-06	0.000129736	67.29039607	114.3905069	66.03002598
rs146039611	A	G	A	G	0.071441	0.0352149	0.019361	0.0408454	FALSE	FALSE	FALSE	finngen_R10_F5_DEPRESSIO	0.0180931	0.0516167	406986	outcome	TRUE	reported	textfile	92694108	7	92323422	0.007029	3.07e-24	521134	ieu-b-31	monocyte cell count || id:ieu-b-31	TRUE	reported	igd	2	TRUE	NA	NA	0.000198187	521134	9.31e-06	406986	TRUE	1.35e-07	0.000193804	101.0168704	114.3905069	103.3018177
rs146474125	A	G	A	G	-0.026777	-0.0175199	0.040528	0.0673778	FALSE	FALSE	FALSE	finngen_R10_F5_DEPRESSIO	0.0142033	0.217384	406986	outcome	TRUE	reported	textfile	31097636	22	31493622	0.004828	2.99e-08	521592	ieu-b-31	monocyte cell count || id:ieu-b-31	TRUE	reported	igd	2	TRUE	NA	NA	5.9e-05	521592	3.74e-06	406986	TRUE	0.006009814	5.58e-05	29.08672233	114.3905069	30.76021129
rs146681239	C	T	C	T	-0.011997	0.00929887	0.399438	0.384168	FALSE	FALSE	FALSE	finngen_R10_F5_DEPRESSIO	0.00734165	0.205302	406986	outcome	TRUE	reported	textfile	50328978	22	50767407	0.001999	2.01e-09	478109	ieu-b-31	monocyte cell count || id:ieu-b-31	TRUE	reported	igd	2	TRUE	NA	NA	7.53e-05	478109	3.94e-06	406986	TRUE	0.001697175	6.91e-05	33.01700182	114.3905069	36.01801126
rs1468488	C	T	C	T	0.032537	-0.0066774	0.272855	0.268808	FALSE	FALSE	FALSE	finngen_R10_F5_DEPRESSIO	0.00805947	0.407377	406986	outcome	TRUE	reported	textfile	17109854	22	17590744	0.002139	3.36e-52	520190	ieu-b-31	monocyte cell count || id:ieu-b-31	TRUE	reported	igd	2	TRUE	NA	NA	0.000444611	520190	1.69e-06	406986	TRUE	3.18e-21	0.000420086	218.6154029	114.3905069	231.3840644
rs147341073	G	A	G	A	-0.074659	-0.0459889	0.027837	0.013173	FALSE	FALSE	FALSE	finngen_R10_F5_DEPRESSIO	0.0318746	0.149075	406986	outcome	TRUE	reported	textfile	92752382	7	92381696	0.005841	2.25e-37	521594	ieu-b-31	monocyte cell count || id:ieu-b-31	TRUE	reported	igd	2	TRUE	NA	NA	0.000313129	521594	5.11e-06	406986	TRUE	1.58e-13	0.000301686	157.4047423	114.3905069	163.3766267
rs149007767	T	C	T	C	-0.072233	-0.00543462	0.16205	0.206722	FALSE	FALSE	FALSE	finngen_R10_F5_DEPRESSIO	0.00885613	0.539442	406986	outcome	TRUE	reported	textfile	50330658	7	50370254	0.002651	1.97e-163	521591	ieu-b-31	monocyte cell count || id:ieu-b-31	TRUE	reported	igd	2	TRUE	NA	NA	0.001421365	521591	9.25e-07	406986	TRUE	3.86e-69	0.001416995	740.1379873	114.3905069	742.4237381
rs149110519	T	C	T	C	0.074605	-0.014554	0.036036	0.0258938	FALSE	FALSE	FALSE	finngen_R10_F5_DEPRESSIO	0.0227541	0.522418	406986	outcome	TRUE	reported	textfile	144064640	6	144385777	0.005093	1.51e-48	521590	ieu-b-31	monocyte cell count || id:ieu-b-31	TRUE	reported	igd	2	TRUE	NA	NA	0.000411228	521590	1.01e-06	406986	TRUE	3.03e-20	0.00038669	201.771034	114.3905069	214.5796423
rs149902937	A	G	A	G	-0.018768	0.000772481	0.095147	0.108087	FALSE	FALSE	FALSE	finngen_R10_F5_DEPRESSIO	0.0116112	0.946957	406986	outcome	TRUE	reported	textfile	74016594	8	74928829	0.003291	1.21e-08	519733	ieu-b-31	monocyte cell count || id:ieu-b-31	TRUE	reported	igd	2	TRUE	NA	NA	6.26e-05	519733	1.09e-08	406986	TRUE	0.000191948	6.07e-05	31.52420029	114.3905069	32.52222312
rs150042404	T	C	T	C	0.055059	-0.00792071	0.012654	0.0163367	FALSE	FALSE	FALSE	finngen_R10_F5_DEPRESSIO	0.0287946	0.783258	406986	outcome	TRUE	reported	textfile	28082659	13	28656796	0.009919	2.92e-08	517305	ieu-b-31	monocyte cell count || id:ieu-b-31	TRUE	reported	igd	2	TRUE	NA	NA	5.96e-05	517305	1.86e-07	406986	TRUE	0.000506031	7.58e-05	39.18877893	114.3905069	30.81206874
rs150449635	C	T	C	T	0.14024	0.00293392	0.022455	0.00845957	FALSE	FALSE	FALSE	finngen_R10_F5_DEPRESSIO	0.0399775	0.941496	406986	outcome	TRUE	reported	textfile	110994574	2	111752151	0.006704	4.24e-97	520651	ieu-b-31	monocyte cell count || id:ieu-b-31	TRUE	reported	igd	2	TRUE	NA	NA	0.000839781	520651	1.32e-08	406986	TRUE	2.58e-43	0.000863423	449.9288073	114.3905069	437.59847
rs1535701	G	T	G	T	0.020771	0.00164129	0.621414	0.643102	FALSE	FALSE	FALSE	finngen_R10_F5_DEPRESSIO	0.00744925	0.825614	406986	outcome	TRUE	reported	textfile	93339644	1	93805201	0.001925	4.06e-27	521571	ieu-b-31	monocyte cell count || id:ieu-b-31	TRUE	reported	igd	2	TRUE	NA	NA	0.000223175	521571	1.19e-07	406986	TRUE	2.99e-12	0.000202997	105.8986273	114.3905069	116.4269026
rs1587222	G	A	G	A	0.013851	-0.00486148	0.701806	0.688322	FALSE	FALSE	FALSE	finngen_R10_F5_DEPRESSIO	0.00772523	0.529153	406986	outcome	TRUE	reported	textfile	78594570	4	79515724	0.002057	1.72e-11	520512	ieu-b-31	monocyte cell count || id:ieu-b-31	TRUE	reported	igd	2	TRUE	NA	NA	8.71e-05	520512	9.73e-07	406986	TRUE	6.64e-05	8.03e-05	41.7996056	114.3905069	45.34126945
rs1594541	C	T	C	T	0.015743	-0.00238268	0.195904	0.168922	FALSE	FALSE	FALSE	finngen_R10_F5_DEPRESSIO	0.00955687	0.803116	406986	outcome	TRUE	reported	textfile	34327384	17	32654403	0.002369	3.12e-11	520194	ieu-b-31	monocyte cell count || id:ieu-b-31	TRUE	reported	igd	2	TRUE	NA	NA	8.49e-05	520194	1.53e-07	406986	TRUE	2.49e-05	7.81e-05	40.6212958	114.3905069	44.16160709
rs1611236	A	G	A	G	-0.03374	-0.00143548	0.322944	0.223993	FALSE	FALSE	FALSE	finngen_R10_F5_DEPRESSIO	0.00861027	0.867592	406986	outcome	TRUE	reported	textfile	29780913	6	29748690	0.002007	2.28e-63	519103	ieu-b-31	monocyte cell count || id:ieu-b-31	TRUE	reported	igd	2	TRUE	NA	NA	0.000544136	519103	6.83e-08	406986	TRUE	3.11e-28	0.00049782	258.5473454	114.3905069	282.615132
rs16831132	T	C	T	C	-0.013584	-0.00635148	0.39739	0.458637	FALSE	FALSE	FALSE	finngen_R10_F5_DEPRESSIO	0.00715795	0.3749	406986	outcome	TRUE	reported	textfile	160205516	3	159923303	0.001931	2.07e-12	520651	ieu-b-31	monocyte cell count || id:ieu-b-31	TRUE	reported	igd	2	TRUE	NA	NA	9.5e-05	520651	1.93e-06	406986	TRUE	6.48e-05	8.84e-05	46.01739519	114.3905069	49.48696256
rs16939607	A	G	A	G	-0.025208	-0.0127156	0.146042	0.15023	FALSE	FALSE	FALSE	finngen_R10_F5_DEPRESSIO	0.0100405	0.205357	406986	outcome	TRUE	reported	textfile	78101098	8	79013333	0.002656	2.43e-21	520192	ieu-b-31	monocyte cell count || id:ieu-b-31	TRUE	reported	igd	2	TRUE	NA	NA	0.000173134	520192	3.94e-06	406986	TRUE	9.33e-08	0.000158497	82.46162679	114.3905069	90.0783949
rs16940328	A	G	A	G	0.038726	0.0021177	0.1123	0.114313	FALSE	FALSE	FALSE	finngen_R10_F5_DEPRESSIO	0.0112264	0.850378	406986	outcome	TRUE	reported	textfile	86042502	16	86076108	0.003003	5.15e-38	521588	ieu-b-31	monocyte cell count || id:ieu-b-31	TRUE	reported	igd	2	TRUE	NA	NA	0.000318735	521588	8.74e-08	406986	TRUE	4.63e-17	0.000299007	156.004475	114.3905069	166.300907
rs16978176	C	T	C	T	-0.025359	0.00330461	0.465252	0.460527	FALSE	FALSE	FALSE	finngen_R10_F5_DEPRESSIO	0.00714453	0.643696	406986	outcome	TRUE	reported	textfile	74765103	17	72761242	0.001908	2.89e-40	520508	ieu-b-31	monocyte cell count || id:ieu-b-31	TRUE	reported	igd	2	TRUE	NA	NA	0.000339261	520508	5.26e-07	406986	TRUE	2.74e-17	0.000319987	166.6082073	114.3905069	176.6475045
rs17005891	A	G	A	G	-0.050963	0.00686477	0.184381	0.233212	FALSE	FALSE	FALSE	finngen_R10_F5_DEPRESSIO	0.00842932	0.415421	406986	outcome	TRUE	reported	textfile	82626709	4	83547862	0.002417	1.15e-98	520648	ieu-b-31	monocyte cell count || id:ieu-b-31	TRUE	reported	igd	2	TRUE	NA	NA	0.000853185	520648	1.63e-06	406986	TRUE	1.12e-40	0.000781166	407.0290362	114.3905069	444.5869083
rs17011726	G	C	G	C	-0.022772	-0.00136961	0.233294	0.149264	FALSE	TRUE	FALSE	finngen_R10_F5_DEPRESSIO	0.0100881	0.892007	406986	outcome	TRUE	reported	textfile	49056159	10	50264204	0.002221	1.23e-24	521591	ieu-b-31	monocyte cell count || id:ieu-b-31	TRUE	reported	igd	2	TRUE	NA	NA	0.000201507	521591	4.53e-08	406986	TRUE	2.3e-11	0.000185509	96.77736075	114.3905069	105.1248123
rs17086239	C	G	C	G	-0.068559	0.0164489	0.041159	0.0218656	FALSE	TRUE	FALSE	finngen_R10_F5_DEPRESSIO	0.0249019	0.508902	406986	outcome	TRUE	reported	textfile	28037049	13	28611186	0.00476	5.45e-47	521590	ieu-b-31	monocyte cell count || id:ieu-b-31	TRUE	reported	igd	2	TRUE	NA	NA	0.000397571	521590	1.07e-06	406986	TRUE	1.57e-19	0.000370997	193.5793816	114.3905069	207.4507662
rs17156536	A	C	A	C	0.024733	-0.0109037	0.159358	0.188073	FALSE	FALSE	FALSE	finngen_R10_F5_DEPRESSIO	0.00915584	0.233694	406986	outcome	TRUE	reported	textfile	28239869	7	28279488	0.002577	8.66e-22	520652	ieu-b-31	monocyte cell count || id:ieu-b-31	TRUE	reported	igd	2	TRUE	NA	NA	0.00017689	520652	3.48e-06	406986	TRUE	4.64e-08	0.000163896	85.34647791	114.3905069	92.11381254
rs17196752	T	C	T	C	-0.072454	-0.0138993	0.189945	0.233106	FALSE	FALSE	FALSE	finngen_R10_F5_DEPRESSIO	0.00848021	0.101208	406986	outcome	TRUE	reported	textfile	50270731	20	48887268	0.002408	8.09e-199	520194	ieu-b-31	monocyte cell count || id:ieu-b-31	TRUE	reported	igd	2	TRUE	NA	NA	0.001737372	520194	6.6e-06	406986	TRUE	4.82e-78	0.001615463	841.7108494	114.3905069	905.3401239
rs17387886	C	G	C	G	-0.027781	0.00247006	0.173567	0.24334	FALSE	TRUE	FALSE	finngen_R10_F5_DEPRESSIO	0.00833231	0.766892	406986	outcome	TRUE	reported	textfile	42954034	1	43419705	0.002504	1.45e-28	521590	ieu-b-31	monocyte cell count || id:ieu-b-31	TRUE	reported	igd	2	TRUE	NA	NA	0.000235938	521590	2.16e-07	406986	TRUE	1.06e-12	0.000221412	115.5112575	114.3905069	123.0912267
rs1749824	A	C	A	C	-0.011909	-0.0107352	0.432497	0.442515	FALSE	FALSE	FALSE	finngen_R10_F5_DEPRESSIO	0.00719218	0.135536	406986	outcome	TRUE	reported	textfile	79164105	10	80923862	0.00196	1.26e-09	478114	ieu-b-31	monocyte cell count || id:ieu-b-31	TRUE	reported	igd	2	TRUE	NA	NA	7.72e-05	478114	5.47e-06	406986	TRUE	0.002502329	6.96e-05	33.28830851	114.3905069	36.918024
rs17498743	G	T	G	T	-0.018259	-0.0219915	0.17382	0.216511	FALSE	FALSE	FALSE	finngen_R10_F5_DEPRESSIO	0.00869553	0.0114369	406986	outcome	TRUE	reported	textfile	108263801	13	108916149	0.002489	2.27e-13	521592	ieu-b-31	monocyte cell count || id:ieu-b-31	TRUE	reported	igd	2	TRUE	NA	NA	0.000103164	521592	1.57e-05	406986	TRUE	0.003065845	9.58e-05	49.94928087	114.3905069	53.81510401
rs17544073	T	C	T	C	0.011294	-0.0126167	0.449385	0.393898	FALSE	FALSE	FALSE	finngen_R10_F5_DEPRESSIO	0.0073079	0.0842655	406986	outcome	TRUE	reported	textfile	47411974	7	47451572	0.001879	1.92e-09	521593	ieu-b-31	monocyte cell count || id:ieu-b-31	TRUE	reported	igd	2	TRUE	NA	NA	6.93e-05	521593	7.32e-06	406986	TRUE	0.007247007	6.31e-05	32.92681147	114.3905069	36.12784081
rs17575497	T	C	T	C	0.366555	-0.0308022	0.013208	0.0271974	FALSE	FALSE	FALSE	finngen_R10_F5_DEPRESSIO	0.0218125	0.15791	406986	outcome	TRUE	reported	textfile	91850339	1	92315896	0.009065	1e-200	521131	ieu-b-31	monocyte cell count || id:ieu-b-31	TRUE	reported	igd	2	TRUE	NA	NA	0.003127785	521131	4.9e-06	406986	TRUE	1.04e-145	0.003502442	1831.63939	114.3905069	1635.093827
rs17656204	T	C	T	C	-0.054151	0.012773	0.321977	0.203745	FALSE	FALSE	FALSE	finngen_R10_F5_DEPRESSIO	0.00891983	0.152151	406986	outcome	TRUE	reported	textfile	150122240	5	149501803	0.002035	6.78e-156	519114	ieu-b-31	monocyte cell count || id:ieu-b-31	TRUE	reported	igd	2	TRUE	NA	NA	0.001362169	519114	5.04e-06	406986	TRUE	1.27e-61	0.001280301	665.4718453	114.3905069	708.0829467
rs17700436	T	C	T	C	-0.028498	-0.00966702	0.057432	0.0510709	FALSE	FALSE	FALSE	finngen_R10_F5_DEPRESSIO	0.0164238	0.55613	406986	outcome	TRUE	reported	textfile	17128201	7	17167825	0.004027	1.53e-12	521577	ieu-b-31	monocyte cell count || id:ieu-b-31	TRUE	reported	igd	2	TRUE	NA	NA	9.6e-05	521577	8.51e-07	406986	TRUE	2.2e-05	8.79e-05	45.86488898	114.3905069	50.08013663
rs17731	A	G	A	G	-0.014337	-0.00145289	0.373507	0.263654	FALSE	FALSE	FALSE	finngen_R10_F5_DEPRESSIO	0.00812385	0.858061	406986	outcome	TRUE	reported	textfile	3779369	10	3821561	0.001938	1.45e-13	519568	ieu-b-31	monocyte cell count || id:ieu-b-31	TRUE	reported	igd	2	TRUE	NA	NA	0.000105323	519568	7.86e-08	406986	TRUE	1.85e-06	9.62e-05	49.98549966	114.3905069	54.72793039
rs17758695	T	C	T	C	-0.109272	-0.0145316	0.028765	0.0438353	FALSE	FALSE	FALSE	finngen_R10_F5_DEPRESSIO	0.0174913	0.406093	406986	outcome	TRUE	reported	textfile	63253621	18	60920854	0.005762	3.89e-80	519549	ieu-b-31	monocyte cell count || id:ieu-b-31	TRUE	reported	igd	2	TRUE	NA	NA	0.000691745	519549	1.7e-06	406986	TRUE	6.88e-33	0.00066717	346.8575634	114.3905069	359.6427221
rs17776203	C	A	C	A	-0.010604	0.00504066	0.443406	0.464688	FALSE	FALSE	FALSE	finngen_R10_F5_DEPRESSIO	0.00717673	0.482454	406986	outcome	TRUE	reported	textfile	114088613	10	115848372	0.001913	3.07e-08	520113	ieu-b-31	monocyte cell count || id:ieu-b-31	TRUE	reported	igd	2	TRUE	NA	NA	5.91e-05	520113	1.21e-06	406986	TRUE	0.001652082	5.55e-05	28.86886194	114.3905069	30.72624563
rs1781799	T	C	T	C	0.011157	0.0125544	0.612681	0.588352	FALSE	FALSE	FALSE	finngen_R10_F5_DEPRESSIO	0.00726515	0.0839827	406986	outcome	TRUE	reported	textfile	77937453	10	79697211	0.001931	7.83e-09	520653	ieu-b-31	monocyte cell count || id:ieu-b-31	TRUE	reported	igd	2	TRUE	NA	NA	6.41e-05	520653	7.34e-06	406986	TRUE	0.011327947	5.91e-05	30.7609994	114.3905069	33.38338097
rs17860428	A	G	A	G	-0.015614	-0.00614311	0.179529	0.19921	FALSE	FALSE	FALSE	finngen_R10_F5_DEPRESSIO	0.00893976	0.491977	406986	outcome	TRUE	reported	textfile	201286677	2	202151400	0.002431	1.39e-10	520651	ieu-b-31	monocyte cell count || id:ieu-b-31	TRUE	reported	igd	2	TRUE	NA	NA	7.92e-05	520651	1.16e-06	406986	TRUE	0.000184426	7.18e-05	37.39662628	114.3905069	41.25327505
rs1800973	A	C	A	C	0.113424	-0.000963662	0.061915	0.0499047	FALSE	FALSE	FALSE	finngen_R10_F5_DEPRESSIO	0.016565	0.95361	406986	outcome	TRUE	reported	textfile	69350234	12	69744014	0.003883	1.64e-187	520190	ieu-b-31	monocyte cell count || id:ieu-b-31	TRUE	reported	igd	2	TRUE	NA	NA	0.001637582	520190	8.32e-09	406986	TRUE	4.97e-83	0.001494438	778.5523568	114.3905069	853.2477209
rs1822534	G	A	G	A	-0.030979	0.0130587	0.394011	0.352808	FALSE	FALSE	FALSE	finngen_R10_F5_DEPRESSIO	0.00748261	0.0809487	406986	outcome	TRUE	reported	textfile	12225304	3	12266804	0.001911	4.69e-59	521585	ieu-b-31	monocyte cell count || id:ieu-b-31	TRUE	reported	igd	2	TRUE	NA	NA	0.000503583	521585	7.48e-06	406986	TRUE	4.37e-21	0.000458287	239.1444893	114.3905069	262.7927715
rs183363123	T	C	T	C	0.062591	-0.011474	0.020836	0.0222783	FALSE	FALSE	FALSE	finngen_R10_F5_DEPRESSIO	0.0242289	0.635809	406986	outcome	TRUE	reported	textfile	110969466	9	113731746	0.00662	3.44e-21	521566	ieu-b-31	monocyte cell count || id:ieu-b-31	TRUE	reported	igd	2	TRUE	NA	NA	0.000171366	521566	5.51e-07	406986	TRUE	3.54e-09	0.000159854	83.38743196	114.3905069	89.39388288
rs1863651	T	A	T	A	-0.016734	0.00273033	0.699445	0.704094	FALSE	TRUE	FALSE	finngen_R10_F5_DEPRESSIO	0.00786113	0.728351	406986	outcome	TRUE	reported	textfile	81154763	8	82066998	0.002057	4.32e-16	520513	ieu-b-31	monocyte cell count || id:ieu-b-31	TRUE	reported	igd	2	TRUE	NA	NA	0.000127129	520513	2.96e-07	406986	TRUE	2.92e-07	0.000117735	61.28978515	114.3905069	66.18063744
rs1869365	C	T	C	T	0.020982	-0.00187386	0.231166	0.243937	FALSE	FALSE	FALSE	finngen_R10_F5_DEPRESSIO	0.00830617	0.821513	406986	outcome	TRUE	reported	textfile	42141847	17	40293865	0.002226	4.54e-21	521583	ieu-b-31	monocyte cell count || id:ieu-b-31	TRUE	reported	igd	2	TRUE	NA	NA	0.000170313	521583	1.25e-07	406986	TRUE	1.27e-09	0.000156488	81.63380314	114.3905069	88.84713857
rs188175496	T	C	T	C	-0.092901	0.042579	0.024394	0.0252771	FALSE	FALSE	FALSE	finngen_R10_F5_DEPRESSIO	0.0229766	0.0638616	406986	outcome	TRUE	reported	textfile	28021803	13	28595940	0.006733	2.93e-43	520119	ieu-b-31	monocyte cell count || id:ieu-b-31	TRUE	reported	igd	2	TRUE	NA	NA	0.000365901	520119	8.44e-06	406986	TRUE	8.95e-15	0.000410798	213.7507997	114.3905069	190.3809759
rs188393352	G	C	G	C	0.086506	-0.0440225	0.010149	0.0125981	FALSE	TRUE	FALSE	finngen_R10_F5_DEPRESSIO	0.0326133	0.17707	406986	outcome	TRUE	reported	textfile	27927625	1	28254136	0.0102	2.36e-17	474701	ieu-b-31	monocyte cell count || id:ieu-b-31	TRUE	reported	igd	2	TRUE	NA	NA	0.000151498	474701	4.48e-06	406986	TRUE	1.83e-06	0.000150354	71.38371661	114.3905069	71.92702841
rs1885525	A	G	A	G	0.012936	0.00324555	0.506048	0.518766	FALSE	FALSE	FALSE	finngen_R10_F5_DEPRESSIO	0.00715189	0.64997	406986	outcome	TRUE	reported	textfile	33882634	11	33904180	0.001888	7.62e-12	520511	ieu-b-31	monocyte cell count || id:ieu-b-31	TRUE	reported	igd	2	TRUE	NA	NA	9.02e-05	520511	5.06e-07	406986	TRUE	2.68e-05	8.37e-05	43.54828408	114.3905069	46.94572321
rs1889033	G	A	G	A	-0.015731	-0.00461817	0.485351	0.543261	FALSE	FALSE	FALSE	finngen_R10_F5_DEPRESSIO	0.00719545	0.520991	406986	outcome	TRUE	reported	textfile	52746215	1	53211887	0.001863	3.18e-17	521570	ieu-b-31	monocyte cell count || id:ieu-b-31	TRUE	reported	igd	2	TRUE	NA	NA	0.000136684	521570	1.01e-06	406986	TRUE	3.24e-07	0.000123626	64.48732336	114.3905069	71.29957684
rs1892548	C	T	C	T	-0.062797	-0.00889081	0.654819	0.696222	FALSE	FALSE	FALSE	finngen_R10_F5_DEPRESSIO	0.00781415	0.255211	406986	outcome	TRUE	reported	textfile	40428504	13	41002641	0.001987	1e-200	520653	ieu-b-31	monocyte cell count || id:ieu-b-31	TRUE	reported	igd	2	TRUE	NA	NA	0.00191471	520653	3.18e-06	406986	TRUE	1.24e-89	0.00178269	929.8171544	114.3905069	998.808108
rs1902796	G	A	G	A	-0.011801	-0.0212585	0.735738	0.662337	FALSE	FALSE	FALSE	finngen_R10_F5_DEPRESSIO	0.00754794	0.00485557	406986	outcome	TRUE	reported	textfile	161941936	5	161368942	0.002127	2.97e-08	521593	ieu-b-31	monocyte cell count || id:ieu-b-31	TRUE	reported	igd	2	TRUE	NA	NA	5.9e-05	521593	1.95e-05	406986	TRUE	0.118242753	5.42e-05	28.24744226	114.3905069	30.7824116
rs190982	A	G	A	G	-0.012414	0.012751	0.602656	0.696722	FALSE	FALSE	FALSE	finngen_R10_F5_DEPRESSIO	0.00784326	0.104007	406986	outcome	TRUE	reported	textfile	88927603	5	88223420	0.001944	1.77e-10	520652	ieu-b-31	monocyte cell count || id:ieu-b-31	TRUE	reported	igd	2	TRUE	NA	NA	7.83e-05	520652	6.49e-06	406986	TRUE	0.0025975	7.38e-05	38.42974912	114.3905069	40.77847317
rs1930303	A	G	A	G	-0.061771	-0.0186005	0.66324	0.63673	FALSE	FALSE	FALSE	finngen_R10_F5_DEPRESSIO	0.00744489	0.0124747	406986	outcome	TRUE	reported	textfile	111309599	9	114071879	0.002001	1e-200	520514	ieu-b-31	monocyte cell count || id:ieu-b-31	TRUE	reported	igd	2	TRUE	NA	NA	0.001827469	520514	1.53e-05	406986	TRUE	5.52e-77	0.001704474	888.714146	114.3905069	952.9609111
rs1933295	G	A	G	A	-0.02438	-0.00228506	0.776592	0.743685	FALSE	FALSE	FALSE	finngen_R10_F5_DEPRESSIO	0.00818475	0.780103	406986	outcome	TRUE	reported	textfile	61641349	1	62107021	0.002335	1.74e-25	478114	ieu-b-31	monocyte cell count || id:ieu-b-31	TRUE	reported	igd	2	TRUE	NA	NA	0.000227963	478114	1.92e-07	406986	TRUE	6.21e-12	0.000206248	98.6298237	114.3905069	109.0168509
rs1954735	C	T	C	T	0.020807	0.00368387	0.168423	0.226396	FALSE	FALSE	FALSE	finngen_R10_F5_DEPRESSIO	0.00853931	0.666176	406986	outcome	TRUE	reported	textfile	107227097	8	108239325	0.002504	1.01e-16	521590	ieu-b-31	monocyte cell count || id:ieu-b-31	TRUE	reported	igd	2	TRUE	NA	NA	0.000132363	521590	4.57e-07	406986	TRUE	2.25e-07	0.00012127	63.26056393	114.3905069	69.04786989
rs1967309	G	A	G	A	-0.022132	0.00256653	0.603077	0.618069	FALSE	FALSE	FALSE	finngen_R10_F5_DEPRESSIO	0.00735452	0.72711	406986	outcome	TRUE	reported	textfile	4015582	16	4065583	0.001924	1.43e-30	520655	ieu-b-31	monocyte cell count || id:ieu-b-31	TRUE	reported	igd	2	TRUE	NA	NA	0.000254081	520655	2.99e-07	406986	TRUE	1.87e-13	0.000234504	122.1238763	114.3905069	132.3217353
rs1970364	T	C	T	C	0.019264	0.0240341	0.264825	0.415566	FALSE	FALSE	FALSE	finngen_R10_F5_DEPRESSIO	0.00724993	0.000916178	406986	outcome	TRUE	reported	textfile	113648325	6	113969527	0.002125	1.32e-19	520644	ieu-b-31	monocyte cell count || id:ieu-b-31	TRUE	reported	igd	2	TRUE	NA	NA	0.000157822	520644	2.7e-05	406986	TRUE	0.000429999	0.000144502	75.24447326	114.3905069	82.18169046
rs1976633	G	A	G	A	-0.016163	0.00948675	0.834784	0.825087	FALSE	FALSE	FALSE	finngen_R10_F5_DEPRESSIO	0.00940801	0.313277	406986	outcome	TRUE	reported	textfile	141931897	3	141650739	0.002511	1.25e-10	521592	ieu-b-31	monocyte cell count || id:ieu-b-31	TRUE	reported	igd	2	TRUE	NA	NA	7.94e-05	521592	2.5e-06	406986	TRUE	0.000455534	7.21e-05	37.58899503	114.3905069	41.43339501
rs1992057	A	G	A	G	0.012056	-0.0115751	0.431615	0.361828	FALSE	FALSE	FALSE	finngen_R10_F5_DEPRESSIO	0.00744007	0.119762	406986	outcome	TRUE	reported	textfile	96667913	10	98427670	0.001901	2.34e-10	521589	ieu-b-31	monocyte cell count || id:ieu-b-31	TRUE	reported	igd	2	TRUE	NA	NA	7.71e-05	521589	5.95e-06	406986	TRUE	0.002425303	7.13e-05	37.19917796	114.3905069	40.22001654
rs1997577	T	A	T	A	-0.029591	-0.00906897	0.154954	0.176188	FALSE	TRUE	FALSE	finngen_R10_F5_DEPRESSIO	0.00940479	0.334899	406986	outcome	TRUE	reported	textfile	14998781	21	16371102	0.002601	5.8e-30	521593	ieu-b-31	monocyte cell count || id:ieu-b-31	TRUE	reported	igd	2	TRUE	NA	NA	0.000248085	521593	2.28e-06	406986	TRUE	9.84e-12	0.000229315	119.6360629	114.3905069	129.4310814
rs2013605	T	G	T	G	0.018187	-0.00164424	0.102362	0.115849	FALSE	FALSE	FALSE	finngen_R10_F5_DEPRESSIO	0.0111492	0.882757	406986	outcome	TRUE	reported	textfile	22146190	18	19726151	0.003113	5.27e-09	520649	ieu-b-31	monocyte cell count || id:ieu-b-31	TRUE	reported	igd	2	TRUE	NA	NA	6.56e-05	520649	5.34e-08	406986	TRUE	0.000170445	6.08e-05	31.64913836	114.3905069	34.13216939
rs2022003	T	A	T	A	0.016809	0.00779013	0.279384	0.347277	FALSE	TRUE	FALSE	finngen_R10_F5_DEPRESSIO	0.00749029	0.298325	406986	outcome	TRUE	reported	textfile	158617176	1	158586966	0.002073	5.41e-16	521591	ieu-b-31	monocyte cell count || id:ieu-b-31	TRUE	reported	igd	2	TRUE	NA	NA	0.000126038	521591	2.66e-06	406986	TRUE	4.46e-06	0.000113768	59.34676042	114.3905069	65.74839418
rs2038700	C	T	C	T	0.039975	-0.00723588	0.394192	0.388661	FALSE	FALSE	FALSE	finngen_R10_F5_DEPRESSIO	0.00732531	0.323255	406986	outcome	TRUE	reported	textfile	24992783	14	25461989	0.001919	2.81e-96	521588	ieu-b-31	monocyte cell count || id:ieu-b-31	TRUE	reported	igd	2	TRUE	NA	NA	0.000831266	521588	2.4e-06	406986	TRUE	6.46e-39	0.00076322	398.388933	114.3905069	433.9373129
rs205422	C	T	C	T	0.012805	0.00479708	0.697421	0.691986	FALSE	FALSE	FALSE	finngen_R10_F5_DEPRESSIO	0.00773853	0.535327	406986	outcome	TRUE	reported	textfile	28065537	16	28076858	0.002092	9.49e-10	520509	ieu-b-31	monocyte cell count || id:ieu-b-31	TRUE	reported	igd	2	TRUE	NA	NA	7.2e-05	520509	9.44e-07	406986	TRUE	0.000330426	6.92e-05	36.02297649	114.3905069	37.46586856
rs2063996	C	T	C	T	-0.011333	-0.0158661	0.625943	0.551002	FALSE	FALSE	FALSE	finngen_R10_F5_DEPRESSIO	0.00720077	0.0275677	406986	outcome	TRUE	reported	textfile	75353942	14	75820645	0.001949	6.2e-09	520192	ieu-b-31	monocyte cell count || id:ieu-b-31	TRUE	reported	igd	2	TRUE	NA	NA	6.5e-05	520192	1.19e-05	406986	TRUE	0.027662753	6.01e-05	31.28819191	114.3905069	33.81162933
rs2084312	T	C	T	C	0.037684	-0.00524769	0.800313	0.751781	FALSE	FALSE	FALSE	finngen_R10_F5_DEPRESSIO	0.00826306	0.525377	406986	outcome	TRUE	reported	textfile	74699072	17	72695211	0.002351	8.97e-58	520512	ieu-b-31	monocyte cell count || id:ieu-b-31	TRUE	reported	igd	2	TRUE	NA	NA	0.000493362	520512	9.91e-07	406986	TRUE	3.63e-24	0.000453893	236.3632187	114.3905069	256.9264002
rs2106135	T	C	T	C	-0.052526	0.00576109	0.018357	0.0262997	FALSE	FALSE	FALSE	finngen_R10_F5_DEPRESSIO	0.0223449	0.796541	406986	outcome	TRUE	reported	textfile	92670650	7	92299964	0.007005	6.76e-14	521588	ieu-b-31	monocyte cell count || id:ieu-b-31	TRUE	reported	igd	2	TRUE	NA	NA	0.000107785	521588	1.63e-07	406986	TRUE	1.83e-06	9.94e-05	51.86842346	114.3905069	56.22537743
rs2136451	A	G	A	G	0.015051	-0.00721138	0.298482	0.313617	FALSE	FALSE	FALSE	finngen_R10_F5_DEPRESSIO	0.00771649	0.350025	406986	outcome	TRUE	reported	textfile	64765911	2	64993045	0.002047	2e-13	520194	ieu-b-31	monocyte cell count || id:ieu-b-31	TRUE	reported	igd	2	TRUE	NA	NA	0.000103917	520194	2.15e-06	406986	TRUE	3.03e-05	9.49e-05	49.35402122	114.3905069	54.06236324
rs2176777	C	G	C	G	0.054647	0.021827	0.812825	0.834172	FALSE	TRUE	FALSE	finngen_R10_F5_DEPRESSIO	0.00958022	0.0227065	406986	outcome	TRUE	reported	textfile	85978915	16	86012521	0.002429	5.52e-112	521594	ieu-b-31	monocyte cell count || id:ieu-b-31	TRUE	reported	igd	2	TRUE	NA	NA	0.00096945	521594	1.28e-05	406986	TRUE	1.08e-39	0.000908673	474.3875395	114.3905069	506.1481113
rs2184697	G	T	G	T	-0.014711	-0.00729606	0.292709	0.286734	FALSE	FALSE	FALSE	finngen_R10_F5_DEPRESSIO	0.00791768	0.356795	406986	outcome	TRUE	reported	textfile	88092058	10	89851815	0.00207	1.23e-12	520192	ieu-b-31	monocyte cell count || id:ieu-b-31	TRUE	reported	igd	2	TRUE	NA	NA	9.71e-05	520192	2.09e-06	406986	TRUE	5.87e-05	8.96e-05	46.61755714	114.3905069	50.50608439
rs2213290	T	C	T	C	0.035585	0.00633594	0.407826	0.329278	FALSE	FALSE	FALSE	finngen_R10_F5_DEPRESSIO	0.00761465	0.405369	406986	outcome	TRUE	reported	textfile	46364876	3	46406367	0.001932	1.11e-75	521590	ieu-b-31	monocyte cell count || id:ieu-b-31	TRUE	reported	igd	2	TRUE	NA	NA	0.000649995	521590	1.7e-06	406986	TRUE	5.92e-31	0.000611629	319.2136696	114.3905069	339.2498749
rs2228467	C	T	C	T	0.157057	0.00841048	0.061974	0.0763097	FALSE	FALSE	FALSE	finngen_R10_F5_DEPRESSIO	0.0134538	0.531879	406986	outcome	TRUE	reported	textfile	42864624	3	42906116	0.003864	1e-200	520192	ieu-b-31	monocyte cell count || id:ieu-b-31	TRUE	reported	igd	2	TRUE	NA	NA	0.003165929	520192	9.6e-07	406986	TRUE	3.95e-154	0.002867933	1496.160935	114.3905069	1652.115325
rs2239630	G	A	G	A	0.048843	-0.00164301	0.555952	0.471299	FALSE	FALSE	FALSE	finngen_R10_F5_DEPRESSIO	0.00715577	0.818398	406986	outcome	TRUE	reported	textfile	23120140	14	23589349	0.001897	4.68e-146	521592	ieu-b-31	monocyte cell count || id:ieu-b-31	TRUE	reported	igd	2	TRUE	NA	NA	0.001269373	521592	1.3e-07	406986	TRUE	7.48e-64	0.001177882	615.0961074	114.3905069	662.9335527
rs224111	A	G	A	G	-0.020934	-0.00457808	0.390158	0.400734	FALSE	FALSE	FALSE	finngen_R10_F5_DEPRESSIO	0.00728344	0.529638	406986	outcome	TRUE	reported	textfile	62792250	10	64552010	0.00192	1.16e-27	521589	ieu-b-31	monocyte cell count || id:ieu-b-31	TRUE	reported	igd	2	TRUE	NA	NA	0.000227864	521589	9.71e-07	406986	TRUE	1.51e-11	0.000208541	108.795171	114.3905069	118.8781348
rs2253843	G	A	G	A	-0.013064	0.000143635	0.278303	0.179724	FALSE	FALSE	FALSE	finngen_R10_F5_DEPRESSIO	0.00937045	0.98777	406986	outcome	TRUE	reported	textfile	127551586	9	130313865	0.002133	9.39e-10	520473	ieu-b-31	monocyte cell count || id:ieu-b-31	TRUE	reported	igd	2	TRUE	NA	NA	7.21e-05	520473	5.77e-10	406986	TRUE	5.22e-05	6.86e-05	35.68464974	114.3905069	37.51203566
rs2273215	A	G	A	G	-0.01813	-0.00460712	0.458222	0.390154	FALSE	FALSE	FALSE	finngen_R10_F5_DEPRESSIO	0.00733408	0.529887	406986	outcome	TRUE	reported	textfile	170276994	6	170586082	0.001963	2.72e-20	477174	ieu-b-31	monocyte cell count || id:ieu-b-31	TRUE	reported	igd	2	TRUE	NA	NA	0.000178732	477174	9.7e-07	406986	TRUE	6.46e-09	0.000163201	77.88767515	114.3905069	85.30117412
rs2274664	T	C	T	C	-0.015167	-0.00939309	0.580335	0.591412	FALSE	FALSE	FALSE	finngen_R10_F5_DEPRESSIO	0.00728736	0.197413	406986	outcome	TRUE	reported	textfile	54238956	1	54704629	0.001918	2.75e-15	519571	ieu-b-31	monocyte cell count || id:ieu-b-31	TRUE	reported	igd	2	TRUE	NA	NA	0.000120339	519571	4.08e-06	406986	TRUE	1.91e-05	0.00011205	58.22409942	114.3905069	62.53197821
rs2295481	T	C	T	C	-0.015251	0.0103062	0.207397	0.209371	FALSE	FALSE	FALSE	finngen_R10_F5_DEPRESSIO	0.00880035	0.241552	406986	outcome	TRUE	reported	textfile	62943375	20	61574727	0.002338	7.15e-11	521591	ieu-b-31	monocyte cell count || id:ieu-b-31	TRUE	reported	igd	2	TRUE	NA	NA	8.16e-05	521591	3.37e-06	406986	TRUE	0.000580135	7.65e-05	39.88838516	114.3905069	42.55079009
rs2302774	T	G	T	G	-0.024203	-0.0207071	0.382509	0.335534	FALSE	FALSE	FALSE	finngen_R10_F5_DEPRESSIO	0.00756809	0.00621713	406986	outcome	TRUE	reported	textfile	40026837	17	38183090	0.001932	5.68e-36	521587	ieu-b-31	monocyte cell count || id:ieu-b-31	TRUE	reported	igd	2	TRUE	NA	NA	0.000300793	521587	1.84e-05	406986	TRUE	4.3e-10	0.00027672	144.3729981	114.3905069	156.9365704
rs231988	C	T	C	T	0.025769	-0.00345591	0.868197	0.905401	FALSE	FALSE	FALSE	finngen_R10_F5_DEPRESSIO	0.0123681	0.779922	406986	outcome	TRUE	reported	textfile	172559189	3	172276979	0.002888	4.8e-19	478118	ieu-b-31	monocyte cell count || id:ieu-b-31	TRUE	reported	igd	2	TRUE	NA	NA	0.000166493	478118	1.92e-07	406986	TRUE	5.07e-09	0.000151974	72.6721463	114.3905069	79.61607312
rs2327028	T	C	T	C	-0.011197	-0.00406334	0.474846	0.499554	FALSE	FALSE	FALSE	finngen_R10_F5_DEPRESSIO	0.00714676	0.569656	406986	outcome	TRUE	reported	textfile	8160278	20	8140925	0.001883	2.8e-09	521592	ieu-b-31	monocyte cell count || id:ieu-b-31	TRUE	reported	igd	2	TRUE	NA	NA	6.78e-05	521592	7.94e-07	406986	TRUE	0.000447217	6.25e-05	32.61588946	114.3905069	35.35922327
rs2338021	C	T	C	T	-0.031703	0.018597	0.879688	0.87572	FALSE	FALSE	FALSE	finngen_R10_F5_DEPRESSIO	0.0107998	0.0850746	406986	outcome	TRUE	reported	textfile	72453267	5	71749094	0.002879	3.64e-28	520513	ieu-b-31	monocyte cell count || id:ieu-b-31	TRUE	reported	igd	2	TRUE	NA	NA	0.000232909	520513	7.29e-06	406986	TRUE	1.92e-09	0.000212749	110.7619642	114.3905069	121.2599519
rs2371108	T	G	T	G	0.01062	-0.0032588	0.38831	0.379348	FALSE	FALSE	FALSE	finngen_R10_F5_DEPRESSIO	0.00737451	0.658561	406986	outcome	TRUE	reported	textfile	27715527	3	27757018	0.001915	3.01e-08	520647	ieu-b-31	monocyte cell count || id:ieu-b-31	TRUE	reported	igd	2	TRUE	NA	NA	5.91e-05	520647	4.8e-07	406986	TRUE	0.000831153	5.36e-05	27.8967722	114.3905069	30.75469872
rs2385094	C	T	C	T	-0.023922	-0.00877868	0.122214	0.138335	FALSE	FALSE	FALSE	finngen_R10_F5_DEPRESSIO	0.0103648	0.397013	406986	outcome	TRUE	reported	textfile	125344207	8	126356449	0.002877	9.73e-17	521592	ieu-b-31	monocyte cell count || id:ieu-b-31	TRUE	reported	igd	2	TRUE	NA	NA	0.000132534	521592	1.76e-06	406986	TRUE	1.12e-06	0.000122782	64.04970878	114.3905069	69.13775102
rs2504209	G	A	G	A	0.018355	-0.000613955	0.81111	0.760345	FALSE	FALSE	FALSE	finngen_R10_F5_DEPRESSIO	0.00838785	0.94165	406986	outcome	TRUE	reported	textfile	27972629	13	28546766	0.002421	3.58e-14	521592	ieu-b-31	monocyte cell count || id:ieu-b-31	TRUE	reported	igd	2	TRUE	NA	NA	0.00011019	521592	1.32e-08	406986	TRUE	6.89e-07	0.000103235	53.85196922	114.3905069	57.48032285
rs2523562	T	C	T	C	-0.068474	-0.00811889	0.245752	0.232489	FALSE	FALSE	FALSE	finngen_R10_F5_DEPRESSIO	0.00844308	0.336249	406986	outcome	TRUE	reported	textfile	31362841	6	31330618	0.00217	1e-200	520514	ieu-b-31	monocyte cell count || id:ieu-b-31	TRUE	reported	igd	2	TRUE	NA	NA	0.001909287	520514	2.27e-06	406986	TRUE	1.61e-90	0.001738171	906.3144457	114.3905069	995.707846
rs2535393	C	T	C	T	-0.015226	-0.00924539	0.598517	0.546442	FALSE	FALSE	FALSE	finngen_R10_F5_DEPRESSIO	0.00718119	0.197939	406986	outcome	TRUE	reported	textfile	602496	12	711662	0.001929	3.14e-15	518765	ieu-b-31	monocyte cell count || id:ieu-b-31	TRUE	reported	igd	2	TRUE	NA	NA	0.000120084	518765	4.07e-06	406986	TRUE	1.96e-05	0.000111415	57.80463731	114.3905069	62.302747
rs2548257	A	C	A	C	0.012909	0.0116777	0.653021	0.64587	FALSE	FALSE	FALSE	finngen_R10_F5_DEPRESSIO	0.00744918	0.116964	406986	outcome	TRUE	reported	textfile	100826613	5	100162317	0.001966	5.35e-11	520514	ieu-b-31	monocyte cell count || id:ieu-b-31	TRUE	reported	igd	2	TRUE	NA	NA	8.28e-05	520514	6.04e-06	406986	TRUE	0.001497937	7.55e-05	39.31054638	114.3905069	43.11398583
rs2665405	A	G	A	G	0.038394	-0.0178542	0.548346	0.537734	FALSE	FALSE	FALSE	finngen_R10_F5_DEPRESSIO	0.00715914	0.0126346	406986	outcome	TRUE	reported	textfile	59797931	17	57875292	0.001876	5.37e-93	521592	ieu-b-31	monocyte cell count || id:ieu-b-31	TRUE	reported	igd	2	TRUE	NA	NA	0.000802386	521592	1.53e-05	406986	TRUE	1.65e-31	0.000730159	381.1217496	114.3905069	418.8524432
rs2711981	T	C	T	C	-0.0216	-0.0015517	0.663087	0.579412	FALSE	FALSE	FALSE	finngen_R10_F5_DEPRESSIO	0.00723155	0.8301	406986	outcome	TRUE	reported	textfile	39037638	4	39039258	0.001986	1.59e-27	520191	ieu-b-31	monocyte cell count || id:ieu-b-31	TRUE	reported	igd	2	TRUE	NA	NA	0.000227347	520191	1.13e-07	406986	TRUE	1.86e-12	0.000208461	108.4619699	114.3905069	118.2902675
rs2729450	C	T	C	T	-0.030635	0.011634	0.524171	0.506941	FALSE	FALSE	FALSE	finngen_R10_F5_DEPRESSIO	0.00712476	0.102491	406986	outcome	TRUE	reported	textfile	29761441	17	28088459	0.001881	1.36e-59	521584	ieu-b-31	monocyte cell count || id:ieu-b-31	TRUE	reported	igd	2	TRUE	NA	NA	0.000508294	521584	6.55e-06	406986	TRUE	1.21e-21	0.000468155	244.295587	114.3905069	265.2517014
rs2734047	G	A	G	A	0.077151	-0.0093523	0.635458	0.678804	FALSE	FALSE	FALSE	finngen_R10_F5_DEPRESSIO	0.00770871	0.225049	406986	outcome	TRUE	reported	textfile	128574001	3	128292844	0.001952	1e-200	521587	ieu-b-31	monocyte cell count || id:ieu-b-31	TRUE	reported	igd	2	TRUE	NA	NA	0.002986068	521587	3.62e-06	406986	TRUE	1.32e-140	0.002757703	1442.354259	114.3905069	1562.152731
rs2734442	A	G	A	G	-0.041999	0.00794977	0.875502	0.875363	FALSE	FALSE	FALSE	finngen_R10_F5_DEPRESSIO	0.0108236	0.462653	406986	outcome	TRUE	reported	textfile	10447769	12	10600368	0.002846	3e-49	520195	ieu-b-31	monocyte cell count || id:ieu-b-31	TRUE	reported	igd	2	TRUE	NA	NA	0.000418468	520195	1.33e-06	406986	TRUE	2.8e-20	0.000384528	200.1054637	114.3905069	217.7750431
rs2784250	G	T	G	T	-0.016907	0.00188313	0.140201	0.112688	FALSE	FALSE	FALSE	finngen_R10_F5_DEPRESSIO	0.0113075	0.867734	406986	outcome	TRUE	reported	textfile	220887051	1	221060393	0.002685	3.11e-10	521583	ieu-b-31	monocyte cell count || id:ieu-b-31	TRUE	reported	igd	2	TRUE	NA	NA	7.6e-05	521583	6.81e-08	406986	TRUE	5.26e-05	6.89e-05	35.94701566	114.3905069	39.65012175
rs2797681	C	G	C	G	-0.01482	-0.00030837	0.255654	0.165368	FALSE	TRUE	FALSE	finngen_R10_F5_DEPRESSIO	0.00983503	0.974987	406986	outcome	TRUE	reported	textfile	137271899	6	137593036	0.002297	1.14e-10	520509	ieu-b-31	monocyte cell count || id:ieu-b-31	TRUE	reported	igd	2	TRUE	NA	NA	8e-05	520509	2.42e-09	406986	TRUE	2.13e-05	8.36e-05	43.51277015	114.3905069	41.62693328
rs2810883	T	C	T	C	-0.012614	0.0154408	0.544768	0.644514	FALSE	FALSE	FALSE	finngen_R10_F5_DEPRESSIO	0.00747056	0.0387454	406986	outcome	TRUE	reported	textfile	88866482	1	89332165	0.001878	1.94e-11	521591	ieu-b-31	monocyte cell count || id:ieu-b-31	TRUE	reported	igd	2	TRUE	NA	NA	8.65e-05	521591	1.05e-05	406986	TRUE	0.003760783	7.89e-05	41.1663839	114.3905069	45.11432641
rs2817441	T	C	T	C	-0.02173	-0.000516498	0.279268	0.279454	FALSE	FALSE	FALSE	finngen_R10_F5_DEPRESSIO	0.00799406	0.948484	406986	outcome	TRUE	reported	textfile	156617565	6	156938699	0.0021	4.67e-25	519571	ieu-b-31	monocyte cell count || id:ieu-b-31	TRUE	reported	igd	2	TRUE	NA	NA	0.000206038	519571	1.03e-08	406986	TRUE	9.81e-12	0.000190084	98.78027232	114.3905069	107.07322
rs2834670	G	A	G	A	0.026935	0.000901992	0.176408	0.174763	FALSE	FALSE	FALSE	finngen_R10_F5_DEPRESSIO	0.00946208	0.924055	406986	outcome	TRUE	reported	textfile	34908079	21	36280376	0.002965	1.11e-19	520515	ieu-b-31	monocyte cell count || id:ieu-b-31	TRUE	reported	igd	2	TRUE	NA	NA	0.00015852	520515	2.23e-08	406986	TRUE	2.75e-09	0.000210812	109.7532769	114.3905069	82.52481594
rs2836220	C	A	C	A	-0.011367	-0.0118438	0.338458	0.520061	FALSE	FALSE	FALSE	finngen_R10_F5_DEPRESSIO	0.00716612	0.098383	406986	outcome	TRUE	reported	textfile	38228577	21	39600499	0.001982	1.01e-08	521592	ieu-b-31	monocyte cell count || id:ieu-b-31	TRUE	reported	igd	2	TRUE	NA	NA	6.31e-05	521592	6.71e-06	406986	TRUE	0.010524298	5.79e-05	30.18132536	114.3905069	32.89155604
rs28367597	G	C	G	C	-0.020315	-0.018085	0.272849	0.364867	FALSE	TRUE	FALSE	finngen_R10_F5_DEPRESSIO	0.00740682	0.0146198	406986	outcome	TRUE	reported	textfile	31292485	6	31260262	0.002101	4.39e-22	520509	ieu-b-31	monocyte cell count || id:ieu-b-31	TRUE	reported	igd	2	TRUE	NA	NA	0.000179588	520509	1.46e-05	406986	TRUE	4.75e-06	0.000163761	85.25273528	114.3905069	93.49352805
rs284324	A	G	A	G	0.02119	0.00276796	0.495314	0.605173	FALSE	FALSE	FALSE	finngen_R10_F5_DEPRESSIO	0.00732757	0.705619	406986	outcome	TRUE	reported	textfile	10664179	1	10724236	0.00197	5.94e-27	477177	ieu-b-31	monocyte cell count || id:ieu-b-31	TRUE	reported	igd	2	TRUE	NA	NA	0.000242408	477177	3.51e-07	406986	TRUE	2.22e-12	0.000224488	107.1442717	114.3905069	115.6989616
rs2846573	T	C	T	C	-0.010792	0.0153106	0.351779	0.413085	FALSE	FALSE	FALSE	finngen_R10_F5_DEPRESSIO	0.00725873	0.0349221	406986	outcome	TRUE	reported	textfile	841778	18	841779	0.001972	4.51e-08	519100	ieu-b-31	monocyte cell count || id:ieu-b-31	TRUE	reported	igd	2	TRUE	NA	NA	5.77e-05	519100	1.09e-05	406986	TRUE	0.040489822	5.31e-05	27.57397007	114.3905069	29.94953281
rs28498283	T	A	T	A	0.021103	0.00768947	0.257557	0.261383	FALSE	TRUE	FALSE	finngen_R10_F5_DEPRESSIO	0.00815828	0.345919	406986	outcome	TRUE	reported	textfile	43132926	2	43360065	0.002169	2.41e-22	521586	ieu-b-31	monocyte cell count || id:ieu-b-31	TRUE	reported	igd	2	TRUE	NA	NA	0.000181454	521586	2.18e-06	406986	TRUE	9.77e-09	0.000170316	88.84911421	114.3905069	94.66060893
rs28612496	A	G	A	G	0.014459	-0.00349757	0.172531	0.168281	FALSE	FALSE	FALSE	finngen_R10_F5_DEPRESSIO	0.0095875	0.715257	406986	outcome	TRUE	reported	textfile	147370286	4	148291438	0.002482	5.82e-09	521591	ieu-b-31	monocyte cell count || id:ieu-b-31	TRUE	reported	igd	2	TRUE	NA	NA	6.51e-05	521591	3.27e-07	406986	TRUE	0.000339341	5.97e-05	31.13721261	114.3905069	33.93696192
rs28722705	T	A	T	A	0.034302	0.0148157	0.149045	0.0994089	FALSE	TRUE	FALSE	finngen_R10_F5_DEPRESSIO	0.0119996	0.216948	406986	outcome	TRUE	reported	textfile	56158115	5	55453942	0.002634	1e-38	521582	ieu-b-31	monocyte cell count || id:ieu-b-31	TRUE	reported	igd	2	TRUE	NA	NA	0.000325046	521582	3.75e-06	406986	TRUE	1.41e-14	0.000298465	155.7196639	114.3905069	169.592774
rs28723530	A	C	A	C	-0.015308	0.00484838	0.134572	0.169496	FALSE	FALSE	FALSE	finngen_R10_F5_DEPRESSIO	0.00951702	0.610441	406986	outcome	TRUE	reported	textfile	105505561	4	106426718	0.002758	2.93e-08	521592	ieu-b-31	monocyte cell count || id:ieu-b-31	TRUE	reported	igd	2	TRUE	NA	NA	5.91e-05	521592	6.38e-07	406986	TRUE	0.000992304	5.46e-05	28.47118307	114.3905069	30.80692728
rs2885735	G	A	G	A	0.014255	-0.00993627	0.82342	0.866169	FALSE	FALSE	FALSE	finngen_R10_F5_DEPRESSIO	0.0105829	0.347781	406986	outcome	TRUE	reported	textfile	909478	7	949115	0.002608	4.71e-08	475157	ieu-b-31	monocyte cell count || id:ieu-b-31	TRUE	reported	igd	2	TRUE	NA	NA	6.29e-05	475157	2.17e-06	406986	TRUE	0.002498734	5.91e-05	28.07943277	114.3905069	29.87578113
rs290243	A	G	A	G	0.014337	0.00848734	0.214516	0.366546	FALSE	FALSE	FALSE	finngen_R10_F5_DEPRESSIO	0.00741481	0.252355	406986	outcome	TRUE	reported	textfile	90809055	9	93571337	0.002274	3e-10	520651	ieu-b-31	monocyte cell count || id:ieu-b-31	TRUE	reported	igd	2	TRUE	NA	NA	7.63e-05	520651	3.22e-06	406986	TRUE	0.000905099	6.93e-05	36.06772274	114.3905069	39.74986424
rs2927	C	T	C	T	-0.016559	-0.000796122	0.580121	0.510428	FALSE	FALSE	FALSE	finngen_R10_F5_DEPRESSIO	0.00713172	0.911116	406986	outcome	TRUE	reported	textfile	16757881	6	16758112	0.001898	2.85e-18	520189	ieu-b-31	monocyte cell count || id:ieu-b-31	TRUE	reported	igd	2	TRUE	NA	NA	0.000146303	520189	3.06e-08	406986	TRUE	1.22e-08	0.00013358	69.49578429	114.3905069	76.11597172
rs2957873	A	G	A	G	-0.021093	0.0217172	0.808507	0.695932	FALSE	FALSE	FALSE	finngen_R10_F5_DEPRESSIO	0.00778608	0.00528324	406986	outcome	TRUE	reported	textfile	47227743	11	47249294	0.002384	9.44e-19	520191	ieu-b-31	monocyte cell count || id:ieu-b-31	TRUE	reported	igd	2	TRUE	NA	NA	0.000150466	520191	1.91e-05	406986	TRUE	0.000161583	0.000137766	71.67445312	114.3905069	78.28241285
rs2978889	A	G	A	G	-0.019138	0.00670706	0.503921	0.465776	FALSE	FALSE	FALSE	finngen_R10_F5_DEPRESSIO	0.0071683	0.349451	406986	outcome	TRUE	reported	textfile	6839794	8	6697316	0.001885	3.43e-24	518763	ieu-b-31	monocyte cell count || id:ieu-b-31	TRUE	reported	igd	2	TRUE	NA	NA	0.000198663	518763	2.15e-06	406986	TRUE	1.63e-09	0.00018312	95.01304799	114.3905069	103.0790462
rs30102	C	G	C	G	-0.013036	0.00770977	0.316993	0.222933	FALSE	TRUE	FALSE	finngen_R10_F5_DEPRESSIO	0.00864255	0.372355	406986	outcome	TRUE	reported	textfile	236908895	2	237817538	0.002014	9.89e-11	520647	ieu-b-31	monocyte cell count || id:ieu-b-31	TRUE	reported	igd	2	TRUE	NA	NA	8.05e-05	520647	1.96e-06	406986	TRUE	0.000295806	7.36e-05	38.31485506	114.3905069	41.89573088
rs3012415	T	C	T	C	0.020349	0.00805581	0.822848	0.868939	FALSE	FALSE	FALSE	finngen_R10_F5_DEPRESSIO	0.010571	0.446021	406986	outcome	TRUE	reported	textfile	170174240	6	170489464	0.002546	1.37e-15	478118	ieu-b-31	monocyte cell count || id:ieu-b-31	TRUE	reported	igd	2	TRUE	NA	NA	0.000133591	478118	1.43e-06	406986	TRUE	1.18e-06	0.000120721	57.72547641	114.3905069	63.88065271
rs3014807	T	G	T	G	0.025554	-0.00479123	0.118614	0.0869869	FALSE	FALSE	FALSE	finngen_R10_F5_DEPRESSIO	0.0126582	0.705052	406986	outcome	TRUE	reported	textfile	153395544	1	153368020	0.002989	1.31e-17	486333	ieu-b-31	monocyte cell count || id:ieu-b-31	TRUE	reported	igd	2	TRUE	NA	NA	0.000150269	486333	3.52e-07	406986	TRUE	3.99e-08	0.000136537	66.41116992	114.3905069	73.09134452
rs3027012	T	C	T	C	0.028123	0.0135419	0.182687	0.159851	FALSE	FALSE	FALSE	finngen_R10_F5_DEPRESSIO	0.00976407	0.16547	406986	outcome	TRUE	reported	textfile	159204333	1	159174123	0.002424	4.37e-31	521589	ieu-b-31	monocyte cell count || id:ieu-b-31	TRUE	reported	igd	2	TRUE	NA	NA	0.000258	521589	4.73e-06	406986	TRUE	3.11e-11	0.000236183	123.2192849	114.3905069	134.60403
rs3111414	G	C	G	C	0.017402	-0.00473768	0.794447	0.795682	FALSE	TRUE	FALSE	finngen_R10_F5_DEPRESSIO	0.00882603	0.591416	406986	outcome	TRUE	reported	textfile	8303729	2	8443859	0.002313	5.62e-14	519576	ieu-b-31	monocyte cell count || id:ieu-b-31	TRUE	reported	igd	2	TRUE	NA	NA	0.000108931	519576	7.08e-07	406986	TRUE	4.56e-06	9.89e-05	51.39341061	114.3905069	56.60399228
rs31243	G	A	G	A	-0.022555	-0.0116585	0.09625	0.117743	FALSE	FALSE	FALSE	finngen_R10_F5_DEPRESSIO	0.0110793	0.292672	406986	outcome	TRUE	reported	textfile	76298535	5	75594360	0.003179	1.35e-12	520193	ieu-b-31	monocyte cell count || id:ieu-b-31	TRUE	reported	igd	2	TRUE	NA	NA	9.68e-05	520193	2.72e-06	406986	TRUE	9.14e-05	8.85e-05	46.04325092	114.3905069	50.33900268
rs3128959	A	G	A	G	0.031818	0.0362285	0.120518	0.134795	FALSE	FALSE	FALSE	finngen_R10_F5_DEPRESSIO	0.0103191	0.000446745	406986	outcome	TRUE	reported	textfile	33080603	6	33048380	0.00289	3.74e-28	521584	ieu-b-31	monocyte cell count || id:ieu-b-31	TRUE	reported	igd	2	TRUE	NA	NA	0.000232341	521584	3.03e-05	406986	TRUE	3.2e-06	0.000214612	111.9619444	114.3905069	121.2132427
rs3177609	C	T	C	T	0.031206	0.0156204	0.077556	0.0848624	FALSE	FALSE	FALSE	finngen_R10_F5_DEPRESSIO	0.0128521	0.224217	406986	outcome	TRUE	reported	textfile	76359123	18	74071078	0.003521	8.26e-19	521593	ieu-b-31	monocyte cell count || id:ieu-b-31	TRUE	reported	igd	2	TRUE	NA	NA	0.000150574	521593	3.63e-06	406986	TRUE	7.18e-07	0.000139335	72.68624309	114.3905069	78.54963262
rs3184504	C	T	C	T	-0.047075	-0.00807848	0.517396	0.592288	FALSE	FALSE	FALSE	finngen_R10_F5_DEPRESSIO	0.00726921	0.266427	406986	outcome	TRUE	reported	textfile	111446804	12	111884608	0.001872	1.58e-139	519112	ieu-b-31	monocyte cell count || id:ieu-b-31	TRUE	reported	igd	2	TRUE	NA	NA	0.001216693	519112	3.03e-06	406986	TRUE	1.79e-56	0.001106687	575.128549	114.3905069	632.3666656
rs329125	A	C	A	C	-0.016638	0.00718175	0.207081	0.186595	FALSE	FALSE	FALSE	finngen_R10_F5_DEPRESSIO	0.00916601	0.433322	406986	outcome	TRUE	reported	textfile	134535411	5	133871101	0.002346	1.38e-12	520190	ieu-b-31	monocyte cell count || id:ieu-b-31	TRUE	reported	igd	2	TRUE	NA	NA	9.67e-05	520190	1.51e-06	406986	TRUE	3.93e-05	9.09e-05	47.29346408	114.3905069	50.29747974
rs333947	A	G	A	G	0.036848	-0.00906328	0.150214	0.166406	FALSE	FALSE	FALSE	finngen_R10_F5_DEPRESSIO	0.00957193	0.34371	406986	outcome	TRUE	reported	textfile	109928142	1	110470764	0.002635	2.21e-44	519569	ieu-b-31	monocyte cell count || id:ieu-b-31	TRUE	reported	igd	2	TRUE	NA	NA	0.000376237	519569	2.2e-06	406986	TRUE	1.14e-17	0.000346639	180.164802	114.3905069	195.5539543
rs34097845	T	C	T	C	-0.100554	0.000786674	0.05601	0.0891405	FALSE	FALSE	FALSE	finngen_R10_F5_DEPRESSIO	0.0125413	0.949984	406986	outcome	TRUE	reported	textfile	58281068	17	56358429	0.00424	2.99e-124	519714	ieu-b-31	monocyte cell count || id:ieu-b-31	TRUE	reported	igd	2	TRUE	NA	NA	0.001081022	519714	9.67e-09	406986	TRUE	2.56e-55	0.001069207	556.274316	114.3905069	562.4280725
rs34236350	T	C	T	C	-0.032235	0.00601002	0.182541	0.267521	FALSE	FALSE	FALSE	finngen_R10_F5_DEPRESSIO	0.00805715	0.455714	406986	outcome	TRUE	reported	textfile	240628909	2	241568326	0.002507	8.44e-38	477175	ieu-b-31	monocyte cell count || id:ieu-b-31	TRUE	reported	igd	2	TRUE	NA	NA	0.000346354	477175	1.37e-06	406986	TRUE	2.96e-16	0.000310107	148.0206512	114.3905069	165.3281025
rs34281413	T	C	T	C	-0.021083	-0.000528817	0.137178	0.0897492	FALSE	FALSE	FALSE	finngen_R10_F5_DEPRESSIO	0.0125247	0.966322	406986	outcome	TRUE	reported	textfile	136743018	3	136461860	0.002706	7.01e-15	521588	ieu-b-31	monocyte cell count || id:ieu-b-31	TRUE	reported	igd	2	TRUE	NA	NA	0.000116368	521588	4.38e-09	406986	TRUE	2.95e-07	0.000105221	54.88733126	114.3905069	60.70287115
rs34417629	A	G	A	G	0.013122	-0.00854196	0.23399	0.236038	FALSE	FALSE	FALSE	finngen_R10_F5_DEPRESSIO	0.00842611	0.310703	406986	outcome	TRUE	reported	textfile	54489916	1	54955589	0.002203	2.65e-09	521590	ieu-b-31	monocyte cell count || id:ieu-b-31	TRUE	reported	igd	2	TRUE	NA	NA	6.8e-05	521590	2.53e-06	406986	TRUE	0.001454888	6.17e-05	32.1970586	114.3905069	35.47897566
rs34478611	A	G	A	G	0.013464	0.00113575	0.241781	0.169226	FALSE	FALSE	FALSE	finngen_R10_F5_DEPRESSIO	0.00956674	0.905498	406986	outcome	TRUE	reported	textfile	35753901	9	35753898	0.002185	7.35e-10	520652	ieu-b-31	monocyte cell count || id:ieu-b-31	TRUE	reported	igd	2	TRUE	NA	NA	7.29e-05	520652	3.46e-08	406986	TRUE	6.54e-05	6.65e-05	34.60746381	114.3905069	37.97041321
rs34505104	G	A	G	A	-0.033131	0.00127414	0.305345	0.278069	FALSE	FALSE	FALSE	finngen_R10_F5_DEPRESSIO	0.00799122	0.87332	406986	outcome	TRUE	reported	textfile	24228641	22	24624609	0.002083	6.38e-57	521575	ieu-b-31	monocyte cell count || id:ieu-b-31	TRUE	reported	igd	2	TRUE	NA	NA	0.000484802	521575	6.25e-08	406986	TRUE	2.24e-25	0.000465649	242.9833084	114.3905069	252.9825402
rs34600126	T	G	T	G	0.022368	0.00928243	0.217724	0.19624	FALSE	FALSE	FALSE	finngen_R10_F5_DEPRESSIO	0.00904123	0.304572	406986	outcome	TRUE	reported	textfile	1616787	20	1597433	0.002266	6.03e-23	521590	ieu-b-31	monocyte cell count || id:ieu-b-31	TRUE	reported	igd	2	TRUE	NA	NA	0.000186778	521590	2.59e-06	406986	TRUE	8.15e-09	0.000170432	88.91033156	114.3905069	97.43937667
rs34743120	A	G	A	G	-0.046726	-0.0236893	0.020053	0.00918039	FALSE	FALSE	FALSE	finngen_R10_F5_DEPRESSIO	0.038049	0.533547	406986	outcome	TRUE	reported	textfile	181560603	2	182425330	0.00679	6.15e-12	520654	ieu-b-31	monocyte cell count || id:ieu-b-31	TRUE	reported	igd	2	TRUE	NA	NA	9.09e-05	520654	9.52e-07	406986	TRUE	4.28e-05	8.58e-05	44.68008135	114.3905069	47.35628883
rs34746889	C	G	C	G	-0.058229	-0.00363095	0.017439	0.00447247	FALSE	TRUE	FALSE	finngen_R10_F5_DEPRESSIO	0.0533399	0.945729	406986	outcome	TRUE	reported	textfile	67187541	16	67221444	0.007327	2e-15	517523	ieu-b-31	monocyte cell count || id:ieu-b-31	TRUE	reported	igd	2	TRUE	NA	NA	0.000122024	517523	1.14e-08	406986	TRUE	1.77e-07	0.000116196	60.14066172	114.3905069	63.15769629
rs35068491	C	T	C	T	0.014581	-0.000725645	0.20924	0.161325	FALSE	FALSE	FALSE	finngen_R10_F5_DEPRESSIO	0.00975167	0.940682	406986	outcome	TRUE	reported	textfile	34866010	21	36238307	0.00235	5.68e-10	521588	ieu-b-31	monocyte cell count || id:ieu-b-31	TRUE	reported	igd	2	TRUE	NA	NA	7.38e-05	521588	1.36e-08	406986	TRUE	5.08e-05	7.04e-05	36.69868488	114.3905069	38.49806446
rs35108724	A	G	A	G	-0.022858	0.00709614	0.056937	0.0562565	FALSE	FALSE	FALSE	finngen_R10_F5_DEPRESSIO	0.0156427	0.650089	406986	outcome	TRUE	reported	textfile	39030766	8	38888285	0.004105	2.63e-08	521594	ieu-b-31	monocyte cell count || id:ieu-b-31	TRUE	reported	igd	2	TRUE	NA	NA	5.94e-05	521594	5.06e-07	406986	TRUE	0.00081871	5.61e-05	29.26826846	114.3905069	31.0063135
rs35979828	T	C	T	C	-0.046061	0.0261094	0.070849	0.0227605	FALSE	FALSE	FALSE	finngen_R10_F5_DEPRESSIO	0.0243584	0.283773	406986	outcome	TRUE	reported	textfile	54292096	12	54685880	0.003696	1.28e-35	520191	ieu-b-31	monocyte cell count || id:ieu-b-31	TRUE	reported	igd	2	TRUE	NA	NA	0.000298478	520191	2.82e-06	406986	TRUE	9.09e-14	0.000279329	145.3447122	114.3905069	155.3112088
rs360017	G	A	G	A	-0.024481	-0.00350237	0.775236	0.77768	FALSE	FALSE	FALSE	finngen_R10_F5_DEPRESSIO	0.00857355	0.682901	406986	outcome	TRUE	reported	textfile	173780350	5	173207353	0.002251	1.62e-27	520655	ieu-b-31	monocyte cell count || id:ieu-b-31	TRUE	reported	igd	2	TRUE	NA	NA	0.000227123	520655	4.1e-07	406986	TRUE	5.3e-12	0.000208857	108.764728	114.3905069	118.2789111
rs36026517	C	G	C	G	-0.016699	0.0098161	0.198672	0.194549	FALSE	TRUE	FALSE	finngen_R10_F5_DEPRESSIO	0.00902559	0.276778	406986	outcome	TRUE	reported	textfile	74563860	16	74597758	0.002341	1.02e-12	520649	ieu-b-31	monocyte cell count || id:ieu-b-31	TRUE	reported	igd	2	TRUE	NA	NA	9.77e-05	520649	2.91e-06	406986	TRUE	9.23e-05	8.88e-05	46.23169746	114.3905069	50.88363188
rs3731211	A	T	A	T	0.028382	-0.0059033	0.719766	0.771692	FALSE	TRUE	FALSE	finngen_R10_F5_DEPRESSIO	0.00849079	0.486892	406986	outcome	TRUE	reported	textfile	21986848	9	21986847	0.002081	2.51e-42	521592	ieu-b-31	monocyte cell count || id:ieu-b-31	TRUE	reported	igd	2	TRUE	NA	NA	0.000356499	521592	1.19e-06	406986	TRUE	1.78e-17	0.000324959	169.5502943	114.3905069	186.0123721
rs3731332	T	C	T	C	-0.108009	-0.0140586	0.022895	0.0183307	FALSE	FALSE	FALSE	finngen_R10_F5_DEPRESSIO	0.0266188	0.597398	406986	outcome	TRUE	reported	textfile	92671254	7	92300568	0.006386	4.01e-64	520654	ieu-b-31	monocyte cell count || id:ieu-b-31	TRUE	reported	igd	2	TRUE	NA	NA	0.000549131	520654	6.85e-07	406986	TRUE	3.22e-27	0.000521953	271.8980239	114.3905069	286.0632458
rs3761986	C	T	C	T	-0.012146	-0.000989252	0.394272	0.431957	FALSE	FALSE	FALSE	finngen_R10_F5_DEPRESSIO	0.00724326	0.891366	406986	outcome	TRUE	reported	textfile	6680277	6	6680510	0.00195	4.88e-10	516280	ieu-b-31	monocyte cell count || id:ieu-b-31	TRUE	reported	igd	2	TRUE	NA	NA	7.51e-05	516280	4.58e-08	406986	TRUE	5.5e-05	7.05e-05	36.38181466	114.3905069	38.79692728
rs3762281	G	A	G	A	0.013022	0.0114674	0.505158	0.419641	FALSE	FALSE	FALSE	finngen_R10_F5_DEPRESSIO	0.00725479	0.113955	406986	outcome	TRUE	reported	textfile	156334991	1	156304782	0.001864	2.97e-12	521592	ieu-b-31	monocyte cell count || id:ieu-b-31	TRUE	reported	igd	2	TRUE	NA	NA	9.36e-05	521592	6.14e-06	406986	TRUE	0.00058115	8.48e-05	44.22269877	114.3905069	48.80491559
rs3789062	T	C	T	C	-0.020082	-0.00836783	0.245372	0.255451	FALSE	FALSE	FALSE	finngen_R10_F5_DEPRESSIO	0.00819939	0.307471	406986	outcome	TRUE	reported	textfile	111159740	2	111917317	0.002179	3.22e-20	520653	ieu-b-31	monocyte cell count || id:ieu-b-31	TRUE	reported	igd	2	TRUE	NA	NA	0.00016311	520653	2.56e-06	406986	TRUE	9.31e-08	0.000149349	77.77023521	114.3905069	84.93749822
rs3795503	T	C	T	C	-0.01889	-0.00497852	0.314513	0.35553	FALSE	FALSE	FALSE	finngen_R10_F5_DEPRESSIO	0.00746296	0.50471	406986	outcome	TRUE	reported	textfile	180936558	1	180905694	0.002034	1.68e-20	521586	ieu-b-31	monocyte cell count || id:ieu-b-31	TRUE	reported	igd	2	TRUE	NA	NA	0.000165335	521586	1.09e-06	406986	TRUE	1.62e-08	0.000153862	80.264374	114.3905069	86.2505789
rs3808609	C	G	C	G	0.016911	-0.0109831	0.318017	0.357677	FALSE	TRUE	FALSE	finngen_R10_F5_DEPRESSIO	0.00742767	0.139227	406986	outcome	TRUE	reported	textfile	58552818	8	59465377	0.002008	3.86e-17	521591	ieu-b-31	monocyte cell count || id:ieu-b-31	TRUE	reported	igd	2	TRUE	NA	NA	0.000135964	521591	5.37e-06	406986	TRUE	7.93e-06	0.000124049	64.71050081	114.3905069	70.92692998
rs3856364	G	C	G	C	0.012622	0.0289469	0.67981	0.631331	FALSE	TRUE	FALSE	finngen_R10_F5_DEPRESSIO	0.00741389	9.45e-05	406986	outcome	TRUE	reported	textfile	144719650	2	145477217	0.002009	3.45e-10	519575	ieu-b-31	monocyte cell count || id:ieu-b-31	TRUE	reported	igd	2	TRUE	NA	NA	7.6e-05	519575	3.75e-05	406986	TRUE	0.214938473	6.94e-05	36.03780713	114.3905069	39.47266767
rs3859570	C	T	C	T	-0.027849	-0.00672539	0.424757	0.473063	FALSE	FALSE	FALSE	finngen_R10_F5_DEPRESSIO	0.00720107	0.350334	406986	outcome	TRUE	reported	textfile	18400115	19	18510925	0.001998	3.97e-44	478116	ieu-b-31	monocyte cell count || id:ieu-b-31	TRUE	reported	igd	2	TRUE	NA	NA	0.000406182	478116	2.14e-06	406986	TRUE	1.87e-18	0.000379002	181.2746952	114.3905069	194.2800661
rs391023	T	C	T	C	-0.075903	0.00844945	0.366325	0.362836	FALSE	FALSE	FALSE	finngen_R10_F5_DEPRESSIO	0.0074368	0.255886	406986	outcome	TRUE	reported	textfile	85894208	16	85927814	0.001942	1e-200	520192	ieu-b-31	monocyte cell count || id:ieu-b-31	TRUE	reported	igd	2	TRUE	NA	NA	0.002928087	520192	3.17e-06	406986	TRUE	2.78e-138	0.002674737	1395.102731	114.3905069	1527.634407
rs41268099	A	G	A	G	0.029048	0.019191	0.110855	0.0811106	FALSE	FALSE	FALSE	finngen_R10_F5_DEPRESSIO	0.0131893	0.145658	406986	outcome	TRUE	reported	textfile	40862972	1	41328644	0.002986	2.47e-22	521591	ieu-b-31	monocyte cell count || id:ieu-b-31	TRUE	reported	igd	2	TRUE	NA	NA	0.000181403	521591	5.2e-06	406986	TRUE	8.81e-08	0.000166338	86.77427897	114.3905069	94.63523503
rs41313381	A	C	A	C	0.043019	-0.0162479	0.030485	0.0175987	FALSE	FALSE	FALSE	finngen_R10_F5_DEPRESSIO	0.0277761	0.558576	406986	outcome	TRUE	reported	textfile	78946283	1	79411968	0.005345	8.85e-16	519116	ieu-b-31	monocyte cell count || id:ieu-b-31	TRUE	reported	igd	2	TRUE	NA	NA	0.000124769	519116	8.41e-07	406986	TRUE	9.71e-07	0.000109393	56.79388822	114.3905069	64.77765205
rs413141	G	A	G	A	0.043013	-0.0122435	0.862523	0.758362	FALSE	FALSE	FALSE	finngen_R10_F5_DEPRESSIO	0.00835061	0.142598	406986	outcome	TRUE	reported	textfile	6675978	19	6675989	0.002764	1.42e-54	521593	ieu-b-31	monocyte cell count || id:ieu-b-31	TRUE	reported	igd	2	TRUE	NA	NA	0.000464079	521593	5.28e-06	406986	TRUE	3.49e-20	0.000438763	228.9553934	114.3905069	242.1717002
rs41381344	A	G	A	G	0.029528	-0.035054	0.036862	0.0418626	FALSE	FALSE	FALSE	finngen_R10_F5_DEPRESSIO	0.0180385	0.0519816	406986	outcome	TRUE	reported	textfile	127846667	9	130608946	0.005259	2.02e-08	478116	ieu-b-31	monocyte cell count || id:ieu-b-31	TRUE	reported	igd	2	TRUE	NA	NA	6.59e-05	478116	9.28e-06	406986	TRUE	0.01735699	6.19e-05	29.60218864	114.3905069	31.52548109
rs41409548	A	G	A	G	-0.096493	0.0190634	0.033848	0.025857	FALSE	FALSE	FALSE	finngen_R10_F5_DEPRESSIO	0.0228368	0.403849	406986	outcome	TRUE	reported	textfile	17098605	22	17579495	0.005685	1.49e-64	520655	ieu-b-31	monocyte cell count || id:ieu-b-31	TRUE	reported	igd	2	TRUE	NA	NA	0.000553022	520655	1.71e-06	406986	TRUE	2.51e-26	0.000608976	317.2583153	114.3905069	288.0916559
rs4142441	G	A	G	A	0.031012	0.00382737	0.151573	0.153622	FALSE	FALSE	FALSE	finngen_R10_F5_DEPRESSIO	0.0099063	0.699232	406986	outcome	TRUE	reported	textfile	44210980	20	42839620	0.002648	1.22e-31	520187	ieu-b-31	monocyte cell count || id:ieu-b-31	TRUE	reported	igd	2	TRUE	NA	NA	0.000263604	520187	3.67e-07	406986	TRUE	8.05e-14	0.000247358	128.7037313	114.3905069	137.1587723
rs41430449	G	C	G	C	-0.030007	-0.00361425	0.066381	0.106816	FALSE	TRUE	FALSE	finngen_R10_F5_DEPRESSIO	0.0115385	0.754104	406986	outcome	TRUE	reported	textfile	50730828	7	50798525	0.00377	1.82e-15	521592	ieu-b-31	monocyte cell count || id:ieu-b-31	TRUE	reported	igd	2	TRUE	NA	NA	0.000121445	521592	2.41e-07	406986	TRUE	4.79e-07	0.000111606	58.21921608	114.3905069	63.35231015
rs4269828	G	A	G	A	0.012209	0.005705	0.560056	0.583746	FALSE	FALSE	FALSE	finngen_R10_F5_DEPRESSIO	0.00730526	0.434836	406986	outcome	TRUE	reported	textfile	235094523	1	235257838	0.001915	1.89e-10	521591	ieu-b-31	monocyte cell count || id:ieu-b-31	TRUE	reported	igd	2	TRUE	NA	NA	7.79e-05	521591	1.5e-06	406986	TRUE	0.000277531	7.35e-05	38.31592923	114.3905069	40.64645093
rs4335411	A	G	A	G	-0.017413	-0.00212723	0.762473	0.751395	FALSE	FALSE	FALSE	finngen_R10_F5_DEPRESSIO	0.00838645	0.799765	406986	outcome	TRUE	reported	textfile	248897507	1	249191706	0.002412	5.51e-13	499223	ieu-b-31	monocyte cell count || id:ieu-b-31	TRUE	reported	igd	2	TRUE	NA	NA	0.000104389	499223	1.58e-07	406986	TRUE	3.32e-06	0.000109828	54.83466507	114.3905069	52.11858222
rs4365101	A	G	A	G	-0.026771	-0.00831492	0.068386	0.0818376	FALSE	FALSE	FALSE	finngen_R10_F5_DEPRESSIO	0.0129785	0.521737	406986	outcome	TRUE	reported	textfile	108313806	12	108707583	0.003761	1.14e-12	521590	ieu-b-31	monocyte cell count || id:ieu-b-31	TRUE	reported	igd	2	TRUE	NA	NA	9.71e-05	521590	1.01e-06	406986	TRUE	2.31e-05	9.13e-05	47.63538115	114.3905069	50.66668861
rs4385425	G	A	G	A	-0.060104	-0.0035142	0.323914	0.30109	FALSE	FALSE	FALSE	finngen_R10_F5_DEPRESSIO	0.00777776	0.651393	406986	outcome	TRUE	reported	textfile	50267738	7	50307334	0.001999	1.28e-198	521593	ieu-b-31	monocyte cell count || id:ieu-b-31	TRUE	reported	igd	2	TRUE	NA	NA	0.001730211	521593	5.02e-07	406986	TRUE	3.33e-85	0.001582226	826.5824775	114.3905069	904.0265045
rs4411554	G	C	G	C	0.012567	-0.0176246	0.714191	0.66405	FALSE	TRUE	FALSE	finngen_R10_F5_DEPRESSIO	0.0075514	0.0195979	406986	outcome	TRUE	reported	textfile	1416471	17	1319765	0.002108	2.58e-09	521590	ieu-b-31	monocyte cell count || id:ieu-b-31	TRUE	reported	igd	2	TRUE	NA	NA	6.81e-05	521590	1.34e-05	406986	TRUE	0.027985206	6.45e-05	33.63094664	114.3905069	35.54037592
rs445611	G	A	G	A	0.016004	-0.0134025	0.844726	0.867009	FALSE	FALSE	FALSE	finngen_R10_F5_DEPRESSIO	0.0105517	0.204023	406986	outcome	TRUE	reported	textfile	35396017	5	35396119	0.002607	8.58e-10	521594	ieu-b-31	monocyte cell count || id:ieu-b-31	TRUE	reported	igd	2	TRUE	NA	NA	7.22e-05	521594	3.96e-06	406986	TRUE	0.001857529	6.72e-05	35.04788268	114.3905069	37.68556433
rs4462758	A	G	A	G	-0.032903	0.00417171	0.750205	0.76528	FALSE	FALSE	FALSE	finngen_R10_F5_DEPRESSIO	0.00841581	0.620106	406986	outcome	TRUE	reported	textfile	181180327	2	182045054	0.002155	1.43e-52	519112	ieu-b-31	monocyte cell count || id:ieu-b-31	TRUE	reported	igd	2	TRUE	NA	NA	0.000448872	519112	6.04e-07	406986	TRUE	1.85e-22	0.000405756	210.7173687	114.3905069	233.1183422
rs45577137	G	A	G	A	-0.064614	-0.0261281	0.043857	0.0721237	FALSE	FALSE	FALSE	finngen_R10_F5_DEPRESSIO	0.0138812	0.0597985	406986	outcome	TRUE	reported	textfile	47739071	8	48651633	0.004959	9.05e-39	514341	ieu-b-31	monocyte cell count || id:ieu-b-31	TRUE	reported	igd	2	TRUE	NA	NA	0.000329968	514341	8.71e-06	406986	TRUE	4.07e-13	0.000350143	180.1551032	114.3905069	169.7715986
rs4566648	G	T	G	T	-0.025396	-0.00950706	0.342027	0.255211	FALSE	FALSE	FALSE	finngen_R10_F5_DEPRESSIO	0.00821116	0.246937	406986	outcome	TRUE	reported	textfile	83238066	4	84159219	0.001975	8.14e-38	521587	ieu-b-31	monocyte cell count || id:ieu-b-31	TRUE	reported	igd	2	TRUE	NA	NA	0.000316908	521587	3.29e-06	406986	TRUE	2.09e-14	0.000290288	151.4538362	114.3905069	165.3470446
rs4577206	T	C	T	C	-0.020765	-0.019007	0.88902	0.864111	FALSE	FALSE	FALSE	finngen_R10_F5_DEPRESSIO	0.0104693	0.0694464	406986	outcome	TRUE	reported	textfile	47042461	19	47545719	0.003177	6.5e-11	475639	ieu-b-31	monocyte cell count || id:ieu-b-31	TRUE	reported	igd	2	TRUE	NA	NA	8.98e-05	475639	8.1e-06	406986	TRUE	0.001899678	8.51e-05	40.47274892	114.3905069	42.71982267
rs458699	A	T	A	T	0.013577	0.0098245	0.757042	0.770742	FALSE	TRUE	FALSE	finngen_R10_F5_DEPRESSIO	0.00849379	0.247408	406986	outcome	TRUE	reported	textfile	112115208	1	112657830	0.002176	4.52e-10	521594	ieu-b-31	monocyte cell count || id:ieu-b-31	TRUE	reported	igd	2	TRUE	NA	NA	7.46e-05	521594	3.29e-06	406986	TRUE	0.001099428	6.78e-05	35.37115015	114.3905069	38.93048856
rs4626924	T	C	T	C	-0.018347	-0.00985388	0.551005	0.643972	FALSE	FALSE	FALSE	finngen_R10_F5_DEPRESSIO	0.00748436	0.187974	406986	outcome	TRUE	reported	textfile	234773551	1	234909298	0.00191	8.2e-22	520181	ieu-b-31	monocyte cell count || id:ieu-b-31	TRUE	reported	igd	2	TRUE	NA	NA	0.000177351	520181	4.26e-06	406986	TRUE	7.54e-08	0.000166555	86.6527435	114.3905069	92.27060908
rs4658231	G	A	G	A	-0.016005	-0.00291382	0.24867	0.282823	FALSE	FALSE	FALSE	finngen_R10_F5_DEPRESSIO	0.00794557	0.713825	406986	outcome	TRUE	reported	textfile	91575945	1	92041502	0.002181	2.23e-13	520190	ieu-b-31	monocyte cell count || id:ieu-b-31	TRUE	reported	igd	2	TRUE	NA	NA	0.000103513	520190	3.3e-07	406986	TRUE	4.49e-06	9.57e-05	49.79633484	114.3905069	53.8517754
rs4669869	C	T	C	T	0.020401	0.00412913	0.44511	0.533653	FALSE	FALSE	FALSE	finngen_R10_F5_DEPRESSIO	0.00716668	0.564509	406986	outcome	TRUE	reported	textfile	12758334	2	12898460	0.001889	3.76e-27	517821	ieu-b-31	monocyte cell count || id:ieu-b-31	TRUE	reported	igd	2	TRUE	NA	NA	0.000225197	517821	8.16e-07	406986	TRUE	1.66e-11	0.000205592	106.4815675	114.3905069	116.6377131
rs4712652	A	G	A	G	0.015034	-0.00337263	0.579923	0.682667	FALSE	FALSE	FALSE	finngen_R10_F5_DEPRESSIO	0.00769313	0.6611	406986	outcome	TRUE	reported	textfile	22078386	6	22078615	0.001898	2.49e-15	521590	ieu-b-31	monocyte cell count || id:ieu-b-31	TRUE	reported	igd	2	TRUE	NA	NA	0.000120275	521590	4.72e-07	406986	TRUE	8.87e-07	0.000110123	57.4451998	114.3905069	62.74175689
rs4721764	A	G	A	G	0.015617	-0.00566968	0.209536	0.242577	FALSE	FALSE	FALSE	finngen_R10_F5_DEPRESSIO	0.00834116	0.496679	406986	outcome	TRUE	reported	textfile	2538821	7	2578455	0.00233	2.12e-11	521587	ieu-b-31	monocyte cell count || id:ieu-b-31	TRUE	reported	igd	2	TRUE	NA	NA	8.61e-05	521587	1.14e-06	406986	TRUE	8.57e-05	8.08e-05	42.14306743	114.3905069	44.92451307
rs47341	T	C	T	C	0.031081	-0.0113013	0.396	0.370181	FALSE	FALSE	FALSE	finngen_R10_F5_DEPRESSIO	0.00740739	0.127089	406986	outcome	TRUE	reported	textfile	43164757	22	43560763	0.001997	1.46e-54	476098	ieu-b-31	monocyte cell count || id:ieu-b-31	TRUE	reported	igd	2	TRUE	NA	NA	0.000508532	476098	5.72e-06	406986	TRUE	3.56e-21	0.000462117	220.1138453	114.3905069	242.2332951
rs4737009	A	G	A	G	0.015384	-0.00576882	0.235763	0.250048	FALSE	FALSE	FALSE	finngen_R10_F5_DEPRESSIO	0.00828425	0.486203	406986	outcome	TRUE	reported	textfile	41772887	8	41630405	0.002209	3.44e-12	520188	ieu-b-31	monocyte cell count || id:ieu-b-31	TRUE	reported	igd	2	TRUE	NA	NA	9.32e-05	520188	1.19e-06	406986	TRUE	4.27e-05	8.53e-05	44.36780538	114.3905069	48.50059994
rs475616	G	A	G	A	0.01572	-0.00431296	0.65632	0.724912	FALSE	FALSE	FALSE	finngen_R10_F5_DEPRESSIO	0.00802245	0.590846	406986	outcome	TRUE	reported	textfile	30207976	10	30496905	0.00199	2.97e-15	520514	ieu-b-31	monocyte cell count || id:ieu-b-31	TRUE	reported	igd	2	TRUE	NA	NA	0.000119872	520514	7.1e-07	406986	TRUE	1.37e-06	0.000111482	58.03421876	114.3905069	62.40206055
rs4763944	A	G	A	G	0.013087	-0.0136498	0.204423	0.267667	FALSE	FALSE	FALSE	finngen_R10_F5_DEPRESSIO	0.0080582	0.0902838	406986	outcome	TRUE	reported	textfile	13205038	12	13357972	0.002322	1.77e-08	520511	ieu-b-31	monocyte cell count || id:ieu-b-31	TRUE	reported	igd	2	TRUE	NA	NA	6.1e-05	520511	7.05e-06	406986	TRUE	0.013721947	5.57e-05	28.99843865	114.3905069	31.76550573
rs4810832	A	G	A	G	0.012663	-0.0142135	0.325034	0.261533	FALSE	FALSE	FALSE	finngen_R10_F5_DEPRESSIO	0.00816082	0.0815643	406986	outcome	TRUE	reported	textfile	48609895	20	47226433	0.002027	4.34e-10	520653	ieu-b-31	monocyte cell count || id:ieu-b-31	TRUE	reported	igd	2	TRUE	NA	NA	7.5e-05	520653	7.45e-06	406986	TRUE	0.004610605	7.04e-05	36.63457543	114.3905069	39.02704924
rs4813619	T	G	T	G	0.016505	-0.0125642	0.510832	0.556319	FALSE	FALSE	FALSE	finngen_R10_F5_DEPRESSIO	0.00720023	0.0809897	406986	outcome	TRUE	reported	textfile	2835069	20	2815715	0.001902	4.24e-18	520190	ieu-b-31	monocyte cell count || id:ieu-b-31	TRUE	reported	igd	2	TRUE	NA	NA	0.000144739	520190	7.48e-06	406986	TRUE	8.91e-06	0.000136144	70.82990295	114.3905069	75.30261051
rs4865956	A	T	A	T	-0.018917	0.010758	0.696281	0.719496	FALSE	TRUE	FALSE	finngen_R10_F5_DEPRESSIO	0.00795112	0.176052	406986	outcome	TRUE	reported	textfile	55586677	5	54882505	0.002041	1.97e-20	521588	ieu-b-31	monocyte cell count || id:ieu-b-31	TRUE	reported	igd	2	TRUE	NA	NA	0.000164672	521588	4.5e-06	406986	TRUE	3.03e-07	0.000151353	78.95555518	114.3905069	85.90501505
rs4871844	C	T	C	T	0.015503	-0.00161596	0.343089	0.367187	FALSE	FALSE	FALSE	finngen_R10_F5_DEPRESSIO	0.00743251	0.827883	406986	outcome	TRUE	reported	textfile	23022221	8	22879734	0.00201	1.27e-14	521589	ieu-b-31	monocyte cell count || id:ieu-b-31	TRUE	reported	igd	2	TRUE	NA	NA	0.000114042	521589	1.16e-07	406986	TRUE	7.69e-07	0.000108337	56.51303469	114.3905069	59.4893713
rs4886615	G	A	G	A	-0.018957	0.00358279	0.724425	0.690531	FALSE	FALSE	FALSE	finngen_R10_F5_DEPRESSIO	0.00770196	0.641803	406986	outcome	TRUE	reported	textfile	74839320	15	75131661	0.00212	4.1e-19	520190	ieu-b-31	monocyte cell count || id:ieu-b-31	TRUE	reported	igd	2	TRUE	NA	NA	0.000153688	520190	5.32e-07	406986	TRUE	2.46e-08	0.000143484	74.64919168	114.3905069	79.95902657
rs4905043	A	G	A	G	0.018703	0.00186909	0.399537	0.387269	FALSE	FALSE	FALSE	finngen_R10_F5_DEPRESSIO	0.00738032	0.800073	406986	outcome	TRUE	reported	textfile	93083664	14	93550009	0.002008	1.31e-20	475634	ieu-b-31	monocyte cell count || id:ieu-b-31	TRUE	reported	igd	2	TRUE	NA	NA	0.000182366	475634	1.58e-07	406986	TRUE	8.32e-10	0.00016784	79.84353622	114.3905069	86.75512318
rs4907230	A	G	A	G	0.015584	-0.019477	0.323539	0.470847	FALSE	FALSE	FALSE	finngen_R10_F5_DEPRESSIO	0.00715716	0.00650205	406986	outcome	TRUE	reported	textfile	96189503	2	96855241	0.002002	7.24e-15	520502	ieu-b-31	monocyte cell count || id:ieu-b-31	TRUE	reported	igd	2	TRUE	NA	NA	0.000116401	520502	1.82e-05	406986	TRUE	0.00182258	0.000106306	55.33809202	114.3905069	60.59401538
rs4952782	A	T	A	T	0.019255	0.00646202	0.759932	0.683633	FALSE	TRUE	FALSE	finngen_R10_F5_DEPRESSIO	0.00765905	0.398831	406986	outcome	TRUE	reported	textfile	45846957	2	46074096	0.002182	1.17e-18	521594	ieu-b-31	monocyte cell count || id:ieu-b-31	TRUE	reported	igd	2	TRUE	NA	NA	0.000149273	521594	1.75e-06	406986	TRUE	1.89e-07	0.000135278	70.5692862	114.3905069	77.87132303
rs4970966	T	G	T	G	-0.072638	0.0214568	0.222433	0.208076	FALSE	FALSE	FALSE	finngen_R10_F5_DEPRESSIO	0.00881345	0.0149104	406986	outcome	TRUE	reported	textfile	150611627	1	150584103	0.002252	1e-200	520192	ieu-b-31	monocyte cell count || id:ieu-b-31	TRUE	reported	igd	2	TRUE	NA	NA	0.001996003	520192	1.46e-05	406986	TRUE	5.09e-85	0.001825134	951.1525152	114.3905069	1040.377577
rs4983387	A	G	A	G	0.019449	0.00229902	0.899135	0.894444	FALSE	FALSE	FALSE	finngen_R10_F5_DEPRESSIO	0.0116971	0.844183	406986	outcome	TRUE	reported	textfile	104801891	14	105268228	0.003249	2.2e-09	476100	ieu-b-31	monocyte cell count || id:ieu-b-31	TRUE	reported	igd	2	TRUE	NA	NA	7.53e-05	476100	9.49e-08	406986	TRUE	8.87e-05	6.86e-05	32.66751505	114.3905069	35.83398685
rs4987353	A	G	A	G	-0.021886	0.0116351	0.310381	0.255368	FALSE	FALSE	FALSE	finngen_R10_F5_DEPRESSIO	0.00817612	0.154718	406986	outcome	TRUE	reported	textfile	169697846	1	169666987	0.002015	1.93e-27	521592	ieu-b-31	monocyte cell count || id:ieu-b-31	TRUE	reported	igd	2	TRUE	NA	NA	0.000226128	521592	4.98e-06	406986	TRUE	9.13e-10	0.000205053	106.9757774	114.3905069	117.9730178
rs55684236	A	G	A	G	0.01153	-0.0114483	0.348464	0.357196	FALSE	FALSE	FALSE	finngen_R10_F5_DEPRESSIO	0.00745696	0.124721	406986	outcome	TRUE	reported	textfile	43614338	1	44080009	0.001956	3.89e-09	521590	ieu-b-31	monocyte cell count || id:ieu-b-31	TRUE	reported	igd	2	TRUE	NA	NA	6.66e-05	521590	5.79e-06	406986	TRUE	0.005926656	6.04e-05	31.48754152	114.3905069	34.74728798
rs55860328	A	G	A	G	-0.01367	-0.00175735	0.682365	0.622815	FALSE	FALSE	FALSE	finngen_R10_F5_DEPRESSIO	0.00736348	0.811372	406986	outcome	TRUE	reported	textfile	114132059	13	114897534	0.002053	2.88e-11	520193	ieu-b-31	monocyte cell count || id:ieu-b-31	TRUE	reported	igd	2	TRUE	NA	NA	8.52e-05	520193	1.4e-07	406986	TRUE	2.31e-05	8.1e-05	42.14151399	114.3905069	44.33626767
rs56007794	T	A	T	A	0.039085	-0.00911714	0.24434	0.258224	FALSE	TRUE	FALSE	finngen_R10_F5_DEPRESSIO	0.00815138	0.263363	406986	outcome	TRUE	reported	textfile	42023089	6	41990827	0.002177	4.77e-72	521592	ieu-b-31	monocyte cell count || id:ieu-b-31	TRUE	reported	igd	2	TRUE	NA	NA	0.000617598	521592	3.07e-06	406986	TRUE	2.28e-28	0.00056412	294.4052507	114.3905069	322.3319641
rs56058420	G	A	G	A	0.01173	-0.0118331	0.356231	0.234625	FALSE	FALSE	FALSE	finngen_R10_F5_DEPRESSIO	0.00850504	0.164133	406986	outcome	TRUE	reported	textfile	184315963	4	185237116	0.001975	2.96e-09	519573	ieu-b-31	monocyte cell count || id:ieu-b-31	TRUE	reported	igd	2	TRUE	NA	NA	6.79e-05	519573	4.76e-06	406986	TRUE	0.003799375	6.31e-05	32.79141074	114.3905069	35.27457779
rs56344893	A	C	A	C	-0.044337	0.00495453	0.372987	0.344599	FALSE	FALSE	FALSE	finngen_R10_F5_DEPRESSIO	0.0075186	0.509915	406986	outcome	TRUE	reported	textfile	43778377	19	44282529	0.00195	2.12e-114	521577	ieu-b-31	monocyte cell count || id:ieu-b-31	TRUE	reported	igd	2	TRUE	NA	NA	0.000990185	521577	1.07e-06	406986	TRUE	5.32e-48	0.00091946	480.008702	114.3905069	516.967671
rs56795609	T	A	T	A	-0.01493	0.0114739	0.17201	0.132134	FALSE	TRUE	FALSE	finngen_R10_F5_DEPRESSIO	0.0106242	0.280154	406986	outcome	TRUE	reported	textfile	110666096	1	111208718	0.002483	1.87e-09	520513	ieu-b-31	monocyte cell count || id:ieu-b-31	TRUE	reported	igd	2	TRUE	NA	NA	6.95e-05	520513	2.87e-06	406986	TRUE	0.001503769	6.35e-05	33.05109757	114.3905069	36.15481772
rs56925909	G	C	G	C	0.01367	0.00829379	0.218542	0.208585	FALSE	TRUE	FALSE	finngen_R10_F5_DEPRESSIO	0.00876864	0.344227	406986	outcome	TRUE	reported	textfile	187711414	3	187429202	0.002253	1.33e-09	521592	ieu-b-31	monocyte cell count || id:ieu-b-31	TRUE	reported	igd	2	TRUE	NA	NA	7.06e-05	521592	2.2e-06	406986	TRUE	0.000939877	6.38e-05	33.29389126	114.3905069	36.81413882
rs571497	A	G	A	G	-0.028174	0.00235246	0.154612	0.124725	FALSE	FALSE	FALSE	finngen_R10_F5_DEPRESSIO	0.0108589	0.828491	406986	outcome	TRUE	reported	textfile	7762944	19	7827830	0.002628	8.94e-27	519115	ieu-b-31	monocyte cell count || id:ieu-b-31	TRUE	reported	igd	2	TRUE	NA	NA	0.000221354	519115	1.15e-07	406986	TRUE	3.8e-12	0.000207504	107.7403359	114.3905069	114.9334118
rs57221391	G	T	G	T	-0.022337	-0.0338764	0.07144	0.068381	FALSE	FALSE	FALSE	finngen_R10_F5_DEPRESSIO	0.0141792	0.0168869	406986	outcome	TRUE	reported	textfile	15211616	21	16583936	0.003693	1.51e-09	520653	ieu-b-31	monocyte cell count || id:ieu-b-31	TRUE	reported	igd	2	TRUE	NA	NA	7.03e-05	520653	1.4e-05	406986	TRUE	0.026666276	6.62e-05	34.46724393	114.3905069	36.58399029
rs573790	C	T	C	T	-0.016093	-0.00225812	0.613652	0.469511	FALSE	FALSE	FALSE	finngen_R10_F5_DEPRESSIO	0.00718794	0.753404	406986	outcome	TRUE	reported	textfile	60087912	11	59855385	0.001947	1.48e-16	520191	ieu-b-31	monocyte cell count || id:ieu-b-31	TRUE	reported	igd	2	TRUE	NA	NA	0.000131318	520191	2.42e-07	406986	TRUE	1.6e-07	0.000122802	63.88800699	114.3905069	68.31909732
rs58011825	C	A	C	A	0.018373	-0.0117083	0.137161	0.185436	FALSE	FALSE	FALSE	finngen_R10_F5_DEPRESSIO	0.00920801	0.203538	406986	outcome	TRUE	reported	textfile	123385432	3	123104279	0.002728	1.69e-11	520650	ieu-b-31	monocyte cell count || id:ieu-b-31	TRUE	reported	igd	2	TRUE	NA	NA	8.71e-05	520650	3.97e-06	406986	TRUE	0.000450858	7.99e-05	41.60346104	114.3905069	45.35982999
rs58814158	G	T	G	T	-0.023512	-0.00881581	0.15736	0.116062	FALSE	FALSE	FALSE	finngen_R10_F5_DEPRESSIO	0.0113172	0.435996	406986	outcome	TRUE	reported	textfile	110167908	13	110820255	0.002622	3.24e-19	521593	ieu-b-31	monocyte cell count || id:ieu-b-31	TRUE	reported	igd	2	TRUE	NA	NA	0.00015414	521593	1.49e-06	406986	TRUE	8.67e-08	0.000146604	76.47849322	114.3905069	80.41068678
rs59295685	T	C	T	C	-0.020043	-0.00541505	0.173015	0.191373	FALSE	FALSE	FALSE	finngen_R10_F5_DEPRESSIO	0.00908366	0.551088	406986	outcome	TRUE	reported	textfile	136250528	2	137008098	0.002487	7.99e-16	520653	ieu-b-31	monocyte cell count || id:ieu-b-31	TRUE	reported	igd	2	TRUE	NA	NA	0.000124731	520653	8.73e-07	406986	TRUE	1e-06	0.000114957	59.85955351	114.3905069	64.94921141
rs6044081	G	A	G	A	0.012275	0.00372637	0.758074	0.796417	FALSE	FALSE	FALSE	finngen_R10_F5_DEPRESSIO	0.00890275	0.675535	406986	outcome	TRUE	reported	textfile	16532697	20	16513342	0.002186	2e-08	520193	ieu-b-31	monocyte cell count || id:ieu-b-31	TRUE	reported	igd	2	TRUE	NA	NA	6.06e-05	520193	4.3e-07	406986	TRUE	0.000657411	5.53e-05	28.75106793	114.3905069	31.53135879
rs6055955	T	C	T	C	-0.028986	-0.00752517	0.508474	0.485381	FALSE	FALSE	FALSE	finngen_R10_F5_DEPRESSIO	0.00714851	0.292483	406986	outcome	TRUE	reported	textfile	8623534	20	8604181	0.001876	8.72e-54	520194	ieu-b-31	monocyte cell count || id:ieu-b-31	TRUE	reported	igd	2	TRUE	NA	NA	0.00045872	520194	2.72e-06	406986	TRUE	3.47e-21	0.000419973	218.5586086	114.3905069	238.7321491
rs60695341	T	C	T	C	-0.018162	0.0140307	0.197081	0.215687	FALSE	FALSE	FALSE	finngen_R10_F5_DEPRESSIO	0.00870164	0.10687	406986	outcome	TRUE	reported	textfile	50718074	15	51010271	0.00235	1.14e-14	521560	ieu-b-31	monocyte cell count || id:ieu-b-31	TRUE	reported	igd	2	TRUE	NA	NA	0.000114509	521560	6.39e-06	406986	TRUE	9.3e-05	0.000104394	54.45299628	114.3905069	59.72987669
rs60699901	C	T	C	T	0.021517	-0.00609701	0.118119	0.126959	FALSE	FALSE	FALSE	finngen_R10_F5_DEPRESSIO	0.0107216	0.569584	406986	outcome	TRUE	reported	textfile	91356939	13	92009193	0.002926	2.02e-13	521593	ieu-b-31	monocyte cell count || id:ieu-b-31	TRUE	reported	igd	2	TRUE	NA	NA	0.000103667	521593	7.95e-07	406986	TRUE	8.91e-06	9.65e-05	50.31473199	114.3905069	54.07727464
rs61165644	G	A	G	A	-0.026402	0.00908667	0.14078	0.210412	FALSE	FALSE	FALSE	finngen_R10_F5_DEPRESSIO	0.00874577	0.298814	406986	outcome	TRUE	reported	textfile	244324638	1	244487940	0.002716	2.59e-22	521592	ieu-b-31	monocyte cell count || id:ieu-b-31	TRUE	reported	igd	2	TRUE	NA	NA	0.000181137	521592	2.65e-06	406986	TRUE	1.54e-08	0.000168635	87.97342241	114.3905069	94.49615164
rs6120950	T	C	T	C	-0.019355	0.0053395	0.202811	0.266938	FALSE	FALSE	FALSE	finngen_R10_F5_DEPRESSIO	0.00806868	0.508128	406986	outcome	TRUE	reported	textfile	31637267	20	30225070	0.002341	1.45e-16	521589	ieu-b-31	monocyte cell count || id:ieu-b-31	TRUE	reported	igd	2	TRUE	NA	NA	0.000131039	521589	1.08e-06	406986	TRUE	6.44e-07	0.000121135	63.19002407	114.3905069	68.35708333
rs61985545	A	G	A	G	-0.01149	0.0131854	0.495161	0.53929	FALSE	FALSE	FALSE	finngen_R10_F5_DEPRESSIO	0.00716253	0.0656372	406986	outcome	TRUE	reported	textfile	59574107	14	60040825	0.001887	1.18e-09	520511	ieu-b-31	monocyte cell count || id:ieu-b-31	TRUE	reported	igd	2	TRUE	NA	NA	7.12e-05	520511	8.33e-06	406986	TRUE	0.007945483	6.6e-05	34.35787469	114.3905069	37.07628886
rs62011334	G	A	G	A	0.011932	-0.00824683	0.355185	0.264144	FALSE	FALSE	FALSE	finngen_R10_F5_DEPRESSIO	0.00813226	0.31054	406986	outcome	TRUE	reported	textfile	63545292	15	63837491	0.00199	2.1e-09	521593	ieu-b-31	monocyte cell count || id:ieu-b-31	TRUE	reported	igd	2	TRUE	NA	NA	6.89e-05	521593	2.53e-06	406986	TRUE	0.001329846	6.52e-05	34.01767642	114.3905069	35.95177496
rs62018159	A	G	A	G	0.015004	-0.00635723	0.209149	0.187927	FALSE	FALSE	FALSE	finngen_R10_F5_DEPRESSIO	0.00918607	0.488906	406986	outcome	TRUE	reported	textfile	40105220	15	40397421	0.002338	1.42e-10	519573	ieu-b-31	monocyte cell count || id:ieu-b-31	TRUE	reported	igd	2	TRUE	NA	NA	7.93e-05	519573	1.18e-06	406986	TRUE	0.000187786	7.45e-05	38.69651142	114.3905069	41.18367493
rs62054807	T	C	T	C	0.020073	0.00389241	0.294764	0.188658	FALSE	FALSE	FALSE	finngen_R10_F5_DEPRESSIO	0.00916773	0.671144	406986	outcome	TRUE	reported	textfile	45838131	17	43915497	0.002064	2.45e-22	521589	ieu-b-31	monocyte cell count || id:ieu-b-31	TRUE	reported	igd	2	TRUE	NA	NA	0.000181301	521589	4.43e-07	406986	TRUE	9.35e-10	0.000167519	87.39025303	114.3905069	94.58127915
rs62057793	A	G	A	G	-0.019484	-0.00505328	0.111608	0.115246	FALSE	FALSE	FALSE	finngen_R10_F5_DEPRESSIO	0.0111842	0.651397	406986	outcome	TRUE	reported	textfile	27529299	17	25856325	0.002995	8e-11	521588	ieu-b-31	monocyte cell count || id:ieu-b-31	TRUE	reported	igd	2	TRUE	NA	NA	8.11e-05	521588	5.02e-07	406986	TRUE	7.24e-05	7.53e-05	39.26854624	114.3905069	42.32164972
rs62143205	A	G	A	G	-0.057574	-0.00746831	0.104321	0.102338	FALSE	FALSE	FALSE	finngen_R10_F5_DEPRESSIO	0.0119506	0.532016	406986	outcome	TRUE	reported	textfile	53822099	19	54325353	0.003245	2.18e-70	516125	ieu-b-31	monocyte cell count || id:ieu-b-31	TRUE	reported	igd	2	TRUE	NA	NA	0.000609544	516125	9.6e-07	406986	TRUE	1.14e-29	0.000619451	319.9110612	114.3905069	314.7917955
rs62176784	G	A	G	A	0.02263	0.0103749	0.319489	0.394212	FALSE	FALSE	FALSE	finngen_R10_F5_DEPRESSIO	0.00732455	0.156644	406986	outcome	TRUE	reported	textfile	168888041	2	169744551	0.002002	1.36e-29	519574	ieu-b-31	monocyte cell count || id:ieu-b-31	TRUE	reported	igd	2	TRUE	NA	NA	0.00024586	519574	4.93e-06	406986	TRUE	1.27e-10	0.000222685	115.726448	114.3905069	127.7735501
rs62261974	G	A	G	A	-0.016569	-0.0133698	0.183464	0.148668	FALSE	FALSE	FALSE	finngen_R10_F5_DEPRESSIO	0.0100513	0.183467	406986	outcome	TRUE	reported	textfile	107578122	3	107296969	0.002414	7.01e-12	521592	ieu-b-31	monocyte cell count || id:ieu-b-31	TRUE	reported	igd	2	TRUE	NA	NA	9.03e-05	521592	4.35e-06	406986	TRUE	0.000389611	8.23e-05	42.90557892	114.3905069	47.11053805
rs62454420	G	A	G	A	-0.034885	0.000771844	0.070245	0.0985572	FALSE	FALSE	FALSE	finngen_R10_F5_DEPRESSIO	0.0119739	0.948604	406986	outcome	TRUE	reported	textfile	27152185	7	27191804	0.003675	2.39e-21	521578	ieu-b-31	monocyte cell count || id:ieu-b-31	TRUE	reported	igd	2	TRUE	NA	NA	0.000172731	521578	1.02e-08	406986	TRUE	4.49e-10	0.000158961	82.92357757	114.3905069	90.10787912
rs62470670	G	A	G	A	-0.023333	0.0157207	0.092471	0.135381	FALSE	FALSE	FALSE	finngen_R10_F5_DEPRESSIO	0.0104307	0.131771	406986	outcome	TRUE	reported	textfile	115011640	7	114651694	0.00323	5.3e-13	521594	ieu-b-31	monocyte cell count || id:ieu-b-31	TRUE	reported	igd	2	TRUE	NA	NA	0.000100037	521594	5.58e-06	406986	TRUE	0.000259431	9.14e-05	47.66590376	114.3905069	52.18385003
rs62491927	A	C	A	C	-0.012993	-0.0124132	0.256754	0.20557	FALSE	FALSE	FALSE	finngen_R10_F5_DEPRESSIO	0.00885437	0.160938	406986	outcome	TRUE	reported	textfile	149475803	7	149172894	0.002145	1.42e-09	521586	ieu-b-31	monocyte cell count || id:ieu-b-31	TRUE	reported	igd	2	TRUE	NA	NA	7.03e-05	521586	4.83e-06	406986	TRUE	0.003082137	6.44e-05	33.60863818	114.3905069	36.69140007
rs62501136	A	G	A	G	0.020496	0.00673383	0.221444	0.229432	FALSE	FALSE	FALSE	finngen_R10_F5_DEPRESSIO	0.00853236	0.429989	406986	outcome	TRUE	reported	textfile	23231916	8	23089429	0.002268	1.72e-19	521571	ieu-b-31	monocyte cell count || id:ieu-b-31	TRUE	reported	igd	2	TRUE	NA	NA	0.000156557	521571	1.53e-06	406986	TRUE	7e-08	0.000144851	75.56082263	114.3905069	81.66803841
rs62502392	A	G	A	G	-0.017907	-0.00330263	0.143097	0.147424	FALSE	FALSE	FALSE	finngen_R10_F5_DEPRESSIO	0.0101031	0.74375	406986	outcome	TRUE	reported	textfile	27333428	8	27190945	0.00267	2.08e-11	520653	ieu-b-31	monocyte cell count || id:ieu-b-31	TRUE	reported	igd	2	TRUE	NA	NA	8.64e-05	520653	2.63e-07	406986	TRUE	2.7e-05	7.86e-05	40.94668201	114.3905069	44.98038253
rs62513343	T	C	T	C	-0.015097	-0.0219221	0.142064	0.1049	FALSE	FALSE	FALSE	finngen_R10_F5_DEPRESSIO	0.0116592	0.0600745	406986	outcome	TRUE	reported	textfile	115847695	8	116859921	0.002695	2.17e-08	520504	ieu-b-31	monocyte cell count || id:ieu-b-31	TRUE	reported	igd	2	TRUE	NA	NA	6.03e-05	520504	8.69e-06	406986	TRUE	0.021323288	5.56e-05	28.91989875	114.3905069	31.38078266
rs628615	C	T	C	T	-0.016969	-0.00459057	0.112511	0.130976	FALSE	FALSE	FALSE	finngen_R10_F5_DEPRESSIO	0.0105602	0.663777	406986	outcome	TRUE	reported	textfile	23358915	1	23685408	0.002951	9.16e-09	521592	ieu-b-31	monocyte cell count || id:ieu-b-31	TRUE	reported	igd	2	TRUE	NA	NA	6.34e-05	521592	4.64e-07	406986	TRUE	0.000499507	5.75e-05	29.9954022	114.3905069	33.0654228
rs628965	G	A	G	A	-0.012645	0.0106466	0.630893	0.623959	FALSE	FALSE	FALSE	finngen_R10_F5_DEPRESSIO	0.00738068	0.149163	406986	outcome	TRUE	reported	textfile	3669066	20	3649713	0.001982	1.84e-10	520651	ieu-b-31	monocyte cell count || id:ieu-b-31	TRUE	reported	igd	2	TRUE	NA	NA	7.82e-05	520651	5.11e-06	406986	TRUE	0.001660164	7.45e-05	38.77510965	114.3905069	40.70336994
rs6429432	C	A	C	A	-0.079652	-0.00473823	0.891513	0.914142	FALSE	FALSE	FALSE	finngen_R10_F5_DEPRESSIO	0.0128184	0.711649	406986	outcome	TRUE	reported	textfile	235943941	1	236107241	0.002993	6.3e-156	521593	ieu-b-31	monocyte cell count || id:ieu-b-31	TRUE	reported	igd	2	TRUE	NA	NA	0.001356003	521593	3.36e-07	406986	TRUE	2.45e-67	0.001227238	640.9027647	114.3905069	708.2391606
rs6429438	G	A	G	A	0.02083	0.0095134	0.886382	0.862237	FALSE	FALSE	FALSE	finngen_R10_F5_DEPRESSIO	0.0103385	0.357472	406986	outcome	TRUE	reported	textfile	243824372	1	243987674	0.002957	1.93e-12	521593	ieu-b-31	monocyte cell count || id:ieu-b-31	TRUE	reported	igd	2	TRUE	NA	NA	9.51e-05	521593	2.08e-06	406986	TRUE	7.07e-05	8.74e-05	45.58738166	114.3905069	49.62218584
rs6434817	G	A	G	A	0.0116	0.00593687	0.718131	0.734292	FALSE	FALSE	FALSE	finngen_R10_F5_DEPRESSIO	0.00806945	0.4619	406986	outcome	TRUE	reported	textfile	196049559	2	196914283	0.002071	2.17e-08	520195	ieu-b-31	monocyte cell count || id:ieu-b-31	TRUE	reported	igd	2	TRUE	NA	NA	6.03e-05	520195	1.33e-06	406986	TRUE	0.001578609	5.45e-05	28.33903947	114.3905069	31.37298058
rs644492	G	A	G	A	-0.020069	-0.0168223	0.195876	0.139556	FALSE	FALSE	FALSE	finngen_R10_F5_DEPRESSIO	0.0103312	0.10346	406986	outcome	TRUE	reported	textfile	53579521	6	53444319	0.002358	1.84e-17	521592	ieu-b-31	monocyte cell count || id:ieu-b-31	TRUE	reported	igd	2	TRUE	NA	NA	0.000138859	521592	6.51e-06	406986	TRUE	1.01e-05	0.000126878	66.18660044	114.3905069	72.43756857
rs6470759	A	G	A	G	-0.018194	0.00806635	0.588502	0.638213	FALSE	FALSE	FALSE	finngen_R10_F5_DEPRESSIO	0.00747391	0.280468	406986	outcome	TRUE	reported	textfile	129690034	8	130702280	0.001932	5.04e-21	519111	ieu-b-31	monocyte cell count || id:ieu-b-31	TRUE	reported	igd	2	TRUE	NA	NA	0.000170808	519111	2.86e-06	406986	TRUE	5.49e-08	0.000160325	83.2396491	114.3905069	88.68335948
rs647137	A	G	A	G	0.020504	0.00201449	0.697455	0.730438	FALSE	FALSE	FALSE	finngen_R10_F5_DEPRESSIO	0.0080395	0.802143	406986	outcome	TRUE	reported	textfile	31240984	2	31463850	0.002031	6.26e-24	520511	ieu-b-31	monocyte cell count || id:ieu-b-31	TRUE	reported	igd	2	TRUE	NA	NA	0.000195769	520511	1.54e-07	406986	TRUE	8.06e-11	0.000177424	92.36738712	114.3905069	101.9195129
rs6493575	T	C	T	C	-0.01218	-0.0124127	0.395673	0.359849	FALSE	FALSE	FALSE	finngen_R10_F5_DEPRESSIO	0.00744086	0.0952796	406986	outcome	TRUE	reported	textfile	52721278	15	53013475	0.00191	1.86e-10	521587	ieu-b-31	monocyte cell count || id:ieu-b-31	TRUE	reported	igd	2	TRUE	NA	NA	7.8e-05	521587	6.84e-06	406986	TRUE	0.002963804	7.09e-05	37.00742709	114.3905069	40.66566158
rs6512627	A	G	A	G	-0.047438	0.0146381	0.19363	0.160507	FALSE	FALSE	FALSE	finngen_R10_F5_DEPRESSIO	0.00970189	0.131353	406986	outcome	TRUE	reported	textfile	50351054	20	48967591	0.002378	1.83e-88	521592	ieu-b-31	monocyte cell count || id:ieu-b-31	TRUE	reported	igd	2	TRUE	NA	NA	0.000762375	521592	5.59e-06	406986	TRUE	1.45e-33	0.000702732	366.7957551	114.3905069	397.9504874
rs6545873	C	T	C	T	-0.015343	-0.0123012	0.610495	0.610803	FALSE	FALSE	FALSE	finngen_R10_F5_DEPRESSIO	0.00732098	0.0929052	406986	outcome	TRUE	reported	textfile	61505877	2	61733012	0.001915	1.18e-15	521593	ieu-b-31	monocyte cell count || id:ieu-b-31	TRUE	reported	igd	2	TRUE	NA	NA	0.000123055	521593	6.94e-06	406986	TRUE	5.24e-05	0.000111956	58.40155726	114.3905069	64.19231135
rs6579771	T	C	T	C	0.033644	-0.00151448	0.268553	0.232804	FALSE	FALSE	FALSE	finngen_R10_F5_DEPRESSIO	0.00843585	0.857523	406986	outcome	TRUE	reported	textfile	150102699	5	149482262	0.002115	6.13e-57	521591	ieu-b-31	monocyte cell count || id:ieu-b-31	TRUE	reported	igd	2	TRUE	NA	NA	0.000484904	521591	7.92e-08	406986	TRUE	2.59e-25	0.000444691	232.0490042	114.3905069	253.0431034
rs6581124	A	G	A	G	-0.012765	0.0132735	0.24468	0.281535	FALSE	FALSE	FALSE	finngen_R10_F5_DEPRESSIO	0.00794358	0.0947262	406986	outcome	TRUE	reported	textfile	57151973	12	57545756	0.002214	8.4e-09	520647	ieu-b-31	monocyte cell count || id:ieu-b-31	TRUE	reported	igd	2	TRUE	NA	NA	6.38e-05	520647	6.86e-06	406986	TRUE	0.010256404	6.02e-05	31.35948702	114.3905069	33.24194336
rs6591578	A	G	A	G	0.021869	-0.00550975	0.633592	0.631053	FALSE	FALSE	FALSE	finngen_R10_F5_DEPRESSIO	0.00741196	0.457264	406986	outcome	TRUE	reported	textfile	60391176	11	60158649	0.001941	2.03e-29	521590	ieu-b-31	monocyte cell count || id:ieu-b-31	TRUE	reported	igd	2	TRUE	NA	NA	0.000243318	521590	1.36e-06	406986	TRUE	5.14e-12	0.000222056	115.8474602	114.3905069	126.9424215
rs662333	A	G	A	G	-0.01382	0.00615259	0.779527	0.784606	FALSE	FALSE	FALSE	finngen_R10_F5_DEPRESSIO	0.0087023	0.479562	406986	outcome	TRUE	reported	textfile	121708237	11	121578945	0.002263	1.05e-09	519113	ieu-b-31	monocyte cell count || id:ieu-b-31	TRUE	reported	igd	2	TRUE	NA	NA	7.18e-05	519113	1.23e-06	406986	TRUE	0.000433133	6.56e-05	34.08171179	114.3905069	37.29468799
rs663202	C	G	C	G	-0.015065	0.00943617	0.170566	0.249145	FALSE	TRUE	FALSE	finngen_R10_F5_DEPRESSIO	0.00826162	0.253384	406986	outcome	TRUE	reported	textfile	124624107	3	124342954	0.002485	1.39e-09	521591	ieu-b-31	monocyte cell count || id:ieu-b-31	TRUE	reported	igd	2	TRUE	NA	NA	7.05e-05	521591	3.21e-06	406986	TRUE	0.00159169	6.42e-05	33.49645751	114.3905069	36.75238149
rs6664626	T	G	T	G	0.018875	-0.00877507	0.142992	0.137668	FALSE	FALSE	FALSE	finngen_R10_F5_DEPRESSIO	0.0103652	0.397225	406986	outcome	TRUE	reported	textfile	65662556	1	66128239	0.002862	4.38e-11	478108	ieu-b-31	monocyte cell count || id:ieu-b-31	TRUE	reported	igd	2	TRUE	NA	NA	9.1e-05	478108	1.76e-06	406986	TRUE	0.000118205	8.73e-05	41.75059315	114.3905069	43.49453195
rs6687430	A	G	A	G	0.011892	-0.00483644	0.54337	0.517546	FALSE	FALSE	FALSE	finngen_R10_F5_DEPRESSIO	0.00717235	0.500111	406986	outcome	TRUE	reported	textfile	10573188	1	10633245	0.001876	2.41e-10	521593	ieu-b-31	monocyte cell count || id:ieu-b-31	TRUE	reported	igd	2	TRUE	NA	NA	7.7e-05	521593	1.12e-06	406986	TRUE	0.000223195	7.02e-05	36.60669007	114.3905069	40.18316429
rs6696074	T	C	T	C	0.018322	-0.00154144	0.562926	0.59438	FALSE	FALSE	FALSE	finngen_R10_F5_DEPRESSIO	0.00728532	0.832434	406986	outcome	TRUE	reported	textfile	225774988	1	225962690	0.00192	1.49e-21	520513	ieu-b-31	monocyte cell count || id:ieu-b-31	TRUE	reported	igd	2	TRUE	NA	NA	0.000174919	520513	1.1e-07	406986	TRUE	7.16e-10	0.000165189	85.9970775	114.3905069	91.06328234
rs67224956	C	T	C	T	0.026909	-0.00234277	0.170315	0.156148	FALSE	FALSE	FALSE	finngen_R10_F5_DEPRESSIO	0.00982245	0.811484	406986	outcome	TRUE	reported	textfile	117611953	1	118154575	0.002479	2.01e-27	520651	ieu-b-31	monocyte cell count || id:ieu-b-31	TRUE	reported	igd	2	TRUE	NA	NA	0.000226255	520651	1.4e-07	406986	TRUE	2.37e-12	0.00020464	106.5675968	114.3905069	117.8262522
rs6736362	T	C	T	C	0.022174	-0.000219792	0.559146	0.669699	FALSE	FALSE	FALSE	finngen_R10_F5_DEPRESSIO	0.00761317	0.976968	406986	outcome	TRUE	reported	textfile	218250385	2	219115108	0.001885	6.45e-32	520648	ieu-b-31	monocyte cell count || id:ieu-b-31	TRUE	reported	igd	2	TRUE	NA	NA	0.00026571	520648	2.05e-09	406986	TRUE	7.86e-15	0.000242403	126.2367815	114.3905069	138.3774672
rs6740847	G	A	G	A	0.127269	-0.00104703	0.562078	0.599624	FALSE	FALSE	FALSE	finngen_R10_F5_DEPRESSIO	0.00730211	0.885984	406986	outcome	TRUE	reported	textfile	181443625	2	182308352	0.001885	1e-200	520195	ieu-b-31	monocyte cell count || id:ieu-b-31	TRUE	reported	igd	2	TRUE	NA	NA	0.008686981	520195	5.05e-08	406986	TRUE	0	0.00797386	4181.287186	114.3905069	4558.506247
rs6745920	C	T	C	T	0.012709	-0.00713598	0.619377	0.689543	FALSE	FALSE	FALSE	finngen_R10_F5_DEPRESSIO	0.00784619	0.363095	406986	outcome	TRUE	reported	textfile	101529199	2	102145661	0.001997	2.02e-10	520194	ieu-b-31	monocyte cell count || id:ieu-b-31	TRUE	reported	igd	2	TRUE	NA	NA	7.79e-05	520194	2.03e-06	406986	TRUE	0.000407621	7.62e-05	39.61864348	114.3905069	40.50108237
rs6753534	T	C	T	C	0.012908	-0.00497601	0.562248	0.601153	FALSE	FALSE	FALSE	finngen_R10_F5_DEPRESSIO	0.00730488	0.495751	406986	outcome	TRUE	reported	textfile	27530004	2	27752871	0.001889	8.58e-12	521587	ieu-b-31	monocyte cell count || id:ieu-b-31	TRUE	reported	igd	2	TRUE	NA	NA	8.95e-05	521587	1.14e-06	406986	TRUE	5.99e-05	8.2e-05	42.78235446	114.3905069	46.69323864
rs6772164	A	C	A	C	-0.011543	-0.0189161	0.358647	0.304008	FALSE	FALSE	FALSE	finngen_R10_F5_DEPRESSIO	0.00777131	0.014929	406986	outcome	TRUE	reported	textfile	196351278	3	196078149	0.002024	1.21e-08	475812	ieu-b-31	monocyte cell count || id:ieu-b-31	TRUE	reported	igd	2	TRUE	NA	NA	6.84e-05	475812	1.46e-05	406986	TRUE	0.037047348	6.13e-05	29.16700973	114.3905069	32.52493033
rs6796	C	T	C	T	0.045504	-0.0160296	0.274261	0.321327	FALSE	FALSE	FALSE	finngen_R10_F5_DEPRESSIO	0.00767311	0.0367029	406986	outcome	TRUE	reported	textfile	6462736	7	6502367	0.002116	1.66e-102	519575	ieu-b-31	monocyte cell count || id:ieu-b-31	TRUE	reported	igd	2	TRUE	NA	NA	0.000889273	519575	1.07e-05	406986	TRUE	7.08e-37	0.000824278	428.6258543	114.3905069	462.4532359
rs6799804	A	T	A	T	-0.027417	-0.0174646	0.075378	0.130971	FALSE	TRUE	FALSE	finngen_R10_F5_DEPRESSIO	0.0106188	0.100034	406986	outcome	TRUE	reported	textfile	46779343	3	46820833	0.003565	1.52e-14	520180	ieu-b-31	monocyte cell count || id:ieu-b-31	TRUE	reported	igd	2	TRUE	NA	NA	0.000113689	520180	6.65e-06	406986	TRUE	0.000111865	0.00010478	54.50999985	114.3905069	59.14537582
rs6800122	T	C	T	C	-0.021775	-0.0101227	0.399684	0.365563	FALSE	FALSE	FALSE	finngen_R10_F5_DEPRESSIO	0.00740626	0.171698	406986	outcome	TRUE	reported	textfile	141530556	3	141249398	0.001911	4.75e-30	520649	ieu-b-31	monocyte cell count || id:ieu-b-31	TRUE	reported	igd	2	TRUE	NA	NA	0.000249312	520649	4.59e-06	406986	TRUE	6.88e-11	0.000227532	118.4909557	114.3905069	129.835948
rs6856799	C	T	C	T	-0.011101	0.000798449	0.315049	0.283332	FALSE	FALSE	FALSE	finngen_R10_F5_DEPRESSIO	0.00793512	0.91985	406986	outcome	TRUE	reported	textfile	38080362	4	38081983	0.002017	3.81e-08	521591	ieu-b-31	monocyte cell count || id:ieu-b-31	TRUE	reported	igd	2	TRUE	NA	NA	5.81e-05	521591	2.49e-08	406986	TRUE	0.000359444	5.32e-05	27.74235552	114.3905069	30.29091616
rs6869021	T	C	T	C	-0.016905	0.00950335	0.313259	0.287324	FALSE	FALSE	FALSE	finngen_R10_F5_DEPRESSIO	0.00791097	0.229639	406986	outcome	TRUE	reported	textfile	111703320	5	111039017	0.002017	5.47e-17	521587	ieu-b-31	monocyte cell count || id:ieu-b-31	TRUE	reported	igd	2	TRUE	NA	NA	0.000134659	521587	3.55e-06	406986	TRUE	3.35e-06	0.000122958	64.14094824	114.3905069	70.24550739
rs6883116	C	T	C	T	-0.017985	-0.00631151	0.417349	0.444018	FALSE	FALSE	FALSE	finngen_R10_F5_DEPRESSIO	0.00719639	0.380466	406986	outcome	TRUE	reported	textfile	179803321	5	179230321	0.001921	8.21e-21	521586	ieu-b-31	monocyte cell count || id:ieu-b-31	TRUE	reported	igd	2	TRUE	NA	NA	0.000168023	521586	1.89e-06	406986	TRUE	3.01e-08	0.000157311	82.0637462	114.3905069	87.65287281
rs695113	T	C	T	C	0.021098	-0.0017387	0.696592	0.659442	FALSE	FALSE	FALSE	finngen_R10_F5_DEPRESSIO	0.00753496	0.817508	406986	outcome	TRUE	reported	textfile	128692203	11	128562098	0.002054	1.04e-24	520190	ieu-b-31	monocyte cell count || id:ieu-b-31	TRUE	reported	igd	2	TRUE	NA	NA	0.000202784	520190	1.31e-07	406986	TRUE	3.31e-11	0.000188156	97.8949151	114.3905069	105.5071028
rs701905	C	G	C	G	0.021672	-0.00871579	0.352317	0.213493	FALSE	TRUE	FALSE	finngen_R10_F5_DEPRESSIO	0.00876986	0.320304	406986	outcome	TRUE	reported	textfile	212379769	1	212553111	0.001955	1.63e-28	521591	ieu-b-31	monocyte cell count || id:ieu-b-31	TRUE	reported	igd	2	TRUE	NA	NA	0.000235545	521591	2.43e-06	406986	TRUE	4.29e-11	0.00021435	111.8267239	114.3905069	122.8865808
rs7030655	T	G	T	G	0.020088	0.00628868	0.308549	0.274428	FALSE	FALSE	FALSE	finngen_R10_F5_DEPRESSIO	0.0080165	0.432766	406986	outcome	TRUE	reported	textfile	111728258	9	114490538	0.002019	2.66e-23	521590	ieu-b-31	monocyte cell count || id:ieu-b-31	TRUE	reported	igd	2	TRUE	NA	NA	0.000189754	521590	1.51e-06	406986	TRUE	1.99e-09	0.000172182	89.82377909	114.3905069	98.99215109
rs706819	C	T	C	T	0.018421	0.0049879	0.738253	0.745849	FALSE	FALSE	FALSE	finngen_R10_F5_DEPRESSIO	0.00822206	0.544084	406986	outcome	TRUE	reported	textfile	51922139	12	52315923	0.002154	1.29e-17	520195	ieu-b-31	monocyte cell count || id:ieu-b-31	TRUE	reported	igd	2	TRUE	NA	NA	0.000140575	520195	9.04e-07	406986	TRUE	1.87e-07	0.000131142	68.22833858	114.3905069	73.13664048
rs707793	C	T	C	T	-0.030323	0.00251475	0.531284	0.523115	FALSE	FALSE	FALSE	finngen_R10_F5_DEPRESSIO	0.00716499	0.725605	406986	outcome	TRUE	reported	textfile	10519776	6	10520009	0.001881	2.13e-58	521503	ieu-b-31	monocyte cell count || id:ieu-b-31	TRUE	reported	igd	2	TRUE	NA	NA	0.000498076	521503	3.03e-07	406986	TRUE	2.26e-25	0.000457942	238.9268273	114.3905069	259.8763394
rs7095778	G	A	G	A	-0.020412	0.00485612	0.091164	0.0649459	FALSE	FALSE	FALSE	finngen_R10_F5_DEPRESSIO	0.0144728	0.737223	406986	outcome	TRUE	reported	textfile	110169611	10	111929369	0.003252	3.56e-10	521589	ieu-b-31	monocyte cell count || id:ieu-b-31	TRUE	reported	igd	2	TRUE	NA	NA	7.55e-05	521589	2.77e-07	406986	TRUE	9.47e-05	6.9e-05	36.01361794	114.3905069	39.3976253
rs7097656	C	T	C	T	0.020177	0.008255	0.794776	0.778516	FALSE	FALSE	FALSE	finngen_R10_F5_DEPRESSIO	0.00859513	0.33684	406986	outcome	TRUE	reported	textfile	80491075	10	82250831	0.002312	2.8e-18	520188	ieu-b-31	monocyte cell count || id:ieu-b-31	TRUE	reported	igd	2	TRUE	NA	NA	0.000146391	520188	2.27e-06	406986	TRUE	4.14e-07	0.000132806	69.09274006	114.3905069	76.16185768
rs7111769	C	A	C	A	-0.029162	-0.0121911	0.074664	0.0229228	FALSE	FALSE	FALSE	finngen_R10_F5_DEPRESSIO	0.024166	0.613929	406986	outcome	TRUE	reported	textfile	88290553	11	88023721	0.003669	1.99e-15	521589	ieu-b-31	monocyte cell count || id:ieu-b-31	TRUE	reported	igd	2	TRUE	NA	NA	0.000121104	521589	6.25e-07	406986	TRUE	1.04e-06	0.00011751	61.29896107	114.3905069	63.17411807
rs71331613	A	C	A	C	-0.049775	0.00422539	0.036301	0.0537548	FALSE	FALSE	FALSE	finngen_R10_F5_DEPRESSIO	0.0158378	0.789629	406986	outcome	TRUE	reported	textfile	128835109	3	128553952	0.005022	3.98e-23	520653	ieu-b-31	monocyte cell count || id:ieu-b-31	TRUE	reported	igd	2	TRUE	NA	NA	0.000188643	520653	1.75e-07	406986	TRUE	1.95e-10	0.000173345	90.26814683	114.3905069	98.23564944
rs71368117	C	T	C	T	-0.023586	0.0115721	0.086908	0.0691949	FALSE	FALSE	FALSE	finngen_R10_F5_DEPRESSIO	0.0142777	0.417652	406986	outcome	TRUE	reported	textfile	29002209	17	27329227	0.003497	1.58e-11	521548	ieu-b-31	monocyte cell count || id:ieu-b-31	TRUE	reported	igd	2	TRUE	NA	NA	8.72e-05	521548	1.61e-06	406986	TRUE	0.000114422	8.83e-05	46.05150651	114.3905069	45.49014528
rs71482156	T	A	T	A	0.056153	0.0167206	0.016468	0.0192779	FALSE	TRUE	FALSE	finngen_R10_F5_DEPRESSIO	0.0263517	0.525744	406986	outcome	TRUE	reported	textfile	118863807	11	118734516	0.008115	4.71e-12	517649	ieu-b-31	monocyte cell count || id:ieu-b-31	TRUE	reported	igd	2	TRUE	NA	NA	9.25e-05	517649	9.89e-07	406986	TRUE	3.86e-05	0.000102142	52.87901287	114.3905069	47.88162476
rs7180079	G	A	G	A	0.059435	-0.00271871	0.876937	0.876891	FALSE	FALSE	FALSE	finngen_R10_F5_DEPRESSIO	0.0108603	0.802329	406986	outcome	TRUE	reported	textfile	64337674	15	64629873	0.00287	3.41e-95	521593	ieu-b-31	monocyte cell count || id:ieu-b-31	TRUE	reported	igd	2	TRUE	NA	NA	0.000821549	521593	1.54e-07	406986	TRUE	1.18e-41	0.000762448	397.9896376	114.3905069	428.8651343
rs7180804	A	G	A	G	-0.077442	-0.00449426	0.256783	0.222921	FALSE	FALSE	FALSE	finngen_R10_F5_DEPRESSIO	0.00855453	0.599329	406986	outcome	TRUE	reported	textfile	79966732	15	80259074	0.002141	1e-200	521587	ieu-b-31	monocyte cell count || id:ieu-b-31	TRUE	reported	igd	2	TRUE	NA	NA	0.002502112	521587	6.78e-07	406986	TRUE	1.49e-122	0.002289101	1196.700292	114.3905069	1308.33749
rs7185007	T	C	T	C	-0.016721	-0.00518007	0.240169	0.270265	FALSE	FALSE	FALSE	finngen_R10_F5_DEPRESSIO	0.00803862	0.519318	406986	outcome	TRUE	reported	textfile	30916188	16	30927509	0.002191	2.4e-14	521587	ieu-b-31	monocyte cell count || id:ieu-b-31	TRUE	reported	igd	2	TRUE	NA	NA	0.000111652	521587	1.02e-06	406986	TRUE	4.89e-06	0.000102044	53.23017085	114.3905069	58.24246383
rs718515	A	G	A	G	-0.019941	-0.00322366	0.552238	0.561789	FALSE	FALSE	FALSE	finngen_R10_F5_DEPRESSIO	0.0072075	0.654684	406986	outcome	TRUE	reported	textfile	46276334	18	43856297	0.001891	5.66e-26	521591	ieu-b-31	monocyte cell count || id:ieu-b-31	TRUE	reported	igd	2	TRUE	NA	NA	0.000213152	521591	4.92e-07	406986	TRUE	3.02e-11	0.000196652	102.5914625	114.3905069	111.2015419
rs7196129	C	T	C	T	0.025016	0.0141717	0.530279	0.585902	FALSE	FALSE	FALSE	finngen_R10_F5_DEPRESSIO	0.00731233	0.0526163	406986	outcome	TRUE	reported	textfile	30459788	16	30471109	0.001905	2.45e-39	521573	ieu-b-31	monocyte cell count || id:ieu-b-31	TRUE	reported	igd	2	TRUE	NA	NA	0.000330513	521573	9.23e-06	406986	TRUE	4.46e-13	0.000311753	162.6518425	114.3905069	172.4430821
rs723585	G	A	G	A	-0.016542	0.0168487	0.483425	0.468953	FALSE	FALSE	FALSE	finngen_R10_F5_DEPRESSIO	0.00717086	0.0187927	406986	outcome	TRUE	reported	textfile	54637027	4	55503194	0.00187	9.43e-19	521592	ieu-b-31	monocyte cell count || id:ieu-b-31	TRUE	reported	igd	2	TRUE	NA	NA	0.000150002	521592	1.36e-05	406986	TRUE	4.22e-05	0.000136669	71.2946816	114.3905069	78.25152678
rs7249692	C	T	C	T	-0.017222	-0.000210929	0.670676	0.773994	FALSE	FALSE	FALSE	finngen_R10_F5_DEPRESSIO	0.00857794	0.980382	406986	outcome	TRUE	reported	textfile	19559879	19	19670688	0.002004	8.83e-18	521593	ieu-b-31	monocyte cell count || id:ieu-b-31	TRUE	reported	igd	2	TRUE	NA	NA	0.000141573	521593	1.49e-09	406986	TRUE	1.42e-08	0.000131019	68.34713371	114.3905069	73.85361114
rs72673751	C	T	C	T	-0.016555	-0.000582724	0.189986	0.142149	FALSE	FALSE	FALSE	finngen_R10_F5_DEPRESSIO	0.0103268	0.955001	406986	outcome	TRUE	reported	textfile	105566712	8	106578940	0.002389	4.35e-12	521592	ieu-b-31	monocyte cell count || id:ieu-b-31	TRUE	reported	igd	2	TRUE	NA	NA	9.21e-05	521592	7.82e-09	406986	TRUE	5.49e-06	8.44e-05	44.00159124	114.3905069	48.02043288
rs72675573	T	C	T	C	0.015967	-0.0126073	0.366495	0.306385	FALSE	FALSE	FALSE	finngen_R10_F5_DEPRESSIO	0.00774163	0.103417	406986	outcome	TRUE	reported	textfile	56171209	1	56636881	0.001937	1.76e-16	521592	ieu-b-31	monocyte cell count || id:ieu-b-31	TRUE	reported	igd	2	TRUE	NA	NA	0.000130257	521592	6.52e-06	406986	TRUE	2.27e-05	0.000118384	61.75546845	114.3905069	67.94967896
rs72720206	A	G	A	G	-0.016183	-0.00738107	0.326922	0.394522	FALSE	FALSE	FALSE	finngen_R10_F5_DEPRESSIO	0.00732425	0.31357	406986	outcome	TRUE	reported	textfile	145184625	4	146105777	0.001998	5.82e-16	521554	ieu-b-31	monocyte cell count || id:ieu-b-31	TRUE	reported	igd	2	TRUE	NA	NA	0.000125769	521554	2.5e-06	406986	TRUE	4.09e-06	0.000115254	60.1181045	114.3905069	65.60351367
rs72743796	A	G	A	G	0.040748	0.0194049	0.030784	0.0139715	FALSE	FALSE	FALSE	finngen_R10_F5_DEPRESSIO	0.03107	0.532265	406986	outcome	TRUE	reported	textfile	80386734	15	80679076	0.005471	9.92e-14	521591	ieu-b-31	monocyte cell count || id:ieu-b-31	TRUE	reported	igd	2	TRUE	NA	NA	0.000106342	521591	9.58e-07	406986	TRUE	8.1e-06	9.91e-05	51.68442297	114.3905069	55.47268222
rs72759267	T	C	T	C	0.021443	-0.00456052	0.158886	0.254054	FALSE	FALSE	FALSE	finngen_R10_F5_DEPRESSIO	0.00834701	0.584814	406986	outcome	TRUE	reported	textfile	124208925	9	126971204	0.002644	5.36e-16	518163	ieu-b-31	monocyte cell count || id:ieu-b-31	TRUE	reported	igd	2	TRUE	NA	NA	0.000126919	518163	7.33e-07	406986	TRUE	6.69e-07	0.000122897	63.68830331	114.3905069	65.77308155
rs72790862	C	T	C	T	-0.020289	0.000627131	0.307082	0.296384	FALSE	FALSE	FALSE	finngen_R10_F5_DEPRESSIO	0.00782372	0.936112	406986	outcome	TRUE	reported	textfile	44384812	10	44880260	0.002032	1.92e-23	521590	ieu-b-31	monocyte cell count || id:ieu-b-31	TRUE	reported	igd	2	TRUE	NA	NA	0.000191101	521590	1.58e-08	406986	TRUE	5.76e-11	0.000175181	91.38841847	114.3905069	99.69511463
rs72805138	A	G	A	G	0.029548	0.00941007	0.090934	0.0729589	FALSE	FALSE	FALSE	finngen_R10_F5_DEPRESSIO	0.0138703	0.497496	406986	outcome	TRUE	reported	textfile	85824952	16	85858558	0.003399	3.7e-18	521589	ieu-b-31	monocyte cell count || id:ieu-b-31	TRUE	reported	igd	2	TRUE	NA	NA	0.000144865	521589	1.13e-06	406986	TRUE	1.55e-07	0.000144347	75.30040964	114.3905069	75.57077073
rs72836307	T	C	T	C	-0.040906	-0.00398835	0.156407	0.122156	FALSE	FALSE	FALSE	finngen_R10_F5_DEPRESSIO	0.0109235	0.715025	406986	outcome	TRUE	reported	textfile	111018577	2	111776154	0.002579	1.37e-56	520652	ieu-b-31	monocyte cell count || id:ieu-b-31	TRUE	reported	igd	2	TRUE	NA	NA	0.000482965	520652	3.28e-07	406986	TRUE	1.43e-24	0.000441564	230.0016019	114.3905069	251.5772374
rs72970406	G	A	G	A	-0.018533	-0.00108528	0.087376	0.0667208	FALSE	FALSE	FALSE	finngen_R10_F5_DEPRESSIO	0.0144614	0.940178	406986	outcome	TRUE	reported	textfile	35539191	18	33119155	0.00335	3.24e-08	521594	ieu-b-31	monocyte cell count || id:ieu-b-31	TRUE	reported	igd	2	TRUE	NA	NA	5.87e-05	521594	1.38e-08	406986	TRUE	0.000310664	5.48e-05	28.57328704	114.3905069	30.60566621
rs72987040	A	C	A	C	-0.024778	0.00397766	0.124193	0.15262	FALSE	FALSE	FALSE	finngen_R10_F5_DEPRESSIO	0.00994058	0.68905	406986	outcome	TRUE	reported	textfile	3251118	19	3251116	0.002838	2.71e-18	521589	ieu-b-31	monocyte cell count || id:ieu-b-31	TRUE	reported	igd	2	TRUE	NA	NA	0.000146123	521589	3.93e-07	406986	TRUE	4.25e-08	0.000133557	69.67111943	114.3905069	76.22680465
rs73058593	C	G	C	G	0.037818	-0.00629343	0.217554	0.210898	FALSE	TRUE	FALSE	finngen_R10_F5_DEPRESSIO	0.00877653	0.473328	406986	outcome	TRUE	reported	textfile	39239883	3	39281374	0.002267	1.98e-62	521592	ieu-b-31	monocyte cell count || id:ieu-b-31	TRUE	reported	igd	2	TRUE	NA	NA	0.000533253	521592	1.26e-06	406986	TRUE	8.14e-26	0.00048691	254.0910268	114.3905069	278.2877406
rs73067080	C	T	C	T	-0.015721	-0.00790189	0.160101	0.297797	FALSE	FALSE	FALSE	finngen_R10_F5_DEPRESSIO	0.00782458	0.312553	406986	outcome	TRUE	reported	textfile	21235895	12	21388829	0.002549	7.11e-10	521589	ieu-b-31	monocyte cell count || id:ieu-b-31	TRUE	reported	igd	2	TRUE	NA	NA	7.29e-05	521589	2.51e-06	406986	TRUE	0.000880442	6.65e-05	34.67105572	114.3905069	38.03826191
rs7308348	C	T	C	T	0.015377	0.00147739	0.182113	0.158325	FALSE	FALSE	FALSE	finngen_R10_F5_DEPRESSIO	0.00977186	0.879827	406986	outcome	TRUE	reported	textfile	121787514	12	122225420	0.002468	4.78e-10	521590	ieu-b-31	monocyte cell count || id:ieu-b-31	TRUE	reported	igd	2	TRUE	NA	NA	7.44e-05	521590	5.62e-08	406986	TRUE	6.03e-05	7.04e-05	36.74224269	114.3905069	38.81976643
rs73142138	G	A	G	A	0.012783	-0.0141618	0.399541	0.41122	FALSE	FALSE	FALSE	finngen_R10_F5_DEPRESSIO	0.00726336	0.0512059	406986	outcome	TRUE	reported	textfile	65882975	7	65347962	0.001915	2.57e-11	519575	ieu-b-31	monocyte cell count || id:ieu-b-31	TRUE	reported	igd	2	TRUE	NA	NA	8.58e-05	519575	9.34e-06	406986	TRUE	0.003037673	7.84e-05	40.73998933	114.3905069	44.55823927
rs731707	C	T	C	T	0.04713	-0.00156764	0.489214	0.582531	FALSE	FALSE	FALSE	finngen_R10_F5_DEPRESSIO	0.00727016	0.829279	406986	outcome	TRUE	reported	textfile	85947362	16	85980968	0.001913	5.31e-134	520192	ieu-b-31	monocyte cell count || id:ieu-b-31	TRUE	reported	igd	2	TRUE	NA	NA	0.001165458	520192	1.14e-07	406986	TRUE	9.98e-59	0.001110102	578.1055188	114.3905069	606.966804
rs73201961	C	A	C	A	0.027169	0.0100644	0.089234	0.0905848	FALSE	FALSE	FALSE	finngen_R10_F5_DEPRESSIO	0.0124496	0.418856	406986	outcome	TRUE	reported	textfile	116393155	12	116830960	0.003286	1.44e-16	521593	ieu-b-31	monocyte cell count || id:ieu-b-31	TRUE	reported	igd	2	TRUE	NA	NA	0.000131046	521593	1.61e-06	406986	TRUE	1.13e-06	0.000119982	62.58880697	114.3905069	68.36159537
rs73203055	G	C	G	C	-0.026093	0.0227887	0.072008	0.105979	FALSE	TRUE	FALSE	finngen_R10_F5_DEPRESSIO	0.0115633	0.0487495	406986	outcome	TRUE	reported	textfile	35035233	21	36407530	0.003673	1.27e-12	521591	ieu-b-31	monocyte cell count || id:ieu-b-31	TRUE	reported	igd	2	TRUE	NA	NA	9.67e-05	521591	9.54e-06	406986	TRUE	0.001255457	9.1e-05	47.46472271	114.3905069	50.46684695
rs73217470	G	A	G	A	0.064788	-0.013959	0.046722	0.0203336	FALSE	FALSE	FALSE	finngen_R10_F5_DEPRESSIO	0.025671	0.586605	406986	outcome	TRUE	reported	textfile	71939282	13	72513420	0.004478	2.11e-47	521591	ieu-b-31	monocyte cell count || id:ieu-b-31	TRUE	reported	igd	2	TRUE	NA	NA	0.000401161	521591	7.27e-07	406986	TRUE	4.72e-20	0.000373904	195.0971732	114.3905069	209.3249367
[truncated: 1,382 more rows]
