# Supplementary material for: Revealing the Causal Relationship Between Differential White Blood Cell Counts and Depression: A Bidirectional Two-Sample Mendelian Randomization Study
Source: Depress Anxiety. 2025 Mar 3;2025:3131579. doi: 10.1155/da/3131579 (PMC11987073; doi:10.1155/da/3131579)
Supplement: Supporting Information 4 — Table S4: The phenoscanner result. [file 3131579.f4.txt]

rsid	hg19_coordinates	hg38_coordinates	a1	a2	trait	efo	study	pmid	ancestry	year	beta	se	p	direction	n	n_cases	n_controls	n_studies	unit	dataset
rs10006833	chr4:9953097	chr4:9951473	C	T	Self-reported gout	EFO_0004274	Neale B	UKBB	European	2017	0.0042680000000000001	0.00035349999999999997	1.47e-33	+	337159	4807	332352	1	risk diff	Neale-B_UKBB_EUR_2017
rs10006833	chr4:9953097	chr4:9951473	C	T	Treatment with allopurinol	EFO_0007056	Neale B	UKBB	European	2017	0.003431	0.00031599999999999998	1.87e-27	+	337159	3819	333340	1	risk diff	Neale-B_UKBB_EUR_2017
rs10734121	chr11:89656239	chr11:89923071	A	G	Basophil count	EFO_0004586	Astle W	27863252	European	2016	-0.029960000000000001	0.0048459999999999996	6.33e-10	-	173480	0	173480	2	IVNT	Astle-W_Blood-Cell-Traits_EUR_2016
rs10734121	chr11:89656239	chr11:89923071	A	G	Basophil percentage of granulocytes	EFO_0004586	Astle W	27863252	European	2016	-0.02494	0.0048510000000000003	2.72e-07	-	173480	0	173480	2	IVNT	Astle-W_Blood-Cell-Traits_EUR_2016
rs10734121	chr11:89656239	chr11:89923071	A	G	Basophil percentage of white cells	EFO_0004586	Astle W	27863252	European	2016	-0.027029999999999998	0.0048089999999999999	1.91e-08	-	173480	0	173480	2	IVNT	Astle-W_Blood-Cell-Traits_EUR_2016
rs10746147	chr12:80316758	chr12:79922978	A	G	Self-reported ankylosing spondylitis	EFO_0003898	Neale B	UKBB	European	2017	0.001132	0.0002499	5.95e-06	+	337159	968	336191	1	risk diff	Neale-B_UKBB_EUR_2017
rs10806232	chr6:82679060	chr6:81969343	A	T	Otosclerosis	EFO_0004213	Neale B	UKBB	European	2017	0.0002901	5.3900000000000002e-05	7.48e-08	+	337199	159	337040	1	risk diff	Neale-B_UKBB_EUR_2017
rs10844657	chr12:9893213	chr12:9740617	C	T	Lymphocyte count	EFO_0004586	Astle W	27863252	European	2016	-0.063700000000000007	0.0038149999999999998	1.42e-62	-	173480	0	173480	2	IVNT	Astle-W_Blood-Cell-Traits_EUR_2016
rs10844657	chr12:9893213	chr12:9740617	C	T	Lymphocyte percentage of white cells	EFO_0004586	Astle W	27863252	European	2016	-0.045179999999999998	0.0037759999999999998	5.41e-33	-	173480	0	173480	2	IVNT	Astle-W_Blood-Cell-Traits_EUR_2016
rs10844657	chr12:9893213	chr12:9740617	C	T	Monocyte percentage of white cells	EFO_0004586	Astle W	27863252	European	2016	0.025260000000000001	0.003777	2.27e-11	+	173480	0	173480	2	IVNT	Astle-W_Blood-Cell-Traits_EUR_2016
rs10844657	chr12:9893213	chr12:9740617	C	T	Neutrophil percentage of white cells	EFO_0004586	Astle W	27863252	European	2016	0.030599999999999999	0.0037820000000000002	6e-16	+	173480	0	173480	2	IVNT	Astle-W_Blood-Cell-Traits_EUR_2016
rs10844657	chr12:9893213	chr12:9740617	C	T	White blood cell count	EFO_0004586	Astle W	27863252	European	2016	-0.028819999999999998	0.0037989999999999999	3.32e-14	-	173480	0	173480	2	IVNT	Astle-W_Blood-Cell-Traits_EUR_2016
rs10844657	chr12:9893213	chr12:9740617	C	T	Self-reported hypothyroidism or myxoedema	EFO_0004705;EFO_1001055	Neale B	UKBB	European	2017	0.0055069999999999997	0.00054940000000000002	1.2e-23	+	337159	16376	320783	1	risk diff	Neale-B_UKBB_EUR_2017
rs10844657	chr12:9893213	chr12:9740617	C	T	Treatment with levothyroxine sodium	EFO_0007056	Neale B	UKBB	European	2017	0.0038400000000000001	0.0005063	3.34e-14	+	337159	13717	323442	1	risk diff	Neale-B_UKBB_EUR_2017
rs1086893	chr1:212563114	chr1:212389772	C	T	Basophil count	EFO_0004586	Astle W	27863252	European	2016	0.028119999999999999	0.0036909999999999998	2.58e-14	+	173480	0	173480	2	IVNT	Astle-W_Blood-Cell-Traits_EUR_2016
rs1086893	chr1:212563114	chr1:212389772	C	T	Basophil percentage of granulocytes	EFO_0004586	Astle W	27863252	European	2016	0.029839999999999998	0.0036960000000000001	6.72e-16	+	173480	0	173480	2	IVNT	Astle-W_Blood-Cell-Traits_EUR_2016
rs1086893	chr1:212563114	chr1:212389772	C	T	Basophil percentage of white cells	EFO_0004586	Astle W	27863252	European	2016	0.027879999999999999	0.003663	2.73e-14	+	173480	0	173480	2	IVNT	Astle-W_Blood-Cell-Traits_EUR_2016
rs1086893	chr1:212563114	chr1:212389772	C	T	Granulocyte percentage of myeloid white cells	EFO_0004586	Astle W	27863252	European	2016	-0.020410000000000001	0.0037669999999999999	5.99e-08	-	173480	0	173480	2	IVNT	Astle-W_Blood-Cell-Traits_EUR_2016
rs1086893	chr1:212563114	chr1:212389772	C	T	Monocyte count	EFO_0004586	Astle W	27863252	European	2016	0.019900000000000001	0.0037659999999999998	1.26e-07	+	173480	0	173480	2	IVNT	Astle-W_Blood-Cell-Traits_EUR_2016
rs1086893	chr1:212563114	chr1:212389772	C	T	Monocyte percentage of white cells	EFO_0004586	Astle W	27863252	European	2016	0.01959	0.0037559999999999998	1.82e-07	+	173480	0	173480	2	IVNT	Astle-W_Blood-Cell-Traits_EUR_2016
rs1086893	chr1:212563114	chr1:212389772	C	T	Height	EFO_0004339	Neale B	UKBB	European	2017	-0.0090229999999999998	0.001818	6.96e-07	-	336474	0	336474	1	IVNT	Neale-B_UKBB_EUR_2017
rs10883359	chr10:101274033	chr10:99514276	A	G	Granulocyte percentage of myeloid white cells	EFO_0004586	Astle W	27863252	European	2016	-0.031230000000000001	0.00396	3.1e-15	-	173480	0	173480	2	IVNT	Astle-W_Blood-Cell-Traits_EUR_2016
rs10883359	chr10:101274033	chr10:99514276	A	G	Mean corpuscular hemoglobin	EFO_0004586	Astle W	27863252	European	2016	-0.027320000000000001	0.0039240000000000004	3.36e-12	-	173480	0	173480	2	IVNT	Astle-W_Blood-Cell-Traits_EUR_2016
rs10883359	chr10:101274033	chr10:99514276	A	G	Mean corpuscular volume	EFO_0004586	Astle W	27863252	European	2016	-0.026419999999999999	0.0039119999999999997	1.43e-11	-	173480	0	173480	2	IVNT	Astle-W_Blood-Cell-Traits_EUR_2016
rs10883359	chr10:101274033	chr10:99514276	A	G	Monocyte count	EFO_0004586	Astle W	27863252	European	2016	0.046600000000000003	0.0039589999999999998	5.67e-32	+	173480	0	173480	2	IVNT	Astle-W_Blood-Cell-Traits_EUR_2016
rs10883359	chr10:101274033	chr10:99514276	A	G	Monocyte percentage of white cells	EFO_0004586	Astle W	27863252	European	2016	0.038309999999999997	0.0039490000000000003	2.98e-22	+	173480	0	173480	2	IVNT	Astle-W_Blood-Cell-Traits_EUR_2016
rs10883359	chr10:101274033	chr10:99514276	A	G	Plateletcrit	EFO_0004586	Astle W	27863252	European	2016	0.025190000000000001	0.0040540000000000003	5.17e-10	+	173480	0	173480	2	IVNT	Astle-W_Blood-Cell-Traits_EUR_2016
rs10883359	chr10:101274033	chr10:99514276	A	G	Red blood cell count	EFO_0004586	Astle W	27863252	European	2016	0.018100000000000002	0.0039420000000000002	4.42e-06	+	173480	0	173480	2	IVNT	Astle-W_Blood-Cell-Traits_EUR_2016
rs10883359	chr10:101274033	chr10:99514276	A	G	Irritible bowel syndrome	EFO_0000555	Barrett JC	18587394	European	2008	NA	NA	7.98e-07	NA	8059	-	-	-	-	GRASP
rs10883359	chr10:101274033	chr10:99514276	A	G	Crohns disease	EFO_0000384	IBDGC	26192919	European	2015	0.161	0.026200000000000001	7.41e-10	+	20883	5956	14927	7	log OR	IBDGC_Chrons-Disease_EUR_2015
rs10883359	chr10:101274033	chr10:99514276	A	G	Inflammatory bowel disease	EFO_0003767	IBDGC	26192919	European	2015	0.15179999999999999	0.019	1.3e-15	+	34652	12882	21770	15	log OR	IBDGC_IBD_EUR_2015
rs10883359	chr10:101274033	chr10:99514276	A	G	Ulcerative colitis	EFO_0000729	IBDGC	23128233	European	2012	NA	NA	1.43e-06	NA	20672	6945	13727	8	log OR	IBDGC_Ulcerative-Colitis_EUR_2012
rs10883359	chr10:101274033	chr10:99514276	A	G	Ulcerative colitis	EFO_0000729	IBDGC	26192919	European	2015	0.14849999999999999	0.023900000000000001	5.35e-10	+	27432	6968	20464	8	log OR	IBDGC_Ulcerative-Colitis_EUR_2015
rs10927074	chr1:236103965	chr1:235940665	C	T	Basophil count	EFO_0004586	Astle W	27863252	European	2016	0.076200000000000004	0.005672	3.86e-41	+	173480	0	173480	2	IVNT	Astle-W_Blood-Cell-Traits_EUR_2016
rs10927074	chr1:236103965	chr1:235940665	C	T	Basophil percentage of granulocytes	EFO_0004586	Astle W	27863252	European	2016	0.1082	0.0056779999999999999	5.52e-81	+	173480	0	173480	2	IVNT	Astle-W_Blood-Cell-Traits_EUR_2016
rs10927074	chr1:236103965	chr1:235940665	C	T	Basophil percentage of white cells	EFO_0004586	Astle W	27863252	European	2016	0.10780000000000001	0.0056299999999999996	1.02e-81	+	173480	0	173480	2	IVNT	Astle-W_Blood-Cell-Traits_EUR_2016
rs10927074	chr1:236103965	chr1:235940665	C	T	Eosinophil percentage of granulocytes	EFO_0004586	Astle W	27863252	European	2016	0.02605	0.0057970000000000001	7.01e-06	+	173480	0	173480	2	IVNT	Astle-W_Blood-Cell-Traits_EUR_2016
rs10927074	chr1:236103965	chr1:235940665	C	T	Granulocyte count	EFO_0004586	Astle W	27863252	European	2016	-0.060830000000000002	0.0058170000000000001	1.35e-25	-	173480	0	173480	2	IVNT	Astle-W_Blood-Cell-Traits_EUR_2016
rs10927074	chr1:236103965	chr1:235940665	C	T	Lymphocyte count	EFO_0004586	Astle W	27863252	European	2016	-0.026519999999999998	0.0058329999999999996	5.46e-06	-	173480	0	173480	2	IVNT	Astle-W_Blood-Cell-Traits_EUR_2016
rs10927074	chr1:236103965	chr1:235940665	C	T	Lymphocyte percentage of white cells	EFO_0004586	Astle W	27863252	European	2016	0.03175	0.0057720000000000002	3.79e-08	+	173480	0	173480	2	IVNT	Astle-W_Blood-Cell-Traits_EUR_2016
rs10927074	chr1:236103965	chr1:235940665	C	T	Monocyte count	EFO_0004586	Astle W	27863252	European	2016	-0.084330000000000002	0.0057829999999999999	3.7e-48	-	173480	0	173480	2	IVNT	Astle-W_Blood-Cell-Traits_EUR_2016
rs10927074	chr1:236103965	chr1:235940665	C	T	Monocyte percentage of white cells	EFO_0004586	Astle W	27863252	European	2016	-0.037940000000000002	0.0057670000000000004	4.77e-11	-	173480	0	173480	2	IVNT	Astle-W_Blood-Cell-Traits_EUR_2016
rs10927074	chr1:236103965	chr1:235940665	C	T	Myeloid white cell count	EFO_0004586	Astle W	27863252	European	2016	-0.067339999999999997	0.0058320000000000004	7.6e-31	-	173480	0	173480	2	IVNT	Astle-W_Blood-Cell-Traits_EUR_2016
rs10927074	chr1:236103965	chr1:235940665	C	T	Neutrophil count	EFO_0004586	Astle W	27863252	European	2016	-0.064449999999999993	0.0058009999999999997	1.12e-28	-	173480	0	173480	2	IVNT	Astle-W_Blood-Cell-Traits_EUR_2016
rs10927074	chr1:236103965	chr1:235940665	C	T	Neutrophil percentage of granulocytes	EFO_0004586	Astle W	27863252	European	2016	-0.054300000000000001	0.0057980000000000002	7.7e-21	-	173480	0	173480	2	IVNT	Astle-W_Blood-Cell-Traits_EUR_2016
rs10927074	chr1:236103965	chr1:235940665	C	T	Neutrophil percentage of white cells	EFO_0004586	Astle W	27863252	European	2016	-0.03065	0.0057809999999999997	1.15e-07	-	173480	0	173480	2	IVNT	Astle-W_Blood-Cell-Traits_EUR_2016
rs10927074	chr1:236103965	chr1:235940665	C	T	Sum basophil neutrophil counts	EFO_0004586	Astle W	27863252	European	2016	-0.061719999999999997	0.0058120000000000003	2.42e-26	-	173480	0	173480	2	IVNT	Astle-W_Blood-Cell-Traits_EUR_2016
rs10927074	chr1:236103965	chr1:235940665	C	T	Sum neutrophil eosinophil counts	EFO_0004586	Astle W	27863252	European	2016	-0.063579999999999998	0.0058060000000000004	6.65e-28	-	173480	0	173480	2	IVNT	Astle-W_Blood-Cell-Traits_EUR_2016
rs10927074	chr1:236103965	chr1:235940665	C	T	White blood cell count	EFO_0004586	Astle W	27863252	European	2016	-0.066390000000000005	0.0058069999999999997	2.86e-30	-	173480	0	173480	2	IVNT	Astle-W_Blood-Cell-Traits_EUR_2016
rs11064881	chr12:120146925	chr12:119709120	A	G	Granulocyte count	EFO_0004586	Astle W	27863252	European	2016	-0.033279999999999997	0.0068570000000000002	1.21e-06	-	173480	0	173480	2	IVNT	Astle-W_Blood-Cell-Traits_EUR_2016
rs11064881	chr12:120146925	chr12:119709120	A	G	Myeloid white cell count	EFO_0004586	Astle W	27863252	European	2016	-0.032250000000000001	0.0068739999999999999	2.71e-06	-	173480	0	173480	2	IVNT	Astle-W_Blood-Cell-Traits_EUR_2016
rs11064881	chr12:120146925	chr12:119709120	A	G	Neutrophil count	EFO_0004586	Astle W	27863252	European	2016	-0.033079999999999998	0.0068409999999999999	1.33e-06	-	173480	0	173480	2	IVNT	Astle-W_Blood-Cell-Traits_EUR_2016
rs11064881	chr12:120146925	chr12:119709120	A	G	Sum basophil neutrophil counts	EFO_0004586	Astle W	27863252	European	2016	-0.03397	0.0068519999999999996	7.12e-07	-	173480	0	173480	2	IVNT	Astle-W_Blood-Cell-Traits_EUR_2016
rs11064881	chr12:120146925	chr12:119709120	A	G	Sum neutrophil eosinophil counts	EFO_0004586	Astle W	27863252	European	2016	-0.03252	0.0068459999999999997	2.04e-06	-	173480	0	173480	2	IVNT	Astle-W_Blood-Cell-Traits_EUR_2016
rs11064881	chr12:120146925	chr12:119709120	A	G	White blood cell count	EFO_0004586	Astle W	27863252	European	2016	-0.030509999999999999	0.0068490000000000001	8.43e-06	-	173480	0	173480	2	IVNT	Astle-W_Blood-Cell-Traits_EUR_2016
rs11064881	chr12:120146925	chr12:119709120	A	G	Inflammatory bowel disease	EFO_0003767	IBDGC	26192919	European	2015	0.099379999999999996	0.018339999999999999	6e-08	+	-	-	-	-	log OR	NHGRI-EBI_GWAS_Catalog
rs11064881	chr12:120146925	chr12:119709120	A	G	Ulcerative colitis	EFO_0000729	IBDGC	26192919	European	2015	0.11990000000000001	0.023050000000000001	2e-07	+	-	-	-	-	log OR	NHGRI-EBI_GWAS_Catalog
rs11097787	chr4:103407342	chr4:102486185	C	T	Lymphocyte count	EFO_0004586	Astle W	27863252	European	2016	-0.023369999999999998	0.0036640000000000002	1.8e-10	-	173480	0	173480	2	IVNT	Astle-W_Blood-Cell-Traits_EUR_2016
rs11097787	chr4:103407342	chr4:102486185	C	T	Lymphocyte percentage of white cells	EFO_0004586	Astle W	27863252	European	2016	-0.025229999999999999	0.0036250000000000002	3.4e-12	-	173480	0	173480	2	IVNT	Astle-W_Blood-Cell-Traits_EUR_2016
rs11097787	chr4:103407342	chr4:102486185	C	T	Monocyte count	EFO_0004586	Astle W	27863252	European	2016	0.017250000000000001	0.003637	2.1e-06	+	173480	0	173480	2	IVNT	Astle-W_Blood-Cell-Traits_EUR_2016
rs11097787	chr4:103407342	chr4:102486185	C	T	Monocyte percentage of white cells	EFO_0004586	Astle W	27863252	European	2016	0.02002	0.003627	3.42e-08	+	173480	0	173480	2	IVNT	Astle-W_Blood-Cell-Traits_EUR_2016
rs11097787	chr4:103407342	chr4:102486185	C	T	Neutrophil percentage of white cells	EFO_0004586	Astle W	27863252	European	2016	0.018859999999999998	0.0036310000000000001	2.05e-07	+	173480	0	173480	2	IVNT	Astle-W_Blood-Cell-Traits_EUR_2016
rs11097787	chr4:103407342	chr4:102486185	C	T	Allergic disease	EFO_0003785	Ferreira M	29083406	European	2017	0.027	0.0058999999999999999	4e-06	+	360838	180129	180709	13	log OR	Ferreira-M_Allergic-Disease_EUR_2017
rs11097787	chr4:103407342	chr4:102486185	C	T	Birth weight	EFO_0004344	Neale B	UKBB	European	2017	-0.015699999999999999	0.0032269999999999998	1.13e-06	-	193063	0	193063	1	IVNT	Neale-B_UKBB_EUR_2017
rs11097787	chr4:103407342	chr4:102486185	C	T	Hayfever, allergic rhinitis or eczema	EFO_0003956;EFO_0005854;EFO_0000274	Neale B	UKBB	European	2017	0.0063369999999999998	0.0010460000000000001	1.37e-09	+	336782	77891	258891	1	risk diff	Neale-B_UKBB_EUR_2017
rs11097787	chr4:103407342	chr4:102486185	C	T	No blood clot, bronchitis, emphysema, asthma, rhinitis, eczema or allergy diagnosed by doctor	-	Neale B	UKBB	European	2017	-0.0061040000000000001	0.0011590000000000001	1.39e-07	-	336782	228530	108252	1	risk diff	Neale-B_UKBB_EUR_2017
rs11121246	chr1:8917102	chr1:8857043	G	T	Basophil count	EFO_0004586	Astle W	27863252	European	2016	0.021160000000000002	0.0034979999999999998	1.46e-09	+	173480	0	173480	2	IVNT	Astle-W_Blood-Cell-Traits_EUR_2016
rs11121246	chr1:8917102	chr1:8857043	G	T	Granulocyte count	EFO_0004586	Astle W	27863252	European	2016	0.023699999999999999	0.0035890000000000002	4.05e-11	+	173480	0	173480	2	IVNT	Astle-W_Blood-Cell-Traits_EUR_2016
rs11121246	chr1:8917102	chr1:8857043	G	T	Mean platelet volume	EFO_0004586	Astle W	27863252	European	2016	0.016889999999999999	0.0036080000000000001	2.87e-06	+	173480	0	173480	2	IVNT	Astle-W_Blood-Cell-Traits_EUR_2016
rs11121246	chr1:8917102	chr1:8857043	G	T	Myeloid white cell count	EFO_0004586	Astle W	27863252	European	2016	0.02282	0.0035980000000000001	2.29e-10	+	173480	0	173480	2	IVNT	Astle-W_Blood-Cell-Traits_EUR_2016
rs11121246	chr1:8917102	chr1:8857043	G	T	Neutrophil count	EFO_0004586	Astle W	27863252	European	2016	0.02308	0.0035799999999999998	1.14e-10	+	173480	0	173480	2	IVNT	Astle-W_Blood-Cell-Traits_EUR_2016
rs11121246	chr1:8917102	chr1:8857043	G	T	Neutrophil percentage of white cells	EFO_0004586	Astle W	27863252	European	2016	0.015879999999999998	0.0035660000000000002	8.49e-06	+	173480	0	173480	2	IVNT	Astle-W_Blood-Cell-Traits_EUR_2016
rs11121246	chr1:8917102	chr1:8857043	G	T	Platelet count	EFO_0004586	Astle W	27863252	European	2016	0.01736	0.0036410000000000001	1.85e-06	+	173480	0	173480	2	IVNT	Astle-W_Blood-Cell-Traits_EUR_2016
rs11121246	chr1:8917102	chr1:8857043	G	T	Plateletcrit	EFO_0004586	Astle W	27863252	European	2016	0.0298	0.003653	3.47e-16	+	173480	0	173480	2	IVNT	Astle-W_Blood-Cell-Traits_EUR_2016
rs11121246	chr1:8917102	chr1:8857043	G	T	Sum basophil neutrophil counts	EFO_0004586	Astle W	27863252	European	2016	0.023439999999999999	0.0035860000000000002	6.28e-11	+	173480	0	173480	2	IVNT	Astle-W_Blood-Cell-Traits_EUR_2016
rs11121246	chr1:8917102	chr1:8857043	G	T	Sum neutrophil eosinophil counts	EFO_0004586	Astle W	27863252	European	2016	0.02334	0.0035829999999999998	7.35e-11	+	173480	0	173480	2	IVNT	Astle-W_Blood-Cell-Traits_EUR_2016
rs11121246	chr1:8917102	chr1:8857043	G	T	White blood cell count	EFO_0004586	Astle W	27863252	European	2016	0.02137	0.0035829999999999998	2.47e-09	+	173480	0	173480	2	IVNT	Astle-W_Blood-Cell-Traits_EUR_2016
rs11121246	chr1:8917102	chr1:8857043	G	T	Plateletcrit	EFO_0007985	Astle W	27863252	European	2016	0.0298	0.0036459999999999999	3e-16	+	-	-	-	-	unit increase	NHGRI-EBI_GWAS_Catalog
rs11158159	chr14:57857162	chr14:57390444	C	G	Basophil count	EFO_0004586	Astle W	27863252	European	2016	0.02334	0.0044749999999999998	1.84e-07	+	173480	0	173480	2	IVNT	Astle-W_Blood-Cell-Traits_EUR_2016
rs11158159	chr14:57857162	chr14:57390444	C	G	Basophil percentage of granulocytes	EFO_0004586	Astle W	27863252	European	2016	0.022200000000000001	0.0044809999999999997	7.22e-07	+	173480	0	173480	2	IVNT	Astle-W_Blood-Cell-Traits_EUR_2016
rs11158159	chr14:57857162	chr14:57390444	C	G	Basophil percentage of white cells	EFO_0004586	Astle W	27863252	European	2016	0.02223	0.0044409999999999996	5.57e-07	+	173480	0	173480	2	IVNT	Astle-W_Blood-Cell-Traits_EUR_2016
rs11158159	chr14:57857162	chr14:57390444	C	G	Right eye astigmatism	-	Neale B	UKBB	European	2017	-0.02988	0.0067190000000000001	8.78e-06	-	8863	1302	7561	1	risk diff	Neale-B_UKBB_EUR_2017
rs11187969	chr10:96231169	chr10:94471412	A	G	White blood cell count	EFO_0004586	Astle W	27863252	European	2016	-0.025569999999999999	0.0053460000000000001	1.73e-06	-	173480	0	173480	2	IVNT	Astle-W_Blood-Cell-Traits_EUR_2016
rs11187969	chr10:96231169	chr10:94471412	A	G	Birth weight of first child	EFO_0004344	Neale B	UKBB	European	2017	0.032800000000000003	0.0065690000000000002	5.94e-07	+	145558	0	145558	1	-	Neale-B_UKBB_EUR_2017
rs11187969	chr10:96231169	chr10:94471412	A	G	Impedance of arm left	-	Neale B	UKBB	European	2017	-0.011390000000000001	0.0025379999999999999	7.17e-06	-	331292	0	331292	1	IVNT	Neale-B_UKBB_EUR_2017
rs11187969	chr10:96231169	chr10:94471412	A	G	Impedance of leg left	-	Neale B	UKBB	European	2017	-0.0207	0.003277	2.69e-10	-	331296	0	331296	1	IVNT	Neale-B_UKBB_EUR_2017
rs11187969	chr10:96231169	chr10:94471412	A	G	Impedance of leg right	-	Neale B	UKBB	European	2017	-0.020619999999999999	0.0032520000000000001	2.27e-10	-	331301	0	331301	1	IVNT	Neale-B_UKBB_EUR_2017
rs11187969	chr10:96231169	chr10:94471412	A	G	Impedance of whole body	-	Neale B	UKBB	European	2017	-0.016310000000000002	0.0027409999999999999	2.67e-09	-	331284	0	331284	1	IVNT	Neale-B_UKBB_EUR_2017
rs11187969	chr10:96231169	chr10:94471412	A	G	Leg fat percentage right	-	Neale B	UKBB	European	2017	-0.01065	0.0022759999999999998	2.88e-06	-	331296	0	331296	1	IVNT	Neale-B_UKBB_EUR_2017
rs11187969	chr10:96231169	chr10:94471412	A	G	Leg fat-free mass right	-	Neale B	UKBB	European	2017	0.011390000000000001	0.002366	1.49e-06	+	331285	0	331285	1	IVNT	Neale-B_UKBB_EUR_2017
rs11187969	chr10:96231169	chr10:94471412	A	G	Leg predicted mass right	-	Neale B	UKBB	European	2017	0.011390000000000001	0.0023500000000000001	1.25e-06	+	331285	0	331285	1	IVNT	Neale-B_UKBB_EUR_2017
rs11187969	chr10:96231169	chr10:94471412	A	G	Self-reported hypertension	EFO_0000537	Neale B	UKBB	European	2017	-0.0077770000000000001	0.0015770000000000001	8.14e-07	-	337159	87690	249469	1	risk diff	Neale-B_UKBB_EUR_2017
rs11187969	chr10:96231169	chr10:94471412	A	G	Systolic blood pressure	EFO_0006335	Neale B	UKBB	European	2017	-0.017590000000000001	0.003643	1.39e-06	-	317754	0	317754	1	IVNT	Neale-B_UKBB_EUR_2017
rs11187969	chr10:96231169	chr10:94471412	A	G	Trunk fat-free mass	-	Neale B	UKBB	European	2017	0.012120000000000001	0.002264	8.71e-08	+	331030	0	331030	1	IVNT	Neale-B_UKBB_EUR_2017
rs11187969	chr10:96231169	chr10:94471412	A	G	Trunk predicted mass	-	Neale B	UKBB	European	2017	0.012070000000000001	0.0022569999999999999	8.85e-08	+	330995	0	330995	1	IVNT	Neale-B_UKBB_EUR_2017
rs11187969	chr10:96231169	chr10:94471412	A	G	Vascular or heart problems diagnosed by doctor: high blood pressure	EFO_0004325	Neale B	UKBB	European	2017	-0.0079660000000000009	0.0015989999999999999	6.27e-07	-	336683	91033	245650	1	risk diff	Neale-B_UKBB_EUR_2017
rs11187969	chr10:96231169	chr10:94471412	A	G	Vascular or heart problems diagnosed by doctor: none of the above	-	Neale B	UKBB	European	2017	0.0082629999999999995	0.001642	4.84e-07	+	336683	236530	100153	1	risk diff	Neale-B_UKBB_EUR_2017
rs11187969	chr10:96231169	chr10:94471412	A	G	Whole body fat-free mass	-	Neale B	UKBB	European	2017	0.01208	0.0022729999999999998	1.07e-07	+	331291	0	331291	1	IVNT	Neale-B_UKBB_EUR_2017
rs11187969	chr10:96231169	chr10:94471412	A	G	Whole body water mass	-	Neale B	UKBB	European	2017	0.011990000000000001	0.0022759999999999998	1.37e-07	+	331315	0	331315	1	IVNT	Neale-B_UKBB_EUR_2017
rs112352373	chr5:118687625	chr5:119351930	C	G	Hayfever, allergic rhinitis or eczema	EFO_0003956;EFO_0005854;EFO_0000274	Neale B	UKBB	European	2017	0.0062700000000000004	0.001279	9.48e-07	+	336782	77891	258891	1	risk diff	Neale-B_UKBB_EUR_2017
rs112352373	chr5:118687625	chr5:119351930	C	G	No blood clot, bronchitis, emphysema, asthma, rhinitis, eczema or allergy diagnosed by doctor	-	Neale B	UKBB	European	2017	-0.0072890000000000003	0.0014170000000000001	2.7e-07	-	336782	228530	108252	1	risk diff	Neale-B_UKBB_EUR_2017
rs1128099	chr19:18307468	chr19:18196658	A	G	Plateletcrit	EFO_0004586	Astle W	27863252	European	2016	-0.019789999999999999	0.004045	9.96e-07	-	173480	0	173480	2	IVNT	Astle-W_Blood-Cell-Traits_EUR_2016
rs1128099	chr19:18307468	chr19:18196658	A	G	Red cell distribution width	EFO_0004586	Astle W	27863252	European	2016	-0.01941	0.0039179999999999996	7.3e-07	-	173480	0	173480	2	IVNT	Astle-W_Blood-Cell-Traits_EUR_2016
rs1128099	chr19:18307468	chr19:18196658	A	G	Arm fat mass left	-	Neale B	UKBB	European	2017	0.01891	0.0026450000000000002	8.62e-13	+	331164	0	331164	1	IVNT	Neale-B_UKBB_EUR_2017
rs1128099	chr19:18307468	chr19:18196658	A	G	Arm fat mass right	-	Neale B	UKBB	European	2017	0.01898	0.0026440000000000001	7.06e-13	+	331226	0	331226	1	IVNT	Neale-B_UKBB_EUR_2017
rs1128099	chr19:18307468	chr19:18196658	A	G	Arm fat percentage left	-	Neale B	UKBB	European	2017	0.01584	0.002042	8.74e-15	+	331198	0	331198	1	IVNT	Neale-B_UKBB_EUR_2017
rs1128099	chr19:18307468	chr19:18196658	A	G	Arm fat percentage right	-	Neale B	UKBB	European	2017	0.015769999999999999	0.002052	1.51e-14	+	331249	0	331249	1	IVNT	Neale-B_UKBB_EUR_2017
rs1128099	chr19:18307468	chr19:18196658	A	G	Body fat percentage	EFO_0007800	Neale B	UKBB	European	2017	0.01805	0.0020690000000000001	2.67e-18	+	331117	0	331117	1	IVNT	Neale-B_UKBB_EUR_2017
rs1128099	chr19:18307468	chr19:18196658	A	G	Body mass index	EFO_0004340	Neale B	UKBB	European	2017	0.015869999999999999	0.0026689999999999999	2.76e-09	+	336107	0	336107	1	IVNT	Neale-B_UKBB_EUR_2017
rs1128099	chr19:18307468	chr19:18196658	A	G	Comparative height size at age 10	-	Neale B	UKBB	European	2017	0.0089320000000000007	0.0018420000000000001	1.24e-06	+	332021	0	332021	1	-	Neale-B_UKBB_EUR_2017
rs1128099	chr19:18307468	chr19:18196658	A	G	Leg fat mass left	-	Neale B	UKBB	European	2017	0.01702	0.0021329999999999999	1.45e-15	+	331275	0	331275	1	IVNT	Neale-B_UKBB_EUR_2017
rs1128099	chr19:18307468	chr19:18196658	A	G	Leg fat mass right	-	Neale B	UKBB	European	2017	0.017510000000000001	0.0021570000000000001	4.76e-16	+	331293	0	331293	1	IVNT	Neale-B_UKBB_EUR_2017
rs1128099	chr19:18307468	chr19:18196658	A	G	Leg fat percentage left	-	Neale B	UKBB	European	2017	0.013820000000000001	0.0016869999999999999	2.55e-16	+	331278	0	331278	1	IVNT	Neale-B_UKBB_EUR_2017
rs1128099	chr19:18307468	chr19:18196658	A	G	Leg fat percentage right	-	Neale B	UKBB	European	2017	0.014619999999999999	0.001709	1.17e-17	+	331296	0	331296	1	IVNT	Neale-B_UKBB_EUR_2017
rs1128099	chr19:18307468	chr19:18196658	A	G	Qualifications: college or university degree	EFO_0004784	Neale B	UKBB	European	2017	-0.0070780000000000001	0.0012650000000000001	2.2e-08	-	334070	106305	227765	1	risk diff	Neale-B_UKBB_EUR_2017
rs1128099	chr19:18307468	chr19:18196658	A	G	Time spent watching television	-	Neale B	UKBB	European	2017	0.0094289999999999999	0.0020760000000000002	5.59e-06	+	319740	0	319740	1	-	Neale-B_UKBB_EUR_2017
rs1128099	chr19:18307468	chr19:18196658	A	G	Trunk fat mass	EFO_0005409	Neale B	UKBB	European	2017	0.022859999999999998	0.0027169999999999998	3.93e-17	+	331093	0	331093	1	IVNT	Neale-B_UKBB_EUR_2017
rs1128099	chr19:18307468	chr19:18196658	A	G	Trunk fat percentage	-	Neale B	UKBB	European	2017	0.021700000000000001	0.00248	2.11e-18	+	331113	0	331113	1	IVNT	Neale-B_UKBB_EUR_2017
rs1128099	chr19:18307468	chr19:18196658	A	G	Usual walking pace	EFO_0008002	Neale B	UKBB	European	2017	-0.0085319999999999997	0.0016479999999999999	2.27e-07	-	335349	0	335349	1	-	Neale-B_UKBB_EUR_2017
rs1128099	chr19:18307468	chr19:18196658	A	G	Waist circumference	EFO_0004342	Neale B	UKBB	European	2017	0.018960000000000001	0.0023890000000000001	2.13e-15	+	336639	0	336639	1	IVNT	Neale-B_UKBB_EUR_2017
rs1128099	chr19:18307468	chr19:18196658	A	G	Weight	EFO_0004338	Neale B	UKBB	European	2017	0.01486	0.0023570000000000002	2.94e-10	+	336227	0	336227	1	IVNT	Neale-B_UKBB_EUR_2017
rs1128099	chr19:18307468	chr19:18196658	A	G	Whole body fat mass	-	Neale B	UKBB	European	2017	0.021700000000000001	0.0026319999999999998	1.69e-16	+	330762	0	330762	1	IVNT	Neale-B_UKBB_EUR_2017
rs11633707	chr15:69617688	chr15:69325349	A	G	Fed-up feelings	EFO_0009588	Neale B	UKBB	European	2017	-0.00564	0.001255	7.02e-06	-	330549	134124	196425	1	risk diff	Neale-B_UKBB_EUR_2017
rs11756802	chr6:7170084	chr6:7169851	A	T	White blood cell count	EFO_0004586	Astle W	27863252	European	2016	-0.040710000000000003	0.0086070000000000001	2.25e-06	-	173480	0	173480	2	IVNT	Astle-W_Blood-Cell-Traits_EUR_2016
rs11772895	chr7:143081942	chr7:143384849	C	G	Basophil count	EFO_0004586	Astle W	27863252	European	2016	0.023109999999999999	0.0039100000000000003	3.41e-09	+	173480	0	173480	2	IVNT	Astle-W_Blood-Cell-Traits_EUR_2016
rs11772895	chr7:143081942	chr7:143384849	C	G	Basophil percentage of granulocytes	EFO_0004586	Astle W	27863252	European	2016	0.021659999999999999	0.0039150000000000001	3.17e-08	+	173480	0	173480	2	IVNT	Astle-W_Blood-Cell-Traits_EUR_2016
rs11772895	chr7:143081942	chr7:143384849	C	G	Basophil percentage of white cells	EFO_0004586	Astle W	27863252	European	2016	0.022290000000000001	0.0038800000000000002	9.28e-09	+	173480	0	173480	2	IVNT	Astle-W_Blood-Cell-Traits_EUR_2016
rs11772895	chr7:143081942	chr7:143384849	C	G	Monocyte count	EFO_0004586	Astle W	27863252	European	2016	0.018489999999999999	0.0039919999999999999	3.63e-06	+	173480	0	173480	2	IVNT	Astle-W_Blood-Cell-Traits_EUR_2016
rs11772895	chr7:143081942	chr7:143384849	C	G	White blood cell count basophil	EFO_0005090	Astle W	27863252	European	2016	0.023109999999999999	0.0038960000000000002	3e-09	+	-	-	-	-	unit increase	NHGRI-EBI_GWAS_Catalog
rs118013485	chr19:33726577	chr19:33235671	A	G	Eosinophil count	EFO_0004586	Astle W	27863252	European	2016	-0.035950000000000003	0.0072709999999999997	7.62e-07	-	173480	0	173480	2	IVNT	Astle-W_Blood-Cell-Traits_EUR_2016
rs118013485	chr19:33726577	chr19:33235671	A	G	Eosinophil percentage of granulocytes	EFO_0004586	Astle W	27863252	European	2016	-0.037170000000000002	0.0072919999999999999	3.44e-07	-	173480	0	173480	2	IVNT	Astle-W_Blood-Cell-Traits_EUR_2016
rs118013485	chr19:33726577	chr19:33235671	A	G	Eosinophil percentage of white cells	EFO_0004586	Astle W	27863252	European	2016	-0.038760000000000003	0.0072610000000000001	9.4e-08	-	173480	0	173480	2	IVNT	Astle-W_Blood-Cell-Traits_EUR_2016
rs118013485	chr19:33726577	chr19:33235671	A	G	Allergic disease	EFO_0003785	Ferreira M	29083406	European	2017	-0.091200000000000003	0.0123	1e-13	-	360838	180129	180709	13	log OR	Ferreira-M_Allergic-Disease_EUR_2017
rs118013485	chr19:33726577	chr19:33235671	A	G	Asthma	EFO_0000270	Neale B	UKBB	European	2017	-0.01525	0.0015900000000000001	8.47e-22	-	336782	38791	297991	1	risk diff	Neale-B_UKBB_EUR_2017
rs118013485	chr19:33726577	chr19:33235671	A	G	Doctor diagnosed hayfever or allergic rhinitis	EFO_0005854	Neale B	UKBB	European	2017	-0.020049999999999998	0.004189	1.7e-06	-	83529	18934	64595	1	risk diff	Neale-B_UKBB_EUR_2017
rs118013485	chr19:33726577	chr19:33235671	A	G	Hayfever, allergic rhinitis or eczema	EFO_0003956;EFO_0005854;EFO_0000274	Neale B	UKBB	European	2017	-0.01746	0.002098	8.73e-17	-	336782	77891	258891	1	risk diff	Neale-B_UKBB_EUR_2017
rs118013485	chr19:33726577	chr19:33235671	A	G	No blood clot, bronchitis, emphysema, asthma, rhinitis, eczema or allergy diagnosed by doctor	-	Neale B	UKBB	European	2017	0.024899999999999999	0.0023240000000000001	8.94e-27	+	336782	228530	108252	1	risk diff	Neale-B_UKBB_EUR_2017
rs118013485	chr19:33726577	chr19:33235671	A	G	Self-reported asthma	EFO_0000270	Neale B	UKBB	European	2017	-0.014829999999999999	0.001593	1.29e-20	-	337159	39049	298110	1	risk diff	Neale-B_UKBB_EUR_2017
rs118013485	chr19:33726577	chr19:33235671	A	G	Self-reported hayfever or allergic rhinitis	EFO_0005854	Neale B	UKBB	European	2017	-0.0054219999999999997	0.001157	2.79e-06	-	337159	19320	317839	1	risk diff	Neale-B_UKBB_EUR_2017
rs118013485	chr19:33726577	chr19:33235671	A	G	Treatment with ventolin 100micrograms inhaler	EFO_0007056	Neale B	UKBB	European	2017	-0.0057109999999999999	0.00083279999999999997	6.99e-12	-	337159	9712	327447	1	risk diff	Neale-B_UKBB_EUR_2017
rs118013485	chr19:33726577	chr19:33235671	A	G	Wheeze or whistling in the chest in last year	EFO_0009715	Neale B	UKBB	European	2017	-0.012019999999999999	0.0020330000000000001	3.35e-09	-	331257	68531	262726	1	risk diff	Neale-B_UKBB_EUR_2017
rs1186222	chr7:75247329	chr7:75618011	C	T	Basophil count	EFO_0004586	Astle W	27863252	European	2016	0.025940000000000001	0.003565	3.47e-13	+	173480	0	173480	2	IVNT	Astle-W_Blood-Cell-Traits_EUR_2016
rs1186222	chr7:75247329	chr7:75618011	C	T	Basophil percentage of granulocytes	EFO_0004586	Astle W	27863252	European	2016	0.024039999999999999	0.0035690000000000001	1.62e-11	+	173480	0	173480	2	IVNT	Astle-W_Blood-Cell-Traits_EUR_2016
rs1186222	chr7:75247329	chr7:75618011	C	T	Basophil percentage of white cells	EFO_0004586	Astle W	27863252	European	2016	0.025139999999999999	0.0035379999999999999	1.19e-12	+	173480	0	173480	2	IVNT	Astle-W_Blood-Cell-Traits_EUR_2016
rs1186222	chr7:75247329	chr7:75618011	C	T	Basophil percentage of granulocytes	EFO_0007995	Astle W	27863252	European	2016	-0.024039999999999999	0.0035850000000000001	2e-11	-	-	-	-	-	unit decrease	NHGRI-EBI_GWAS_Catalog
rs1186222	chr7:75247329	chr7:75618011	C	T	Basophil percentage of white cells	EFO_0007992	Astle W	27863252	European	2016	-0.025139999999999999	0.0035260000000000001	1e-12	-	-	-	-	-	unit decrease	NHGRI-EBI_GWAS_Catalog
rs1186222	chr7:75247329	chr7:75618011	C	T	White blood cell count basophil	EFO_0005090	Astle W	27863252	European	2016	-0.025940000000000001	0.003555	3e-13	-	-	-	-	-	unit decrease	NHGRI-EBI_GWAS_Catalog
rs12075	chr1:159175354	chr1:159205564	A	G	Basophil count	EFO_0004586	Astle W	27863252	European	2016	0.034689999999999999	0.0035330000000000001	9.14e-23	+	173480	0	173480	2	IVNT	Astle-W_Blood-Cell-Traits_EUR_2016
rs12075	chr1:159175354	chr1:159205564	A	G	Basophil percentage of granulocytes	EFO_0004586	Astle W	27863252	European	2016	0.026089999999999999	0.0035370000000000002	1.62e-13	+	173480	0	173480	2	IVNT	Astle-W_Blood-Cell-Traits_EUR_2016
rs12075	chr1:159175354	chr1:159205564	A	G	Basophil percentage of white cells	EFO_0004586	Astle W	27863252	European	2016	0.02827	0.003506	7.43e-16	+	173480	0	173480	2	IVNT	Astle-W_Blood-Cell-Traits_EUR_2016
rs12075	chr1:159175354	chr1:159205564	A	G	Granulocyte count	EFO_0004586	Astle W	27863252	European	2016	0.01866	0.0036240000000000001	2.64e-07	+	173480	0	173480	2	IVNT	Astle-W_Blood-Cell-Traits_EUR_2016
rs12075	chr1:159175354	chr1:159205564	A	G	Monocyte count	EFO_0004586	Astle W	27863252	European	2016	0.033439999999999998	0.0036050000000000001	1.77e-20	+	173480	0	173480	2	IVNT	Astle-W_Blood-Cell-Traits_EUR_2016
rs12075	chr1:159175354	chr1:159205564	A	G	Monocyte percentage of white cells	EFO_0004586	Astle W	27863252	European	2016	0.020199999999999999	0.0035959999999999998	1.93e-08	+	173480	0	173480	2	IVNT	Astle-W_Blood-Cell-Traits_EUR_2016
rs12075	chr1:159175354	chr1:159205564	A	G	Myeloid white cell count	EFO_0004586	Astle W	27863252	European	2016	0.021999999999999999	0.0036340000000000001	1.42e-09	+	173480	0	173480	2	IVNT	Astle-W_Blood-Cell-Traits_EUR_2016
rs12075	chr1:159175354	chr1:159205564	A	G	Neutrophil count	EFO_0004586	Astle W	27863252	European	2016	0.01796	0.0036150000000000002	6.78e-07	+	173480	0	173480	2	IVNT	Astle-W_Blood-Cell-Traits_EUR_2016
rs12075	chr1:159175354	chr1:159205564	A	G	Sum basophil neutrophil counts	EFO_0004586	Astle W	27863252	European	2016	0.018069999999999999	0.0036210000000000001	6.01e-07	+	173480	0	173480	2	IVNT	Astle-W_Blood-Cell-Traits_EUR_2016
rs12075	chr1:159175354	chr1:159205564	A	G	Sum eosinophil basophil counts	EFO_0004586	Astle W	27863252	European	2016	0.019449999999999999	0.003604	6.81e-08	+	173480	0	173480	2	IVNT	Astle-W_Blood-Cell-Traits_EUR_2016
rs12075	chr1:159175354	chr1:159205564	A	G	Sum neutrophil eosinophil counts	EFO_0004586	Astle W	27863252	European	2016	0.018599999999999998	0.0036180000000000001	2.73e-07	+	173480	0	173480	2	IVNT	Astle-W_Blood-Cell-Traits_EUR_2016
rs12075	chr1:159175354	chr1:159205564	A	G	White blood cell count	EFO_0004586	Astle W	27863252	European	2016	0.020299999999999999	0.0036180000000000001	2.01e-08	+	173480	0	173480	2	IVNT	Astle-W_Blood-Cell-Traits_EUR_2016
rs12075	chr1:159175354	chr1:159205564	A	G	Duffy system Fya antigen	-	Ekstrom	22611595	European	2012	NA	NA	1.3e-29	NA	2203	-	-	-	-	GRASP
rs12075	chr1:159175354	chr1:159205564	A	G	Fasting serum MCP 1 pgmL in children	-	Comuzzie AG	23251661	Hispanic	2012	NA	NA	1.31e-21	NA	815	-	-	-	-	GRASP
rs12075	chr1:159175354	chr1:159205564	A	G	Monocyte chemoattractant protein 1	NCIT_C1393;NCIT_C20909	Naitza S	22291609	European	2012	NA	NA	7.43e-102	NA	4694	-	-	-	-	GRASP
rs12075	chr1:159175354	chr1:159205564	A	G	Monocyte chemoattractant protein 1 in obese children	NCIT_C1393;GO_0031727	Voruganti VS	23017229	Hispanic	2012	NA	NA	1.3e-21	NA	815	-	-	-	-	GRASP
rs12075	chr1:159175354	chr1:159205564	A	G	Monocyte count	EFO_0005091	Reiner AP	21738479	Mixed	2011	NA	NA	1.14e-09	NA	16388	-	-	-	-	GRASP
rs12075	chr1:159175354	chr1:159205564	A	G	White blood cell count	EFO_0004308	Crosslin DR	22037903	Mixed	2011	NA	NA	4.92e-24	NA	27846	-	-	-	-	GRASP
rs12075	chr1:159175354	chr1:159205564	A	G	Basophil percentage of granulocytes	EFO_0007995	Astle W	27863252	European	2016	0.026089999999999999	0.0035500000000000002	2e-13	+	-	-	-	-	unit increase	NHGRI-EBI_GWAS_Catalog
rs12075	chr1:159175354	chr1:159205564	A	G	Basophil percentage of white cells	EFO_0007992	Astle W	27863252	European	2016	0.02827	0.003503	7e-16	+	-	-	-	-	unit increase	NHGRI-EBI_GWAS_Catalog
rs12075	chr1:159175354	chr1:159205564	A	G	Educational attainment	EFO_0004784	SSGAC	25201988	European	2014	0.021999999999999999	0.0044970000000000001	1e-06	+	-	-	-	-	unit decrease	NHGRI-EBI_GWAS_Catalog
rs12075	chr1:159175354	chr1:159205564	A	G	Eotaxin levels	EFO_0008122	Ahola-Olli A	27989323	European	2017	-0.1671	0.015610000000000001	1e-26	-	-	-	-	-	SD increase	NHGRI-EBI_GWAS_Catalog
rs12075	chr1:159175354	chr1:159205564	A	G	Growth regulated protein alpha levels	EFO_0008146	Ahola-Olli A	27989323	European	2017	-0.37509999999999999	0.02385	1e-55	-	-	-	-	-	SD increase	NHGRI-EBI_GWAS_Catalog
rs12075	chr1:159175354	chr1:159205564	A	G	Inflammatory biomarkers	EFO_0004810	Naitza S	22291609	European	2012	NA	NA	4e-51	NA	-	-	-	-	-	NHGRI-EBI_GWAS_Catalog
rs12075	chr1:159175354	chr1:159205564	A	G	Interleukin 8 levels	EFO_0004811	Ahola-Olli A	27989323	European	2017	-0.12	0.02367	4e-07	-	-	-	-	-	SD increase	NHGRI-EBI_GWAS_Catalog
rs12075	chr1:159175354	chr1:159205564	A	G	Monocyte chemoattractant protein 1	-	Voruganti VS	23017229	Hispanic	2012	NA	NA	1e-21	NA	-	-	-	-	-	NHGRI-EBI_GWAS_Catalog
rs12075	chr1:159175354	chr1:159205564	A	G	Monocyte chemoattractant protein 1 levels	EFO_0004749	Ahola-Olli A	27989323	European	2017	-0.2185	0.015570000000000001	1e-44	-	-	-	-	-	SD increase	NHGRI-EBI_GWAS_Catalog
rs12075	chr1:159175354	chr1:159205564	A	G	Monocyte count	EFO_0005091	Astle W	27863252	European	2016	0.033439999999999998	0.0036099999999999999	2e-20	+	-	-	-	-	unit increase	NHGRI-EBI_GWAS_Catalog
rs12075	chr1:159175354	chr1:159205564	A	G	Myeloid white cell count	EFO_0007988	Astle W	27863252	European	2016	0.021999999999999999	0.0035999999999999999	1e-09	+	-	-	-	-	unit increase	NHGRI-EBI_GWAS_Catalog
rs12075	chr1:159175354	chr1:159205564	A	G	Obesity related traits	EFO_0004502	Comuzzie AG	23251661	Hispanic	2012	0.10000000000000001	0.01044	1e-21	+	-	-	-	-	pg/mL increase	NHGRI-EBI_GWAS_Catalog
rs12075	chr1:159175354	chr1:159205564	A	G	White blood cell count	EFO_0004308	Crosslin DR	22037903	Mixed	2011	-1.27	0.12559999999999999	5e-24	-	-	-	-	-	K/ul increase	NHGRI-EBI_GWAS_Catalog
rs12075	chr1:159175354	chr1:159205564	A	G	White blood cell count basophil	EFO_0005090	Astle W	27863252	European	2016	0.034689999999999999	0.003532	9e-23	+	-	-	-	-	unit increase	NHGRI-EBI_GWAS_Catalog
rs12075	chr1:159175354	chr1:159205564	A	G	Chemokine ccl2	-	Naitza S	22291609	European	2012	NA	NA	4e-51	NA	-	-	-	-	-	dbGaP
rs12075	chr1:159175354	chr1:159205564	A	G	Leukocyte count	EFO_0004308	Crosslin DR	22037903	Mixed	2011	NA	NA	5e-24	NA	-	-	-	-	-	dbGaP
rs12123922	chr1:205140436	chr1:205171308	A	G	Basophil count	EFO_0004586	Astle W	27863252	European	2016	-0.026519999999999998	0.0035079999999999998	3.99e-14	-	173480	0	173480	2	IVNT	Astle-W_Blood-Cell-Traits_EUR_2016
rs12123922	chr1:205140436	chr1:205171308	A	G	Basophil percentage of granulocytes	EFO_0004586	Astle W	27863252	European	2016	-0.02358	0.0035119999999999999	1.89e-11	-	173480	0	173480	2	IVNT	Astle-W_Blood-Cell-Traits_EUR_2016
rs12123922	chr1:205140436	chr1:205171308	A	G	Basophil percentage of white cells	EFO_0004586	Astle W	27863252	European	2016	-0.026980000000000001	0.0034810000000000002	9.04e-15	-	173480	0	173480	2	IVNT	Astle-W_Blood-Cell-Traits_EUR_2016
rs12123922	chr1:205140436	chr1:205171308	A	G	High light scatter percentage of red cells	EFO_0004586	Astle W	27863252	European	2016	-0.028289999999999999	0.0035920000000000001	3.37e-15	-	173480	0	173480	2	IVNT	Astle-W_Blood-Cell-Traits_EUR_2016
rs12123922	chr1:205140436	chr1:205171308	A	G	High light scatter reticulocyte count	EFO_0004586	Astle W	27863252	European	2016	-0.03202	0.0035920000000000001	4.95e-19	-	173480	0	173480	2	IVNT	Astle-W_Blood-Cell-Traits_EUR_2016
rs12123922	chr1:205140436	chr1:205171308	A	G	Immature fraction of reticulocytes	EFO_0004586	Astle W	27863252	European	2016	-0.032899999999999999	0.0035590000000000001	2.37e-20	-	173480	0	173480	2	IVNT	Astle-W_Blood-Cell-Traits_EUR_2016
rs12123922	chr1:205140436	chr1:205171308	A	G	Mean corpuscular hemoglobin	EFO_0004586	Astle W	27863252	European	2016	0.041329999999999999	0.0035479999999999999	2.3e-31	+	173480	0	173480	2	IVNT	Astle-W_Blood-Cell-Traits_EUR_2016
rs12123922	chr1:205140436	chr1:205171308	A	G	Mean corpuscular hemoglobin concentration	EFO_0004586	Astle W	27863252	European	2016	0.030759999999999999	0.0034710000000000001	7.93e-19	+	173480	0	173480	2	IVNT	Astle-W_Blood-Cell-Traits_EUR_2016
rs12123922	chr1:205140436	chr1:205171308	A	G	Mean corpuscular volume	EFO_0004586	Astle W	27863252	European	2016	0.031109999999999999	0.0035360000000000001	1.39e-18	+	173480	0	173480	2	IVNT	Astle-W_Blood-Cell-Traits_EUR_2016
rs12123922	chr1:205140436	chr1:205171308	A	G	Mean platelet volume	EFO_0004586	Astle W	27863252	European	2016	-0.095000000000000001	0.0036159999999999999	3.73e-152	-	173480	0	173480	2	IVNT	Astle-W_Blood-Cell-Traits_EUR_2016
rs12123922	chr1:205140436	chr1:205171308	A	G	Platelet count	EFO_0004586	Astle W	27863252	European	2016	0.034880000000000001	0.0036489999999999999	1.19e-21	+	173480	0	173480	2	IVNT	Astle-W_Blood-Cell-Traits_EUR_2016
rs12123922	chr1:205140436	chr1:205171308	A	G	Red blood cell count	EFO_0004586	Astle W	27863252	European	2016	-0.024299999999999999	0.0035639999999999999	9.25e-12	-	173480	0	173480	2	IVNT	Astle-W_Blood-Cell-Traits_EUR_2016
rs12123922	chr1:205140436	chr1:205171308	A	G	Red cell distribution width	EFO_0004586	Astle W	27863252	European	2016	-0.01626	0.0035469999999999998	4.56e-06	-	173480	0	173480	2	IVNT	Astle-W_Blood-Cell-Traits_EUR_2016
rs12123922	chr1:205140436	chr1:205171308	A	G	Reticulocyte count	EFO_0004586	Astle W	27863252	European	2016	-0.023380000000000001	0.0035969999999999999	8.03e-11	-	173480	0	173480	2	IVNT	Astle-W_Blood-Cell-Traits_EUR_2016
rs12123922	chr1:205140436	chr1:205171308	A	G	Reticulocyte fraction of red cells	EFO_0004586	Astle W	27863252	European	2016	-0.018079999999999999	0.0035959999999999998	4.97e-07	-	173480	0	173480	2	IVNT	Astle-W_Blood-Cell-Traits_EUR_2016
rs12143614	chr1:150932696	chr1:150960220	A	T	Basophil percentage of granulocytes	EFO_0004586	Astle W	27863252	European	2016	-0.02647	0.0054380000000000001	1.13e-06	-	173480	0	173480	2	IVNT	Astle-W_Blood-Cell-Traits_EUR_2016
rs12143614	chr1:150932696	chr1:150960220	A	T	Eosinophil count	EFO_0004586	Astle W	27863252	European	2016	-0.028719999999999999	0.0055319999999999996	2.09e-07	-	173480	0	173480	2	IVNT	Astle-W_Blood-Cell-Traits_EUR_2016
rs12143614	chr1:150932696	chr1:150960220	A	T	Eosinophil percentage of granulocytes	EFO_0004586	Astle W	27863252	European	2016	-0.030300000000000001	0.0055539999999999999	4.9e-08	-	173480	0	173480	2	IVNT	Astle-W_Blood-Cell-Traits_EUR_2016
rs12143614	chr1:150932696	chr1:150960220	A	T	Eosinophil percentage of white cells	EFO_0004586	Astle W	27863252	European	2016	-0.027320000000000001	0.0055269999999999998	7.7e-07	-	173480	0	173480	2	IVNT	Astle-W_Blood-Cell-Traits_EUR_2016
rs12143614	chr1:150932696	chr1:150960220	A	T	Granulocyte percentage of myeloid white cells	EFO_0004586	Astle W	27863252	European	2016	0.061850000000000002	0.0055430000000000002	6.65e-29	+	173480	0	173480	2	IVNT	Astle-W_Blood-Cell-Traits_EUR_2016
rs12143614	chr1:150932696	chr1:150960220	A	T	Monocyte count	EFO_0004586	Astle W	27863252	European	2016	-0.061949999999999998	0.0055399999999999998	5.03e-29	-	173480	0	173480	2	IVNT	Astle-W_Blood-Cell-Traits_EUR_2016
rs12143614	chr1:150932696	chr1:150960220	A	T	Monocyte percentage of white cells	EFO_0004586	Astle W	27863252	European	2016	-0.065129999999999993	0.0055250000000000004	4.51e-32	-	173480	0	173480	2	IVNT	Astle-W_Blood-Cell-Traits_EUR_2016
rs12143614	chr1:150932696	chr1:150960220	A	T	Neutrophil percentage of granulocytes	EFO_0004586	Astle W	27863252	European	2016	0.033279999999999997	0.005555	2.08e-09	+	173480	0	173480	2	IVNT	Astle-W_Blood-Cell-Traits_EUR_2016
rs12143614	chr1:150932696	chr1:150960220	A	T	Neutrophil percentage of white cells	EFO_0004586	Astle W	27863252	European	2016	0.030779999999999998	0.005535	2.68e-08	+	173480	0	173480	2	IVNT	Astle-W_Blood-Cell-Traits_EUR_2016
rs12143614	chr1:150932696	chr1:150960220	A	T	Sum eosinophil basophil counts	EFO_0004586	Astle W	27863252	European	2016	-0.030020000000000002	0.0055399999999999998	6e-08	-	173480	0	173480	2	IVNT	Astle-W_Blood-Cell-Traits_EUR_2016
rs12143614	chr1:150932696	chr1:150960220	A	T	Impedance of arm left	-	Neale B	UKBB	European	2017	0.01371	0.002663	2.61e-07	+	331292	0	331292	1	IVNT	Neale-B_UKBB_EUR_2017
rs12143614	chr1:150932696	chr1:150960220	A	T	Impedance of arm right	-	Neale B	UKBB	European	2017	0.01401	0.0026519999999999998	1.28e-07	+	331279	0	331279	1	IVNT	Neale-B_UKBB_EUR_2017
rs12143614	chr1:150932696	chr1:150960220	A	T	Impedance of whole body	-	Neale B	UKBB	European	2017	0.01469	0.002875	3.23e-07	+	331284	0	331284	1	IVNT	Neale-B_UKBB_EUR_2017
rs12143614	chr1:150932696	chr1:150960220	A	T	Coronary artery disease	EFO_0000378;EFO_0001645	van der Harst P	29212778	Mixed	2018	0.055879999999999999	0.01106	4.4e-07	+	296525	34541	261984	1	log OR	van-der-Harst-P_CAD-UKBB_Mixed_2018
rs12143614	chr1:150932696	chr1:150960220	A	T	Coronary artery disease	EFO_0000378;EFO_0001645	van der Harst P	29212778	Mixed	2018	0.057000000000000002	0.0094000000000000004	1.29e-09	+	547261	122733	424528	2	log OR	van-der-Harst-P_CAD_Mixed_2018
rs12376511	chr9:22142756	chr9:22142757	C	T	Basophil count	EFO_0004586	Astle W	27863252	European	2016	-0.022419999999999999	0.004738	2.22e-06	-	173480	0	173480	2	IVNT	Astle-W_Blood-Cell-Traits_EUR_2016
rs12376511	chr9:22142756	chr9:22142757	C	T	Granulocyte percentage of myeloid white cells	EFO_0004586	Astle W	27863252	European	2016	0.029839999999999998	0.0048349999999999999	6.78e-10	+	173480	0	173480	2	IVNT	Astle-W_Blood-Cell-Traits_EUR_2016
rs12376511	chr9:22142756	chr9:22142757	C	T	Lymphocyte count	EFO_0004586	Astle W	27863252	European	2016	-0.048219999999999999	0.0048739999999999999	4.51e-23	-	173480	0	173480	2	IVNT	Astle-W_Blood-Cell-Traits_EUR_2016
rs12376511	chr9:22142756	chr9:22142757	C	T	Lymphocyte percentage of white cells	EFO_0004586	Astle W	27863252	European	2016	-0.024850000000000001	0.004823	2.58e-07	-	173480	0	173480	2	IVNT	Astle-W_Blood-Cell-Traits_EUR_2016
rs12376511	chr9:22142756	chr9:22142757	C	T	Monocyte count	EFO_0004586	Astle W	27863252	European	2016	-0.04487	0.0048329999999999996	1.63e-20	-	173480	0	173480	2	IVNT	Astle-W_Blood-Cell-Traits_EUR_2016
rs12376511	chr9:22142756	chr9:22142757	C	T	Monocyte percentage of white cells	EFO_0004586	Astle W	27863252	European	2016	-0.024109999999999999	0.0048199999999999996	5.71e-07	-	173480	0	173480	2	IVNT	Astle-W_Blood-Cell-Traits_EUR_2016
rs12376511	chr9:22142756	chr9:22142757	C	T	Neutrophil percentage of white cells	EFO_0004586	Astle W	27863252	European	2016	0.028819999999999998	0.0048310000000000002	2.45e-09	+	173480	0	173480	2	IVNT	Astle-W_Blood-Cell-Traits_EUR_2016
rs12376511	chr9:22142756	chr9:22142757	C	T	Platelet count	EFO_0004586	Astle W	27863252	European	2016	-0.057360000000000001	0.0049329999999999999	3e-31	-	173480	0	173480	2	IVNT	Astle-W_Blood-Cell-Traits_EUR_2016
rs12376511	chr9:22142756	chr9:22142757	C	T	Plateletcrit	EFO_0004586	Astle W	27863252	European	2016	-0.062350000000000003	0.0049490000000000003	2.14e-36	-	173480	0	173480	2	IVNT	Astle-W_Blood-Cell-Traits_EUR_2016
rs12376511	chr9:22142756	chr9:22142757	C	T	Red cell distribution width	EFO_0004586	Astle W	27863252	European	2016	-0.023040000000000001	0.0047939999999999997	1.53e-06	-	173480	0	173480	2	IVNT	Astle-W_Blood-Cell-Traits_EUR_2016
rs12376511	chr9:22142756	chr9:22142757	C	T	White blood cell count	EFO_0004586	Astle W	27863252	European	2016	-0.032030000000000003	0.0048529999999999997	4.16e-11	-	173480	0	173480	2	IVNT	Astle-W_Blood-Cell-Traits_EUR_2016
rs12376511	chr9:22142756	chr9:22142757	C	T	Height	EFO_0004339	Neale B	UKBB	European	2017	-0.013950000000000001	0.0023549999999999999	3.14e-09	-	336474	0	336474	1	IVNT	Neale-B_UKBB_EUR_2017
rs12376511	chr9:22142756	chr9:22142757	C	T	Sitting height	EFO_0004339	Neale B	UKBB	European	2017	-0.01332	0.002562	2.02e-07	-	336172	0	336172	1	IVNT	Neale-B_UKBB_EUR_2017
rs12376511	chr9:22142756	chr9:22142757	C	T	Trunk fat-free mass	-	Neale B	UKBB	European	2017	-0.01034	0.002088	7.4e-07	-	331030	0	331030	1	IVNT	Neale-B_UKBB_EUR_2017
rs12376511	chr9:22142756	chr9:22142757	C	T	Trunk predicted mass	-	Neale B	UKBB	European	2017	-0.010160000000000001	0.002081	1.04e-06	-	330995	0	330995	1	IVNT	Neale-B_UKBB_EUR_2017
rs12376511	chr9:22142756	chr9:22142757	C	T	Whole body fat-free mass	-	Neale B	UKBB	European	2017	-0.0094900000000000002	0.0020960000000000002	5.99e-06	-	331291	0	331291	1	IVNT	Neale-B_UKBB_EUR_2017
rs12376511	chr9:22142756	chr9:22142757	C	T	Whole body water mass	-	Neale B	UKBB	European	2017	-0.009384	0.0020999999999999999	7.85e-06	-	331315	0	331315	1	IVNT	Neale-B_UKBB_EUR_2017
rs12443468	chr15:81888088	chr15:81595747	A	G	Basophil count	EFO_0004586	Astle W	27863252	European	2016	-0.020080000000000001	0.0041900000000000001	1.64e-06	-	173480	0	173480	2	IVNT	Astle-W_Blood-Cell-Traits_EUR_2016
rs12443468	chr15:81888088	chr15:81595747	A	G	Red blood cell count	EFO_0004586	Astle W	27863252	European	2016	-0.018929999999999999	0.0042589999999999998	8.78e-06	-	173480	0	173480	2	IVNT	Astle-W_Blood-Cell-Traits_EUR_2016
rs12447180	chr16:88517722	chr16:88451314	C	T	Basophil count	EFO_0004586	Astle W	27863252	European	2016	0.032469999999999999	0.003748	4.57e-18	+	173480	0	173480	2	IVNT	Astle-W_Blood-Cell-Traits_EUR_2016
rs12447180	chr16:88517722	chr16:88451314	C	T	Basophil percentage of granulocytes	EFO_0004586	Astle W	27863252	European	2016	0.026360000000000001	0.0037529999999999998	2.15e-12	+	173480	0	173480	2	IVNT	Astle-W_Blood-Cell-Traits_EUR_2016
rs12447180	chr16:88517722	chr16:88451314	C	T	Basophil percentage of white cells	EFO_0004586	Astle W	27863252	European	2016	0.02768	0.0037190000000000001	9.92e-14	+	173480	0	173480	2	IVNT	Astle-W_Blood-Cell-Traits_EUR_2016
rs12447180	chr16:88517722	chr16:88451314	C	T	Platelet count	EFO_0004586	Astle W	27863252	European	2016	-0.01916	0.0039060000000000002	9.31e-07	-	173480	0	173480	2	IVNT	Astle-W_Blood-Cell-Traits_EUR_2016
rs12447180	chr16:88517722	chr16:88451314	C	T	Plateletcrit	EFO_0004586	Astle W	27863252	European	2016	-0.022159999999999999	0.0039189999999999997	1.56e-08	-	173480	0	173480	2	IVNT	Astle-W_Blood-Cell-Traits_EUR_2016
rs12447180	chr16:88517722	chr16:88451314	C	T	Basophil percentage of granulocytes	EFO_0007995	Astle W	27863252	European	2016	0.026360000000000001	0.003748	2e-12	+	-	-	-	-	unit increase	NHGRI-EBI_GWAS_Catalog
rs12447180	chr16:88517722	chr16:88451314	C	T	Basophil percentage of white cells	EFO_0007992	Astle W	27863252	European	2016	0.02768	0.0037200000000000002	1e-13	+	-	-	-	-	unit increase	NHGRI-EBI_GWAS_Catalog
rs12447180	chr16:88517722	chr16:88451314	C	T	White blood cell count basophil	EFO_0005090	Astle W	27863252	European	2016	0.032469999999999999	0.0037520000000000001	5e-18	+	-	-	-	-	unit increase	NHGRI-EBI_GWAS_Catalog
rs12453682	chr17:37770005	chr17:39613752	C	T	Granulocyte count	EFO_0004586	Astle W	27863252	European	2016	0.021049999999999999	0.0039379999999999997	9.02e-08	+	173480	0	173480	2	IVNT	Astle-W_Blood-Cell-Traits_EUR_2016
rs12453682	chr17:37770005	chr17:39613752	C	T	Immature fraction of reticulocytes	EFO_0004586	Astle W	27863252	European	2016	-0.020789999999999999	0.0038939999999999999	9.34e-08	-	173480	0	173480	2	IVNT	Astle-W_Blood-Cell-Traits_EUR_2016
rs12453682	chr17:37770005	chr17:39613752	C	T	Mean corpuscular hemoglobin	EFO_0004586	Astle W	27863252	European	2016	-0.024490000000000001	0.0038839999999999999	2.91e-10	-	173480	0	173480	2	IVNT	Astle-W_Blood-Cell-Traits_EUR_2016
rs12453682	chr17:37770005	chr17:39613752	C	T	Mean corpuscular volume	EFO_0004586	Astle W	27863252	European	2016	-0.02554	0.003875	4.33e-11	-	173480	0	173480	2	IVNT	Astle-W_Blood-Cell-Traits_EUR_2016
rs12453682	chr17:37770005	chr17:39613752	C	T	Mean platelet volume	EFO_0004586	Astle W	27863252	European	2016	0.021610000000000001	0.0039690000000000003	5.21e-08	+	173480	0	173480	2	IVNT	Astle-W_Blood-Cell-Traits_EUR_2016
rs12453682	chr17:37770005	chr17:39613752	C	T	Myeloid white cell count	EFO_0004586	Astle W	27863252	European	2016	0.02095	0.0039480000000000001	1.12e-07	+	173480	0	173480	2	IVNT	Astle-W_Blood-Cell-Traits_EUR_2016
rs12453682	chr17:37770005	chr17:39613752	C	T	Neutrophil count	EFO_0004586	Astle W	27863252	European	2016	0.02051	0.0039290000000000002	1.77e-07	+	173480	0	173480	2	IVNT	Astle-W_Blood-Cell-Traits_EUR_2016
rs12453682	chr17:37770005	chr17:39613752	C	T	Red blood cell count	EFO_0004586	Astle W	27863252	European	2016	0.029850000000000002	0.0039029999999999998	2.03e-14	+	173480	0	173480	2	IVNT	Astle-W_Blood-Cell-Traits_EUR_2016
rs12453682	chr17:37770005	chr17:39613752	C	T	Sum basophil neutrophil counts	EFO_0004586	Astle W	27863252	European	2016	0.02085	0.0039350000000000001	1.16e-07	+	173480	0	173480	2	IVNT	Astle-W_Blood-Cell-Traits_EUR_2016
rs12453682	chr17:37770005	chr17:39613752	C	T	Sum neutrophil eosinophil counts	EFO_0004586	Astle W	27863252	European	2016	0.020660000000000001	0.0039319999999999997	1.48e-07	+	173480	0	173480	2	IVNT	Astle-W_Blood-Cell-Traits_EUR_2016
rs12453682	chr17:37770005	chr17:39613752	C	T	White blood cell count	EFO_0004586	Astle W	27863252	European	2016	0.021860000000000001	0.0039319999999999997	2.73e-08	+	173480	0	173480	2	IVNT	Astle-W_Blood-Cell-Traits_EUR_2016
rs12453682	chr17:37770005	chr17:39613752	C	T	log eGFR creatinine in non diabetics	EFO_0005208	CKDGen	26831199	European	2016	0.0066	0.001	5.1e-11	+	118444	0	118444	45	ml/min/1.73m2	CKDGen_eGFRcrea-NDM_EUR_2016
rs12453682	chr17:37770005	chr17:39613752	C	T	log eGFR creatinine	EFO_0005208	CKDGen	26831199	European	2016	0.0064000000000000003	0.00092000000000000003	3.8e-11	+	133795	0	133795	48	ml/min/1.73m2	CKDGen_eGFRcrea_EUR_2016
rs12453682	chr17:37770005	chr17:39613752	C	T	Allergic disease	EFO_0003785	Ferreira M	29083406	European	2017	0.029899999999999999	0.0063	2.09e-06	+	360838	180129	180709	13	log OR	Ferreira-M_Allergic-Disease_EUR_2017
rs12453682	chr17:37770005	chr17:39613752	C	T	Asthma	EFO_0000270	GABRIEL	20860503	European	2010	0.109	0.021360000000000001	3.32e-07	+	26475	10365	16110	24	log OR	GABRIEL_Asthma_EUR_2010
rs12453682	chr17:37770005	chr17:39613752	C	T	Height	EFO_0004339	GIANT	25282103	European	2014	-0.016	0.0032000000000000002	1.5e-06	-	250916	0	250916	79	Z-score	GIANT_Height_EUR_2014
rs12453682	chr17:37770005	chr17:39613752	C	T	Waist circumference adjusted for smoking	EFO_0007789;EFO_0004318	GIANT	28443625	European	2017	-0.0223	0.0050000000000000001	9.26e-06	-	119047	0	119047	68	IVNT	GIANT_Waist-adjusted-Smoking_EUR_2017
rs12453682	chr17:37770005	chr17:39613752	C	T	High density lipoprotein	EFO_0004612	GLGC	24097068	European	2013	-0.0373	0.0051999999999999998	9.86e-12	-	92820	0	92820	60	IVNT	GLGC_HDL_EUR_2013
rs12453682	chr17:37770005	chr17:39613752	C	T	High density lipoprotein	EFO_0004612	GLGC	20686565	Mixed	2010	-0.037400000000000003	0.0053	2.2e-12	-	99900	0	99900	46	Z-score	GLGC_HDL_Mixed_2010
rs12453682	chr17:37770005	chr17:39613752	C	T	Asthma	EFO_0000270	GABRIEL	20860503	European	2010	NA	NA	3.32e-07	NA	26475	-	-	-	-	GRASP
rs12453682	chr17:37770005	chr17:39613752	C	T	HDL cholesterol	NCIT_C61041;NCIT_C105587	GLGC	20686565	Mixed	2010	NA	NA	2.2e-12	NA	100184	-	-	-	-	GRASP
rs12453682	chr17:37770005	chr17:39613752	C	T	Mean corpuscular hemoglobin	EFO_0004527	Astle W	27863252	European	2016	-0.024490000000000001	0.0038869999999999998	3e-10	-	-	-	-	-	unit increase	NHGRI-EBI_GWAS_Catalog
rs12453682	chr17:37770005	chr17:39613752	C	T	Red blood cell count	EFO_0004305	Astle W	27863252	European	2016	-0.029850000000000002	0.0039020000000000001	2e-14	-	-	-	-	-	unit decrease	NHGRI-EBI_GWAS_Catalog
rs12453682	chr17:37770005	chr17:39613752	C	T	Asthma	EFO_0000270	Neale B	UKBB	European	2017	0.0075360000000000002	0.00085070000000000002	8.13e-19	+	336782	38791	297991	1	risk diff	Neale-B_UKBB_EUR_2017
rs12453682	chr17:37770005	chr17:39613752	C	T	Doctor diagnosed asthma	EFO_0000270	Neale B	UKBB	European	2017	0.0096740000000000003	0.001776	5.15e-08	+	83529	10589	72940	1	risk diff	Neale-B_UKBB_EUR_2017
rs12453682	chr17:37770005	chr17:39613752	C	T	Forced expiratory volume in 1-second, predicted percentage	EFO_0004314	Neale B	UKBB	European	2017	-0.027820000000000001	0.004653	2.24e-09	-	110423	0	110423	1	IVNT	Neale-B_UKBB_EUR_2017
rs12453682	chr17:37770005	chr17:39613752	C	T	No blood clot, bronchitis, emphysema, asthma, rhinitis, eczema or allergy diagnosed by doctor	-	Neale B	UKBB	European	2017	-0.0071650000000000004	0.0012440000000000001	8.38e-09	-	336782	228530	108252	1	risk diff	Neale-B_UKBB_EUR_2017
rs12453682	chr17:37770005	chr17:39613752	C	T	Self-reported asthma	EFO_0000270	Neale B	UKBB	European	2017	0.0077400000000000004	0.00085220000000000001	1.07e-19	+	337159	39049	298110	1	risk diff	Neale-B_UKBB_EUR_2017
rs12453682	chr17:37770005	chr17:39613752	C	T	Rheumatoid arthritis	EFO_0000685	Okada Y	24390342	Mixed	2014	-0.067659999999999998	0.01431	3.1e-06	-	80799	19234	61565	22	log OR	Okada-Y_RA_Mixed_2014
rs12453682	chr17:37770005	chr17:39613752	C	T	Asthma	EFO_0000270	TAGC	29273806	European	2018	0.1026	0.013769999999999999	9.56e-14	+	127669	19954	107715	56	log OR	TAGC_Asthma_EUR_2018
rs12453682	chr17:37770005	chr17:39613752	C	T	Asthma	EFO_0000270	TAGC	29273806	Mixed	2018	0.1048	0.012869999999999999	3.74e-16	+	142486	23948	118538	66	log OR	TAGC_Asthma_Mixed_2018
rs12459419	chr19:51728477	chr19:51225221	C	T	Eosinophil count	EFO_0004586	Astle W	27863252	European	2016	0.01746	0.003803	4.42e-06	+	173480	0	173480	2	IVNT	Astle-W_Blood-Cell-Traits_EUR_2016
rs12459419	chr19:51728477	chr19:51225221	C	T	Granulocyte count	EFO_0004586	Astle W	27863252	European	2016	0.017139999999999999	0.0038279999999999998	7.52e-06	+	173480	0	173480	2	IVNT	Astle-W_Blood-Cell-Traits_EUR_2016
rs12459419	chr19:51728477	chr19:51225221	C	T	Lymphocyte count	EFO_0004586	Astle W	27863252	European	2016	0.022069999999999999	0.003836	8.72e-09	+	173480	0	173480	2	IVNT	Astle-W_Blood-Cell-Traits_EUR_2016
rs12459419	chr19:51728477	chr19:51225221	C	T	Monocyte count	EFO_0004586	Astle W	27863252	European	2016	0.018929999999999999	0.0038089999999999999	6.72e-07	+	173480	0	173480	2	IVNT	Astle-W_Blood-Cell-Traits_EUR_2016
rs12459419	chr19:51728477	chr19:51225221	C	T	Myeloid white cell count	EFO_0004586	Astle W	27863252	European	2016	0.01856	0.003839	1.32e-06	+	173480	0	173480	2	IVNT	Astle-W_Blood-Cell-Traits_EUR_2016
rs12459419	chr19:51728477	chr19:51225221	C	T	Platelet count	EFO_0004586	Astle W	27863252	European	2016	0.0224	0.003888	8.38e-09	+	173480	0	173480	2	IVNT	Astle-W_Blood-Cell-Traits_EUR_2016
rs12459419	chr19:51728477	chr19:51225221	C	T	Plateletcrit	EFO_0004586	Astle W	27863252	European	2016	0.025069999999999999	0.003901	1.31e-10	+	173480	0	173480	2	IVNT	Astle-W_Blood-Cell-Traits_EUR_2016
rs12459419	chr19:51728477	chr19:51225221	C	T	Sum eosinophil basophil counts	EFO_0004586	Astle W	27863252	European	2016	0.019009999999999999	0.0038070000000000001	5.95e-07	+	173480	0	173480	2	IVNT	Astle-W_Blood-Cell-Traits_EUR_2016
rs12459419	chr19:51728477	chr19:51225221	C	T	Sum neutrophil eosinophil counts	EFO_0004586	Astle W	27863252	European	2016	0.017229999999999999	0.0038219999999999999	6.56e-06	+	173480	0	173480	2	IVNT	Astle-W_Blood-Cell-Traits_EUR_2016
rs12459419	chr19:51728477	chr19:51225221	C	T	White blood cell count	EFO_0004586	Astle W	27863252	European	2016	0.02435	0.003823	1.9e-10	+	173480	0	173480	2	IVNT	Astle-W_Blood-Cell-Traits_EUR_2016
rs12459419	chr19:51728477	chr19:51225221	C	T	Alzheimers disease	EFO_0000249	IGAP	24162737	European	2013	0.094500000000000001	0.017500000000000002	6.49e-08	+	54162	17008	37154	31	log OR	IGAP_Alzheimers_EUR_2013
rs12459419	chr19:51728477	chr19:51225221	C	T	Blood protein levels	EFO_0008140	Suhre K	28240269	European	2017	-1.133	0.041360000000000001	3e-165	-	-	-	-	-	unit decrease	NHGRI-EBI_GWAS_Catalog
rs12459419	chr19:51728477	chr19:51225221	C	T	Plateletcrit	EFO_0007985	Astle W	27863252	European	2016	-0.025069999999999999	0.0038769999999999998	1e-10	-	-	-	-	-	unit decrease	NHGRI-EBI_GWAS_Catalog
rs12497690	chr3:27795397	chr3:27753906	A	C	Lymphocyte count	EFO_0004586	Astle W	27863252	European	2016	-0.024410000000000001	0.0037320000000000001	6.12e-11	-	173480	0	173480	2	IVNT	Astle-W_Blood-Cell-Traits_EUR_2016
rs12497690	chr3:27795397	chr3:27753906	A	C	Plateletcrit	EFO_0004586	Astle W	27863252	European	2016	-0.017229999999999999	0.0037910000000000001	5.5e-06	-	173480	0	173480	2	IVNT	Astle-W_Blood-Cell-Traits_EUR_2016
rs12497690	chr3:27795397	chr3:27753906	A	C	Sum eosinophil basophil counts	EFO_0004586	Astle W	27863252	European	2016	-0.016990000000000002	0.0037009999999999999	4.42e-06	-	173480	0	173480	2	IVNT	Astle-W_Blood-Cell-Traits_EUR_2016
rs12921873	chr16:87933057	chr16:87899451	C	T	Basophil count	EFO_0004586	Astle W	27863252	European	2016	-0.023599999999999999	0.0043550000000000004	6.02e-08	-	173480	0	173480	2	IVNT	Astle-W_Blood-Cell-Traits_EUR_2016
rs12921873	chr16:87933057	chr16:87899451	C	T	Basophil percentage of granulocytes	EFO_0004586	Astle W	27863252	European	2016	-0.024549999999999999	0.004359	1.78e-08	-	173480	0	173480	2	IVNT	Astle-W_Blood-Cell-Traits_EUR_2016
rs12921873	chr16:87933057	chr16:87899451	C	T	Basophil percentage of white cells	EFO_0004586	Astle W	27863252	European	2016	-0.024129999999999999	0.0043220000000000003	2.37e-08	-	173480	0	173480	2	IVNT	Astle-W_Blood-Cell-Traits_EUR_2016
rs12941811	chr17:38159335	chr17:40003082	C	T	Basophil count	EFO_0004586	Astle W	27863252	European	2016	-0.050659999999999997	0.0035360000000000001	1.49e-46	-	173480	0	173480	2	IVNT	Astle-W_Blood-Cell-Traits_EUR_2016
rs12941811	chr17:38159335	chr17:40003082	C	T	Eosinophil percentage of granulocytes	EFO_0004586	Astle W	27863252	European	2016	0.036729999999999999	0.0036159999999999999	3.08e-24	+	173480	0	173480	2	IVNT	Astle-W_Blood-Cell-Traits_EUR_2016
rs12941811	chr17:38159335	chr17:40003082	C	T	Eosinophil percentage of white cells	EFO_0004586	Astle W	27863252	European	2016	0.02085	0.0035999999999999999	6.98e-09	+	173480	0	173480	2	IVNT	Astle-W_Blood-Cell-Traits_EUR_2016
rs12941811	chr17:38159335	chr17:40003082	C	T	Granulocyte count	EFO_0004586	Astle W	27863252	European	2016	-0.1164	0.003627	8e-226	-	173480	0	173480	2	IVNT	Astle-W_Blood-Cell-Traits_EUR_2016
rs12941811	chr17:38159335	chr17:40003082	C	T	Granulocyte percentage of myeloid white cells	EFO_0004586	Astle W	27863252	European	2016	-0.083239999999999995	0.0036089999999999998	1.04e-117	-	173480	0	173480	2	IVNT	Astle-W_Blood-Cell-Traits_EUR_2016
rs12941811	chr17:38159335	chr17:40003082	C	T	Lymphocyte count	EFO_0004586	Astle W	27863252	European	2016	-0.01653	0.0036389999999999999	5.55e-06	-	173480	0	173480	2	IVNT	Astle-W_Blood-Cell-Traits_EUR_2016
rs12941811	chr17:38159335	chr17:40003082	C	T	Lymphocyte percentage of white cells	EFO_0004586	Astle W	27863252	European	2016	0.075999999999999998	0.0035990000000000002	5.79e-99	+	173480	0	173480	2	IVNT	Astle-W_Blood-Cell-Traits_EUR_2016
rs12941811	chr17:38159335	chr17:40003082	C	T	Monocyte count	EFO_0004586	Astle W	27863252	European	2016	-0.02095	0.0036099999999999999	6.46e-09	-	173480	0	173480	2	IVNT	Astle-W_Blood-Cell-Traits_EUR_2016
rs12941811	chr17:38159335	chr17:40003082	C	T	Monocyte percentage of white cells	EFO_0004586	Astle W	27863252	European	2016	0.063070000000000001	0.0035999999999999999	9.86e-69	+	173480	0	173480	2	IVNT	Astle-W_Blood-Cell-Traits_EUR_2016
rs12941811	chr17:38159335	chr17:40003082	C	T	Myeloid white cell count	EFO_0004586	Astle W	27863252	European	2016	-0.1133	0.0036359999999999999	4.79e-213	-	173480	0	173480	2	IVNT	Astle-W_Blood-Cell-Traits_EUR_2016
rs12941811	chr17:38159335	chr17:40003082	C	T	Neutrophil count	EFO_0004586	Astle W	27863252	European	2016	-0.11559999999999999	0.0036180000000000001	8.02e-224	-	173480	0	173480	2	IVNT	Astle-W_Blood-Cell-Traits_EUR_2016
rs12941811	chr17:38159335	chr17:40003082	C	T	Neutrophil percentage of granulocytes	EFO_0004586	Astle W	27863252	European	2016	-0.034119999999999998	0.003617	3.92e-21	-	173480	0	173480	2	IVNT	Astle-W_Blood-Cell-Traits_EUR_2016
rs12941811	chr17:38159335	chr17:40003082	C	T	Neutrophil percentage of white cells	EFO_0004586	Astle W	27863252	European	2016	-0.085879999999999998	0.0036050000000000001	1.97e-125	-	173480	0	173480	2	IVNT	Astle-W_Blood-Cell-Traits_EUR_2016
rs12941811	chr17:38159335	chr17:40003082	C	T	Sum basophil neutrophil counts	EFO_0004586	Astle W	27863252	European	2016	-0.1166	0.0036240000000000001	6.11e-227	-	173480	0	173480	2	IVNT	Astle-W_Blood-Cell-Traits_EUR_2016
rs12941811	chr17:38159335	chr17:40003082	C	T	Sum eosinophil basophil counts	EFO_0004586	Astle W	27863252	European	2016	-0.02469	0.0036080000000000001	7.79e-12	-	173480	0	173480	2	IVNT	Astle-W_Blood-Cell-Traits_EUR_2016
rs12941811	chr17:38159335	chr17:40003082	C	T	Sum neutrophil eosinophil counts	EFO_0004586	Astle W	27863252	European	2016	-0.11550000000000001	0.0036210000000000001	3.84e-223	-	173480	0	173480	2	IVNT	Astle-W_Blood-Cell-Traits_EUR_2016
rs12941811	chr17:38159335	chr17:40003082	C	T	White blood cell count	EFO_0004586	Astle W	27863252	European	2016	-0.1011	0.0036210000000000001	1.21e-171	-	173480	0	173480	2	IVNT	Astle-W_Blood-Cell-Traits_EUR_2016
rs12941811	chr17:38159335	chr17:40003082	C	T	Allergic disease	EFO_0003785	Ferreira M	29083406	European	2017	-0.0356	0.0057999999999999996	8.78e-10	-	360838	180129	180709	13	log OR	Ferreira-M_Allergic-Disease_EUR_2017
rs12941811	chr17:38159335	chr17:40003082	C	T	Asthma	EFO_0000270	Neale B	UKBB	European	2017	-0.0060470000000000003	0.00078790000000000002	1.66e-14	-	336782	38791	297991	1	risk diff	Neale-B_UKBB_EUR_2017
rs12941811	chr17:38159335	chr17:40003082	C	T	Doctor diagnosed asthma	EFO_0000270	Neale B	UKBB	European	2017	-0.0080490000000000006	0.001652	1.1e-06	-	83529	10589	72940	1	risk diff	Neale-B_UKBB_EUR_2017
rs12941811	chr17:38159335	chr17:40003082	C	T	Hayfever, allergic rhinitis or eczema	EFO_0003956;EFO_0005854;EFO_0000274	Neale B	UKBB	European	2017	-0.00479	0.0010399999999999999	4.07e-06	-	336782	77891	258891	1	risk diff	Neale-B_UKBB_EUR_2017
rs12941811	chr17:38159335	chr17:40003082	C	T	Impedance of arm right	-	Neale B	UKBB	European	2017	-0.0077489999999999998	0.00173	7.49e-06	-	331279	0	331279	1	IVNT	Neale-B_UKBB_EUR_2017
rs12941811	chr17:38159335	chr17:40003082	C	T	No blood clot, bronchitis, emphysema, asthma, rhinitis, eczema or allergy diagnosed by doctor	-	Neale B	UKBB	European	2017	0.0079880000000000003	0.001152	4.11e-12	+	336782	228530	108252	1	risk diff	Neale-B_UKBB_EUR_2017
rs12941811	chr17:38159335	chr17:40003082	C	T	Self-reported asthma	EFO_0000270	Neale B	UKBB	European	2017	-0.0063140000000000002	0.0007894	1.26e-15	-	337159	39049	298110	1	risk diff	Neale-B_UKBB_EUR_2017
rs12941811	chr17:38159335	chr17:40003082	C	T	Wheeze or whistling in the chest in last year	EFO_0009715	Neale B	UKBB	European	2017	-0.0051879999999999999	0.001008	2.62e-07	-	331257	68531	262726	1	risk diff	Neale-B_UKBB_EUR_2017
rs1295927	chr17:57929535	chr17:59852174	G	A	Basophil count	EFO_0004586	Astle W	27863252	European	2016	-0.021309999999999999	0.0035010000000000002	1.15e-09	-	173480	0	173480	2	IVNT	Astle-W_Blood-Cell-Traits_EUR_2016
rs1295927	chr17:57929535	chr17:59852174	G	A	Granulocyte count	EFO_0004586	Astle W	27863252	European	2016	-0.02886	0.0035920000000000001	9.31e-16	-	173480	0	173480	2	IVNT	Astle-W_Blood-Cell-Traits_EUR_2016
rs1295927	chr17:57929535	chr17:59852174	G	A	Hematocrit	EFO_0004586	Astle W	27863252	European	2016	-0.019800000000000002	0.0035349999999999999	2.14e-08	-	173480	0	173480	2	IVNT	Astle-W_Blood-Cell-Traits_EUR_2016
rs1295927	chr17:57929535	chr17:59852174	G	A	Hemoglobin concentration	EFO_0004586	Astle W	27863252	European	2016	-0.019949999999999999	0.0035500000000000002	1.9e-08	-	173480	0	173480	2	IVNT	Astle-W_Blood-Cell-Traits_EUR_2016
rs1295927	chr17:57929535	chr17:59852174	G	A	Lymphocyte count	EFO_0004586	Astle W	27863252	European	2016	-0.02077	0.003604	8.28e-09	-	173480	0	173480	2	IVNT	Astle-W_Blood-Cell-Traits_EUR_2016
rs1295927	chr17:57929535	chr17:59852174	G	A	Monocyte count	EFO_0004586	Astle W	27863252	European	2016	-0.037650000000000003	0.0035750000000000001	6.13e-26	-	173480	0	173480	2	IVNT	Astle-W_Blood-Cell-Traits_EUR_2016
rs1295927	chr17:57929535	chr17:59852174	G	A	Myeloid white cell count	EFO_0004586	Astle W	27863252	European	2016	-0.031919999999999997	0.003601	7.75e-19	-	173480	0	173480	2	IVNT	Astle-W_Blood-Cell-Traits_EUR_2016
rs1295927	chr17:57929535	chr17:59852174	G	A	Neutrophil count	EFO_0004586	Astle W	27863252	European	2016	-0.028129999999999999	0.0035829999999999998	4.13e-15	-	173480	0	173480	2	IVNT	Astle-W_Blood-Cell-Traits_EUR_2016
rs1295927	chr17:57929535	chr17:59852174	G	A	Platelet distribution width	EFO_0004586	Astle W	27863252	European	2016	0.047199999999999999	0.0035980000000000001	2.62e-39	+	173480	0	173480	2	IVNT	Astle-W_Blood-Cell-Traits_EUR_2016
rs1295927	chr17:57929535	chr17:59852174	G	A	Plateletcrit	EFO_0004586	Astle W	27863252	European	2016	-0.018030000000000001	0.0036619999999999999	8.52e-07	-	173480	0	173480	2	IVNT	Astle-W_Blood-Cell-Traits_EUR_2016
rs1295927	chr17:57929535	chr17:59852174	G	A	Red cell distribution width	EFO_0004586	Astle W	27863252	European	2016	0.026550000000000001	0.0035409999999999999	6.47e-14	+	173480	0	173480	2	IVNT	Astle-W_Blood-Cell-Traits_EUR_2016
rs1295927	chr17:57929535	chr17:59852174	G	A	Sum basophil neutrophil counts	EFO_0004586	Astle W	27863252	European	2016	-0.028479999999999998	0.0035890000000000002	2.09e-15	-	173480	0	173480	2	IVNT	Astle-W_Blood-Cell-Traits_EUR_2016
rs1295927	chr17:57929535	chr17:59852174	G	A	Sum neutrophil eosinophil counts	EFO_0004586	Astle W	27863252	European	2016	-0.02852	0.0035869999999999999	1.84e-15	-	173480	0	173480	2	IVNT	Astle-W_Blood-Cell-Traits_EUR_2016
rs1295927	chr17:57929535	chr17:59852174	G	A	White blood cell count	EFO_0004586	Astle W	27863252	European	2016	-0.03424	0.0035869999999999999	1.35e-21	-	173480	0	173480	2	IVNT	Astle-W_Blood-Cell-Traits_EUR_2016
rs1295927	chr17:57929535	chr17:59852174	G	A	Alcohol intake frequency	EFO_0004329	Neale B	UKBB	European	2017	0.017100000000000001	0.003568	1.64e-06	+	336965	0	336965	1	-	Neale-B_UKBB_EUR_2017
rs1295927	chr17:57929535	chr17:59852174	G	A	Impedance of leg right	-	Neale B	UKBB	European	2017	-0.01072	0.0022070000000000002	1.2e-06	-	331301	0	331301	1	IVNT	Neale-B_UKBB_EUR_2017
rs1295927	chr17:57929535	chr17:59852174	G	A	Systolic blood pressure	EFO_0006335	Neale B	UKBB	European	2017	0.0115	0.00247	3.22e-06	+	317754	0	317754	1	IVNT	Neale-B_UKBB_EUR_2017
rs13089722	chr3:128306757	chr3:128587914	A	G	Basophil count	EFO_0004586	Astle W	27863252	European	2016	-0.11799999999999999	0.005653	9.3e-97	-	173480	0	173480	2	IVNT	Astle-W_Blood-Cell-Traits_EUR_2016
rs13089722	chr3:128306757	chr3:128587914	A	G	Basophil percentage of granulocytes	EFO_0004586	Astle W	27863252	European	2016	-0.14219999999999999	0.0056559999999999996	1.92e-139	-	173480	0	173480	2	IVNT	Astle-W_Blood-Cell-Traits_EUR_2016
rs13089722	chr3:128306757	chr3:128587914	A	G	Basophil percentage of white cells	EFO_0004586	Astle W	27863252	European	2016	-0.13930000000000001	0.0056109999999999997	5.06e-136	-	173480	0	173480	2	IVNT	Astle-W_Blood-Cell-Traits_EUR_2016
rs13089722	chr3:128306757	chr3:128587914	A	G	Eosinophil count	EFO_0004586	Astle W	27863252	European	2016	-0.13020000000000001	0.0057609999999999996	3.95e-113	-	173480	0	173480	2	IVNT	Astle-W_Blood-Cell-Traits_EUR_2016
rs13089722	chr3:128306757	chr3:128587914	A	G	Eosinophil percentage of granulocytes	EFO_0004586	Astle W	27863252	European	2016	-0.15129999999999999	0.0057759999999999999	2.91e-151	-	173480	0	173480	2	IVNT	Astle-W_Blood-Cell-Traits_EUR_2016
rs13089722	chr3:128306757	chr3:128587914	A	G	Eosinophil percentage of white cells	EFO_0004586	Astle W	27863252	European	2016	-0.1472	0.0057549999999999997	2.7e-144	-	173480	0	173480	2	IVNT	Astle-W_Blood-Cell-Traits_EUR_2016
rs13089722	chr3:128306757	chr3:128587914	A	G	Granulocyte count	EFO_0004586	Astle W	27863252	European	2016	0.0567	0.0057949999999999998	1.31e-22	+	173480	0	173480	2	IVNT	Astle-W_Blood-Cell-Traits_EUR_2016
rs13089722	chr3:128306757	chr3:128587914	A	G	Granulocyte percentage of myeloid white cells	EFO_0004586	Astle W	27863252	European	2016	0.059769999999999997	0.005764	3.47e-25	+	173480	0	173480	2	IVNT	Astle-W_Blood-Cell-Traits_EUR_2016
rs13089722	chr3:128306757	chr3:128587914	A	G	Lymphocyte percentage of white cells	EFO_0004586	Astle W	27863252	European	2016	-0.047	0.0057489999999999998	2.94e-16	-	173480	0	173480	2	IVNT	Astle-W_Blood-Cell-Traits_EUR_2016
rs13089722	chr3:128306757	chr3:128587914	A	G	Monocyte percentage of white cells	EFO_0004586	Astle W	27863252	European	2016	-0.04861	0.0057470000000000004	2.69e-17	-	173480	0	173480	2	IVNT	Astle-W_Blood-Cell-Traits_EUR_2016
rs13089722	chr3:128306757	chr3:128587914	A	G	Myeloid white cell count	EFO_0004586	Astle W	27863252	European	2016	0.053490000000000003	0.0058100000000000001	3.39e-20	+	173480	0	173480	2	IVNT	Astle-W_Blood-Cell-Traits_EUR_2016
rs13089722	chr3:128306757	chr3:128587914	A	G	Neutrophil count	EFO_0004586	Astle W	27863252	European	2016	0.070220000000000005	0.0057809999999999997	5.91e-34	+	173480	0	173480	2	IVNT	Astle-W_Blood-Cell-Traits_EUR_2016
rs13089722	chr3:128306757	chr3:128587914	A	G	Neutrophil percentage of granulocytes	EFO_0004586	Astle W	27863252	European	2016	0.16639999999999999	0.005777	1.7e-182	+	173480	0	173480	2	IVNT	Astle-W_Blood-Cell-Traits_EUR_2016
rs13089722	chr3:128306757	chr3:128587914	A	G	Neutrophil percentage of white cells	EFO_0004586	Astle W	27863252	European	2016	0.084930000000000005	0.0057590000000000002	3.17e-49	+	173480	0	173480	2	IVNT	Astle-W_Blood-Cell-Traits_EUR_2016
rs13089722	chr3:128306757	chr3:128587914	A	G	Sum basophil neutrophil counts	EFO_0004586	Astle W	27863252	European	2016	0.0683	0.0057910000000000001	4.19e-32	+	173480	0	173480	2	IVNT	Astle-W_Blood-Cell-Traits_EUR_2016
rs13089722	chr3:128306757	chr3:128587914	A	G	Sum eosinophil basophil counts	EFO_0004586	Astle W	27863252	European	2016	-0.1429	0.0057660000000000003	1.42e-135	-	173480	0	173480	2	IVNT	Astle-W_Blood-Cell-Traits_EUR_2016
rs13089722	chr3:128306757	chr3:128587914	A	G	Sum neutrophil eosinophil counts	EFO_0004586	Astle W	27863252	European	2016	0.058840000000000003	0.0057860000000000003	2.71e-24	+	173480	0	173480	2	IVNT	Astle-W_Blood-Cell-Traits_EUR_2016
rs13089722	chr3:128306757	chr3:128587914	A	G	White blood cell count	EFO_0004586	Astle W	27863252	European	2016	0.041950000000000001	0.0057910000000000001	4.33e-13	+	173480	0	173480	2	IVNT	Astle-W_Blood-Cell-Traits_EUR_2016
rs13089722	chr3:128306757	chr3:128587914	A	G	White blood cell count eosinophil	EFO_0004842	Jain D	28158719	Hispanic	2017	-0.0147	0.0022369999999999998	5e-11	-	-	-	-	-	unit increase	NHGRI-EBI_GWAS_Catalog
rs13188960	chr5:35853319	chr5:35853217	G	T	Basophil count	EFO_0004586	Astle W	27863252	European	2016	0.01728	0.0038860000000000001	8.73e-06	+	173480	0	173480	2	IVNT	Astle-W_Blood-Cell-Traits_EUR_2016
rs13188960	chr5:35853319	chr5:35853217	G	T	Eosinophil count	EFO_0004586	Astle W	27863252	European	2016	0.030700000000000002	0.0039589999999999998	8.87e-15	+	173480	0	173480	2	IVNT	Astle-W_Blood-Cell-Traits_EUR_2016
rs13188960	chr5:35853319	chr5:35853217	G	T	Eosinophil percentage of granulocytes	EFO_0004586	Astle W	27863252	European	2016	0.027529999999999999	0.0039719999999999998	4.19e-12	+	173480	0	173480	2	IVNT	Astle-W_Blood-Cell-Traits_EUR_2016
rs13188960	chr5:35853319	chr5:35853217	G	T	Eosinophil percentage of white cells	EFO_0004586	Astle W	27863252	European	2016	0.02785	0.0039560000000000003	1.93e-12	+	173480	0	173480	2	IVNT	Astle-W_Blood-Cell-Traits_EUR_2016
rs13188960	chr5:35853319	chr5:35853217	G	T	Lymphocyte count	EFO_0004586	Astle W	27863252	European	2016	0.018530000000000001	0.0039950000000000003	3.51e-06	+	173480	0	173480	2	IVNT	Astle-W_Blood-Cell-Traits_EUR_2016
rs13188960	chr5:35853319	chr5:35853217	G	T	Neutrophil percentage of granulocytes	EFO_0004586	Astle W	27863252	European	2016	-0.028629999999999999	0.0039709999999999997	5.61e-13	-	173480	0	173480	2	IVNT	Astle-W_Blood-Cell-Traits_EUR_2016
rs13188960	chr5:35853319	chr5:35853217	G	T	Sum eosinophil basophil counts	EFO_0004586	Astle W	27863252	European	2016	0.032199999999999999	0.0039630000000000004	4.5e-16	+	173480	0	173480	2	IVNT	Astle-W_Blood-Cell-Traits_EUR_2016
rs13188960	chr5:35853319	chr5:35853217	G	T	Allergic disease	EFO_0003785	Ferreira M	29083406	European	2017	0.069699999999999998	0.0064000000000000003	6.85e-28	+	360838	180129	180709	13	log OR	Ferreira-M_Allergic-Disease_EUR_2017
rs13188960	chr5:35853319	chr5:35853217	G	T	Asthma	EFO_0000270	Neale B	UKBB	European	2017	0.0047369999999999999	0.0008652	4.38e-08	+	336782	38791	297991	1	risk diff	Neale-B_UKBB_EUR_2017
rs13188960	chr5:35853319	chr5:35853217	G	T	Doctor diagnosed hayfever or allergic rhinitis	EFO_0005854	Neale B	UKBB	European	2017	0.018180000000000002	0.0022799999999999999	1.57e-15	+	83529	18934	64595	1	risk diff	Neale-B_UKBB_EUR_2017
rs13188960	chr5:35853319	chr5:35853217	G	T	Hayfever, allergic rhinitis or eczema	EFO_0003956;EFO_0005854;EFO_0000274	Neale B	UKBB	European	2017	0.015970000000000002	0.0011410000000000001	1.79e-44	+	336782	77891	258891	1	risk diff	Neale-B_UKBB_EUR_2017
rs13188960	chr5:35853319	chr5:35853217	G	T	No blood clot, bronchitis, emphysema, asthma, rhinitis, eczema or allergy diagnosed by doctor	-	Neale B	UKBB	European	2017	-0.01669	0.0012650000000000001	9.15e-40	-	336782	228530	108252	1	risk diff	Neale-B_UKBB_EUR_2017
rs13188960	chr5:35853319	chr5:35853217	G	T	Self-reported asthma	EFO_0000270	Neale B	UKBB	European	2017	0.0045019999999999999	0.00086680000000000004	2.06e-07	+	337159	39049	298110	1	risk diff	Neale-B_UKBB_EUR_2017
rs13188960	chr5:35853319	chr5:35853217	G	T	Self-reported hayfever or allergic rhinitis	EFO_0005854	Neale B	UKBB	European	2017	0.004731	0.00062960000000000002	5.76e-14	+	337159	19320	317839	1	risk diff	Neale-B_UKBB_EUR_2017
rs13267723	chr8:130672344	chr8:129660098	A	G	Eosinophil count	EFO_0004586	Astle W	27863252	European	2016	0.0235	0.004267	3.63e-08	+	173480	0	173480	2	IVNT	Astle-W_Blood-Cell-Traits_EUR_2016
rs13267723	chr8:130672344	chr8:129660098	A	G	Eosinophil percentage of granulocytes	EFO_0004586	Astle W	27863252	European	2016	0.0269	0.0042810000000000001	3.28e-10	+	173480	0	173480	2	IVNT	Astle-W_Blood-Cell-Traits_EUR_2016
rs13267723	chr8:130672344	chr8:129660098	A	G	Eosinophil percentage of white cells	EFO_0004586	Astle W	27863252	European	2016	0.028680000000000001	0.0042620000000000002	1.72e-11	+	173480	0	173480	2	IVNT	Astle-W_Blood-Cell-Traits_EUR_2016
rs13267723	chr8:130672344	chr8:129660098	A	G	Granulocyte percentage of myeloid white cells	EFO_0004586	Astle W	27863252	European	2016	0.03184	0.0042719999999999998	9.07e-14	+	173480	0	173480	2	IVNT	Astle-W_Blood-Cell-Traits_EUR_2016
rs13267723	chr8:130672344	chr8:129660098	A	G	Monocyte count	EFO_0004586	Astle W	27863252	European	2016	-0.042540000000000001	0.0042719999999999998	2.31e-23	-	173480	0	173480	2	IVNT	Astle-W_Blood-Cell-Traits_EUR_2016
rs13267723	chr8:130672344	chr8:129660098	A	G	Monocyte percentage of white cells	EFO_0004586	Astle W	27863252	European	2016	-0.038879999999999998	0.0042599999999999999	7.04e-20	-	173480	0	173480	2	IVNT	Astle-W_Blood-Cell-Traits_EUR_2016
rs13267723	chr8:130672344	chr8:129660098	A	G	Neutrophil percentage of granulocytes	EFO_0004586	Astle W	27863252	European	2016	-0.023050000000000001	0.0042810000000000001	7.23e-08	-	173480	0	173480	2	IVNT	Astle-W_Blood-Cell-Traits_EUR_2016
rs13386606	chr2:8440572	chr2:8300442	A	G	Basophil count	EFO_0004586	Astle W	27863252	European	2016	-0.021100000000000001	0.0036380000000000002	6.62e-09	-	173480	0	173480	2	IVNT	Astle-W_Blood-Cell-Traits_EUR_2016
rs13386606	chr2:8440572	chr2:8300442	A	G	Basophil percentage of granulocytes	EFO_0004586	Astle W	27863252	European	2016	-0.021989999999999999	0.003643	1.58e-09	-	173480	0	173480	2	IVNT	Astle-W_Blood-Cell-Traits_EUR_2016
rs13386606	chr2:8440572	chr2:8300442	A	G	Basophil percentage of white cells	EFO_0004586	Astle W	27863252	European	2016	-0.023560000000000001	0.0036110000000000001	6.79e-11	-	173480	0	173480	2	IVNT	Astle-W_Blood-Cell-Traits_EUR_2016
rs13386606	chr2:8440572	chr2:8300442	A	G	Eosinophil count	EFO_0004586	Astle W	27863252	European	2016	-0.028989999999999998	0.0037060000000000001	5.24e-15	-	173480	0	173480	2	IVNT	Astle-W_Blood-Cell-Traits_EUR_2016
rs13386606	chr2:8440572	chr2:8300442	A	G	Eosinophil percentage of granulocytes	EFO_0004586	Astle W	27863252	European	2016	-0.029489999999999999	0.0037200000000000002	2.25e-15	-	173480	0	173480	2	IVNT	Astle-W_Blood-Cell-Traits_EUR_2016
rs13386606	chr2:8440572	chr2:8300442	A	G	Eosinophil percentage of white cells	EFO_0004586	Astle W	27863252	European	2016	-0.030249999999999999	0.0037030000000000001	3.12e-16	-	173480	0	173480	2	IVNT	Astle-W_Blood-Cell-Traits_EUR_2016
rs13386606	chr2:8440572	chr2:8300442	A	G	Monocyte count	EFO_0004586	Astle W	27863252	European	2016	-0.01661	0.0037090000000000001	7.5e-06	-	173480	0	173480	2	IVNT	Astle-W_Blood-Cell-Traits_EUR_2016
rs13386606	chr2:8440572	chr2:8300442	A	G	Monocyte percentage of white cells	EFO_0004586	Astle W	27863252	European	2016	-0.019519999999999999	0.003702	1.33e-07	-	173480	0	173480	2	IVNT	Astle-W_Blood-Cell-Traits_EUR_2016
rs13386606	chr2:8440572	chr2:8300442	A	G	Neutrophil percentage of granulocytes	EFO_0004586	Astle W	27863252	European	2016	0.030929999999999999	0.0037209999999999999	9.29e-17	+	173480	0	173480	2	IVNT	Astle-W_Blood-Cell-Traits_EUR_2016
rs13386606	chr2:8440572	chr2:8300442	A	G	Sum eosinophil basophil counts	EFO_0004586	Astle W	27863252	European	2016	-0.030700000000000002	0.0037109999999999999	1.3e-16	-	173480	0	173480	2	IVNT	Astle-W_Blood-Cell-Traits_EUR_2016
rs13386606	chr2:8440572	chr2:8300442	A	G	Allergic disease	EFO_0003785	Ferreira M	29083406	European	2017	-0.056099999999999997	0.0058999999999999999	2.4e-21	-	360838	180129	180709	13	log OR	Ferreira-M_Allergic-Disease_EUR_2017
rs13386606	chr2:8440572	chr2:8300442	A	G	Asthma	EFO_0000270	Neale B	UKBB	European	2017	-0.0048440000000000002	0.00080940000000000005	2.18e-09	-	336782	38791	297991	1	risk diff	Neale-B_UKBB_EUR_2017
rs13386606	chr2:8440572	chr2:8300442	A	G	Hayfever, allergic rhinitis or eczema	EFO_0003956;EFO_0005854;EFO_0000274	Neale B	UKBB	European	2017	-0.009136	0.0010679999999999999	1.19e-17	-	336782	77891	258891	1	risk diff	Neale-B_UKBB_EUR_2017
rs13386606	chr2:8440572	chr2:8300442	A	G	No blood clot, bronchitis, emphysema, asthma, rhinitis, eczema or allergy diagnosed by doctor	-	Neale B	UKBB	European	2017	0.0098189999999999996	0.001183	1.07e-16	+	336782	228530	108252	1	risk diff	Neale-B_UKBB_EUR_2017
rs13386606	chr2:8440572	chr2:8300442	A	G	Number of self-reported non-cancer illnesses	EFO_0009801	Neale B	UKBB	European	2017	-0.01026	0.0020869999999999999	8.92e-07	-	337159	0	337159	1	-	Neale-B_UKBB_EUR_2017
rs13386606	chr2:8440572	chr2:8300442	A	G	Self-reported asthma	EFO_0000270	Neale B	UKBB	European	2017	-0.00479	0.00081090000000000003	3.49e-09	-	337159	39049	298110	1	risk diff	Neale-B_UKBB_EUR_2017
rs13386606	chr2:8440572	chr2:8300442	A	G	Self-reported hayfever or allergic rhinitis	EFO_0005854	Neale B	UKBB	European	2017	-0.0036120000000000002	0.00058900000000000001	8.7e-10	-	337159	19320	317839	1	risk diff	Neale-B_UKBB_EUR_2017
rs13386606	chr2:8440572	chr2:8300442	A	G	Wheeze or whistling in the chest in last year	EFO_0009715	Neale B	UKBB	European	2017	-0.0048970000000000003	0.0010349999999999999	2.22e-06	-	331257	68531	262726	1	risk diff	Neale-B_UKBB_EUR_2017
rs13419763	chr2:219134950	chr2:218270227	C	T	Granulocyte count	EFO_0004586	Astle W	27863252	European	2016	-0.023910000000000001	0.0036150000000000002	3.7e-11	-	173480	0	173480	2	IVNT	Astle-W_Blood-Cell-Traits_EUR_2016
rs13419763	chr2:219134950	chr2:218270227	C	T	High light scatter percentage of red cells	EFO_0004586	Astle W	27863252	European	2016	0.029270000000000001	0.0036080000000000001	5e-16	+	173480	0	173480	2	IVNT	Astle-W_Blood-Cell-Traits_EUR_2016
rs13419763	chr2:219134950	chr2:218270227	C	T	High light scatter reticulocyte count	EFO_0004586	Astle W	27863252	European	2016	0.02861	0.0036080000000000001	2.21e-15	+	173480	0	173480	2	IVNT	Astle-W_Blood-Cell-Traits_EUR_2016
rs13419763	chr2:219134950	chr2:218270227	C	T	Immature fraction of reticulocytes	EFO_0004586	Astle W	27863252	European	2016	0.01908	0.0035739999999999999	9.31e-08	+	173480	0	173480	2	IVNT	Astle-W_Blood-Cell-Traits_EUR_2016
rs13419763	chr2:219134950	chr2:218270227	C	T	Lymphocyte percentage of white cells	EFO_0004586	Astle W	27863252	European	2016	0.017659999999999999	0.0035860000000000002	8.45e-07	+	173480	0	173480	2	IVNT	Astle-W_Blood-Cell-Traits_EUR_2016
rs13419763	chr2:219134950	chr2:218270227	C	T	Monocyte count	EFO_0004586	Astle W	27863252	European	2016	-0.027859999999999999	0.003591	8.56e-15	-	173480	0	173480	2	IVNT	Astle-W_Blood-Cell-Traits_EUR_2016
rs13419763	chr2:219134950	chr2:218270227	C	T	Myeloid white cell count	EFO_0004586	Astle W	27863252	European	2016	-0.025749999999999999	0.0036240000000000001	1.2e-12	-	173480	0	173480	2	IVNT	Astle-W_Blood-Cell-Traits_EUR_2016
rs13419763	chr2:219134950	chr2:218270227	C	T	Neutrophil count	EFO_0004586	Astle W	27863252	European	2016	-0.024729999999999999	0.0036050000000000001	6.86e-12	-	173480	0	173480	2	IVNT	Astle-W_Blood-Cell-Traits_EUR_2016
rs13419763	chr2:219134950	chr2:218270227	C	T	Platelet count	EFO_0004586	Astle W	27863252	European	2016	0.021069999999999998	0.003669	9.41e-09	+	173480	0	173480	2	IVNT	Astle-W_Blood-Cell-Traits_EUR_2016
rs13419763	chr2:219134950	chr2:218270227	C	T	Plateletcrit	EFO_0004586	Astle W	27863252	European	2016	0.022339999999999999	0.0036819999999999999	1.3e-09	+	173480	0	173480	2	IVNT	Astle-W_Blood-Cell-Traits_EUR_2016
rs13419763	chr2:219134950	chr2:218270227	C	T	Red cell distribution width	EFO_0004586	Astle W	27863252	European	2016	-0.025739999999999999	0.0035630000000000002	5.06e-13	-	173480	0	173480	2	IVNT	Astle-W_Blood-Cell-Traits_EUR_2016
rs13419763	chr2:219134950	chr2:218270227	C	T	Reticulocyte count	EFO_0004586	Astle W	27863252	European	2016	0.029489999999999999	0.003614	3.36e-16	+	173480	0	173480	2	IVNT	Astle-W_Blood-Cell-Traits_EUR_2016
rs13419763	chr2:219134950	chr2:218270227	C	T	Reticulocyte fraction of red cells	EFO_0004586	Astle W	27863252	European	2016	0.031029999999999999	0.0036120000000000002	8.72e-18	+	173480	0	173480	2	IVNT	Astle-W_Blood-Cell-Traits_EUR_2016
rs13419763	chr2:219134950	chr2:218270227	C	T	Sum basophil neutrophil counts	EFO_0004586	Astle W	27863252	European	2016	-0.02503	0.0036120000000000002	4.17e-12	-	173480	0	173480	2	IVNT	Astle-W_Blood-Cell-Traits_EUR_2016
rs13419763	chr2:219134950	chr2:218270227	C	T	Sum neutrophil eosinophil counts	EFO_0004586	Astle W	27863252	European	2016	-0.023529999999999999	0.0036089999999999998	6.98e-11	-	173480	0	173480	2	IVNT	Astle-W_Blood-Cell-Traits_EUR_2016
rs13419763	chr2:219134950	chr2:218270227	C	T	White blood cell count	EFO_0004586	Astle W	27863252	European	2016	-0.022960000000000001	0.003607	1.96e-10	-	173480	0	173480	2	IVNT	Astle-W_Blood-Cell-Traits_EUR_2016
rs13419763	chr2:219134950	chr2:218270227	C	T	Inflammatory bowel disease	EFO_0003767	IBDGC	26192919	European	2015	0.077299999999999994	0.016899999999999998	4.79e-06	+	34652	12882	21770	15	log OR	IBDGC_IBD_EUR_2015
rs13419763	chr2:219134950	chr2:218270227	C	T	Arm fat-free mass left	-	Neale B	UKBB	European	2017	-0.0072290000000000002	0.00156	3.61e-06	-	331159	0	331159	1	IVNT	Neale-B_UKBB_EUR_2017
rs13419763	chr2:219134950	chr2:218270227	C	T	Arm fat-free mass right	-	Neale B	UKBB	European	2017	-0.0074520000000000003	0.001529	1.1e-06	-	331221	0	331221	1	IVNT	Neale-B_UKBB_EUR_2017
rs13419763	chr2:219134950	chr2:218270227	C	T	Arm predicted mass left	-	Neale B	UKBB	European	2017	-0.0073639999999999999	0.001555	2.17e-06	-	331146	0	331146	1	IVNT	Neale-B_UKBB_EUR_2017
rs13419763	chr2:219134950	chr2:218270227	C	T	Arm predicted mass right	-	Neale B	UKBB	European	2017	-0.0073569999999999998	0.001524	1.38e-06	-	331216	0	331216	1	IVNT	Neale-B_UKBB_EUR_2017
rs13419763	chr2:219134950	chr2:218270227	C	T	Comparative height size at age 10	-	Neale B	UKBB	European	2017	-0.01376	0.001676	2.23e-16	-	332021	0	332021	1	-	Neale-B_UKBB_EUR_2017
rs13419763	chr2:219134950	chr2:218270227	C	T	Forced expiratory volume in 1-second	EFO_0004314	Neale B	UKBB	European	2017	-0.010359999999999999	0.002101	8.22e-07	-	307638	0	307638	1	IVNT	Neale-B_UKBB_EUR_2017
rs13419763	chr2:219134950	chr2:218270227	C	T	Forced vital capacity	EFO_0004312	Neale B	UKBB	European	2017	-0.011730000000000001	0.0019919999999999998	3.86e-09	-	307638	0	307638	1	IVNT	Neale-B_UKBB_EUR_2017
rs13419763	chr2:219134950	chr2:218270227	C	T	Forced vital capacity, best measure	EFO_0004312	Neale B	UKBB	European	2017	-0.010670000000000001	0.002186	1.07e-06	-	255492	0	255492	1	IVNT	Neale-B_UKBB_EUR_2017
rs13419763	chr2:219134950	chr2:218270227	C	T	Height	EFO_0004339	Neale B	UKBB	European	2017	-0.01499	0.0017440000000000001	8.52e-18	-	336474	0	336474	1	IVNT	Neale-B_UKBB_EUR_2017
rs13419763	chr2:219134950	chr2:218270227	C	T	Sitting height	EFO_0004339	Neale B	UKBB	European	2017	-0.01188	0.001897	3.88e-10	-	336172	0	336172	1	IVNT	Neale-B_UKBB_EUR_2017
rs13419763	chr2:219134950	chr2:218270227	C	T	Trunk fat-free mass	-	Neale B	UKBB	European	2017	-0.0094190000000000003	0.0015460000000000001	1.11e-09	-	331030	0	331030	1	IVNT	Neale-B_UKBB_EUR_2017
rs13419763	chr2:219134950	chr2:218270227	C	T	Trunk predicted mass	-	Neale B	UKBB	European	2017	-0.0093489999999999997	0.0015410000000000001	1.3e-09	-	330995	0	330995	1	IVNT	Neale-B_UKBB_EUR_2017
rs13419763	chr2:219134950	chr2:218270227	C	T	Whole body fat-free mass	-	Neale B	UKBB	European	2017	-0.0077520000000000002	0.001552	5.9e-07	-	331291	0	331291	1	IVNT	Neale-B_UKBB_EUR_2017
rs13419763	chr2:219134950	chr2:218270227	C	T	Whole body water mass	-	Neale B	UKBB	European	2017	-0.0078639999999999995	0.001554	4.22e-07	-	331315	0	331315	1	IVNT	Neale-B_UKBB_EUR_2017
rs138595256	chr21:36789420	chr21:35417122	C	G	Basophil count	EFO_0004586	Astle W	27863252	European	2016	-0.093939999999999996	0.01243	4.04e-14	-	173480	0	173480	2	IVNT	Astle-W_Blood-Cell-Traits_EUR_2016
rs138595256	chr21:36789420	chr21:35417122	C	G	Basophil percentage of granulocytes	EFO_0004586	Astle W	27863252	European	2016	-0.104	0.012449999999999999	6.43e-17	-	173480	0	173480	2	IVNT	Astle-W_Blood-Cell-Traits_EUR_2016
rs138595256	chr21:36789420	chr21:35417122	C	G	Basophil percentage of white cells	EFO_0004586	Astle W	27863252	European	2016	-0.10680000000000001	0.012330000000000001	4.57e-18	-	173480	0	173480	2	IVNT	Astle-W_Blood-Cell-Traits_EUR_2016
rs138595256	chr21:36789420	chr21:35417122	C	G	Eosinophil count	EFO_0004586	Astle W	27863252	European	2016	0.060929999999999998	0.01268	1.53e-06	+	173480	0	173480	2	IVNT	Astle-W_Blood-Cell-Traits_EUR_2016
rs1427499	chr2:145400317	chr2:144642750	G	A	Basophil count	EFO_0004586	Astle W	27863252	European	2016	0.023939999999999999	0.003849	4.97e-10	+	173480	0	173480	2	IVNT	Astle-W_Blood-Cell-Traits_EUR_2016
rs1427499	chr2:145400317	chr2:144642750	G	A	Basophil percentage of granulocytes	EFO_0004586	Astle W	27863252	European	2016	0.02087	0.003852	6.08e-08	+	173480	0	173480	2	IVNT	Astle-W_Blood-Cell-Traits_EUR_2016
rs1427499	chr2:145400317	chr2:144642750	G	A	Basophil percentage of white cells	EFO_0004586	Astle W	27863252	European	2016	0.02368	0.0038189999999999999	5.62e-10	+	173480	0	173480	2	IVNT	Astle-W_Blood-Cell-Traits_EUR_2016
rs1427499	chr2:145400317	chr2:144642750	G	A	Eosinophil count	EFO_0004586	Astle W	27863252	European	2016	0.01958	0.0039199999999999999	5.88e-07	+	173480	0	173480	2	IVNT	Astle-W_Blood-Cell-Traits_EUR_2016
rs1427499	chr2:145400317	chr2:144642750	G	A	Eosinophil percentage of white cells	EFO_0004586	Astle W	27863252	European	2016	0.018440000000000002	0.0039160000000000002	2.49e-06	+	173480	0	173480	2	IVNT	Astle-W_Blood-Cell-Traits_EUR_2016
rs1427499	chr2:145400317	chr2:144642750	G	A	Neutrophil percentage of granulocytes	EFO_0004586	Astle W	27863252	European	2016	-0.017510000000000001	0.003934	8.55e-06	-	173480	0	173480	2	IVNT	Astle-W_Blood-Cell-Traits_EUR_2016
rs1427499	chr2:145400317	chr2:144642750	G	A	Sum eosinophil basophil counts	EFO_0004586	Astle W	27863252	European	2016	0.022370000000000001	0.0039249999999999997	1.2e-08	+	173480	0	173480	2	IVNT	Astle-W_Blood-Cell-Traits_EUR_2016
rs1427499	chr2:145400317	chr2:144642750	G	A	Ever smoked	EFO_0006527	Neale B	UKBB	European	2017	-0.01018	0.00131	7.96e-15	-	336067	202585	133482	1	risk diff	Neale-B_UKBB_EUR_2017
rs1427499	chr2:145400317	chr2:144642750	G	A	Past tobacco smoking	EFO_0006527	Neale B	UKBB	European	2017	0.024809999999999999	0.0034919999999999999	1.2e-12	+	310749	0	310749	1	-	Neale-B_UKBB_EUR_2017
rs1427499	chr2:145400317	chr2:144642750	G	A	Smoking status: previous	EFO_0006527	Neale B	UKBB	European	2017	-0.0074000000000000003	0.0012819999999999999	7.77e-09	-	336024	118419	217605	1	risk diff	Neale-B_UKBB_EUR_2017
rs146970669	chr12:27103449	chr12:26950516	A	G	Basophil percentage of granulocytes	EFO_0004586	Astle W	27863252	European	2016	0.02725	0.0060470000000000003	6.61e-06	+	173480	0	173480	2	IVNT	Astle-W_Blood-Cell-Traits_EUR_2016
rs149007767	chr7:50370254	chr7:50330658	C	T	Basophil count	EFO_0004586	Astle W	27863252	European	2016	-0.024400000000000002	0.0049979999999999998	1.05e-06	-	173480	0	173480	2	IVNT	Astle-W_Blood-Cell-Traits_EUR_2016
rs149007767	chr7:50370254	chr7:50330658	C	T	Basophil percentage of white cells	EFO_0004586	Astle W	27863252	European	2016	-0.022259999999999999	0.00496	7.18e-06	-	173480	0	173480	2	IVNT	Astle-W_Blood-Cell-Traits_EUR_2016
rs149007767	chr7:50370254	chr7:50330658	C	T	Granulocyte percentage of myeloid white cells	EFO_0004586	Astle W	27863252	European	2016	-0.088669999999999999	0.0051070000000000004	1.54e-67	-	173480	0	173480	2	IVNT	Astle-W_Blood-Cell-Traits_EUR_2016
rs149007767	chr7:50370254	chr7:50330658	C	T	Monocyte count	EFO_0004586	Astle W	27863252	European	2016	0.079490000000000005	0.0051060000000000003	1.19e-54	+	173480	0	173480	2	IVNT	Astle-W_Blood-Cell-Traits_EUR_2016
rs149007767	chr7:50370254	chr7:50330658	C	T	Monocyte percentage of white cells	EFO_0004586	Astle W	27863252	European	2016	0.095159999999999995	0.0050920000000000002	6.11e-78	+	173480	0	173480	2	IVNT	Astle-W_Blood-Cell-Traits_EUR_2016
rs149007767	chr7:50370254	chr7:50330658	C	T	Neutrophil percentage of white cells	EFO_0004586	Astle W	27863252	European	2016	-0.036409999999999998	0.005097	9.11e-13	-	173480	0	173480	2	IVNT	Astle-W_Blood-Cell-Traits_EUR_2016
rs149007767	chr7:50370254	chr7:50330658	C	T	Granulocyte percentage of myeloid white cells	EFO_0007997	Astle W	27863252	European	2016	-0.088669999999999999	0.0051110000000000001	2e-67	-	-	-	-	-	unit increase	NHGRI-EBI_GWAS_Catalog
rs149007767	chr7:50370254	chr7:50330658	C	T	Monocyte count	EFO_0005091	Astle W	27863252	European	2016	-0.079490000000000005	0.0051019999999999998	1e-54	-	-	-	-	-	unit decrease	NHGRI-EBI_GWAS_Catalog
rs149007767	chr7:50370254	chr7:50330658	C	T	Monocyte percentage of white cells	EFO_0007989	Astle W	27863252	European	2016	-0.095159999999999995	0.0050920000000000002	6e-78	-	-	-	-	-	unit decrease	NHGRI-EBI_GWAS_Catalog
rs149007767	chr7:50370254	chr7:50330658	C	T	Neutrophil percentage of white cells	EFO_0007990	Astle W	27863252	European	2016	-0.036409999999999998	0.0050959999999999998	9e-13	-	-	-	-	-	unit increase	NHGRI-EBI_GWAS_Catalog
rs1537061	chr1:87739219	chr1:87273536	C	T	Basophil count	EFO_0004586	Astle W	27863252	European	2016	-0.046280000000000002	0.005868	3.1e-15	-	173480	0	173480	2	IVNT	Astle-W_Blood-Cell-Traits_EUR_2016
rs1537061	chr1:87739219	chr1:87273536	C	T	Basophil percentage of granulocytes	EFO_0004586	Astle W	27863252	European	2016	-0.04582	0.005875	6.18e-15	-	173480	0	173480	2	IVNT	Astle-W_Blood-Cell-Traits_EUR_2016
rs1537061	chr1:87739219	chr1:87273536	C	T	Basophil percentage of white cells	EFO_0004586	Astle W	27863252	European	2016	-0.04793	0.0058230000000000001	1.85e-16	-	173480	0	173480	2	IVNT	Astle-W_Blood-Cell-Traits_EUR_2016
rs1537061	chr1:87739219	chr1:87273536	C	T	Eosinophil count	EFO_0004586	Astle W	27863252	European	2016	0.040149999999999998	0.0059779999999999998	1.87e-11	+	173480	0	173480	2	IVNT	Astle-W_Blood-Cell-Traits_EUR_2016
rs1537061	chr1:87739219	chr1:87273536	C	T	Eosinophil percentage of granulocytes	EFO_0004586	Astle W	27863252	European	2016	0.039070000000000001	0.0059979999999999999	7.37e-11	+	173480	0	173480	2	IVNT	Astle-W_Blood-Cell-Traits_EUR_2016
rs1537061	chr1:87739219	chr1:87273536	C	T	Eosinophil percentage of white cells	EFO_0004586	Astle W	27863252	European	2016	0.041349999999999998	0.0059709999999999997	4.39e-12	+	173480	0	173480	2	IVNT	Astle-W_Blood-Cell-Traits_EUR_2016
rs1537061	chr1:87739219	chr1:87273536	C	T	Neutrophil percentage of granulocytes	EFO_0004586	Astle W	27863252	European	2016	-0.026599999999999999	0.0060000000000000001	9.26e-06	-	173480	0	173480	2	IVNT	Astle-W_Blood-Cell-Traits_EUR_2016
rs1537061	chr1:87739219	chr1:87273536	C	T	Sum eosinophil basophil counts	EFO_0004586	Astle W	27863252	European	2016	0.028080000000000001	0.0059870000000000001	2.73e-06	+	173480	0	173480	2	IVNT	Astle-W_Blood-Cell-Traits_EUR_2016
rs1537061	chr1:87739219	chr1:87273536	C	T	Basophil percentage of granulocytes	EFO_0007995	Astle W	27863252	European	2016	0.04582	0.0058719999999999996	6e-15	+	-	-	-	-	unit decrease	NHGRI-EBI_GWAS_Catalog
rs1537061	chr1:87739219	chr1:87273536	C	T	Basophil percentage of white cells	EFO_0007992	Astle W	27863252	European	2016	0.04793	0.0058300000000000001	2e-16	+	-	-	-	-	unit decrease	NHGRI-EBI_GWAS_Catalog
rs1537061	chr1:87739219	chr1:87273536	C	T	White blood cell count basophil	EFO_0005090	Astle W	27863252	European	2016	0.046280000000000002	0.0058650000000000004	3e-15	+	-	-	-	-	unit decrease	NHGRI-EBI_GWAS_Catalog
rs1539174	chr10:974870	chr10:928930	C	G	Basophil count	EFO_0004586	Astle W	27863252	European	2016	-0.037350000000000001	0.0040930000000000003	7.01e-20	-	173480	0	173480	2	IVNT	Astle-W_Blood-Cell-Traits_EUR_2016
rs1539174	chr10:974870	chr10:928930	C	G	Basophil percentage of granulocytes	EFO_0004586	Astle W	27863252	European	2016	-0.031789999999999999	0.0040969999999999999	8.55e-15	-	173480	0	173480	2	IVNT	Astle-W_Blood-Cell-Traits_EUR_2016
rs1539174	chr10:974870	chr10:928930	C	G	Basophil percentage of white cells	EFO_0004586	Astle W	27863252	European	2016	-0.034590000000000003	0.0040610000000000004	1.63e-17	-	173480	0	173480	2	IVNT	Astle-W_Blood-Cell-Traits_EUR_2016
rs1539174	chr10:974870	chr10:928930	C	G	Eosinophil count	EFO_0004586	Astle W	27863252	European	2016	-0.03934	0.0041700000000000001	3.91e-21	-	173480	0	173480	2	IVNT	Astle-W_Blood-Cell-Traits_EUR_2016
rs1539174	chr10:974870	chr10:928930	C	G	Eosinophil percentage of granulocytes	EFO_0004586	Astle W	27863252	European	2016	-0.031189999999999999	0.0041840000000000002	8.96e-14	-	173480	0	173480	2	IVNT	Astle-W_Blood-Cell-Traits_EUR_2016
rs1539174	chr10:974870	chr10:928930	C	G	Eosinophil percentage of white cells	EFO_0004586	Astle W	27863252	European	2016	-0.035549999999999998	0.0041660000000000004	1.41e-17	-	173480	0	173480	2	IVNT	Astle-W_Blood-Cell-Traits_EUR_2016
rs1539174	chr10:974870	chr10:928930	C	G	Neutrophil percentage of granulocytes	EFO_0004586	Astle W	27863252	European	2016	0.037769999999999998	0.0041840000000000002	1.77e-19	+	173480	0	173480	2	IVNT	Astle-W_Blood-Cell-Traits_EUR_2016
rs1539174	chr10:974870	chr10:928930	C	G	Sum eosinophil basophil counts	EFO_0004586	Astle W	27863252	European	2016	-0.046339999999999999	0.0041739999999999998	1.24e-28	-	173480	0	173480	2	IVNT	Astle-W_Blood-Cell-Traits_EUR_2016
rs1598207	chr2:148757870	chr2:148000301	A	G	Basophil count	EFO_0004586	Astle W	27863252	European	2016	-0.023130000000000001	0.0038059999999999999	1.22e-09	-	173480	0	173480	2	IVNT	Astle-W_Blood-Cell-Traits_EUR_2016
rs1598207	chr2:148757870	chr2:148000301	A	G	Basophil percentage of granulocytes	EFO_0004586	Astle W	27863252	European	2016	-0.023040000000000001	0.0038110000000000002	1.5e-09	-	173480	0	173480	2	IVNT	Astle-W_Blood-Cell-Traits_EUR_2016
rs1598207	chr2:148757870	chr2:148000301	A	G	Basophil percentage of white cells	EFO_0004586	Astle W	27863252	European	2016	-0.023230000000000001	0.003777	7.69e-10	-	173480	0	173480	2	IVNT	Astle-W_Blood-Cell-Traits_EUR_2016
rs1598207	chr2:148757870	chr2:148000301	A	G	Eosinophil count	EFO_0004586	Astle W	27863252	European	2016	-0.017330000000000002	0.0038779999999999999	7.88e-06	-	173480	0	173480	2	IVNT	Astle-W_Blood-Cell-Traits_EUR_2016
rs1598207	chr2:148757870	chr2:148000301	A	G	Neutrophil percentage of granulocytes	EFO_0004586	Astle W	27863252	European	2016	0.021080000000000002	0.0038920000000000001	6.13e-08	+	173480	0	173480	2	IVNT	Astle-W_Blood-Cell-Traits_EUR_2016
rs1598207	chr2:148757870	chr2:148000301	A	G	Sum eosinophil basophil counts	EFO_0004586	Astle W	27863252	European	2016	-0.021559999999999999	0.0038830000000000002	2.82e-08	-	173480	0	173480	2	IVNT	Astle-W_Blood-Cell-Traits_EUR_2016
rs1598207	chr2:148757870	chr2:148000301	A	G	log eGFR creatinine in non diabetics	EFO_0005208	CKDGen	26831199	European	2016	0.0055999999999999999	0.001	8.1e-08	+	118343	0	118343	45	ml/min/1.73m2	CKDGen_eGFRcrea-NDM_EUR_2016
rs1598207	chr2:148757870	chr2:148000301	A	G	log eGFR creatinine	EFO_0005208	CKDGen	26831199	European	2016	0.0054999999999999997	0.001	5.4e-08	+	133691	0	133691	48	ml/min/1.73m2	CKDGen_eGFRcrea_EUR_2016
rs1598207	chr2:148757870	chr2:148000301	A	G	Serum urate	NCIT_C64814	GUGC	23263486	European	2012	NA	NA	1.76e-08	NA	69374	-	-	-	-	GRASP
rs1598207	chr2:148757870	chr2:148000301	A	G	Serum urate	EFO_0004531	GUGC	23263486	European	2012	-0.036999999999999998	0.0061000000000000004	1.76e-08	-	109214	0	109214	48	mg/dl	GUGC_Urate_EUR_2012
rs1598207	chr2:148757870	chr2:148000301	A	G	Diastolic blood pressure	EFO_0006336	Neale B	UKBB	European	2017	-0.01423	0.0026819999999999999	1.12e-07	-	317756	0	317756	1	IVNT	Neale-B_UKBB_EUR_2017
rs1633768	chr9:135879138	chr9:133003751	C	T	Basophil count	EFO_0004586	Astle W	27863252	European	2016	0.02283	0.0039690000000000003	8.78e-09	+	173480	0	173480	2	IVNT	Astle-W_Blood-Cell-Traits_EUR_2016
rs1633768	chr9:135879138	chr9:133003751	C	T	Basophil percentage of granulocytes	EFO_0004586	Astle W	27863252	European	2016	0.01823	0.0039740000000000001	4.51e-06	+	173480	0	173480	2	IVNT	Astle-W_Blood-Cell-Traits_EUR_2016
rs1633768	chr9:135879138	chr9:133003751	C	T	Basophil percentage of white cells	EFO_0004586	Astle W	27863252	European	2016	0.02163	0.0039389999999999998	3.99e-08	+	173480	0	173480	2	IVNT	Astle-W_Blood-Cell-Traits_EUR_2016
rs1633768	chr9:135879138	chr9:133003751	C	T	Eosinophil count	EFO_0004586	Astle W	27863252	European	2016	0.017919999999999998	0.0040439999999999999	9.4e-06	+	173480	0	173480	2	IVNT	Astle-W_Blood-Cell-Traits_EUR_2016
rs1633768	chr9:135879138	chr9:133003751	C	T	Mean platelet volume	EFO_0004586	Astle W	27863252	European	2016	0.02017	0.004104	8.87e-07	+	173480	0	173480	2	IVNT	Astle-W_Blood-Cell-Traits_EUR_2016
rs1633768	chr9:135879138	chr9:133003751	C	T	Sum eosinophil basophil counts	EFO_0004586	Astle W	27863252	European	2016	0.021000000000000001	0.0040480000000000004	2.14e-07	+	173480	0	173480	2	IVNT	Astle-W_Blood-Cell-Traits_EUR_2016
rs1669340	chr3:3198380	chr3:3156696	T	G	Basophil count	EFO_0004586	Astle W	27863252	European	2016	-0.050369999999999998	0.0047629999999999999	3.81e-26	-	173480	0	173480	2	IVNT	Astle-W_Blood-Cell-Traits_EUR_2016
rs1669340	chr3:3198380	chr3:3156696	T	G	Basophil percentage of granulocytes	EFO_0004586	Astle W	27863252	European	2016	-0.048860000000000001	0.0047699999999999999	1.28e-24	-	173480	0	173480	2	IVNT	Astle-W_Blood-Cell-Traits_EUR_2016
rs1669340	chr3:3198380	chr3:3156696	T	G	Basophil percentage of white cells	EFO_0004586	Astle W	27863252	European	2016	-0.052089999999999997	0.0047270000000000003	3.02e-28	-	173480	0	173480	2	IVNT	Astle-W_Blood-Cell-Traits_EUR_2016
rs1669340	chr3:3198380	chr3:3156696	T	G	White blood cell count basophil	EFO_0005090	Jain D	28158719	Hispanic	2017	-0.081000000000000003	0.016330000000000001	7e-07	-	-	-	-	-	unit increase	NHGRI-EBI_GWAS_Catalog
rs16923637	chr8:59567885	chr8:58655326	G	T	Low density lipoprotein	EFO_0004611	GLGC	20686565	Mixed	2010	-0.0275	0.0064999999999999997	8.15e-06	-	95454	0	95454	46	Z-score	GLGC_LDL_Mixed_2010
rs16923637	chr8:59567885	chr8:58655326	G	T	Total cholesterol	EFO_0004574	GLGC	24097068	European	2013	-0.034299999999999997	0.0064000000000000003	1.69e-07	-	94591	0	94591	60	IVNT	GLGC_TC_EUR_2013
rs16923637	chr8:59567885	chr8:58655326	G	T	Total cholesterol	EFO_0004574	GLGC	20686565	Mixed	2010	-0.033099999999999997	0.0063	6.2e-08	-	100184	0	100184	46	Z-score	GLGC_TC_Mixed_2010
rs16923637	chr8:59567885	chr8:58655326	G	T	LDL cholesterol	EFO_0004195	GLGC	20686565	Mixed	2010	NA	NA	8.15e-06	NA	100184	-	-	-	-	GRASP
rs16923637	chr8:59567885	chr8:58655326	G	T	Total cholesterol	NCIT_C61032;NCIT_C105586	GLGC	20686565	Mixed	2010	NA	NA	6.2e-08	NA	100184	-	-	-	-	GRASP
rs16923637	chr8:59567885	chr8:58655326	G	T	Cholelithiasis	EFO_0004799	Neale B	UKBB	European	2017	-0.0019	0.00038319999999999999	7.13e-07	-	337199	6986	330213	1	risk diff	Neale-B_UKBB_EUR_2017
rs16923637	chr8:59567885	chr8:58655326	G	T	Impedance of arm left	-	Neale B	UKBB	European	2017	0.01004	0.001897	1.22e-07	+	331292	0	331292	1	IVNT	Neale-B_UKBB_EUR_2017
rs16923637	chr8:59567885	chr8:58655326	G	T	Impedance of arm right	-	Neale B	UKBB	European	2017	0.0088240000000000002	0.0018890000000000001	2.99e-06	+	331279	0	331279	1	IVNT	Neale-B_UKBB_EUR_2017
rs16923637	chr8:59567885	chr8:58655326	G	T	Impedance of whole body	-	Neale B	UKBB	European	2017	0.010410000000000001	0.0020479999999999999	3.76e-07	+	331284	0	331284	1	IVNT	Neale-B_UKBB_EUR_2017
rs16928084	chr11:2322954	chr11:2301724	A	G	Basophil count	EFO_0004586	Astle W	27863252	European	2016	0.0407	0.0055339999999999999	1.91e-13	+	173480	0	173480	2	IVNT	Astle-W_Blood-Cell-Traits_EUR_2016
rs16928084	chr11:2322954	chr11:2301724	A	G	Basophil percentage of granulocytes	EFO_0004586	Astle W	27863252	European	2016	0.031480000000000001	0.0055370000000000003	1.31e-08	+	173480	0	173480	2	IVNT	Astle-W_Blood-Cell-Traits_EUR_2016
rs16928084	chr11:2322954	chr11:2301724	A	G	Basophil percentage of white cells	EFO_0004586	Astle W	27863252	European	2016	0.038199999999999998	0.0054910000000000002	3.49e-12	+	173480	0	173480	2	IVNT	Astle-W_Blood-Cell-Traits_EUR_2016
rs16928084	chr11:2322954	chr11:2301724	A	G	Eosinophil count	EFO_0004586	Astle W	27863252	European	2016	0.02717	0.0056389999999999999	1.45e-06	+	173480	0	173480	2	IVNT	Astle-W_Blood-Cell-Traits_EUR_2016
rs16928084	chr11:2322954	chr11:2301724	A	G	Mean corpuscular hemoglobin	EFO_0004586	Astle W	27863252	European	2016	-0.038379999999999997	0.0055979999999999997	7.07e-12	-	173480	0	173480	2	IVNT	Astle-W_Blood-Cell-Traits_EUR_2016
rs16928084	chr11:2322954	chr11:2301724	A	G	Mean corpuscular volume	EFO_0004586	Astle W	27863252	European	2016	-0.035150000000000001	0.005581	3e-10	-	173480	0	173480	2	IVNT	Astle-W_Blood-Cell-Traits_EUR_2016
rs16928084	chr11:2322954	chr11:2301724	A	G	Sum eosinophil basophil counts	EFO_0004586	Astle W	27863252	European	2016	0.032210000000000003	0.005646	1.17e-08	+	173480	0	173480	2	IVNT	Astle-W_Blood-Cell-Traits_EUR_2016
rs16989483	chr20:43537200	chr20:44908559	C	T	Basophil count	EFO_0004586	Astle W	27863252	European	2016	-0.022550000000000001	0.0038869999999999998	6.54e-09	-	173480	0	173480	2	IVNT	Astle-W_Blood-Cell-Traits_EUR_2016
rs16989483	chr20:43537200	chr20:44908559	C	T	Basophil percentage of granulocytes	EFO_0004586	Astle W	27863252	European	2016	-0.017420000000000001	0.0038909999999999999	7.51e-06	-	173480	0	173480	2	IVNT	Astle-W_Blood-Cell-Traits_EUR_2016
rs16989483	chr20:43537200	chr20:44908559	C	T	Basophil percentage of white cells	EFO_0004586	Astle W	27863252	European	2016	-0.019970000000000002	0.0038570000000000002	2.25e-07	-	173480	0	173480	2	IVNT	Astle-W_Blood-Cell-Traits_EUR_2016
rs16989483	chr20:43537200	chr20:44908559	C	T	Mean platelet volume	EFO_0004586	Astle W	27863252	European	2016	0.024029999999999999	0.0040220000000000004	2.32e-09	+	173480	0	173480	2	IVNT	Astle-W_Blood-Cell-Traits_EUR_2016
rs17613339	chr1:118139540	chr1:117596918	C	T	Granulocyte percentage of myeloid white cells	EFO_0004586	Astle W	27863252	European	2016	0.033989999999999999	0.0053680000000000004	2.41e-10	+	173480	0	173480	2	IVNT	Astle-W_Blood-Cell-Traits_EUR_2016
rs17613339	chr1:118139540	chr1:117596918	C	T	High light scatter percentage of red cells	EFO_0004586	Astle W	27863252	European	2016	0.050889999999999998	0.0053870000000000003	3.51e-21	+	173480	0	173480	2	IVNT	Astle-W_Blood-Cell-Traits_EUR_2016
rs17613339	chr1:118139540	chr1:117596918	C	T	High light scatter reticulocyte count	EFO_0004586	Astle W	27863252	European	2016	0.048120000000000003	0.0053870000000000003	4.2e-19	+	173480	0	173480	2	IVNT	Astle-W_Blood-Cell-Traits_EUR_2016
rs17613339	chr1:118139540	chr1:117596918	C	T	Immature fraction of reticulocytes	EFO_0004586	Astle W	27863252	European	2016	0.03117	0.0053379999999999999	5.24e-09	+	173480	0	173480	2	IVNT	Astle-W_Blood-Cell-Traits_EUR_2016
rs17613339	chr1:118139540	chr1:117596918	C	T	Mean corpuscular hemoglobin	EFO_0004586	Astle W	27863252	European	2016	0.026579999999999999	0.0053189999999999999	5.79e-07	+	173480	0	173480	2	IVNT	Astle-W_Blood-Cell-Traits_EUR_2016
rs17613339	chr1:118139540	chr1:117596918	C	T	Mean corpuscular volume	EFO_0004586	Astle W	27863252	European	2016	0.027570000000000001	0.0053020000000000003	1.99e-07	+	173480	0	173480	2	IVNT	Astle-W_Blood-Cell-Traits_EUR_2016
rs17613339	chr1:118139540	chr1:117596918	C	T	Mean platelet volume	EFO_0004586	Astle W	27863252	European	2016	0.02836	0.0054219999999999997	1.69e-07	+	173480	0	173480	2	IVNT	Astle-W_Blood-Cell-Traits_EUR_2016
rs17613339	chr1:118139540	chr1:117596918	C	T	Monocyte count	EFO_0004586	Astle W	27863252	European	2016	-0.032099999999999997	0.0053670000000000002	2.22e-09	-	173480	0	173480	2	IVNT	Astle-W_Blood-Cell-Traits_EUR_2016
rs17613339	chr1:118139540	chr1:117596918	C	T	Monocyte percentage of white cells	EFO_0004586	Astle W	27863252	European	2016	-0.033779999999999998	0.005352	2.76e-10	-	173480	0	173480	2	IVNT	Astle-W_Blood-Cell-Traits_EUR_2016
rs17613339	chr1:118139540	chr1:117596918	C	T	Platelet count	EFO_0004586	Astle W	27863252	European	2016	-0.026179999999999998	0.0054689999999999999	1.69e-06	-	173480	0	173480	2	IVNT	Astle-W_Blood-Cell-Traits_EUR_2016
rs17613339	chr1:118139540	chr1:117596918	C	T	Platelet distribution width	EFO_0004586	Astle W	27863252	European	2016	0.03499	0.0053920000000000001	8.59e-11	+	173480	0	173480	2	IVNT	Astle-W_Blood-Cell-Traits_EUR_2016
rs17613339	chr1:118139540	chr1:117596918	C	T	Reticulocyte count	EFO_0004586	Astle W	27863252	European	2016	0.04929	0.0053949999999999996	6.44e-20	+	173480	0	173480	2	IVNT	Astle-W_Blood-Cell-Traits_EUR_2016
rs17613339	chr1:118139540	chr1:117596918	C	T	Reticulocyte fraction of red cells	EFO_0004586	Astle W	27863252	European	2016	0.054179999999999999	0.0053920000000000001	9.45e-24	+	173480	0	173480	2	IVNT	Astle-W_Blood-Cell-Traits_EUR_2016
rs17613339	chr1:118139540	chr1:117596918	C	T	Monocyte percentage of white cells	EFO_0007989	Astle W	27863252	European	2016	-0.033779999999999998	0.0053629999999999997	3e-10	-	-	-	-	-	unit increase	NHGRI-EBI_GWAS_Catalog
rs17625587	chr1:198990494	chr1:199021365	A	G	Basophil count	EFO_0004586	Astle W	27863252	European	2016	0.021839999999999998	0.0039979999999999998	4.68e-08	+	173480	0	173480	2	IVNT	Astle-W_Blood-Cell-Traits_EUR_2016
rs17625587	chr1:198990494	chr1:199021365	A	G	Basophil percentage of white cells	EFO_0004586	Astle W	27863252	European	2016	0.021160000000000002	0.003967	9.68e-08	+	173480	0	173480	2	IVNT	Astle-W_Blood-Cell-Traits_EUR_2016
rs17625587	chr1:198990494	chr1:199021365	A	G	Eosinophil count	EFO_0004586	Astle W	27863252	European	2016	0.03637	0.0040740000000000004	4.38e-19	+	173480	0	173480	2	IVNT	Astle-W_Blood-Cell-Traits_EUR_2016
rs17625587	chr1:198990494	chr1:199021365	A	G	Eosinophil percentage of granulocytes	EFO_0004586	Astle W	27863252	European	2016	0.03286	0.0040889999999999998	9.27e-16	+	173480	0	173480	2	IVNT	Astle-W_Blood-Cell-Traits_EUR_2016
rs17625587	chr1:198990494	chr1:199021365	A	G	Eosinophil percentage of white cells	EFO_0004586	Astle W	27863252	European	2016	0.036400000000000002	0.0040699999999999998	3.81e-19	+	173480	0	173480	2	IVNT	Astle-W_Blood-Cell-Traits_EUR_2016
rs17625587	chr1:198990494	chr1:199021365	A	G	High light scatter percentage of red cells	EFO_0004586	Astle W	27863252	European	2016	-0.03363	0.0040949999999999997	2.2e-16	-	173480	0	173480	2	IVNT	Astle-W_Blood-Cell-Traits_EUR_2016
rs17625587	chr1:198990494	chr1:199021365	A	G	High light scatter reticulocyte count	EFO_0004586	Astle W	27863252	European	2016	-0.027	0.0040949999999999997	4.29e-11	-	173480	0	173480	2	IVNT	Astle-W_Blood-Cell-Traits_EUR_2016
rs17625587	chr1:198990494	chr1:199021365	A	G	Immature fraction of reticulocytes	EFO_0004586	Astle W	27863252	European	2016	-0.018249999999999999	0.0040569999999999998	6.85e-06	-	173480	0	173480	2	IVNT	Astle-W_Blood-Cell-Traits_EUR_2016
rs17625587	chr1:198990494	chr1:199021365	A	G	Mean corpuscular hemoglobin	EFO_0004586	Astle W	27863252	European	2016	-0.035929999999999997	0.004045	6.63e-19	-	173480	0	173480	2	IVNT	Astle-W_Blood-Cell-Traits_EUR_2016
rs17625587	chr1:198990494	chr1:199021365	A	G	Mean corpuscular volume	EFO_0004586	Astle W	27863252	European	2016	-0.049950000000000001	0.004032	3.08e-35	-	173480	0	173480	2	IVNT	Astle-W_Blood-Cell-Traits_EUR_2016
rs17625587	chr1:198990494	chr1:199021365	A	G	Mean platelet volume	EFO_0004586	Astle W	27863252	European	2016	-0.023359999999999999	0.0041200000000000004	1.43e-08	-	173480	0	173480	2	IVNT	Astle-W_Blood-Cell-Traits_EUR_2016
rs17625587	chr1:198990494	chr1:199021365	A	G	Neutrophil percentage of granulocytes	EFO_0004586	Astle W	27863252	European	2016	-0.032289999999999999	0.0040889999999999998	2.87e-15	-	173480	0	173480	2	IVNT	Astle-W_Blood-Cell-Traits_EUR_2016
rs17625587	chr1:198990494	chr1:199021365	A	G	Platelet count	EFO_0004586	Astle W	27863252	European	2016	-0.03295	0.0041590000000000004	2.31e-15	-	173480	0	173480	2	IVNT	Astle-W_Blood-Cell-Traits_EUR_2016
rs17625587	chr1:198990494	chr1:199021365	A	G	Plateletcrit	EFO_0004586	Astle W	27863252	European	2016	-0.050549999999999998	0.0041720000000000004	8.59e-34	-	173480	0	173480	2	IVNT	Astle-W_Blood-Cell-Traits_EUR_2016
rs17625587	chr1:198990494	chr1:199021365	A	G	Red blood cell count	EFO_0004586	Astle W	27863252	European	2016	0.041579999999999999	0.0040629999999999998	1.41e-24	+	173480	0	173480	2	IVNT	Astle-W_Blood-Cell-Traits_EUR_2016
rs17625587	chr1:198990494	chr1:199021365	A	G	Reticulocyte count	EFO_0004586	Astle W	27863252	European	2016	-0.027689999999999999	0.0041009999999999996	1.45e-11	-	173480	0	173480	2	IVNT	Astle-W_Blood-Cell-Traits_EUR_2016
rs17625587	chr1:198990494	chr1:199021365	A	G	Reticulocyte fraction of red cells	EFO_0004586	Astle W	27863252	European	2016	-0.037330000000000002	0.0040990000000000002	8.5e-20	-	173480	0	173480	2	IVNT	Astle-W_Blood-Cell-Traits_EUR_2016
rs17625587	chr1:198990494	chr1:199021365	A	G	Sum eosinophil basophil counts	EFO_0004586	Astle W	27863252	European	2016	0.036999999999999998	0.0040790000000000002	1.17e-19	+	173480	0	173480	2	IVNT	Astle-W_Blood-Cell-Traits_EUR_2016
rs17758695	chr18:60920854	chr18:63253621	C	T	Basophil count	EFO_0004586	Astle W	27863252	European	2016	0.15620000000000001	0.010330000000000001	1.22e-51	+	173480	0	173480	2	IVNT	Astle-W_Blood-Cell-Traits_EUR_2016
rs17758695	chr18:60920854	chr18:63253621	C	T	Basophil percentage of granulocytes	EFO_0004586	Astle W	27863252	European	2016	0.13789999999999999	0.01035	1.69e-40	+	173480	0	173480	2	IVNT	Astle-W_Blood-Cell-Traits_EUR_2016
rs17758695	chr18:60920854	chr18:63253621	C	T	Basophil percentage of white cells	EFO_0004586	Astle W	27863252	European	2016	0.1472	0.01025	1.03e-46	+	173480	0	173480	2	IVNT	Astle-W_Blood-Cell-Traits_EUR_2016
rs17758695	chr18:60920854	chr18:63253621	C	T	Eosinophil count	EFO_0004586	Astle W	27863252	European	2016	0.1085	0.010529999999999999	6.82e-25	+	173480	0	173480	2	IVNT	Astle-W_Blood-Cell-Traits_EUR_2016
rs17758695	chr18:60920854	chr18:63253621	C	T	Eosinophil percentage of granulocytes	EFO_0004586	Astle W	27863252	European	2016	0.093090000000000006	0.01057	1.33e-18	+	173480	0	173480	2	IVNT	Astle-W_Blood-Cell-Traits_EUR_2016
rs17758695	chr18:60920854	chr18:63253621	C	T	Eosinophil percentage of white cells	EFO_0004586	Astle W	27863252	European	2016	0.097259999999999999	0.01052	2.32e-20	+	173480	0	173480	2	IVNT	Astle-W_Blood-Cell-Traits_EUR_2016
rs17758695	chr18:60920854	chr18:63253621	C	T	Granulocyte percentage of myeloid white cells	EFO_0004586	Astle W	27863252	European	2016	-0.059650000000000002	0.01055	1.57e-08	-	173480	0	173480	2	IVNT	Astle-W_Blood-Cell-Traits_EUR_2016
rs17758695	chr18:60920854	chr18:63253621	C	T	Mean corpuscular hemoglobin	EFO_0004586	Astle W	27863252	European	2016	-0.1074	0.010449999999999999	8.93e-25	-	173480	0	173480	2	IVNT	Astle-W_Blood-Cell-Traits_EUR_2016
rs17758695	chr18:60920854	chr18:63253621	C	T	Mean corpuscular hemoglobin concentration	EFO_0004586	Astle W	27863252	European	2016	-0.04777	0.01022	2.96e-06	-	173480	0	173480	2	IVNT	Astle-W_Blood-Cell-Traits_EUR_2016
rs17758695	chr18:60920854	chr18:63253621	C	T	Mean corpuscular volume	EFO_0004586	Astle W	27863252	European	2016	-0.097610000000000002	0.01042	7.56e-21	-	173480	0	173480	2	IVNT	Astle-W_Blood-Cell-Traits_EUR_2016
rs17758695	chr18:60920854	chr18:63253621	C	T	Mean platelet volume	EFO_0004586	Astle W	27863252	European	2016	0.079380000000000006	0.010630000000000001	8.06e-14	+	173480	0	173480	2	IVNT	Astle-W_Blood-Cell-Traits_EUR_2016
rs17758695	chr18:60920854	chr18:63253621	C	T	Monocyte count	EFO_0004586	Astle W	27863252	European	2016	0.097159999999999996	0.01055	3.35e-20	+	173480	0	173480	2	IVNT	Astle-W_Blood-Cell-Traits_EUR_2016
rs17758695	chr18:60920854	chr18:63253621	C	T	Monocyte percentage of white cells	EFO_0004586	Astle W	27863252	European	2016	0.075569999999999998	0.01052	6.84e-13	+	173480	0	173480	2	IVNT	Astle-W_Blood-Cell-Traits_EUR_2016
rs17758695	chr18:60920854	chr18:63253621	C	T	Myeloid white cell count	EFO_0004586	Astle W	27863252	European	2016	0.04761	0.010630000000000001	7.46e-06	+	173480	0	173480	2	IVNT	Astle-W_Blood-Cell-Traits_EUR_2016
rs17758695	chr18:60920854	chr18:63253621	C	T	Neutrophil percentage of granulocytes	EFO_0004586	Astle W	27863252	European	2016	-0.114	0.01057	4.35e-27	-	173480	0	173480	2	IVNT	Astle-W_Blood-Cell-Traits_EUR_2016
rs17758695	chr18:60920854	chr18:63253621	C	T	Platelet count	EFO_0004586	Astle W	27863252	European	2016	0.069070000000000006	0.01073	1.2e-10	+	173480	0	173480	2	IVNT	Astle-W_Blood-Cell-Traits_EUR_2016
rs17758695	chr18:60920854	chr18:63253621	C	T	Plateletcrit	EFO_0004586	Astle W	27863252	European	2016	0.1239	0.010749999999999999	9.12e-31	+	173480	0	173480	2	IVNT	Astle-W_Blood-Cell-Traits_EUR_2016
rs17758695	chr18:60920854	chr18:63253621	C	T	Red blood cell count	EFO_0004586	Astle W	27863252	European	2016	0.092469999999999997	0.010500000000000001	1.33e-18	+	173480	0	173480	2	IVNT	Astle-W_Blood-Cell-Traits_EUR_2016
rs17758695	chr18:60920854	chr18:63253621	C	T	Sum eosinophil basophil counts	EFO_0004586	Astle W	27863252	European	2016	0.13450000000000001	0.01055	3.05e-37	+	173480	0	173480	2	IVNT	Astle-W_Blood-Cell-Traits_EUR_2016
rs17758695	chr18:60920854	chr18:63253621	C	T	Basophil percentage of granulocytes	EFO_0007995	Astle W	27863252	European	2016	-0.13789999999999999	0.010359999999999999	2e-40	-	-	-	-	-	unit decrease	NHGRI-EBI_GWAS_Catalog
rs17758695	chr18:60920854	chr18:63253621	C	T	Basophil percentage of white cells	EFO_0007992	Astle W	27863252	European	2016	-0.1472	0.01025	1e-46	-	-	-	-	-	unit decrease	NHGRI-EBI_GWAS_Catalog
rs17758695	chr18:60920854	chr18:63253621	C	T	Eosinophil counts	EFO_0004842	Astle W	27863252	European	2016	-0.1085	0.010529999999999999	7e-25	-	-	-	-	-	unit decrease	NHGRI-EBI_GWAS_Catalog
rs17758695	chr18:60920854	chr18:63253621	C	T	Eosinophil percentage of granulocytes	EFO_0007996	Astle W	27863252	European	2016	-0.093090000000000006	0.010540000000000001	1e-18	-	-	-	-	-	unit decrease	NHGRI-EBI_GWAS_Catalog
rs17758695	chr18:60920854	chr18:63253621	C	T	Eosinophil percentage of white cells	EFO_0007991	Astle W	27863252	European	2016	-0.097259999999999999	0.010500000000000001	2e-20	-	-	-	-	-	unit decrease	NHGRI-EBI_GWAS_Catalog
rs17758695	chr18:60920854	chr18:63253621	C	T	Mean corpuscular hemoglobin	EFO_0004527	Astle W	27863252	European	2016	-0.1074	0.010449999999999999	9e-25	-	-	-	-	-	unit increase	NHGRI-EBI_GWAS_Catalog
rs17758695	chr18:60920854	chr18:63253621	C	T	Mean corpuscular volume	EFO_0004526	Astle W	27863252	European	2016	-0.097610000000000002	0.01043	8e-21	-	-	-	-	-	unit increase	NHGRI-EBI_GWAS_Catalog
rs17758695	chr18:60920854	chr18:63253621	C	T	Mean platelet volume	EFO_0004584	Astle W	27863252	European	2016	-0.079380000000000006	0.010630000000000001	8e-14	-	-	-	-	-	unit decrease	NHGRI-EBI_GWAS_Catalog
rs17758695	chr18:60920854	chr18:63253621	C	T	Monocyte count	EFO_0005091	Astle W	27863252	European	2016	-0.097159999999999996	0.010540000000000001	3e-20	-	-	-	-	-	unit decrease	NHGRI-EBI_GWAS_Catalog
rs17758695	chr18:60920854	chr18:63253621	C	T	Monocyte percentage of white cells	EFO_0007989	Astle W	27863252	European	2016	-0.075569999999999998	0.010529999999999999	7e-13	-	-	-	-	-	unit decrease	NHGRI-EBI_GWAS_Catalog
rs17758695	chr18:60920854	chr18:63253621	C	T	Neutrophil percentage of granulocytes	EFO_0007994	Astle W	27863252	European	2016	-0.114	0.01057	4e-27	-	-	-	-	-	unit increase	NHGRI-EBI_GWAS_Catalog
rs17758695	chr18:60920854	chr18:63253621	C	T	Platelet count	EFO_0004309	Astle W	27863252	European	2016	-0.069070000000000006	0.01068	1e-10	-	-	-	-	-	unit decrease	NHGRI-EBI_GWAS_Catalog
rs17758695	chr18:60920854	chr18:63253621	C	T	Plateletcrit	EFO_0007985	Astle W	27863252	European	2016	-0.1239	0.010749999999999999	9e-31	-	-	-	-	-	unit decrease	NHGRI-EBI_GWAS_Catalog
rs17758695	chr18:60920854	chr18:63253621	C	T	Red blood cell count	EFO_0004305	Astle W	27863252	European	2016	-0.092469999999999997	0.01047	1e-18	-	-	-	-	-	unit decrease	NHGRI-EBI_GWAS_Catalog
rs17758695	chr18:60920854	chr18:63253621	C	T	Sum eosinophil basophil counts	EFO_0005090;EFO_0004842	Astle W	27863252	European	2016	-0.13450000000000001	0.010540000000000001	3e-37	-	-	-	-	-	unit decrease	NHGRI-EBI_GWAS_Catalog
rs17758695	chr18:60920854	chr18:63253621	C	T	White blood cell count basophil	EFO_0005090	Astle W	27863252	European	2016	-0.15620000000000001	0.010330000000000001	1e-51	-	-	-	-	-	unit decrease	NHGRI-EBI_GWAS_Catalog
rs17758695	chr18:60920854	chr18:63253621	C	T	Cause of death: acute and subacute infective endocarditis	EFO_1000830	Neale B	UKBB	European	2017	-0.0059500000000000004	0.0011999999999999999	7.31e-07	-	7637	5	7632	1	risk diff	Neale-B_UKBB_EUR_2017
rs17860282	chr12:51740350	chr12:51346566	T	C	Basophil count	EFO_0004586	Astle W	27863252	European	2016	0.081309999999999993	0.016750000000000001	1.21e-06	+	173480	0	173480	2	IVNT	Astle-W_Blood-Cell-Traits_EUR_2016
rs17860282	chr12:51740350	chr12:51346566	T	C	Mean platelet volume	EFO_0004586	Astle W	27863252	European	2016	0.092469999999999997	0.01736	1.01e-07	+	173480	0	173480	2	IVNT	Astle-W_Blood-Cell-Traits_EUR_2016
rs182090955	chr7:92239892	chr7:92610578	A	G	Basophil count	EFO_0004586	Astle W	27863252	European	2016	-0.1009	0.018190000000000001	2.93e-08	-	173480	0	173480	2	IVNT	Astle-W_Blood-Cell-Traits_EUR_2016
rs182090955	chr7:92239892	chr7:92610578	A	G	Granulocyte count	EFO_0004586	Astle W	27863252	European	2016	-0.1019	0.018710000000000001	5.08e-08	-	173480	0	173480	2	IVNT	Astle-W_Blood-Cell-Traits_EUR_2016
rs182090955	chr7:92239892	chr7:92610578	A	G	Monocyte count	EFO_0004586	Astle W	27863252	European	2016	-0.092710000000000001	0.018579999999999999	6.06e-07	-	173480	0	173480	2	IVNT	Astle-W_Blood-Cell-Traits_EUR_2016
rs182090955	chr7:92239892	chr7:92610578	A	G	Myeloid white cell count	EFO_0004586	Astle W	27863252	European	2016	-0.11119999999999999	0.01874	2.94e-09	-	173480	0	173480	2	IVNT	Astle-W_Blood-Cell-Traits_EUR_2016
rs182090955	chr7:92239892	chr7:92610578	A	G	Neutrophil count	EFO_0004586	Astle W	27863252	European	2016	-0.096519999999999995	0.018669999999999999	2.34e-07	-	173480	0	173480	2	IVNT	Astle-W_Blood-Cell-Traits_EUR_2016
rs182090955	chr7:92239892	chr7:92610578	A	G	Sum basophil neutrophil counts	EFO_0004586	Astle W	27863252	European	2016	-0.096920000000000006	0.018689999999999998	2.16e-07	-	173480	0	173480	2	IVNT	Astle-W_Blood-Cell-Traits_EUR_2016
rs182090955	chr7:92239892	chr7:92610578	A	G	Sum eosinophil basophil counts	EFO_0004586	Astle W	27863252	European	2016	-0.082419999999999993	0.018579999999999999	9.17e-06	-	173480	0	173480	2	IVNT	Astle-W_Blood-Cell-Traits_EUR_2016
rs182090955	chr7:92239892	chr7:92610578	A	G	Sum neutrophil eosinophil counts	EFO_0004586	Astle W	27863252	European	2016	-0.1014	0.018679999999999999	5.75e-08	-	173480	0	173480	2	IVNT	Astle-W_Blood-Cell-Traits_EUR_2016
rs182090955	chr7:92239892	chr7:92610578	A	G	White blood cell count	EFO_0004586	Astle W	27863252	European	2016	-0.1101	0.01864	3.54e-09	-	173480	0	173480	2	IVNT	Astle-W_Blood-Cell-Traits_EUR_2016
rs182090955	chr7:92239892	chr7:92610578	A	G	Arm fat-free mass left	-	Neale B	UKBB	European	2017	0.037960000000000001	0.0081110000000000002	2.87e-06	+	331159	0	331159	1	IVNT	Neale-B_UKBB_EUR_2017
rs182090955	chr7:92239892	chr7:92610578	A	G	Arm predicted mass left	-	Neale B	UKBB	European	2017	0.038519999999999999	0.0080809999999999996	1.88e-06	+	331146	0	331146	1	IVNT	Neale-B_UKBB_EUR_2017
rs182090955	chr7:92239892	chr7:92610578	A	G	Basal metabolic rate	EFO_0007777	Neale B	UKBB	European	2017	0.040599999999999997	0.0084589999999999995	1.59e-06	+	331307	0	331307	1	IVNT	Neale-B_UKBB_EUR_2017
rs182090955	chr7:92239892	chr7:92610578	A	G	Height	EFO_0004339	Neale B	UKBB	European	2017	0.051880000000000003	0.0090760000000000007	1.09e-08	+	336474	0	336474	1	IVNT	Neale-B_UKBB_EUR_2017
rs182090955	chr7:92239892	chr7:92610578	A	G	Trunk fat-free mass	-	Neale B	UKBB	European	2017	0.036679999999999997	0.0080370000000000007	5.01e-06	+	331030	0	331030	1	IVNT	Neale-B_UKBB_EUR_2017
rs182090955	chr7:92239892	chr7:92610578	A	G	Trunk predicted mass	-	Neale B	UKBB	European	2017	0.037519999999999998	0.0080110000000000008	2.83e-06	+	330995	0	330995	1	IVNT	Neale-B_UKBB_EUR_2017
rs182090955	chr7:92239892	chr7:92610578	A	G	Weight	EFO_0004338	Neale B	UKBB	European	2017	0.049579999999999999	0.01116	8.85e-06	+	336227	0	336227	1	IVNT	Neale-B_UKBB_EUR_2017
rs182090955	chr7:92239892	chr7:92610578	A	G	Whole body fat-free mass	-	Neale B	UKBB	European	2017	0.03823	0.0080680000000000005	2.16e-06	+	331291	0	331291	1	IVNT	Neale-B_UKBB_EUR_2017
rs182090955	chr7:92239892	chr7:92610578	A	G	Whole body water mass	-	Neale B	UKBB	European	2017	0.037690000000000001	0.0080789999999999994	3.08e-06	+	331315	0	331315	1	IVNT	Neale-B_UKBB_EUR_2017
rs2007774	chr19:5813244	chr19:5813233	A	T	Basophil count	EFO_0004586	Astle W	27863252	European	2016	0.0223	0.0040740000000000004	4.41e-08	+	173480	0	173480	2	IVNT	Astle-W_Blood-Cell-Traits_EUR_2016
rs2007774	chr19:5813244	chr19:5813233	A	T	Basophil percentage of granulocytes	EFO_0004586	Astle W	27863252	European	2016	0.018339999999999999	0.0040790000000000002	6.93e-06	+	173480	0	173480	2	IVNT	Astle-W_Blood-Cell-Traits_EUR_2016
rs2007774	chr19:5813244	chr19:5813233	A	T	Basophil percentage of white cells	EFO_0004586	Astle W	27863252	European	2016	0.022200000000000001	0.0040429999999999997	3.97e-08	+	173480	0	173480	2	IVNT	Astle-W_Blood-Cell-Traits_EUR_2016
rs2007774	chr19:5813244	chr19:5813233	A	T	Alcohol intake frequency	EFO_0004329	Neale B	UKBB	European	2017	-0.018030000000000001	0.0040350000000000004	7.86e-06	-	336965	0	336965	1	-	Neale-B_UKBB_EUR_2017
rs2028900	chr2:85767735	chr2:85540612	T	C	Basophil count	EFO_0004586	Astle W	27863252	European	2016	-0.017610000000000001	0.0035079999999999998	5.21e-07	-	173480	0	173480	2	IVNT	Astle-W_Blood-Cell-Traits_EUR_2016
rs2028900	chr2:85767735	chr2:85540612	T	C	Basophil percentage of white cells	EFO_0004586	Astle W	27863252	European	2016	-0.015800000000000002	0.0034810000000000002	5.7e-06	-	173480	0	173480	2	IVNT	Astle-W_Blood-Cell-Traits_EUR_2016
rs2028900	chr2:85767735	chr2:85540612	T	C	Sum eosinophil basophil counts	EFO_0004586	Astle W	27863252	European	2016	-0.017229999999999999	0.003578	1.46e-06	-	173480	0	173480	2	IVNT	Astle-W_Blood-Cell-Traits_EUR_2016
rs2028900	chr2:85767735	chr2:85540612	T	C	Coronary artery disease	EFO_0000378;EFO_0001645	CARDIoGRAMplusC4D	26343387	Mixed	2015	0.056169999999999998	0.0094649999999999995	2.94e-09	+	184305	60801	123504	48	log OR	CARDIoGRAMplusC4D_CHD_Mixed_2015
rs2028900	chr2:85767735	chr2:85540612	T	C	Myocardial infarction	EFO_0000612	CARDIoGRAMplusC4D	26343387	Mixed	2015	0.060420000000000001	0.01031	4.57e-09	+	167181	43677	123504	48	log OR	CARDIoGRAMplusC4D_MI_Mixed_2015
rs2028900	chr2:85767735	chr2:85540612	T	C	Basal metabolic rate	EFO_0007777	Neale B	UKBB	European	2017	0.0073080000000000003	0.001619	6.36e-06	+	331307	0	331307	1	IVNT	Neale-B_UKBB_EUR_2017
rs2028900	chr2:85767735	chr2:85540612	T	C	Chronic ischaemic heart disease	EFO_0001645	Neale B	UKBB	European	2017	0.0021979999999999999	0.00038729999999999998	1.39e-08	+	337199	8755	328444	1	risk diff	Neale-B_UKBB_EUR_2017
rs2028900	chr2:85767735	chr2:85540612	T	C	Hip circumference	EFO_0005093	Neale B	UKBB	European	2017	0.01123	0.002418	3.44e-06	+	336601	0	336601	1	IVNT	Neale-B_UKBB_EUR_2017
rs2028900	chr2:85767735	chr2:85540612	T	C	Self-reported angina	EFO_0000378	Neale B	UKBB	European	2017	0.0020070000000000001	0.00042630000000000001	2.49e-06	+	337159	10612	326547	1	risk diff	Neale-B_UKBB_EUR_2017
rs2028900	chr2:85767735	chr2:85540612	T	C	Vascular or heart problems diagnosed by doctor: angina	EFO_0000378	Neale B	UKBB	European	2017	0.002068	0.00042700000000000002	1.28e-06	+	336683	10618	326065	1	risk diff	Neale-B_UKBB_EUR_2017
rs2028900	chr2:85767735	chr2:85540612	T	C	Weight	EFO_0004338	Neale B	UKBB	European	2017	0.01026	0.0021329999999999999	1.51e-06	+	336227	0	336227	1	IVNT	Neale-B_UKBB_EUR_2017
rs2028900	chr2:85767735	chr2:85540612	T	C	Coronary artery disease	EFO_0000378;EFO_0001645	Nelson CP	28714975	Mixed	2017	0.059929999999999997	0.0082699999999999996	4.55e-13	+	148715	10801	137914	1	log OR	Nelson-CP_CAD_Mixed_2017
rs2028900	chr2:85767735	chr2:85540612	T	C	Coronary artery disease	EFO_0000378;EFO_0001645	van der Harst P	29212778	Mixed	2018	0.052240000000000002	0.0070049999999999999	8.9e-14	+	296525	34541	261984	1	log OR	van-der-Harst-P_CAD-UKBB_Mixed_2018
rs2028900	chr2:85767735	chr2:85540612	T	C	Coronary artery disease	EFO_0000378;EFO_0001645	van der Harst P	29212778	Mixed	2018	0.053699999999999998	0.0057000000000000002	3.63e-21	+	547261	122733	424528	2	log OR	van-der-Harst-P_CAD_Mixed_2018
rs2070596	chr15:50545159	chr15:50252962	T	A	Basophil count	EFO_0004586	Astle W	27863252	European	2016	-0.022179999999999998	0.0043030000000000004	2.55e-07	-	173480	0	173480	2	IVNT	Astle-W_Blood-Cell-Traits_EUR_2016
rs2070596	chr15:50545159	chr15:50252962	T	A	Basophil percentage of granulocytes	EFO_0004586	Astle W	27863252	European	2016	-0.021129999999999999	0.0043070000000000001	9.34e-07	-	173480	0	173480	2	IVNT	Astle-W_Blood-Cell-Traits_EUR_2016
rs2070596	chr15:50545159	chr15:50252962	T	A	Basophil percentage of white cells	EFO_0004586	Astle W	27863252	European	2016	-0.02145	0.0042709999999999996	5.13e-07	-	173480	0	173480	2	IVNT	Astle-W_Blood-Cell-Traits_EUR_2016
rs2074585	chr15:91009484	chr15:90466252	A	G	Basophil count	EFO_0004586	Astle W	27863252	European	2016	-0.028809999999999999	0.0034910000000000002	1.56e-16	-	173480	0	173480	2	IVNT	Astle-W_Blood-Cell-Traits_EUR_2016
rs2074585	chr15:91009484	chr15:90466252	A	G	Basophil percentage of granulocytes	EFO_0004586	Astle W	27863252	European	2016	-0.025989999999999999	0.0034949999999999998	1.04e-13	-	173480	0	173480	2	IVNT	Astle-W_Blood-Cell-Traits_EUR_2016
rs2074585	chr15:91009484	chr15:90466252	A	G	Basophil percentage of white cells	EFO_0004586	Astle W	27863252	European	2016	-0.032120000000000003	0.0034650000000000002	1.85e-20	-	173480	0	173480	2	IVNT	Astle-W_Blood-Cell-Traits_EUR_2016
rs2074585	chr15:91009484	chr15:90466252	A	G	Lymphocyte count	EFO_0004586	Astle W	27863252	European	2016	0.023519999999999999	0.0035920000000000001	5.85e-11	+	173480	0	173480	2	IVNT	Astle-W_Blood-Cell-Traits_EUR_2016
rs2074585	chr15:91009484	chr15:90466252	A	G	Lymphocyte percentage of white cells	EFO_0004586	Astle W	27863252	European	2016	0.02307	0.0035539999999999999	8.48e-11	+	173480	0	173480	2	IVNT	Astle-W_Blood-Cell-Traits_EUR_2016
rs2074585	chr15:91009484	chr15:90466252	A	G	Neutrophil percentage of granulocytes	EFO_0004586	Astle W	27863252	European	2016	0.0172	0.003571	1.46e-06	+	173480	0	173480	2	IVNT	Astle-W_Blood-Cell-Traits_EUR_2016
rs2074585	chr15:91009484	chr15:90466252	A	G	Sum eosinophil basophil counts	EFO_0004586	Astle W	27863252	European	2016	-0.02085	0.0035639999999999999	4.9e-09	-	173480	0	173480	2	IVNT	Astle-W_Blood-Cell-Traits_EUR_2016
rs2074585	chr15:91009484	chr15:90466252	A	G	Allergic disease	EFO_0003785	Ferreira M	29083406	European	2017	-0.0304	0.0057999999999999996	1.42e-07	-	360838	180129	180709	13	log OR	Ferreira-M_Allergic-Disease_EUR_2017
rs2074585	chr15:91009484	chr15:90466252	A	G	Height	EFO_0004339	GIANT	25282103	European	2014	0.014	0.0030999999999999999	3.4e-06	+	250373	0	250373	79	Z-score	GIANT_Height_EUR_2014
rs2074585	chr15:91009484	chr15:90466252	A	G	Basophil percentage of granulocytes	EFO_0007995	Astle W	27863252	European	2016	0.025989999999999999	0.003493	1e-13	+	-	-	-	-	unit decrease	NHGRI-EBI_GWAS_Catalog
rs2074585	chr15:91009484	chr15:90466252	A	G	Basophil percentage of white cells	EFO_0007992	Astle W	27863252	European	2016	0.032120000000000003	0.0034680000000000002	2e-20	+	-	-	-	-	unit decrease	NHGRI-EBI_GWAS_Catalog
rs2074585	chr15:91009484	chr15:90466252	A	G	White blood cell count basophil	EFO_0005090	Astle W	27863252	European	2016	0.028809999999999999	0.0035040000000000002	2e-16	+	-	-	-	-	unit decrease	NHGRI-EBI_GWAS_Catalog
rs2074585	chr15:91009484	chr15:90466252	A	G	Birth weight of first child	EFO_0004344	Neale B	UKBB	European	2017	-0.02324	0.0044429999999999999	1.69e-07	-	145558	0	145558	1	-	Neale-B_UKBB_EUR_2017
rs2074585	chr15:91009484	chr15:90466252	A	G	Comparative height size at age 10	-	Neale B	UKBB	European	2017	0.01154	0.0016570000000000001	3.26e-12	+	332021	0	332021	1	-	Neale-B_UKBB_EUR_2017
rs2074585	chr15:91009484	chr15:90466252	A	G	Doctor diagnosed hayfever or allergic rhinitis	EFO_0005854	Neale B	UKBB	European	2017	-0.01021	0.002049	6.34e-07	-	83529	18934	64595	1	risk diff	Neale-B_UKBB_EUR_2017
rs2074585	chr15:91009484	chr15:90466252	A	G	Hair or balding pattern: pattern 4	EFO_0007822	Neale B	UKBB	European	2017	-0.010630000000000001	0.001389	1.91e-14	-	154988	28389	126599	1	risk diff	Neale-B_UKBB_EUR_2017
rs2074585	chr15:91009484	chr15:90466252	A	G	Hayfever, allergic rhinitis or eczema	EFO_0003956;EFO_0005854;EFO_0000274	Neale B	UKBB	European	2017	-0.0090580000000000001	0.001026	1.04e-18	-	336782	77891	258891	1	risk diff	Neale-B_UKBB_EUR_2017
rs2074585	chr15:91009484	chr15:90466252	A	G	Heel bone mineral density	EFO_0009270	Neale B	UKBB	European	2017	-0.02087	0.0031099999999999999	1.97e-11	-	194398	0	194398	1	IVNT	Neale-B_UKBB_EUR_2017
rs2074585	chr15:91009484	chr15:90466252	A	G	Heel bone mineral density left	EFO_0009270	Neale B	UKBB	European	2017	-0.023380000000000001	0.0041489999999999999	1.76e-08	-	106254	0	106254	1	IVNT	Neale-B_UKBB_EUR_2017
rs2074585	chr15:91009484	chr15:90466252	A	G	Heel bone mineral density right	EFO_0009270	Neale B	UKBB	European	2017	-0.023980000000000001	0.0041229999999999999	6.01e-09	-	106251	0	106251	1	IVNT	Neale-B_UKBB_EUR_2017
rs2074585	chr15:91009484	chr15:90466252	A	G	Height	EFO_0004339	Neale B	UKBB	European	2017	0.01133	0.0017240000000000001	4.96e-11	+	336474	0	336474	1	IVNT	Neale-B_UKBB_EUR_2017
rs2074585	chr15:91009484	chr15:90466252	A	G	No blood clot, bronchitis, emphysema, asthma, rhinitis, eczema or allergy diagnosed by doctor	-	Neale B	UKBB	European	2017	0.0080029999999999997	0.001137	1.92e-12	+	336782	228530	108252	1	risk diff	Neale-B_UKBB_EUR_2017
rs2074585	chr15:91009484	chr15:90466252	A	G	Self-reported hayfever or allergic rhinitis	EFO_0005854	Neale B	UKBB	European	2017	-0.0032179999999999999	0.00056579999999999998	1.3e-08	-	337159	19320	317839	1	risk diff	Neale-B_UKBB_EUR_2017
rs2089979	chr3:196501413	chr3:196774542	A	G	Granulocyte count	EFO_0004586	Astle W	27863252	European	2016	0.017579999999999998	0.0036600000000000001	1.56e-06	+	173480	0	173480	2	IVNT	Astle-W_Blood-Cell-Traits_EUR_2016
rs2089979	chr3:196501413	chr3:196774542	A	G	Lymphocyte count	EFO_0004586	Astle W	27863252	European	2016	0.035159999999999997	0.0036679999999999998	9.17e-22	+	173480	0	173480	2	IVNT	Astle-W_Blood-Cell-Traits_EUR_2016
rs2089979	chr3:196501413	chr3:196774542	A	G	Mean corpuscular hemoglobin concentration	EFO_0004586	Astle W	27863252	European	2016	-0.016469999999999999	0.0035300000000000002	3.06e-06	-	173480	0	173480	2	IVNT	Astle-W_Blood-Cell-Traits_EUR_2016
rs2089979	chr3:196501413	chr3:196774542	A	G	Monocyte count	EFO_0004586	Astle W	27863252	European	2016	0.022710000000000001	0.0036359999999999999	4.18e-10	+	173480	0	173480	2	IVNT	Astle-W_Blood-Cell-Traits_EUR_2016
rs2089979	chr3:196501413	chr3:196774542	A	G	Myeloid white cell count	EFO_0004586	Astle W	27863252	European	2016	0.019769999999999999	0.003669	7.09e-08	+	173480	0	173480	2	IVNT	Astle-W_Blood-Cell-Traits_EUR_2016
rs2089979	chr3:196501413	chr3:196774542	A	G	Platelet count	EFO_0004586	Astle W	27863252	European	2016	0.024539999999999999	0.0037130000000000002	3.88e-11	+	173480	0	173480	2	IVNT	Astle-W_Blood-Cell-Traits_EUR_2016
rs2089979	chr3:196501413	chr3:196774542	A	G	Plateletcrit	EFO_0004586	Astle W	27863252	European	2016	0.032969999999999999	0.003725	8.69e-19	+	173480	0	173480	2	IVNT	Astle-W_Blood-Cell-Traits_EUR_2016
rs2089979	chr3:196501413	chr3:196774542	A	G	Red cell distribution width	EFO_0004586	Astle W	27863252	European	2016	0.018759999999999999	0.003607	1.99e-07	+	173480	0	173480	2	IVNT	Astle-W_Blood-Cell-Traits_EUR_2016
rs2089979	chr3:196501413	chr3:196774542	A	G	Sum basophil neutrophil counts	EFO_0004586	Astle W	27863252	European	2016	0.016619999999999999	0.0036570000000000001	5.53e-06	+	173480	0	173480	2	IVNT	Astle-W_Blood-Cell-Traits_EUR_2016
rs2089979	chr3:196501413	chr3:196774542	A	G	Sum eosinophil basophil counts	EFO_0004586	Astle W	27863252	European	2016	0.01789	0.0036380000000000002	8.73e-07	+	173480	0	173480	2	IVNT	Astle-W_Blood-Cell-Traits_EUR_2016
rs2089979	chr3:196501413	chr3:196774542	A	G	Sum neutrophil eosinophil counts	EFO_0004586	Astle W	27863252	European	2016	0.017100000000000001	0.003653	2.87e-06	+	173480	0	173480	2	IVNT	Astle-W_Blood-Cell-Traits_EUR_2016
rs2089979	chr3:196501413	chr3:196774542	A	G	White blood cell count	EFO_0004586	Astle W	27863252	European	2016	0.029950000000000001	0.003653	2.44e-16	+	173480	0	173480	2	IVNT	Astle-W_Blood-Cell-Traits_EUR_2016
rs2118140	chr12:66698461	chr12:66304681	A	G	Basophil count	EFO_0004586	Astle W	27863252	European	2016	-0.023959999999999999	0.0035049999999999999	8.12e-12	-	173480	0	173480	2	IVNT	Astle-W_Blood-Cell-Traits_EUR_2016
rs2118140	chr12:66698461	chr12:66304681	A	G	Basophil percentage of granulocytes	EFO_0004586	Astle W	27863252	European	2016	-0.02664	0.003509	3.11e-14	-	173480	0	173480	2	IVNT	Astle-W_Blood-Cell-Traits_EUR_2016
rs2118140	chr12:66698461	chr12:66304681	A	G	Basophil percentage of white cells	EFO_0004586	Astle W	27863252	European	2016	-0.027009999999999999	0.0034780000000000002	8.16e-15	-	173480	0	173480	2	IVNT	Astle-W_Blood-Cell-Traits_EUR_2016
rs2158799	chr7:28277107	chr7:28237488	C	G	Eosinophil percentage of granulocytes	EFO_0004586	Astle W	27863252	European	2016	0.025850000000000001	0.0037000000000000002	2.8e-12	+	173480	0	173480	2	IVNT	Astle-W_Blood-Cell-Traits_EUR_2016
rs2158799	chr7:28277107	chr7:28237488	C	G	Eosinophil percentage of white cells	EFO_0004586	Astle W	27863252	European	2016	0.018749999999999999	0.0036849999999999999	3.61e-07	+	173480	0	173480	2	IVNT	Astle-W_Blood-Cell-Traits_EUR_2016
rs2158799	chr7:28277107	chr7:28237488	C	G	Granulocyte count	EFO_0004586	Astle W	27863252	European	2016	-0.054609999999999999	0.0037139999999999999	6.18e-49	-	173480	0	173480	2	IVNT	Astle-W_Blood-Cell-Traits_EUR_2016
rs2158799	chr7:28277107	chr7:28237488	C	G	Granulocyte percentage of myeloid white cells	EFO_0004586	Astle W	27863252	European	2016	-0.029219999999999999	0.0036960000000000001	2.65e-15	-	173480	0	173480	2	IVNT	Astle-W_Blood-Cell-Traits_EUR_2016
rs2158799	chr7:28277107	chr7:28237488	C	G	Lymphocyte percentage of white cells	EFO_0004586	Astle W	27863252	European	2016	0.041250000000000002	0.0036849999999999999	4.42e-29	+	173480	0	173480	2	IVNT	Astle-W_Blood-Cell-Traits_EUR_2016
rs2158799	chr7:28277107	chr7:28237488	C	G	Monocyte count	EFO_0004586	Astle W	27863252	European	2016	-0.02086	0.0036970000000000002	1.66e-08	-	173480	0	173480	2	IVNT	Astle-W_Blood-Cell-Traits_EUR_2016
rs2158799	chr7:28277107	chr7:28237488	C	G	Monocyte percentage of white cells	EFO_0004586	Astle W	27863252	European	2016	0.016889999999999999	0.003686	4.63e-06	+	173480	0	173480	2	IVNT	Astle-W_Blood-Cell-Traits_EUR_2016
rs2158799	chr7:28277107	chr7:28237488	C	G	Myeloid white cell count	EFO_0004586	Astle W	27863252	European	2016	-0.054510000000000003	0.0037239999999999999	1.66e-48	-	173480	0	173480	2	IVNT	Astle-W_Blood-Cell-Traits_EUR_2016
rs2158799	chr7:28277107	chr7:28237488	C	G	Neutrophil count	EFO_0004586	Astle W	27863252	European	2016	-0.0562	0.003705	5.74e-52	-	173480	0	173480	2	IVNT	Astle-W_Blood-Cell-Traits_EUR_2016
rs2158799	chr7:28277107	chr7:28237488	C	G	Neutrophil percentage of granulocytes	EFO_0004586	Astle W	27863252	European	2016	-0.027470000000000001	0.0037009999999999999	1.16e-13	-	173480	0	173480	2	IVNT	Astle-W_Blood-Cell-Traits_EUR_2016
rs2158799	chr7:28277107	chr7:28237488	C	G	Neutrophil percentage of white cells	EFO_0004586	Astle W	27863252	European	2016	-0.045260000000000002	0.0036909999999999998	1.45e-34	-	173480	0	173480	2	IVNT	Astle-W_Blood-Cell-Traits_EUR_2016
rs2158799	chr7:28277107	chr7:28237488	C	G	Sum basophil neutrophil counts	EFO_0004586	Astle W	27863252	European	2016	-0.056160000000000002	0.0037109999999999999	1.01e-51	-	173480	0	173480	2	IVNT	Astle-W_Blood-Cell-Traits_EUR_2016
rs2158799	chr7:28277107	chr7:28237488	C	G	Sum neutrophil eosinophil counts	EFO_0004586	Astle W	27863252	European	2016	-0.054719999999999998	0.0037079999999999999	2.79e-49	-	173480	0	173480	2	IVNT	Astle-W_Blood-Cell-Traits_EUR_2016
rs2158799	chr7:28277107	chr7:28237488	C	G	White blood cell count	EFO_0004586	Astle W	27863252	European	2016	-0.046960000000000002	0.0037090000000000001	9.73e-37	-	173480	0	173480	2	IVNT	Astle-W_Blood-Cell-Traits_EUR_2016
rs2158799	chr7:28277107	chr7:28237488	C	G	Eosinophil percentage of granulocytes	EFO_0007996	Astle W	27863252	European	2016	-0.025850000000000001	0.003705	3e-12	-	-	-	-	-	unit decrease	NHGRI-EBI_GWAS_Catalog
rs2158799	chr7:28277107	chr7:28237488	C	G	Granulocyte count	EFO_0007987	Astle W	27863252	European	2016	-0.054609999999999999	0.0037139999999999999	6e-49	-	-	-	-	-	unit increase	NHGRI-EBI_GWAS_Catalog
rs2158799	chr7:28277107	chr7:28237488	C	G	Granulocyte percentage of myeloid white cells	EFO_0007997	Astle W	27863252	European	2016	-0.029219999999999999	0.0037030000000000001	3e-15	-	-	-	-	-	unit increase	NHGRI-EBI_GWAS_Catalog
rs2158799	chr7:28277107	chr7:28237488	C	G	Lymphocyte percentage of white cells	EFO_0007993	Astle W	27863252	European	2016	-0.041250000000000002	0.0036819999999999999	4e-29	-	-	-	-	-	unit decrease	NHGRI-EBI_GWAS_Catalog
rs2158799	chr7:28277107	chr7:28237488	C	G	Myeloid white cell count	EFO_0007988	Astle W	27863252	European	2016	-0.054510000000000003	0.0037269999999999998	2e-48	-	-	-	-	-	unit increase	NHGRI-EBI_GWAS_Catalog
rs2158799	chr7:28277107	chr7:28237488	C	G	Neutrophil count	EFO_0004833	Astle W	27863252	European	2016	-0.0562	0.0037060000000000001	6e-52	-	-	-	-	-	unit increase	NHGRI-EBI_GWAS_Catalog
rs2158799	chr7:28277107	chr7:28237488	C	G	Neutrophil percentage of granulocytes	EFO_0007994	Astle W	27863252	European	2016	-0.027470000000000001	0.0036909999999999998	1e-13	-	-	-	-	-	unit increase	NHGRI-EBI_GWAS_Catalog
rs2158799	chr7:28277107	chr7:28237488	C	G	Neutrophil percentage of white cells	EFO_0007990	Astle W	27863252	European	2016	-0.045260000000000002	0.0036819999999999999	1e-34	-	-	-	-	-	unit increase	NHGRI-EBI_GWAS_Catalog
rs2158799	chr7:28277107	chr7:28237488	C	G	Sum basophil neutrophil counts	EFO_0004833;EFO_0005090	Astle W	27863252	European	2016	-0.056160000000000002	0.0037109999999999999	1e-51	-	-	-	-	-	unit increase	NHGRI-EBI_GWAS_Catalog
rs2158799	chr7:28277107	chr7:28237488	C	G	Sum neutrophil eosinophil counts	EFO_0004833;EFO_0004842	Astle W	27863252	European	2016	-0.054719999999999998	0.0037090000000000001	3e-49	-	-	-	-	-	unit increase	NHGRI-EBI_GWAS_Catalog
rs2158799	chr7:28277107	chr7:28237488	C	G	White blood cell count	EFO_0004308	Astle W	27863252	European	2016	-0.046960000000000002	0.0037100000000000002	1e-36	-	-	-	-	-	unit increase	NHGRI-EBI_GWAS_Catalog
rs2229092	chr6:31540757	chr6:31572980	A	C	Lymphocyte count	EFO_0004586	Astle W	27863252	European	2016	-0.063369999999999996	0.0074599999999999996	1.98e-17	-	173480	0	173480	2	IVNT	Astle-W_Blood-Cell-Traits_EUR_2016
rs2229092	chr6:31540757	chr6:31572980	A	C	White blood cell count	EFO_0004586	Astle W	27863252	European	2016	-0.042259999999999999	0.0074260000000000003	1.27e-08	-	173480	0	173480	2	IVNT	Astle-W_Blood-Cell-Traits_EUR_2016
rs2229092	chr6:31540757	chr6:31572980	A	C	Arm fat-free mass left	-	Neale B	UKBB	European	2017	0.01468	0.003189	4.17e-06	+	331159	0	331159	1	IVNT	Neale-B_UKBB_EUR_2017
rs2229092	chr6:31540757	chr6:31572980	A	C	Arm fat-free mass right	-	Neale B	UKBB	European	2017	0.014630000000000001	0.0031259999999999999	2.88e-06	+	331221	0	331221	1	IVNT	Neale-B_UKBB_EUR_2017
rs2229092	chr6:31540757	chr6:31572980	A	C	Arm predicted mass left	-	Neale B	UKBB	European	2017	0.014420000000000001	0.0031770000000000001	5.63e-06	+	331146	0	331146	1	IVNT	Neale-B_UKBB_EUR_2017
rs2229092	chr6:31540757	chr6:31572980	A	C	Arm predicted mass right	-	Neale B	UKBB	European	2017	0.0138	0.0031150000000000001	9.35e-06	+	331216	0	331216	1	IVNT	Neale-B_UKBB_EUR_2017
rs2229092	chr6:31540757	chr6:31572980	A	C	Basal metabolic rate	EFO_0007777	Neale B	UKBB	European	2017	0.015509999999999999	0.003326	3.11e-06	+	331307	0	331307	1	IVNT	Neale-B_UKBB_EUR_2017
rs2229092	chr6:31540757	chr6:31572980	A	C	Comparative height size at age 10	-	Neale B	UKBB	European	2017	0.017899999999999999	0.0034229999999999998	1.69e-07	+	332021	0	332021	1	-	Neale-B_UKBB_EUR_2017
rs2229092	chr6:31540757	chr6:31572980	A	C	Forced expiratory volume in 1-second, predicted	EFO_0004314	Neale B	UKBB	European	2017	0.026749999999999999	0.0056509999999999998	2.2e-06	+	110423	0	110423	1	IVNT	Neale-B_UKBB_EUR_2017
rs2229092	chr6:31540757	chr6:31572980	A	C	Forced vital capacity	EFO_0004312	Neale B	UKBB	European	2017	0.019300000000000001	0.0040769999999999999	2.2e-06	+	307638	0	307638	1	IVNT	Neale-B_UKBB_EUR_2017
rs2229092	chr6:31540757	chr6:31572980	A	C	Forced vital capacity, best measure	EFO_0004312	Neale B	UKBB	European	2017	0.020209999999999999	0.0044749999999999998	6.32e-06	+	255492	0	255492	1	IVNT	Neale-B_UKBB_EUR_2017
rs2229092	chr6:31540757	chr6:31572980	A	C	Height	EFO_0004339	Neale B	UKBB	European	2017	0.037879999999999997	0.0035630000000000002	2.08e-26	+	336474	0	336474	1	IVNT	Neale-B_UKBB_EUR_2017
rs2229092	chr6:31540757	chr6:31572980	A	C	Intestinal malabsorption	EFO_0009554	Neale B	UKBB	European	2017	0.00096150000000000001	0.0002162	8.69e-06	+	337199	624	336575	1	risk diff	Neale-B_UKBB_EUR_2017
rs2229092	chr6:31540757	chr6:31572980	A	C	Nap during day	EFO_0004870	Neale B	UKBB	European	2017	-0.013429999999999999	0.0029719999999999998	6.27e-06	-	337074	0	337074	1	-	Neale-B_UKBB_EUR_2017
rs2229092	chr6:31540757	chr6:31572980	A	C	Self-reported hypothyroidism or myxoedema	EFO_0004705;EFO_1001055	Neale B	UKBB	European	2017	-0.0047990000000000003	0.0010709999999999999	7.39e-06	-	337159	16376	320783	1	risk diff	Neale-B_UKBB_EUR_2017
rs2229092	chr6:31540757	chr6:31572980	A	C	Self-reported malabsorption or coeliac disease	EFO_0001060	Neale B	UKBB	European	2017	0.002349	0.00032929999999999998	9.98e-13	+	337159	1452	335707	1	risk diff	Neale-B_UKBB_EUR_2017
rs2229092	chr6:31540757	chr6:31572980	A	C	Sitting height	EFO_0004339	Neale B	UKBB	European	2017	0.03227	0.003875	8.34e-17	+	336172	0	336172	1	IVNT	Neale-B_UKBB_EUR_2017
rs2229092	chr6:31540757	chr6:31572980	A	C	Trunk fat-free mass	-	Neale B	UKBB	European	2017	0.01866	0.00316	3.53e-09	+	331030	0	331030	1	IVNT	Neale-B_UKBB_EUR_2017
rs2229092	chr6:31540757	chr6:31572980	A	C	Trunk predicted mass	-	Neale B	UKBB	European	2017	0.018460000000000001	0.0031489999999999999	4.57e-09	+	330995	0	330995	1	IVNT	Neale-B_UKBB_EUR_2017
rs2229092	chr6:31540757	chr6:31572980	A	C	Whole body fat-free mass	-	Neale B	UKBB	European	2017	0.01678	0.0031719999999999999	1.22e-07	+	331291	0	331291	1	IVNT	Neale-B_UKBB_EUR_2017
rs2229092	chr6:31540757	chr6:31572980	A	C	Whole body water mass	-	Neale B	UKBB	European	2017	0.01634	0.0031770000000000001	2.72e-07	+	331315	0	331315	1	IVNT	Neale-B_UKBB_EUR_2017
rs2239635	chr14:23588731	chr14:23119522	G	C	Basophil count	EFO_0004586	Astle W	27863252	European	2016	-0.048520000000000001	0.0038600000000000001	3.12e-36	-	173480	0	173480	2	IVNT	Astle-W_Blood-Cell-Traits_EUR_2016
rs2239635	chr14:23588731	chr14:23119522	G	C	Basophil percentage of granulocytes	EFO_0004586	Astle W	27863252	European	2016	-0.048300000000000003	0.0038639999999999998	7.63e-36	-	173480	0	173480	2	IVNT	Astle-W_Blood-Cell-Traits_EUR_2016
rs2239635	chr14:23588731	chr14:23119522	G	C	Basophil percentage of white cells	EFO_0004586	Astle W	27863252	European	2016	-0.04913	0.0038300000000000001	1.16e-37	-	173480	0	173480	2	IVNT	Astle-W_Blood-Cell-Traits_EUR_2016
rs2239635	chr14:23588731	chr14:23119522	G	C	Eosinophil count	EFO_0004586	Astle W	27863252	European	2016	-0.020150000000000001	0.0039350000000000001	3.03e-07	-	173480	0	173480	2	IVNT	Astle-W_Blood-Cell-Traits_EUR_2016
rs2239635	chr14:23588731	chr14:23119522	G	C	Eosinophil percentage of granulocytes	EFO_0004586	Astle W	27863252	European	2016	-0.02095	0.0039490000000000003	1.12e-07	-	173480	0	173480	2	IVNT	Astle-W_Blood-Cell-Traits_EUR_2016
rs2239635	chr14:23588731	chr14:23119522	G	C	Eosinophil percentage of white cells	EFO_0004586	Astle W	27863252	European	2016	-0.01917	0.0039319999999999997	1.09e-06	-	173480	0	173480	2	IVNT	Astle-W_Blood-Cell-Traits_EUR_2016
rs2239635	chr14:23588731	chr14:23119522	G	C	Granulocyte percentage of myeloid white cells	EFO_0004586	Astle W	27863252	European	2016	0.03415	0.0039439999999999996	4.81e-18	+	173480	0	173480	2	IVNT	Astle-W_Blood-Cell-Traits_EUR_2016
rs2239635	chr14:23588731	chr14:23119522	G	C	Monocyte count	EFO_0004586	Astle W	27863252	European	2016	-0.035869999999999999	0.0039439999999999996	9.41e-20	-	173480	0	173480	2	IVNT	Astle-W_Blood-Cell-Traits_EUR_2016
rs2239635	chr14:23588731	chr14:23119522	G	C	Monocyte percentage of white cells	EFO_0004586	Astle W	27863252	European	2016	-0.038769999999999999	0.003934	6.47e-23	-	173480	0	173480	2	IVNT	Astle-W_Blood-Cell-Traits_EUR_2016
rs2239635	chr14:23588731	chr14:23119522	G	C	Neutrophil percentage of granulocytes	EFO_0004586	Astle W	27863252	European	2016	0.03108	0.0039490000000000003	3.55e-15	+	173480	0	173480	2	IVNT	Astle-W_Blood-Cell-Traits_EUR_2016
rs2239635	chr14:23588731	chr14:23119522	G	C	Sum eosinophil basophil counts	EFO_0004586	Astle W	27863252	European	2016	-0.029749999999999999	0.0039389999999999998	4.31e-14	-	173480	0	173480	2	IVNT	Astle-W_Blood-Cell-Traits_EUR_2016
rs2271352	chr5:126091428	chr5:126755736	C	G	Basophil count	EFO_0004586	Astle W	27863252	European	2016	0.044299999999999999	0.0042290000000000001	1.12e-25	+	173480	0	173480	2	IVNT	Astle-W_Blood-Cell-Traits_EUR_2016
rs2271352	chr5:126091428	chr5:126755736	C	G	Basophil percentage of granulocytes	EFO_0004586	Astle W	27863252	European	2016	0.044819999999999999	0.0042339999999999999	3.48e-26	+	173480	0	173480	2	IVNT	Astle-W_Blood-Cell-Traits_EUR_2016
rs2271352	chr5:126091428	chr5:126755736	C	G	Basophil percentage of white cells	EFO_0004586	Astle W	27863252	European	2016	0.046559999999999997	0.0041970000000000002	1.32e-28	+	173480	0	173480	2	IVNT	Astle-W_Blood-Cell-Traits_EUR_2016
rs2271352	chr5:126091428	chr5:126755736	C	G	Basophil percentage of granulocytes	EFO_0007995	Astle W	27863252	European	2016	0.044819999999999999	0.004228	3e-26	+	-	-	-	-	unit increase	NHGRI-EBI_GWAS_Catalog
rs2271352	chr5:126091428	chr5:126755736	C	G	Basophil percentage of white cells	EFO_0007992	Astle W	27863252	European	2016	0.046559999999999997	0.0041869999999999997	1e-28	+	-	-	-	-	unit increase	NHGRI-EBI_GWAS_Catalog
rs2271352	chr5:126091428	chr5:126755736	C	G	White blood cell count basophil	EFO_0005090	Astle W	27863252	European	2016	0.044299999999999999	0.0042249999999999996	1e-25	+	-	-	-	-	unit increase	NHGRI-EBI_GWAS_Catalog
rs2282986	chr7:92299545	chr7:92670231	C	T	Basophil count	EFO_0004586	Astle W	27863252	European	2016	-0.091050000000000006	0.013259999999999999	6.68e-12	-	173480	0	173480	2	IVNT	Astle-W_Blood-Cell-Traits_EUR_2016
rs2282986	chr7:92299545	chr7:92670231	C	T	Eosinophil count	EFO_0004586	Astle W	27863252	European	2016	-0.090499999999999997	0.013509999999999999	2.09e-11	-	173480	0	173480	2	IVNT	Astle-W_Blood-Cell-Traits_EUR_2016
rs2282986	chr7:92299545	chr7:92670231	C	T	Granulocyte count	EFO_0004586	Astle W	27863252	European	2016	-0.1348	0.01363	4.44e-23	-	173480	0	173480	2	IVNT	Astle-W_Blood-Cell-Traits_EUR_2016
rs2282986	chr7:92299545	chr7:92670231	C	T	Granulocyte percentage of myeloid white cells	EFO_0004586	Astle W	27863252	European	2016	-0.063519999999999993	0.01353	2.67e-06	-	173480	0	173480	2	IVNT	Astle-W_Blood-Cell-Traits_EUR_2016
rs2282986	chr7:92299545	chr7:92670231	C	T	Lymphocyte percentage of white cells	EFO_0004586	Astle W	27863252	European	2016	0.083400000000000002	0.0135	6.53e-10	+	173480	0	173480	2	IVNT	Astle-W_Blood-Cell-Traits_EUR_2016
rs2282986	chr7:92299545	chr7:92670231	C	T	Myeloid white cell count	EFO_0004586	Astle W	27863252	European	2016	-0.13300000000000001	0.013650000000000001	2.07e-22	-	173480	0	173480	2	IVNT	Astle-W_Blood-Cell-Traits_EUR_2016
rs2282986	chr7:92299545	chr7:92670231	C	T	Neutrophil count	EFO_0004586	Astle W	27863252	European	2016	-0.12720000000000001	0.01359	8.22e-21	-	173480	0	173480	2	IVNT	Astle-W_Blood-Cell-Traits_EUR_2016
rs2282986	chr7:92299545	chr7:92670231	C	T	Neutrophil percentage of white cells	EFO_0004586	Astle W	27863252	European	2016	-0.065140000000000003	0.013520000000000001	1.45e-06	-	173480	0	173480	2	IVNT	Astle-W_Blood-Cell-Traits_EUR_2016
rs2282986	chr7:92299545	chr7:92670231	C	T	Sum basophil neutrophil counts	EFO_0004586	Astle W	27863252	European	2016	-0.12759999999999999	0.01362	7.2e-21	-	173480	0	173480	2	IVNT	Astle-W_Blood-Cell-Traits_EUR_2016
rs2282986	chr7:92299545	chr7:92670231	C	T	Sum eosinophil basophil counts	EFO_0004586	Astle W	27863252	European	2016	-0.11210000000000001	0.01353	1.17e-16	-	173480	0	173480	2	IVNT	Astle-W_Blood-Cell-Traits_EUR_2016
rs2282986	chr7:92299545	chr7:92670231	C	T	Sum neutrophil eosinophil counts	EFO_0004586	Astle W	27863252	European	2016	-0.1338	0.013599999999999999	7.63e-23	-	173480	0	173480	2	IVNT	Astle-W_Blood-Cell-Traits_EUR_2016
rs2282986	chr7:92299545	chr7:92670231	C	T	White blood cell count	EFO_0004586	Astle W	27863252	European	2016	-0.12609999999999999	0.01359	1.8e-20	-	173480	0	173480	2	IVNT	Astle-W_Blood-Cell-Traits_EUR_2016
rs2286599	chr12:6499533	chr12:6390367	G	A	Basophil count	EFO_0004586	Astle W	27863252	European	2016	-0.02521	0.0051399999999999996	9.32e-07	-	173480	0	173480	2	IVNT	Astle-W_Blood-Cell-Traits_EUR_2016
rs2286599	chr12:6499533	chr12:6390367	G	A	Lymphocyte count	EFO_0004586	Astle W	27863252	European	2016	-0.072690000000000005	0.0052880000000000002	5.26e-43	-	173480	0	173480	2	IVNT	Astle-W_Blood-Cell-Traits_EUR_2016
rs2286599	chr12:6499533	chr12:6390367	G	A	Lymphocyte percentage of white cells	EFO_0004586	Astle W	27863252	European	2016	-0.045650000000000003	0.0052329999999999998	2.71e-18	-	173480	0	173480	2	IVNT	Astle-W_Blood-Cell-Traits_EUR_2016
rs2286599	chr12:6499533	chr12:6390367	G	A	Monocyte count	EFO_0004586	Astle W	27863252	European	2016	-0.02861	0.0052480000000000001	5.01e-08	-	173480	0	173480	2	IVNT	Astle-W_Blood-Cell-Traits_EUR_2016
rs2286599	chr12:6499533	chr12:6390367	G	A	Neutrophil percentage of white cells	EFO_0004586	Astle W	27863252	European	2016	0.04299	0.005241	2.38e-16	+	173480	0	173480	2	IVNT	Astle-W_Blood-Cell-Traits_EUR_2016
rs2286599	chr12:6499533	chr12:6390367	G	A	Platelet count	EFO_0004586	Astle W	27863252	European	2016	-0.02988	0.005352	2.36e-08	-	173480	0	173480	2	IVNT	Astle-W_Blood-Cell-Traits_EUR_2016
rs2286599	chr12:6499533	chr12:6390367	G	A	Plateletcrit	EFO_0004586	Astle W	27863252	European	2016	-0.03474	0.0053699999999999998	9.81e-11	-	173480	0	173480	2	IVNT	Astle-W_Blood-Cell-Traits_EUR_2016
rs2286599	chr12:6499533	chr12:6390367	G	A	Sum eosinophil basophil counts	EFO_0004586	Astle W	27863252	European	2016	-0.026919999999999999	0.0052420000000000001	2.83e-07	-	173480	0	173480	2	IVNT	Astle-W_Blood-Cell-Traits_EUR_2016
rs2286599	chr12:6499533	chr12:6390367	G	A	White blood cell count	EFO_0004586	Astle W	27863252	European	2016	-0.04018	0.0052659999999999998	2.35e-14	-	173480	0	173480	2	IVNT	Astle-W_Blood-Cell-Traits_EUR_2016
rs2286599	chr12:6499533	chr12:6390367	G	A	Asthma	EFO_0000270	Neale B	UKBB	European	2017	-0.0053550000000000004	0.001129	2.1e-06	-	336782	38791	297991	1	risk diff	Neale-B_UKBB_EUR_2017
rs2286599	chr12:6499533	chr12:6390367	G	A	Self-reported asthma	EFO_0000270	Neale B	UKBB	European	2017	-0.0055700000000000003	0.0011310000000000001	8.43e-07	-	337159	39049	298110	1	risk diff	Neale-B_UKBB_EUR_2017
rs2294199	chr22:45631165	chr22:45235284	C	T	Basophil count	EFO_0004586	Astle W	27863252	European	2016	-0.015640000000000001	0.003503	8.07e-06	-	173480	0	173480	2	IVNT	Astle-W_Blood-Cell-Traits_EUR_2016
rs2294199	chr22:45631165	chr22:45235284	C	T	Basophil percentage of granulocytes	EFO_0004586	Astle W	27863252	European	2016	-0.018460000000000001	0.0035070000000000001	1.4e-07	-	173480	0	173480	2	IVNT	Astle-W_Blood-Cell-Traits_EUR_2016
rs2294199	chr22:45631165	chr22:45235284	C	T	Basophil percentage of white cells	EFO_0004586	Astle W	27863252	European	2016	-0.018409999999999999	0.0034759999999999999	1.19e-07	-	173480	0	173480	2	IVNT	Astle-W_Blood-Cell-Traits_EUR_2016
rs2298989	chr4:110891673	chr4:109970517	C	T	High light scatter percentage of red cells	EFO_0004586	Astle W	27863252	European	2016	0.017149999999999999	0.003653	2.68e-06	+	173480	0	173480	2	IVNT	Astle-W_Blood-Cell-Traits_EUR_2016
rs2298989	chr4:110891673	chr4:109970517	C	T	High light scatter reticulocyte count	EFO_0004586	Astle W	27863252	European	2016	0.01771	0.003653	1.24e-06	+	173480	0	173480	2	IVNT	Astle-W_Blood-Cell-Traits_EUR_2016
rs2298989	chr4:110891673	chr4:109970517	C	T	Lymphocyte count	EFO_0004586	Astle W	27863252	European	2016	-0.018509999999999999	0.0036679999999999998	4.52e-07	-	173480	0	173480	2	IVNT	Astle-W_Blood-Cell-Traits_EUR_2016
rs2298989	chr4:110891673	chr4:109970517	C	T	Mean corpuscular hemoglobin concentration	EFO_0004586	Astle W	27863252	European	2016	0.016330000000000001	0.003529	3.69e-06	+	173480	0	173480	2	IVNT	Astle-W_Blood-Cell-Traits_EUR_2016
rs2298989	chr4:110891673	chr4:109970517	C	T	Monocyte count	EFO_0004586	Astle W	27863252	European	2016	-0.01898	0.0036410000000000001	1.85e-07	-	173480	0	173480	2	IVNT	Astle-W_Blood-Cell-Traits_EUR_2016
rs2298989	chr4:110891673	chr4:109970517	C	T	Platelet count	EFO_0004586	Astle W	27863252	European	2016	-0.027439999999999999	0.003715	1.5e-13	-	173480	0	173480	2	IVNT	Astle-W_Blood-Cell-Traits_EUR_2016
rs2298989	chr4:110891673	chr4:109970517	C	T	Plateletcrit	EFO_0004586	Astle W	27863252	European	2016	-0.02921	0.0037269999999999998	4.62e-15	-	173480	0	173480	2	IVNT	Astle-W_Blood-Cell-Traits_EUR_2016
rs2298989	chr4:110891673	chr4:109970517	C	T	Reticulocyte count	EFO_0004586	Astle W	27863252	European	2016	0.020240000000000001	0.0036589999999999999	3.16e-08	+	173480	0	173480	2	IVNT	Astle-W_Blood-Cell-Traits_EUR_2016
rs2298989	chr4:110891673	chr4:109970517	C	T	Reticulocyte fraction of red cells	EFO_0004586	Astle W	27863252	European	2016	0.019230000000000001	0.0036570000000000001	1.45e-07	+	173480	0	173480	2	IVNT	Astle-W_Blood-Cell-Traits_EUR_2016
rs2298989	chr4:110891673	chr4:109970517	C	T	Hair morphology	EFO_0005038	Medland SE	19896111	European	2009	NA	NA	9.7e-06	NA	20985	-	-	-	-	GRASP
rs247833	chr16:84581684	chr16:84548078	G	A	Basophil count	EFO_0004586	Astle W	27863252	European	2016	-0.022530000000000001	0.0040860000000000002	3.5e-08	-	173480	0	173480	2	IVNT	Astle-W_Blood-Cell-Traits_EUR_2016
rs247833	chr16:84581684	chr16:84548078	G	A	Granulocyte count	EFO_0004586	Astle W	27863252	European	2016	-0.0292	0.0041929999999999997	3.31e-12	-	173480	0	173480	2	IVNT	Astle-W_Blood-Cell-Traits_EUR_2016
rs247833	chr16:84581684	chr16:84548078	G	A	Lymphocyte count	EFO_0004586	Astle W	27863252	European	2016	-0.041119999999999997	0.0042050000000000004	1.37e-22	-	173480	0	173480	2	IVNT	Astle-W_Blood-Cell-Traits_EUR_2016
rs247833	chr16:84581684	chr16:84548078	G	A	Mean platelet volume	EFO_0004586	Astle W	27863252	European	2016	-0.020400000000000001	0.0042319999999999997	1.43e-06	-	173480	0	173480	2	IVNT	Astle-W_Blood-Cell-Traits_EUR_2016
rs247833	chr16:84581684	chr16:84548078	G	A	Monocyte count	EFO_0004586	Astle W	27863252	European	2016	-0.034549999999999997	0.004169	1.15e-16	-	173480	0	173480	2	IVNT	Astle-W_Blood-Cell-Traits_EUR_2016
rs247833	chr16:84581684	chr16:84548078	G	A	Myeloid white cell count	EFO_0004586	Astle W	27863252	European	2016	-0.031220000000000001	0.0042050000000000004	1.13e-13	-	173480	0	173480	2	IVNT	Astle-W_Blood-Cell-Traits_EUR_2016
rs247833	chr16:84581684	chr16:84548078	G	A	Neutrophil count	EFO_0004586	Astle W	27863252	European	2016	-0.028060000000000002	0.0041830000000000001	1.98e-11	-	173480	0	173480	2	IVNT	Astle-W_Blood-Cell-Traits_EUR_2016
rs247833	chr16:84581684	chr16:84548078	G	A	Plateletcrit	EFO_0004586	Astle W	27863252	European	2016	-0.022370000000000001	0.0042750000000000002	1.68e-07	-	173480	0	173480	2	IVNT	Astle-W_Blood-Cell-Traits_EUR_2016
rs247833	chr16:84581684	chr16:84548078	G	A	Sum basophil neutrophil counts	EFO_0004586	Astle W	27863252	European	2016	-0.028490000000000001	0.0041900000000000001	1.05e-11	-	173480	0	173480	2	IVNT	Astle-W_Blood-Cell-Traits_EUR_2016
rs247833	chr16:84581684	chr16:84548078	G	A	Sum eosinophil basophil counts	EFO_0004586	Astle W	27863252	European	2016	-0.018950000000000002	0.004169	5.47e-06	-	173480	0	173480	2	IVNT	Astle-W_Blood-Cell-Traits_EUR_2016
rs247833	chr16:84581684	chr16:84548078	G	A	Sum neutrophil eosinophil counts	EFO_0004586	Astle W	27863252	European	2016	-0.028740000000000002	0.0041869999999999997	6.64e-12	-	173480	0	173480	2	IVNT	Astle-W_Blood-Cell-Traits_EUR_2016
rs247833	chr16:84581684	chr16:84548078	G	A	White blood cell count	EFO_0004586	Astle W	27863252	European	2016	-0.04267	0.0041869999999999997	2.21e-24	-	173480	0	173480	2	IVNT	Astle-W_Blood-Cell-Traits_EUR_2016
rs247833	chr16:84581684	chr16:84548078	G	A	Monocyte count	EFO_0005091	Astle W	27863252	European	2016	-0.034549999999999997	0.0041599999999999996	1e-16	-	-	-	-	-	unit increase	NHGRI-EBI_GWAS_Catalog
rs2524079	chr6:31242174	chr6:31274397	G	A	Basophil count	EFO_0004586	Astle W	27863252	European	2016	-0.028740000000000002	0.0035439999999999998	5.18e-16	-	173480	0	173480	2	IVNT	Astle-W_Blood-Cell-Traits_EUR_2016
rs2524079	chr6:31242174	chr6:31274397	G	A	Eosinophil count	EFO_0004586	Astle W	27863252	European	2016	-0.017930000000000001	0.0036120000000000002	6.89e-07	-	173480	0	173480	2	IVNT	Astle-W_Blood-Cell-Traits_EUR_2016
rs2524079	chr6:31242174	chr6:31274397	G	A	Granulocyte count	EFO_0004586	Astle W	27863252	European	2016	-0.063759999999999997	0.0036380000000000002	8.99e-69	-	173480	0	173480	2	IVNT	Astle-W_Blood-Cell-Traits_EUR_2016
rs2524079	chr6:31242174	chr6:31274397	G	A	Granulocyte percentage of myeloid white cells	EFO_0004586	Astle W	27863252	European	2016	-0.019230000000000001	0.00362	1.08e-07	-	173480	0	173480	2	IVNT	Astle-W_Blood-Cell-Traits_EUR_2016
rs2524079	chr6:31242174	chr6:31274397	G	A	Lymphocyte count	EFO_0004586	Astle W	27863252	European	2016	-0.084360000000000004	0.0036480000000000002	2.36e-118	-	173480	0	173480	2	IVNT	Astle-W_Blood-Cell-Traits_EUR_2016
rs2524079	chr6:31242174	chr6:31274397	G	A	Mean corpuscular hemoglobin concentration	EFO_0004586	Astle W	27863252	European	2016	0.016619999999999999	0.0035079999999999998	2.17e-06	+	173480	0	173480	2	IVNT	Astle-W_Blood-Cell-Traits_EUR_2016
rs2524079	chr6:31242174	chr6:31274397	G	A	Mean platelet volume	EFO_0004586	Astle W	27863252	European	2016	-0.02598	0.003666	1.37e-12	-	173480	0	173480	2	IVNT	Astle-W_Blood-Cell-Traits_EUR_2016
rs2524079	chr6:31242174	chr6:31274397	G	A	Monocyte count	EFO_0004586	Astle W	27863252	European	2016	-0.039800000000000002	0.00362	3.96e-28	-	173480	0	173480	2	IVNT	Astle-W_Blood-Cell-Traits_EUR_2016
rs2524079	chr6:31242174	chr6:31274397	G	A	Monocyte percentage of white cells	EFO_0004586	Astle W	27863252	European	2016	0.026179999999999998	0.0036110000000000001	4.14e-13	+	173480	0	173480	2	IVNT	Astle-W_Blood-Cell-Traits_EUR_2016
rs2524079	chr6:31242174	chr6:31274397	G	A	Myeloid white cell count	EFO_0004586	Astle W	27863252	European	2016	-0.065089999999999995	0.0036470000000000001	3.1e-71	-	173480	0	173480	2	IVNT	Astle-W_Blood-Cell-Traits_EUR_2016
rs2524079	chr6:31242174	chr6:31274397	G	A	Neutrophil count	EFO_0004586	Astle W	27863252	European	2016	-0.063039999999999999	0.0036289999999999998	1.36e-67	-	173480	0	173480	2	IVNT	Astle-W_Blood-Cell-Traits_EUR_2016
rs2524079	chr6:31242174	chr6:31274397	G	A	Sum basophil neutrophil counts	EFO_0004586	Astle W	27863252	European	2016	-0.063519999999999993	0.0036350000000000002	2.21e-68	-	173480	0	173480	2	IVNT	Astle-W_Blood-Cell-Traits_EUR_2016
rs2524079	chr6:31242174	chr6:31274397	G	A	Sum eosinophil basophil counts	EFO_0004586	Astle W	27863252	European	2016	-0.02315	0.0036159999999999999	1.54e-10	-	173480	0	173480	2	IVNT	Astle-W_Blood-Cell-Traits_EUR_2016
rs2524079	chr6:31242174	chr6:31274397	G	A	Sum neutrophil eosinophil counts	EFO_0004586	Astle W	27863252	European	2016	-0.063259999999999997	0.0036319999999999998	6.22e-68	-	173480	0	173480	2	IVNT	Astle-W_Blood-Cell-Traits_EUR_2016
rs2524079	chr6:31242174	chr6:31274397	G	A	White blood cell count	EFO_0004586	Astle W	27863252	European	2016	-0.086870000000000003	0.0036310000000000001	1.58e-126	-	173480	0	173480	2	IVNT	Astle-W_Blood-Cell-Traits_EUR_2016
rs2524079	chr6:31242174	chr6:31274397	G	A	Height in females	EFO_0004339	GIANT	23754948	European	2013	0.028000000000000001	0.0061000000000000004	3.43e-06	+	70249	0	70249	46	Z-score	GIANT_Height-F_EUR_2013
rs2524079	chr6:31242174	chr6:31274397	G	A	Height	EFO_0004339	GIANT	20881960	European	2010	NA	NA	2.51e-07	NA	130080	0	130080	46	Z-score	GIANT_Height_EUR_2010
rs2524079	chr6:31242174	chr6:31274397	G	A	Height	EFO_0004339	GIANT	23754948	European	2013	0.02478	0.0044799999999999996	3.19e-08	+	129919	0	129919	46	Z-score	GIANT_Height_EUR_2013
rs2524079	chr6:31242174	chr6:31274397	G	A	Height	EFO_0004339	GIANT	25282103	European	2014	0.025999999999999999	0.0032000000000000002	4.2e-16	+	230068	0	230068	79	Z-score	GIANT_Height_EUR_2014
rs2524079	chr6:31242174	chr6:31274397	G	A	Total cholesterol	EFO_0004574	GLGC	20686565	Mixed	2010	-0.0246	0.0053	9.18e-06	-	100184	0	100184	46	Z-score	GLGC_TC_Mixed_2010
rs2524079	chr6:31242174	chr6:31274397	G	A	Height	EFO_0004339	GIANT	20881960	European	2010	NA	NA	2.51e-07	NA	133653	-	-	-	-	GRASP
rs2524079	chr6:31242174	chr6:31274397	G	A	Total cholesterol	NCIT_C61032;NCIT_C105586	GLGC	20686565	Mixed	2010	NA	NA	9.18e-06	NA	100184	-	-	-	-	GRASP
rs2524079	chr6:31242174	chr6:31274397	G	A	Primary sclerosing cholangitis	EFO_0004268	Ji S	27992413	European	2017	0.37569999999999998	0.035000000000000003	1.37e-27	+	14890	2871	12019	3	log OR	Ji-S_PSC_EUR_2017
rs2524079	chr6:31242174	chr6:31274397	G	A	Granulocyte count	EFO_0007987	Astle W	27863252	European	2016	-0.063759999999999997	0.0036380000000000002	9e-69	-	-	-	-	-	unit increase	NHGRI-EBI_GWAS_Catalog
rs2524079	chr6:31242174	chr6:31274397	G	A	Neutrophil count	EFO_0004833	Astle W	27863252	European	2016	-0.063039999999999999	0.0036250000000000002	1e-67	-	-	-	-	-	unit increase	NHGRI-EBI_GWAS_Catalog
rs2524079	chr6:31242174	chr6:31274397	G	A	Sum basophil neutrophil counts	EFO_0004833;EFO_0005090	Astle W	27863252	European	2016	-0.063519999999999993	0.0036340000000000001	2e-68	-	-	-	-	-	unit increase	NHGRI-EBI_GWAS_Catalog
rs2524079	chr6:31242174	chr6:31274397	G	A	Sum neutrophil eosinophil counts	EFO_0004833;EFO_0004842	Astle W	27863252	European	2016	-0.063259999999999997	0.0036319999999999998	6e-68	-	-	-	-	-	unit increase	NHGRI-EBI_GWAS_Catalog
rs2524079	chr6:31242174	chr6:31274397	G	A	White blood cell count	EFO_0005090	Nalls MA	21738480	European	2011	-0.014800000000000001	0.0021740000000000002	1e-11	-	-	-	-	-	unit increase	NHGRI-EBI_GWAS_Catalog
rs2524079	chr6:31242174	chr6:31274397	G	A	White blood cell count	EFO_0004308	Astle W	27863252	European	2016	-0.086870000000000003	0.0036319999999999998	2e-126	-	-	-	-	-	unit increase	NHGRI-EBI_GWAS_Catalog
rs2524079	chr6:31242174	chr6:31274397	G	A	White blood cell count	EFO_0004308	Jain D	28158719	Hispanic	2017	0.21299999999999999	0.037949999999999998	2e-08	+	-	-	-	-	unit decrease	NHGRI-EBI_GWAS_Catalog
rs2524079	chr6:31242174	chr6:31274397	G	A	White blood cell count lymphocyte	EFO_0004587	Jain D	28158719	Hispanic	2017	-0.016	0.0028509999999999998	2e-08	-	-	-	-	-	unit increase	NHGRI-EBI_GWAS_Catalog
rs2524079	chr6:31242174	chr6:31274397	G	A	Acute myocardial infarction	EFO_1000883	Neale B	UKBB	European	2017	-0.0011919999999999999	0.00026459999999999998	6.58e-06	-	337199	3927	333272	1	risk diff	Neale-B_UKBB_EUR_2017
rs2524079	chr6:31242174	chr6:31274397	G	A	Arm fat-free mass left	-	Neale B	UKBB	European	2017	0.0098469999999999999	0.001567	3.33e-10	+	331159	0	331159	1	IVNT	Neale-B_UKBB_EUR_2017
rs2524079	chr6:31242174	chr6:31274397	G	A	Arm fat-free mass right	-	Neale B	UKBB	European	2017	0.0097520000000000003	0.001536	2.18e-10	+	331221	0	331221	1	IVNT	Neale-B_UKBB_EUR_2017
rs2524079	chr6:31242174	chr6:31274397	G	A	Arm predicted mass left	-	Neale B	UKBB	European	2017	0.0099000000000000008	0.001562	2.3e-10	+	331146	0	331146	1	IVNT	Neale-B_UKBB_EUR_2017
rs2524079	chr6:31242174	chr6:31274397	G	A	Arm predicted mass right	-	Neale B	UKBB	European	2017	0.0098670000000000008	0.001531	1.15e-10	+	331216	0	331216	1	IVNT	Neale-B_UKBB_EUR_2017
rs2524079	chr6:31242174	chr6:31274397	G	A	Basal metabolic rate	EFO_0007777	Neale B	UKBB	European	2017	0.01155	0.001635	1.58e-12	+	331307	0	331307	1	IVNT	Neale-B_UKBB_EUR_2017
rs2524079	chr6:31242174	chr6:31274397	G	A	Comparative height size at age 10	-	Neale B	UKBB	European	2017	0.013899999999999999	0.001683	1.45e-16	+	332021	0	332021	1	-	Neale-B_UKBB_EUR_2017
rs2524079	chr6:31242174	chr6:31274397	G	A	Diastolic blood pressure	EFO_0006336	Neale B	UKBB	European	2017	-0.011039999999999999	0.0024979999999999998	9.89e-06	-	317756	0	317756	1	IVNT	Neale-B_UKBB_EUR_2017
rs2524079	chr6:31242174	chr6:31274397	G	A	Ever unenthusiastic or disinterested for a whole week	-	Neale B	UKBB	European	2017	-0.0099120000000000007	0.0021050000000000001	2.5e-06	-	106868	39154	67714	1	risk diff	Neale-B_UKBB_EUR_2017
rs2524079	chr6:31242174	chr6:31274397	G	A	Forced vital capacity	EFO_0004312	Neale B	UKBB	European	2017	0.012409999999999999	0.0020019999999999999	5.56e-10	+	307638	0	307638	1	IVNT	Neale-B_UKBB_EUR_2017
rs2524079	chr6:31242174	chr6:31274397	G	A	Forced vital capacity, best measure	EFO_0004312	Neale B	UKBB	European	2017	0.01208	0.0021970000000000002	3.89e-08	+	255492	0	255492	1	IVNT	Neale-B_UKBB_EUR_2017
rs2524079	chr6:31242174	chr6:31274397	G	A	Hand grip strength left	EFO_0006941	Neale B	UKBB	European	2017	0.0086689999999999996	0.0017780000000000001	1.08e-06	+	335821	0	335821	1	IVNT	Neale-B_UKBB_EUR_2017
rs2524079	chr6:31242174	chr6:31274397	G	A	Hand grip strength right	EFO_0006941	Neale B	UKBB	European	2017	0.0092739999999999993	0.001781	1.92e-07	+	335842	0	335842	1	IVNT	Neale-B_UKBB_EUR_2017
rs2524079	chr6:31242174	chr6:31274397	G	A	Height	EFO_0004339	Neale B	UKBB	European	2017	0.020400000000000001	0.001751	2.42e-31	+	336474	0	336474	1	IVNT	Neale-B_UKBB_EUR_2017
rs2524079	chr6:31242174	chr6:31274397	G	A	Intestinal malabsorption	EFO_0009554	Neale B	UKBB	European	2017	0.0011199999999999999	0.0001063	5.86e-26	+	337199	624	336575	1	risk diff	Neale-B_UKBB_EUR_2017
rs2524079	chr6:31242174	chr6:31274397	G	A	Leg fat-free mass left	-	Neale B	UKBB	European	2017	0.01106	0.0016230000000000001	9.74e-12	+	331258	0	331258	1	IVNT	Neale-B_UKBB_EUR_2017
rs2524079	chr6:31242174	chr6:31274397	G	A	Leg fat-free mass right	-	Neale B	UKBB	European	2017	0.01184	0.0016230000000000001	3e-13	+	331285	0	331285	1	IVNT	Neale-B_UKBB_EUR_2017
rs2524079	chr6:31242174	chr6:31274397	G	A	Leg predicted mass left	-	Neale B	UKBB	European	2017	0.01091	0.0016119999999999999	1.3e-11	+	331253	0	331253	1	IVNT	Neale-B_UKBB_EUR_2017
rs2524079	chr6:31242174	chr6:31274397	G	A	Leg predicted mass right	-	Neale B	UKBB	European	2017	0.0117	0.0016119999999999999	3.94e-13	+	331285	0	331285	1	IVNT	Neale-B_UKBB_EUR_2017
rs2524079	chr6:31242174	chr6:31274397	G	A	Medication for pain relief, constipation, heartburn: none of the above	EFO_0007056	Neale B	UKBB	European	2017	0.006378	0.0012340000000000001	2.38e-07	+	333581	184936	148645	1	risk diff	Neale-B_UKBB_EUR_2017
rs2524079	chr6:31242174	chr6:31274397	G	A	Mouth or teeth dental problems: mouth ulcers	-	Neale B	UKBB	European	2017	-0.004215	0.00075029999999999997	1.93e-08	-	336138	34398	301740	1	risk diff	Neale-B_UKBB_EUR_2017
rs2524079	chr6:31242174	chr6:31274397	G	A	Nervous feelings	-	Neale B	UKBB	European	2017	-0.0053239999999999997	0.00106	5.12e-07	-	328725	77767	250958	1	risk diff	Neale-B_UKBB_EUR_2017
rs2524079	chr6:31242174	chr6:31274397	G	A	Psoriasis	EFO_0000676	Neale B	UKBB	European	2017	-0.00045029999999999999	7.8700000000000002e-05	1.07e-08	-	337199	342	336857	1	risk diff	Neale-B_UKBB_EUR_2017
rs2524079	chr6:31242174	chr6:31274397	G	A	Self-reported high cholesterol	EFO_0008111	Neale B	UKBB	European	2017	-0.0037039999999999998	0.00080800000000000002	4.56e-06	-	337159	41296	295863	1	risk diff	Neale-B_UKBB_EUR_2017
rs2524079	chr6:31242174	chr6:31274397	G	A	Self-reported hyperthyroidism or thyrotoxicosis	EFO_0004705;EFO_0004283	Neale B	UKBB	European	2017	0.001954	0.0002139	6.56e-20	+	337159	2547	334612	1	risk diff	Neale-B_UKBB_EUR_2017
rs2524079	chr6:31242174	chr6:31274397	G	A	Self-reported hypothyroidism or myxoedema	EFO_0004705;EFO_1001055	Neale B	UKBB	European	2017	-0.0038899999999999998	0.0005264	1.47e-13	-	337159	16376	320783	1	risk diff	Neale-B_UKBB_EUR_2017
rs2524079	chr6:31242174	chr6:31274397	G	A	Self-reported malabsorption or coeliac disease	EFO_0001060	Neale B	UKBB	European	2017	0.0028370000000000001	0.00016190000000000001	1.01e-68	+	337159	1452	335707	1	risk diff	Neale-B_UKBB_EUR_2017
rs2524079	chr6:31242174	chr6:31274397	G	A	Self-reported psoriasis	EFO_0000676	Neale B	UKBB	European	2017	-0.0058789999999999997	0.0002633	2.31e-110	-	337159	3871	333288	1	risk diff	Neale-B_UKBB_EUR_2017
rs2524079	chr6:31242174	chr6:31274397	G	A	Self-reported psoriatic arthropathy	EFO_0003778	Neale B	UKBB	European	2017	-0.00057220000000000003	0.00010849999999999999	1.34e-07	-	337159	650	336509	1	risk diff	Neale-B_UKBB_EUR_2017
rs2524079	chr6:31242174	chr6:31274397	G	A	Self-reported sarcoidosis	-	Neale B	UKBB	European	2017	0.0004816	0.00010849999999999999	9.06e-06	+	337159	650	336509	1	risk diff	Neale-B_UKBB_EUR_2017
rs2524079	chr6:31242174	chr6:31274397	G	A	Sitting height	EFO_0004339	Neale B	UKBB	European	2017	0.019550000000000001	0.001905	1.04e-24	+	336172	0	336172	1	IVNT	Neale-B_UKBB_EUR_2017
rs2524079	chr6:31242174	chr6:31274397	G	A	Started insulin within one year diagnosis of diabetes	EFO_0000400	Neale B	UKBB	European	2017	0.031960000000000002	0.0037720000000000002	2.6e-17	+	15397	1872	13525	1	risk diff	Neale-B_UKBB_EUR_2017
rs2524079	chr6:31242174	chr6:31274397	G	A	Treatment with calcipotriol	EFO_0007056	Neale B	UKBB	European	2017	-0.00032299999999999999	5.9599999999999999e-05	6.04e-08	-	337159	196	336963	1	risk diff	Neale-B_UKBB_EUR_2017
rs2524079	chr6:31242174	chr6:31274397	G	A	Treatment with dovobet ointment	EFO_0007056	Neale B	UKBB	European	2017	-0.00055940000000000004	8.3900000000000006e-05	2.56e-11	-	337159	388	336771	1	risk diff	Neale-B_UKBB_EUR_2017
rs2524079	chr6:31242174	chr6:31274397	G	A	Treatment with insulin	EFO_0007056	Neale B	UKBB	European	2017	0.001768	0.00029470000000000001	2.01e-09	+	180203	1377	178826	1	risk diff	Neale-B_UKBB_EUR_2017
rs2524079	chr6:31242174	chr6:31274397	G	A	Treatment with insulin product	EFO_0007056	Neale B	UKBB	European	2017	0.0014120000000000001	0.0002441	7.33e-09	+	337159	3319	333840	1	risk diff	Neale-B_UKBB_EUR_2017
rs2524079	chr6:31242174	chr6:31274397	G	A	Trunk fat-free mass	-	Neale B	UKBB	European	2017	0.01217	0.0015529999999999999	4.64e-15	+	331030	0	331030	1	IVNT	Neale-B_UKBB_EUR_2017
rs2524079	chr6:31242174	chr6:31274397	G	A	Trunk predicted mass	-	Neale B	UKBB	European	2017	0.01218	0.0015479999999999999	3.55e-15	+	330995	0	330995	1	IVNT	Neale-B_UKBB_EUR_2017
rs2524079	chr6:31242174	chr6:31274397	G	A	Unspecified haematuria	-	Neale B	UKBB	European	2017	-0.001632	0.0003613	6.28e-06	-	337199	7363	329836	1	risk diff	Neale-B_UKBB_EUR_2017
rs2524079	chr6:31242174	chr6:31274397	G	A	Weight	EFO_0004338	Neale B	UKBB	European	2017	0.010030000000000001	0.0021540000000000001	3.23e-06	+	336227	0	336227	1	IVNT	Neale-B_UKBB_EUR_2017
rs2524079	chr6:31242174	chr6:31274397	G	A	Whole body fat-free mass	-	Neale B	UKBB	European	2017	0.01192	0.0015590000000000001	2.07e-14	+	331291	0	331291	1	IVNT	Neale-B_UKBB_EUR_2017
rs2524079	chr6:31242174	chr6:31274397	G	A	Whole body water mass	-	Neale B	UKBB	European	2017	0.011950000000000001	0.0015610000000000001	1.97e-14	+	331315	0	331315	1	IVNT	Neale-B_UKBB_EUR_2017
rs2524079	chr6:31242174	chr6:31274397	G	A	Rheumatoid arthritis	EFO_0000685	Okada Y	24390342	European	2014	0.10539999999999999	0.0141	1.7e-10	+	58284	14361	43923	18	log OR	Okada-Y_RA_EUR_2014
rs2524079	chr6:31242174	chr6:31274397	G	A	Rheumatoid arthritis	EFO_0000685	Okada Y	24390342	Mixed	2014	0.083379999999999996	0.013939999999999999	4.4e-10	+	80799	19234	61565	22	log OR	Okada-Y_RA_Mixed_2014
rs2594836	chr5:173205318	chr5:173778315	A	G	Basophil count	EFO_0004586	Astle W	27863252	European	2016	-0.021479999999999999	0.0039659999999999999	6.06e-08	-	173480	0	173480	2	IVNT	Astle-W_Blood-Cell-Traits_EUR_2016
rs2594836	chr5:173205318	chr5:173778315	A	G	Granulocyte count	EFO_0004586	Astle W	27863252	European	2016	-0.040960000000000003	0.0040689999999999997	7.75e-24	-	173480	0	173480	2	IVNT	Astle-W_Blood-Cell-Traits_EUR_2016
rs2594836	chr5:173205318	chr5:173778315	A	G	Lymphocyte count	EFO_0004586	Astle W	27863252	European	2016	-0.018599999999999998	0.0040800000000000003	5.16e-06	-	173480	0	173480	2	IVNT	Astle-W_Blood-Cell-Traits_EUR_2016
rs2594836	chr5:173205318	chr5:173778315	A	G	Lymphocyte percentage of white cells	EFO_0004586	Astle W	27863252	European	2016	0.018460000000000001	0.0040359999999999997	4.76e-06	+	173480	0	173480	2	IVNT	Astle-W_Blood-Cell-Traits_EUR_2016
rs2594836	chr5:173205318	chr5:173778315	A	G	Monocyte count	EFO_0004586	Astle W	27863252	European	2016	-0.025669999999999998	0.0040499999999999998	2.32e-10	-	173480	0	173480	2	IVNT	Astle-W_Blood-Cell-Traits_EUR_2016
rs2594836	chr5:173205318	chr5:173778315	A	G	Myeloid white cell count	EFO_0004586	Astle W	27863252	European	2016	-0.041450000000000001	0.0040790000000000002	2.97e-24	-	173480	0	173480	2	IVNT	Astle-W_Blood-Cell-Traits_EUR_2016
rs2594836	chr5:173205318	chr5:173778315	A	G	Neutrophil count	EFO_0004586	Astle W	27863252	European	2016	-0.041390000000000003	0.004058	1.99e-24	-	173480	0	173480	2	IVNT	Astle-W_Blood-Cell-Traits_EUR_2016
rs2594836	chr5:173205318	chr5:173778315	A	G	Neutrophil percentage of white cells	EFO_0004586	Astle W	27863252	European	2016	-0.020330000000000001	0.0040429999999999997	4.95e-07	-	173480	0	173480	2	IVNT	Astle-W_Blood-Cell-Traits_EUR_2016
rs2594836	chr5:173205318	chr5:173778315	A	G	Sum basophil neutrophil counts	EFO_0004586	Astle W	27863252	European	2016	-0.041329999999999999	0.004065	2.81e-24	-	173480	0	173480	2	IVNT	Astle-W_Blood-Cell-Traits_EUR_2016
rs2594836	chr5:173205318	chr5:173778315	A	G	Sum neutrophil eosinophil counts	EFO_0004586	Astle W	27863252	European	2016	-0.040869999999999997	0.0040619999999999996	8.21e-24	-	173480	0	173480	2	IVNT	Astle-W_Blood-Cell-Traits_EUR_2016
rs2594836	chr5:173205318	chr5:173778315	A	G	White blood cell count	EFO_0004586	Astle W	27863252	European	2016	-0.042590000000000003	0.0040619999999999996	1.01e-25	-	173480	0	173480	2	IVNT	Astle-W_Blood-Cell-Traits_EUR_2016
rs2594836	chr5:173205318	chr5:173778315	A	G	White blood cell count	EFO_0004308	Astle W	27863252	European	2016	0.042590000000000003	0.0040619999999999996	1e-25	+	-	-	-	-	unit decrease	NHGRI-EBI_GWAS_Catalog
rs2606724	chr11:113957880	chr11:114087158	G	A	Granulocyte count	EFO_0004586	Astle W	27863252	European	2016	-0.02554	0.0037599999999999999	1.11e-11	-	173480	0	173480	2	IVNT	Astle-W_Blood-Cell-Traits_EUR_2016
rs2606724	chr11:113957880	chr11:114087158	G	A	Granulocyte percentage of myeloid white cells	EFO_0004586	Astle W	27863252	European	2016	-0.035619999999999999	0.003741	1.72e-21	-	173480	0	173480	2	IVNT	Astle-W_Blood-Cell-Traits_EUR_2016
rs2606724	chr11:113957880	chr11:114087158	G	A	Monocyte percentage of white cells	EFO_0004586	Astle W	27863252	European	2016	0.034349999999999999	0.0037320000000000001	3.47e-20	+	173480	0	173480	2	IVNT	Astle-W_Blood-Cell-Traits_EUR_2016
rs2606724	chr11:113957880	chr11:114087158	G	A	Myeloid white cell count	EFO_0004586	Astle W	27863252	European	2016	-0.0229	0.0037699999999999999	1.24e-09	-	173480	0	173480	2	IVNT	Astle-W_Blood-Cell-Traits_EUR_2016
rs2606724	chr11:113957880	chr11:114087158	G	A	Neutrophil count	EFO_0004586	Astle W	27863252	European	2016	-0.025680000000000001	0.003751	7.54e-12	-	173480	0	173480	2	IVNT	Astle-W_Blood-Cell-Traits_EUR_2016
rs2606724	chr11:113957880	chr11:114087158	G	A	Neutrophil percentage of white cells	EFO_0004586	Astle W	27863252	European	2016	-0.018280000000000001	0.0037369999999999999	9.93e-07	-	173480	0	173480	2	IVNT	Astle-W_Blood-Cell-Traits_EUR_2016
rs2606724	chr11:113957880	chr11:114087158	G	A	Sum basophil neutrophil counts	EFO_0004586	Astle W	27863252	European	2016	-0.025780000000000001	0.0037580000000000001	6.85e-12	-	173480	0	173480	2	IVNT	Astle-W_Blood-Cell-Traits_EUR_2016
rs2606724	chr11:113957880	chr11:114087158	G	A	Sum neutrophil eosinophil counts	EFO_0004586	Astle W	27863252	European	2016	-0.0253	0.003754	1.58e-11	-	173480	0	173480	2	IVNT	Astle-W_Blood-Cell-Traits_EUR_2016
rs2606724	chr11:113957880	chr11:114087158	G	A	White blood cell count	EFO_0004586	Astle W	27863252	European	2016	-0.02266	0.0037550000000000001	1.6e-09	-	173480	0	173480	2	IVNT	Astle-W_Blood-Cell-Traits_EUR_2016
rs2607278	chr19:16568197	chr19:16457386	C	T	Basophil count	EFO_0004586	Astle W	27863252	European	2016	-0.019480000000000001	0.0038019999999999998	3.01e-07	-	173480	0	173480	2	IVNT	Astle-W_Blood-Cell-Traits_EUR_2016
rs2607278	chr19:16568197	chr19:16457386	C	T	Lymphocyte count	EFO_0004586	Astle W	27863252	European	2016	-0.086550000000000002	0.0039139999999999999	2.45e-108	-	173480	0	173480	2	IVNT	Astle-W_Blood-Cell-Traits_EUR_2016
rs2607278	chr19:16568197	chr19:16457386	C	T	Lymphocyte percentage of white cells	EFO_0004586	Astle W	27863252	European	2016	-0.062799999999999995	0.0038739999999999998	4.11e-59	-	173480	0	173480	2	IVNT	Astle-W_Blood-Cell-Traits_EUR_2016
rs2607278	chr19:16568197	chr19:16457386	C	T	Monocyte percentage of white cells	EFO_0004586	Astle W	27863252	European	2016	0.024160000000000001	0.0038739999999999998	4.47e-10	+	173480	0	173480	2	IVNT	Astle-W_Blood-Cell-Traits_EUR_2016
rs2607278	chr19:16568197	chr19:16457386	C	T	Neutrophil percentage of white cells	EFO_0004586	Astle W	27863252	European	2016	0.049430000000000002	0.0038800000000000002	3.61e-37	+	173480	0	173480	2	IVNT	Astle-W_Blood-Cell-Traits_EUR_2016
rs2607278	chr19:16568197	chr19:16457386	C	T	White blood cell count	EFO_0004586	Astle W	27863252	European	2016	-0.038460000000000001	0.003898	5.82e-23	-	173480	0	173480	2	IVNT	Astle-W_Blood-Cell-Traits_EUR_2016
rs2607278	chr19:16568197	chr19:16457386	C	T	No blood clot, bronchitis, emphysema, asthma, rhinitis, eczema or allergy diagnosed by doctor	-	Neale B	UKBB	European	2017	-0.0058100000000000001	0.001232	2.41e-06	-	336782	228530	108252	1	risk diff	Neale-B_UKBB_EUR_2017
rs2738104	chr8:6792257	chr8:6934735	G	A	Basophil count	EFO_0004586	Astle W	27863252	European	2016	-0.021989999999999999	0.0037290000000000001	3.69e-09	-	173480	0	173480	2	IVNT	Astle-W_Blood-Cell-Traits_EUR_2016
rs2738104	chr8:6792257	chr8:6934735	G	A	Basophil percentage of granulocytes	EFO_0004586	Astle W	27863252	European	2016	-0.017409999999999998	0.0037339999999999999	3.15e-06	-	173480	0	173480	2	IVNT	Astle-W_Blood-Cell-Traits_EUR_2016
rs2738104	chr8:6792257	chr8:6934735	G	A	Basophil percentage of white cells	EFO_0004586	Astle W	27863252	European	2016	-0.020369999999999999	0.0037009999999999999	3.71e-08	-	173480	0	173480	2	IVNT	Astle-W_Blood-Cell-Traits_EUR_2016
rs2738104	chr8:6792257	chr8:6934735	G	A	Granulocyte percentage of myeloid white cells	EFO_0004586	Astle W	27863252	European	2016	-0.01796	0.0038080000000000002	2.39e-06	-	173480	0	173480	2	IVNT	Astle-W_Blood-Cell-Traits_EUR_2016
rs2738104	chr8:6792257	chr8:6934735	G	A	Monocyte percentage of white cells	EFO_0004586	Astle W	27863252	European	2016	0.017260000000000001	0.0037959999999999999	5.42e-06	+	173480	0	173480	2	IVNT	Astle-W_Blood-Cell-Traits_EUR_2016
rs2834670	chr21:36280376	chr21:34908079	A	G	Basophil count	EFO_0004586	Astle W	27863252	European	2016	-0.029069999999999999	0.0055409999999999999	1.55e-07	-	173480	0	173480	2	IVNT	Astle-W_Blood-Cell-Traits_EUR_2016
rs2836241	chr21:39621213	chr21:38249291	C	T	Basophil count	EFO_0004586	Astle W	27863252	European	2016	0.016140000000000002	0.0035860000000000002	6.74e-06	+	173480	0	173480	2	IVNT	Astle-W_Blood-Cell-Traits_EUR_2016
rs2836241	chr21:39621213	chr21:38249291	C	T	Basophil percentage of granulocytes	EFO_0004586	Astle W	27863252	European	2016	0.017270000000000001	0.0035899999999999999	1.51e-06	+	173480	0	173480	2	IVNT	Astle-W_Blood-Cell-Traits_EUR_2016
rs2836241	chr21:39621213	chr21:38249291	C	T	Basophil percentage of white cells	EFO_0004586	Astle W	27863252	European	2016	0.019120000000000002	0.003558	7.7e-08	+	173480	0	173480	2	IVNT	Astle-W_Blood-Cell-Traits_EUR_2016
rs2836241	chr21:39621213	chr21:38249291	C	T	Arm fat-free mass right	-	Neale B	UKBB	European	2017	0.0078770000000000003	0.0015410000000000001	3.19e-07	+	331221	0	331221	1	IVNT	Neale-B_UKBB_EUR_2017
rs2836241	chr21:39621213	chr21:38249291	C	T	Arm predicted mass right	-	Neale B	UKBB	European	2017	0.0080479999999999996	0.0015349999999999999	1.59e-07	+	331216	0	331216	1	IVNT	Neale-B_UKBB_EUR_2017
rs2836241	chr21:39621213	chr21:38249291	C	T	Basal metabolic rate	EFO_0007777	Neale B	UKBB	European	2017	0.0091210000000000006	0.00164	2.65e-08	+	331307	0	331307	1	IVNT	Neale-B_UKBB_EUR_2017
rs2836241	chr21:39621213	chr21:38249291	C	T	Comparative height size at age 10	-	Neale B	UKBB	European	2017	0.0095560000000000003	0.001688	1.51e-08	+	332021	0	332021	1	-	Neale-B_UKBB_EUR_2017
rs2836241	chr21:39621213	chr21:38249291	C	T	Height	EFO_0004339	Neale B	UKBB	European	2017	0.01303	0.0017570000000000001	1.23e-13	+	336474	0	336474	1	IVNT	Neale-B_UKBB_EUR_2017
rs2836241	chr21:39621213	chr21:38249291	C	T	Impedance of leg left	-	Neale B	UKBB	European	2017	-0.010500000000000001	0.0022550000000000001	3.21e-06	-	331296	0	331296	1	IVNT	Neale-B_UKBB_EUR_2017
rs2836241	chr21:39621213	chr21:38249291	C	T	Impedance of leg right	-	Neale B	UKBB	European	2017	-0.01023	0.0022369999999999998	4.8e-06	-	331301	0	331301	1	IVNT	Neale-B_UKBB_EUR_2017
rs2836241	chr21:39621213	chr21:38249291	C	T	Leg fat-free mass left	-	Neale B	UKBB	European	2017	0.0097560000000000008	0.0016280000000000001	2.08e-09	+	331258	0	331258	1	IVNT	Neale-B_UKBB_EUR_2017
rs2836241	chr21:39621213	chr21:38249291	C	T	Leg fat-free mass right	-	Neale B	UKBB	European	2017	0.010359999999999999	0.0016280000000000001	1.91e-10	+	331285	0	331285	1	IVNT	Neale-B_UKBB_EUR_2017
rs2836241	chr21:39621213	chr21:38249291	C	T	Leg predicted mass left	-	Neale B	UKBB	European	2017	0.0096200000000000001	0.0016169999999999999	2.71e-09	+	331253	0	331253	1	IVNT	Neale-B_UKBB_EUR_2017
rs2836241	chr21:39621213	chr21:38249291	C	T	Leg predicted mass right	-	Neale B	UKBB	European	2017	0.010059999999999999	0.0016169999999999999	5.01e-10	+	331285	0	331285	1	IVNT	Neale-B_UKBB_EUR_2017
rs2836241	chr21:39621213	chr21:38249291	C	T	Trunk fat-free mass	-	Neale B	UKBB	European	2017	0.0084860000000000005	0.0015579999999999999	5.08e-08	+	331030	0	331030	1	IVNT	Neale-B_UKBB_EUR_2017
rs2836241	chr21:39621213	chr21:38249291	C	T	Trunk predicted mass	-	Neale B	UKBB	European	2017	0.0084860000000000005	0.001552	4.61e-08	+	330995	0	330995	1	IVNT	Neale-B_UKBB_EUR_2017
rs2836241	chr21:39621213	chr21:38249291	C	T	Whole body fat-free mass	-	Neale B	UKBB	European	2017	0.0092020000000000001	0.0015640000000000001	3.99e-09	+	331291	0	331291	1	IVNT	Neale-B_UKBB_EUR_2017
rs2836241	chr21:39621213	chr21:38249291	C	T	Whole body water mass	-	Neale B	UKBB	European	2017	0.0091789999999999997	0.0015659999999999999	4.58e-09	+	331315	0	331315	1	IVNT	Neale-B_UKBB_EUR_2017
rs2860773	chr2:65665641	chr2:65438507	G	T	Basophil count	EFO_0004586	Astle W	27863252	European	2016	-0.019630000000000002	0.0035609999999999999	3.54e-08	-	173480	0	173480	2	IVNT	Astle-W_Blood-Cell-Traits_EUR_2016
rs2860773	chr2:65665641	chr2:65438507	G	T	Granulocyte count	EFO_0004586	Astle W	27863252	European	2016	-0.02121	0.0036540000000000001	6.43e-09	-	173480	0	173480	2	IVNT	Astle-W_Blood-Cell-Traits_EUR_2016
rs2860773	chr2:65665641	chr2:65438507	G	T	Lymphocyte percentage of white cells	EFO_0004586	Astle W	27863252	European	2016	0.018759999999999999	0.0036259999999999999	2.28e-07	+	173480	0	173480	2	IVNT	Astle-W_Blood-Cell-Traits_EUR_2016
rs2860773	chr2:65665641	chr2:65438507	G	T	Mean corpuscular hemoglobin	EFO_0004586	Astle W	27863252	European	2016	0.01745	0.0035990000000000002	1.25e-06	+	173480	0	173480	2	IVNT	Astle-W_Blood-Cell-Traits_EUR_2016
rs2860773	chr2:65665641	chr2:65438507	G	T	Mean corpuscular volume	EFO_0004586	Astle W	27863252	European	2016	0.01873	0.0035890000000000002	1.79e-07	+	173480	0	173480	2	IVNT	Astle-W_Blood-Cell-Traits_EUR_2016
rs2860773	chr2:65665641	chr2:65438507	G	T	Monocyte count	EFO_0004586	Astle W	27863252	European	2016	-0.02947	0.0036310000000000001	4.83e-16	-	173480	0	173480	2	IVNT	Astle-W_Blood-Cell-Traits_EUR_2016
rs2860773	chr2:65665641	chr2:65438507	G	T	Monocyte percentage of white cells	EFO_0004586	Astle W	27863252	European	2016	-0.016580000000000001	0.0036229999999999999	4.72e-06	-	173480	0	173480	2	IVNT	Astle-W_Blood-Cell-Traits_EUR_2016
rs2860773	chr2:65665641	chr2:65438507	G	T	Myeloid white cell count	EFO_0004586	Astle W	27863252	European	2016	-0.023970000000000002	0.003663	5.98e-11	-	173480	0	173480	2	IVNT	Astle-W_Blood-Cell-Traits_EUR_2016
rs2860773	chr2:65665641	chr2:65438507	G	T	Neutrophil count	EFO_0004586	Astle W	27863252	European	2016	-0.020049999999999998	0.0036459999999999999	3.8e-08	-	173480	0	173480	2	IVNT	Astle-W_Blood-Cell-Traits_EUR_2016
rs2860773	chr2:65665641	chr2:65438507	G	T	Red blood cell count	EFO_0004586	Astle W	27863252	European	2016	-0.016029999999999999	0.0036159999999999999	9.31e-06	-	173480	0	173480	2	IVNT	Astle-W_Blood-Cell-Traits_EUR_2016
rs2860773	chr2:65665641	chr2:65438507	G	T	Sum basophil neutrophil counts	EFO_0004586	Astle W	27863252	European	2016	-0.020369999999999999	0.0036510000000000002	2.41e-08	-	173480	0	173480	2	IVNT	Astle-W_Blood-Cell-Traits_EUR_2016
rs2860773	chr2:65665641	chr2:65438507	G	T	Sum neutrophil eosinophil counts	EFO_0004586	Astle W	27863252	European	2016	-0.020840000000000001	0.0036489999999999999	1.13e-08	-	173480	0	173480	2	IVNT	Astle-W_Blood-Cell-Traits_EUR_2016
rs2860773	chr2:65665641	chr2:65438507	G	T	White blood cell count	EFO_0004586	Astle W	27863252	European	2016	-0.021010000000000001	0.0036470000000000001	8.44e-09	-	173480	0	173480	2	IVNT	Astle-W_Blood-Cell-Traits_EUR_2016
rs2860773	chr2:65665641	chr2:65438507	G	T	Type II diabetes	EFO_0001360	DIAGRAM	28566273	European	2017	0.058999999999999997	0.012	1.4e-06	+	159208	26676	132532	18	log OR	DIAGRAM_T2D_EUR_2017
rs2860773	chr2:65665641	chr2:65438507	G	T	Granulocyte count	EFO_0007987	Astle W	27863252	European	2016	-0.02121	0.0036470000000000001	6e-09	-	-	-	-	-	unit increase	NHGRI-EBI_GWAS_Catalog
rs2860773	chr2:65665641	chr2:65438507	G	T	Myeloid white cell count	EFO_0007988	Astle W	27863252	European	2016	-0.023970000000000002	0.003663	6e-11	-	-	-	-	-	unit increase	NHGRI-EBI_GWAS_Catalog
rs2860773	chr2:65665641	chr2:65438507	G	T	Comparative body size at age 10	-	Neale B	UKBB	European	2017	0.007835	0.001691	3.59e-06	+	331693	0	331693	1	-	Neale-B_UKBB_EUR_2017
rs2860773	chr2:65665641	chr2:65438507	G	T	Hand grip strength left	EFO_0006941	Neale B	UKBB	European	2017	0.0099249999999999998	0.001781	2.52e-08	+	335821	0	335821	1	IVNT	Neale-B_UKBB_EUR_2017
rs2860773	chr2:65665641	chr2:65438507	G	T	Hand grip strength right	EFO_0006941	Neale B	UKBB	European	2017	0.0092709999999999997	0.001784	2.05e-07	+	335842	0	335842	1	IVNT	Neale-B_UKBB_EUR_2017
rs2860773	chr2:65665641	chr2:65438507	G	T	Illnesses of siblings: diabetes	EFO_0000400	Neale B	UKBB	European	2017	0.0037160000000000001	0.0007626	1.1e-06	+	261075	21747	239328	1	risk diff	Neale-B_UKBB_EUR_2017
rs2860773	chr2:65665641	chr2:65438507	G	T	Rheumatoid arthritis	EFO_0000685	Okada Y	24390342	European	2014	-0.067659999999999998	0.016619999999999999	7.1e-06	-	58284	14361	43923	18	log OR	Okada-Y_RA_EUR_2014
rs2860773	chr2:65665641	chr2:65438507	G	T	Rheumatoid arthritis	EFO_0000685	Okada Y	24390342	Mixed	2014	-0.086180000000000007	0.01405	5.3e-09	-	80799	19234	61565	22	log OR	Okada-Y_RA_Mixed_2014
rs28647824	chr4:83585062	chr4:82663909	A	C	Basophil count	EFO_0004586	Astle W	27863252	European	2016	-0.01976	0.0039490000000000003	5.64e-07	-	173480	0	173480	2	IVNT	Astle-W_Blood-Cell-Traits_EUR_2016
rs28647824	chr4:83585062	chr4:82663909	A	C	Eosinophil count	EFO_0004586	Astle W	27863252	European	2016	-0.043400000000000001	0.0040260000000000001	4.19e-27	-	173480	0	173480	2	IVNT	Astle-W_Blood-Cell-Traits_EUR_2016
rs28647824	chr4:83585062	chr4:82663909	A	C	Eosinophil percentage of granulocytes	EFO_0004586	Astle W	27863252	European	2016	-0.03576	0.0040390000000000001	8.35e-19	-	173480	0	173480	2	IVNT	Astle-W_Blood-Cell-Traits_EUR_2016
rs28647824	chr4:83585062	chr4:82663909	A	C	Eosinophil percentage of white cells	EFO_0004586	Astle W	27863252	European	2016	-0.035150000000000001	0.0040210000000000003	2.33e-18	-	173480	0	173480	2	IVNT	Astle-W_Blood-Cell-Traits_EUR_2016
rs28647824	chr4:83585062	chr4:82663909	A	C	Lymphocyte count	EFO_0004586	Astle W	27863252	European	2016	-0.029479999999999999	0.0040629999999999998	3.95e-13	-	173480	0	173480	2	IVNT	Astle-W_Blood-Cell-Traits_EUR_2016
rs28647824	chr4:83585062	chr4:82663909	A	C	Monocyte count	EFO_0004586	Astle W	27863252	European	2016	-0.034020000000000002	0.004032	3.25e-17	-	173480	0	173480	2	IVNT	Astle-W_Blood-Cell-Traits_EUR_2016
rs28647824	chr4:83585062	chr4:82663909	A	C	Myeloid white cell count	EFO_0004586	Astle W	27863252	European	2016	-0.020809999999999999	0.0040600000000000002	2.96e-07	-	173480	0	173480	2	IVNT	Astle-W_Blood-Cell-Traits_EUR_2016
rs28647824	chr4:83585062	chr4:82663909	A	C	Neutrophil percentage of granulocytes	EFO_0004586	Astle W	27863252	European	2016	0.034630000000000001	0.0040390000000000001	9.94e-18	+	173480	0	173480	2	IVNT	Astle-W_Blood-Cell-Traits_EUR_2016
rs28647824	chr4:83585062	chr4:82663909	A	C	Sum eosinophil basophil counts	EFO_0004586	Astle W	27863252	European	2016	-0.043610000000000003	0.0040299999999999997	2.75e-27	-	173480	0	173480	2	IVNT	Astle-W_Blood-Cell-Traits_EUR_2016
rs28647824	chr4:83585062	chr4:82663909	A	C	White blood cell count	EFO_0004586	Astle W	27863252	European	2016	-0.02741	0.004045	1.23e-11	-	173480	0	173480	2	IVNT	Astle-W_Blood-Cell-Traits_EUR_2016
rs2959356	chr18:23590203	chr18:26010239	G	A	Basophil count	EFO_0004586	Astle W	27863252	European	2016	0.020899999999999998	0.0038279999999999998	4.77e-08	+	173480	0	173480	2	IVNT	Astle-W_Blood-Cell-Traits_EUR_2016
rs2959356	chr18:23590203	chr18:26010239	G	A	Basophil percentage of granulocytes	EFO_0004586	Astle W	27863252	European	2016	0.018370000000000001	0.0038310000000000002	1.62e-06	+	173480	0	173480	2	IVNT	Astle-W_Blood-Cell-Traits_EUR_2016
rs2959356	chr18:23590203	chr18:26010239	G	A	Basophil percentage of white cells	EFO_0004586	Astle W	27863252	European	2016	0.020039999999999999	0.0037980000000000002	1.31e-07	+	173480	0	173480	2	IVNT	Astle-W_Blood-Cell-Traits_EUR_2016
rs2959356	chr18:23590203	chr18:26010239	G	A	Mean corpuscular volume	EFO_0004586	Astle W	27863252	European	2016	0.017909999999999999	0.0038649999999999999	3.6e-06	+	173480	0	173480	2	IVNT	Astle-W_Blood-Cell-Traits_EUR_2016
rs2967595	chr19:8566299	chr19:8501415	C	T	Basophil count	EFO_0004586	Astle W	27863252	European	2016	0.023060000000000001	0.0047149999999999996	1e-06	+	173480	0	173480	2	IVNT	Astle-W_Blood-Cell-Traits_EUR_2016
rs2967595	chr19:8566299	chr19:8501415	C	T	Basophil percentage of granulocytes	EFO_0004586	Astle W	27863252	European	2016	0.022079999999999999	0.0047210000000000004	2.9e-06	+	173480	0	173480	2	IVNT	Astle-W_Blood-Cell-Traits_EUR_2016
rs2967595	chr19:8566299	chr19:8501415	C	T	Basophil percentage of white cells	EFO_0004586	Astle W	27863252	European	2016	0.02265	0.004679	1.29e-06	+	173480	0	173480	2	IVNT	Astle-W_Blood-Cell-Traits_EUR_2016
rs2967595	chr19:8566299	chr19:8501415	C	T	Comparative height size at age 10	-	Neale B	UKBB	European	2017	0.011010000000000001	0.0022439999999999999	9.21e-07	+	332021	0	332021	1	-	Neale-B_UKBB_EUR_2017
rs2967595	chr19:8566299	chr19:8501415	C	T	Height	EFO_0004339	Neale B	UKBB	European	2017	0.015509999999999999	0.0023349999999999998	3.09e-11	+	336474	0	336474	1	IVNT	Neale-B_UKBB_EUR_2017
rs2967595	chr19:8566299	chr19:8501415	C	T	Trunk fat-free mass	-	Neale B	UKBB	European	2017	0.01081	0.0020699999999999998	1.74e-07	+	331030	0	331030	1	IVNT	Neale-B_UKBB_EUR_2017
rs2967595	chr19:8566299	chr19:8501415	C	T	Trunk predicted mass	-	Neale B	UKBB	European	2017	0.01065	0.0020630000000000002	2.44e-07	+	330995	0	330995	1	IVNT	Neale-B_UKBB_EUR_2017
rs2967595	chr19:8566299	chr19:8501415	C	T	Whole body fat-free mass	-	Neale B	UKBB	European	2017	0.0092239999999999996	0.002078	9.04e-06	+	331291	0	331291	1	IVNT	Neale-B_UKBB_EUR_2017
rs2967595	chr19:8566299	chr19:8501415	C	T	Whole body water mass	-	Neale B	UKBB	European	2017	0.0093120000000000008	0.002081	7.65e-06	+	331315	0	331315	1	IVNT	Neale-B_UKBB_EUR_2017
rs2977799	chr8:6696927	chr8:6839405	G	A	Basophil count	EFO_0004586	Astle W	27863252	European	2016	0.022780000000000002	0.0035119999999999999	8.82e-11	+	173480	0	173480	2	IVNT	Astle-W_Blood-Cell-Traits_EUR_2016
rs2977799	chr8:6696927	chr8:6839405	G	A	Basophil percentage of granulocytes	EFO_0004586	Astle W	27863252	European	2016	0.017829999999999999	0.003516	3.97e-07	+	173480	0	173480	2	IVNT	Astle-W_Blood-Cell-Traits_EUR_2016
rs2977799	chr8:6696927	chr8:6839405	G	A	Basophil percentage of white cells	EFO_0004586	Astle W	27863252	European	2016	0.02147	0.0034849999999999998	7.23e-10	+	173480	0	173480	2	IVNT	Astle-W_Blood-Cell-Traits_EUR_2016
rs2977799	chr8:6696927	chr8:6839405	G	A	Granulocyte percentage of myeloid white cells	EFO_0004586	Astle W	27863252	European	2016	0.027060000000000001	0.0035860000000000002	4.53e-14	+	173480	0	173480	2	IVNT	Astle-W_Blood-Cell-Traits_EUR_2016
rs2977799	chr8:6696927	chr8:6839405	G	A	Monocyte count	EFO_0004586	Astle W	27863252	European	2016	-0.01984	0.0035860000000000002	3.14e-08	-	173480	0	173480	2	IVNT	Astle-W_Blood-Cell-Traits_EUR_2016
rs2977799	chr8:6696927	chr8:6839405	G	A	Monocyte percentage of white cells	EFO_0004586	Astle W	27863252	European	2016	-0.026970000000000001	0.0035750000000000001	4.56e-14	-	173480	0	173480	2	IVNT	Astle-W_Blood-Cell-Traits_EUR_2016
rs2998286	chr10:28780373	chr10:28491444	T	C	Eosinophil count	EFO_0004586	Astle W	27863252	European	2016	-0.030360000000000002	0.004248	8.94e-13	-	173480	0	173480	2	IVNT	Astle-W_Blood-Cell-Traits_EUR_2016
rs2998286	chr10:28780373	chr10:28491444	T	C	Granulocyte count	EFO_0004586	Astle W	27863252	European	2016	-0.042770000000000002	0.0042770000000000004	1.51e-23	-	173480	0	173480	2	IVNT	Astle-W_Blood-Cell-Traits_EUR_2016
rs2998286	chr10:28780373	chr10:28491444	T	C	Granulocyte percentage of myeloid white cells	EFO_0004586	Astle W	27863252	European	2016	-0.027349999999999999	0.0042560000000000002	1.31e-10	-	173480	0	173480	2	IVNT	Astle-W_Blood-Cell-Traits_EUR_2016
rs2998286	chr10:28780373	chr10:28491444	T	C	Lymphocyte percentage of white cells	EFO_0004586	Astle W	27863252	European	2016	0.025590000000000002	0.0042440000000000004	1.64e-09	+	173480	0	173480	2	IVNT	Astle-W_Blood-Cell-Traits_EUR_2016
rs2998286	chr10:28780373	chr10:28491444	T	C	Monocyte percentage of white cells	EFO_0004586	Astle W	27863252	European	2016	0.02018	0.0042449999999999996	1.99e-06	+	173480	0	173480	2	IVNT	Astle-W_Blood-Cell-Traits_EUR_2016
rs2998286	chr10:28780373	chr10:28491444	T	C	Myeloid white cell count	EFO_0004586	Astle W	27863252	European	2016	-0.041889999999999997	0.004287	1.5e-22	-	173480	0	173480	2	IVNT	Astle-W_Blood-Cell-Traits_EUR_2016
rs2998286	chr10:28780373	chr10:28491444	T	C	Neutrophil count	EFO_0004586	Astle W	27863252	European	2016	-0.04061	0.004267	1.75e-21	-	173480	0	173480	2	IVNT	Astle-W_Blood-Cell-Traits_EUR_2016
rs2998286	chr10:28780373	chr10:28491444	T	C	Neutrophil percentage of white cells	EFO_0004586	Astle W	27863252	European	2016	-0.024840000000000001	0.0042509999999999996	5.13e-09	-	173480	0	173480	2	IVNT	Astle-W_Blood-Cell-Traits_EUR_2016
rs2998286	chr10:28780373	chr10:28491444	T	C	Sum basophil neutrophil counts	EFO_0004586	Astle W	27863252	European	2016	-0.041090000000000002	0.004274	6.93e-22	-	173480	0	173480	2	IVNT	Astle-W_Blood-Cell-Traits_EUR_2016
rs2998286	chr10:28780373	chr10:28491444	T	C	Sum eosinophil basophil counts	EFO_0004586	Astle W	27863252	European	2016	-0.031800000000000002	0.0042529999999999998	7.55e-14	-	173480	0	173480	2	IVNT	Astle-W_Blood-Cell-Traits_EUR_2016
rs2998286	chr10:28780373	chr10:28491444	T	C	Sum neutrophil eosinophil counts	EFO_0004586	Astle W	27863252	European	2016	-0.042229999999999997	0.0042700000000000004	4.62e-23	-	173480	0	173480	2	IVNT	Astle-W_Blood-Cell-Traits_EUR_2016
rs2998286	chr10:28780373	chr10:28491444	T	C	White blood cell count	EFO_0004586	Astle W	27863252	European	2016	-0.038490000000000003	0.0042700000000000004	2e-19	-	173480	0	173480	2	IVNT	Astle-W_Blood-Cell-Traits_EUR_2016
rs2998286	chr10:28780373	chr10:28491444	T	C	Eosinophil counts	EFO_0004842	Astle W	27863252	European	2016	-0.030360000000000002	0.0042490000000000002	9e-13	-	-	-	-	-	unit increase	NHGRI-EBI_GWAS_Catalog
rs2998286	chr10:28780373	chr10:28491444	T	C	Granulocyte count	EFO_0007987	Astle W	27863252	European	2016	-0.042770000000000002	0.0042890000000000003	2e-23	-	-	-	-	-	unit increase	NHGRI-EBI_GWAS_Catalog
rs2998286	chr10:28780373	chr10:28491444	T	C	Neutrophil count	EFO_0004833	Astle W	27863252	European	2016	-0.04061	0.0042729999999999999	2e-21	-	-	-	-	-	unit increase	NHGRI-EBI_GWAS_Catalog
rs2998286	chr10:28780373	chr10:28491444	T	C	Sum basophil neutrophil counts	EFO_0004833;EFO_0005090	Astle W	27863252	European	2016	-0.041090000000000002	0.0042750000000000002	7e-22	-	-	-	-	-	unit increase	NHGRI-EBI_GWAS_Catalog
rs2998286	chr10:28780373	chr10:28491444	T	C	Sum eosinophil basophil counts	EFO_0005090;EFO_0004842	Astle W	27863252	European	2016	-0.031800000000000002	0.0042570000000000004	8e-14	-	-	-	-	-	unit increase	NHGRI-EBI_GWAS_Catalog
rs2998286	chr10:28780373	chr10:28491444	T	C	Sum neutrophil eosinophil counts	EFO_0004833;EFO_0004842	Astle W	27863252	European	2016	-0.042229999999999997	0.004274	5e-23	-	-	-	-	-	unit increase	NHGRI-EBI_GWAS_Catalog
rs2998286	chr10:28780373	chr10:28491444	T	C	Arm fat-free mass right	-	Neale B	UKBB	European	2017	0.0080260000000000001	0.0018060000000000001	8.8e-06	+	331221	0	331221	1	IVNT	Neale-B_UKBB_EUR_2017
rs2998286	chr10:28780373	chr10:28491444	T	C	Arm predicted mass right	-	Neale B	UKBB	European	2017	0.0084950000000000008	0.001799	2.35e-06	+	331216	0	331216	1	IVNT	Neale-B_UKBB_EUR_2017
rs2998286	chr10:28780373	chr10:28491444	T	C	Forced expiratory volume in 1-second	EFO_0004314	Neale B	UKBB	European	2017	0.01221	0.0024819999999999998	8.68e-07	+	307638	0	307638	1	IVNT	Neale-B_UKBB_EUR_2017
rs2998286	chr10:28780373	chr10:28491444	T	C	Forced vital capacity	EFO_0004312	Neale B	UKBB	European	2017	0.01167	0.0023530000000000001	6.99e-07	+	307638	0	307638	1	IVNT	Neale-B_UKBB_EUR_2017
rs2998286	chr10:28780373	chr10:28491444	T	C	Height	EFO_0004339	Neale B	UKBB	European	2017	0.01383	0.0020590000000000001	1.87e-11	+	336474	0	336474	1	IVNT	Neale-B_UKBB_EUR_2017
rs2998286	chr10:28780373	chr10:28491444	T	C	Sitting height	EFO_0004339	Neale B	UKBB	European	2017	0.01302	0.0022399999999999998	6.16e-09	+	336172	0	336172	1	IVNT	Neale-B_UKBB_EUR_2017
rs2998286	chr10:28780373	chr10:28491444	T	C	Trunk fat-free mass	-	Neale B	UKBB	European	2017	0.0087150000000000005	0.001825	1.8e-06	+	331030	0	331030	1	IVNT	Neale-B_UKBB_EUR_2017
rs2998286	chr10:28780373	chr10:28491444	T	C	Trunk predicted mass	-	Neale B	UKBB	European	2017	0.0088679999999999991	0.0018190000000000001	1.09e-06	+	330995	0	330995	1	IVNT	Neale-B_UKBB_EUR_2017
rs2998286	chr10:28780373	chr10:28491444	T	C	Whole body fat-free mass	-	Neale B	UKBB	European	2017	0.0084770000000000002	0.001833	3.73e-06	+	331291	0	331291	1	IVNT	Neale-B_UKBB_EUR_2017
rs2998286	chr10:28780373	chr10:28491444	T	C	Whole body water mass	-	Neale B	UKBB	European	2017	0.0082979999999999998	0.001835	6.15e-06	+	331315	0	331315	1	IVNT	Neale-B_UKBB_EUR_2017
rs3071	chr10:102114463	chr10:100354706	C	A	Basophil count	EFO_0004586	Astle W	27863252	European	2016	-0.022370000000000001	0.0038110000000000002	4.35e-09	-	173480	0	173480	2	IVNT	Astle-W_Blood-Cell-Traits_EUR_2016
rs3071	chr10:102114463	chr10:100354706	C	A	Basophil percentage of granulocytes	EFO_0004586	Astle W	27863252	European	2016	-0.01719	0.0038149999999999998	6.64e-06	-	173480	0	173480	2	IVNT	Astle-W_Blood-Cell-Traits_EUR_2016
rs3071	chr10:102114463	chr10:100354706	C	A	Basophil percentage of white cells	EFO_0004586	Astle W	27863252	European	2016	-0.018419999999999999	0.0037820000000000002	1.12e-06	-	173480	0	173480	2	IVNT	Astle-W_Blood-Cell-Traits_EUR_2016
rs3071	chr10:102114463	chr10:100354706	C	A	Mean platelet volume	EFO_0004586	Astle W	27863252	European	2016	-0.017739999999999999	0.0039329999999999999	6.42e-06	-	173480	0	173480	2	IVNT	Astle-W_Blood-Cell-Traits_EUR_2016
rs310631	chr20:62196253	chr20:63564900	A	C	Lymphocyte percentage of white cells	EFO_0004586	Astle W	27863252	European	2016	-0.022200000000000001	0.0036129999999999999	8.11e-10	-	173480	0	173480	2	IVNT	Astle-W_Blood-Cell-Traits_EUR_2016
rs310631	chr20:62196253	chr20:63564900	A	C	Neutrophil percentage of white cells	EFO_0004586	Astle W	27863252	European	2016	0.018370000000000001	0.0036189999999999998	3.84e-07	+	173480	0	173480	2	IVNT	Astle-W_Blood-Cell-Traits_EUR_2016
rs310631	chr20:62196253	chr20:63564900	A	C	Wheeze or whistling in the chest in last year	EFO_0009715	Neale B	UKBB	European	2017	0.0046239999999999996	0.001011	4.76e-06	+	331257	68531	262726	1	risk diff	Neale-B_UKBB_EUR_2017
rs3181077	chr3:46250652	chr3:46209161	T	C	Basophil count	EFO_0004586	Astle W	27863252	European	2016	-0.035139999999999998	0.0038769999999999998	1.27e-19	-	173480	0	173480	2	IVNT	Astle-W_Blood-Cell-Traits_EUR_2016
rs3181077	chr3:46250652	chr3:46209161	T	C	Basophil percentage of granulocytes	EFO_0004586	Astle W	27863252	European	2016	-0.03184	0.0038809999999999999	2.32e-16	-	173480	0	173480	2	IVNT	Astle-W_Blood-Cell-Traits_EUR_2016
rs3181077	chr3:46250652	chr3:46209161	T	C	Basophil percentage of white cells	EFO_0004586	Astle W	27863252	European	2016	-0.035349999999999999	0.0038470000000000002	3.95e-20	-	173480	0	173480	2	IVNT	Astle-W_Blood-Cell-Traits_EUR_2016
rs3181077	chr3:46250652	chr3:46209161	T	C	Basophil percentage of granulocytes	EFO_0007995	Astle W	27863252	European	2016	0.03184	0.003872	2e-16	+	-	-	-	-	unit decrease	NHGRI-EBI_GWAS_Catalog
rs3181077	chr3:46250652	chr3:46209161	T	C	Basophil percentage of white cells	EFO_0007992	Astle W	27863252	European	2016	0.035349999999999999	0.0038470000000000002	4e-20	+	-	-	-	-	unit decrease	NHGRI-EBI_GWAS_Catalog
rs3181077	chr3:46250652	chr3:46209161	T	C	Narcolepsy with cataplexy	EFO_0000614	Toyoda H	25986216	East Asian	2015	NA	NA	6e-06	NA	-	-	-	-	-	NHGRI-EBI_GWAS_Catalog
rs3181077	chr3:46250652	chr3:46209161	T	C	White blood cell count basophil	EFO_0005090	Astle W	27863252	European	2016	0.035139999999999998	0.0038660000000000001	1e-19	+	-	-	-	-	unit decrease	NHGRI-EBI_GWAS_Catalog
rs3181077	chr3:46250652	chr3:46209161	T	C	Impedance of leg left	-	Neale B	UKBB	European	2017	-0.01218	0.0024550000000000002	6.99e-07	-	331296	0	331296	1	IVNT	Neale-B_UKBB_EUR_2017
rs3181077	chr3:46250652	chr3:46209161	T	C	Impedance of leg right	-	Neale B	UKBB	European	2017	-0.0129	0.0024359999999999998	1.18e-07	-	331301	0	331301	1	IVNT	Neale-B_UKBB_EUR_2017
rs3181077	chr3:46250652	chr3:46209161	T	C	Mouth or teeth dental problems: mouth ulcers	-	Neale B	UKBB	European	2017	0.0071900000000000002	0.00081950000000000002	1.73e-18	+	336138	34398	301740	1	risk diff	Neale-B_UKBB_EUR_2017
rs3184504	chr12:111884608	chr12:111446804	C	T	Basophil count	EFO_0004586	Astle W	27863252	European	2016	-0.023820000000000001	0.0034889999999999999	8.59e-12	-	173480	0	173480	2	IVNT	Astle-W_Blood-Cell-Traits_EUR_2016
rs3184504	chr12:111884608	chr12:111446804	C	T	Eosinophil count	EFO_0004586	Astle W	27863252	European	2016	-0.1017	0.003555	5.53e-180	-	173480	0	173480	2	IVNT	Astle-W_Blood-Cell-Traits_EUR_2016
rs3184504	chr12:111884608	chr12:111446804	C	T	Eosinophil percentage of granulocytes	EFO_0004586	Astle W	27863252	European	2016	-0.084970000000000004	0.003568	2.14e-125	-	173480	0	173480	2	IVNT	Astle-W_Blood-Cell-Traits_EUR_2016
rs3184504	chr12:111884608	chr12:111446804	C	T	Eosinophil percentage of white cells	EFO_0004586	Astle W	27863252	European	2016	-0.082549999999999998	0.003552	1.75e-119	-	173480	0	173480	2	IVNT	Astle-W_Blood-Cell-Traits_EUR_2016
rs3184504	chr12:111884608	chr12:111446804	C	T	Granulocyte count	EFO_0004586	Astle W	27863252	European	2016	-0.033869999999999997	0.0035799999999999998	3.1e-21	-	173480	0	173480	2	IVNT	Astle-W_Blood-Cell-Traits_EUR_2016
rs3184504	chr12:111884608	chr12:111446804	C	T	Hematocrit	EFO_0004586	Astle W	27863252	European	2016	-0.063119999999999996	0.0035209999999999998	7.64e-72	-	173480	0	173480	2	IVNT	Astle-W_Blood-Cell-Traits_EUR_2016
rs3184504	chr12:111884608	chr12:111446804	C	T	Hemoglobin concentration	EFO_0004586	Astle W	27863252	European	2016	-0.064699999999999994	0.0035370000000000002	9.68e-75	-	173480	0	173480	2	IVNT	Astle-W_Blood-Cell-Traits_EUR_2016
rs3184504	chr12:111884608	chr12:111446804	C	T	High light scatter percentage of red cells	EFO_0004586	Astle W	27863252	European	2016	-0.058340000000000003	0.0035750000000000001	7.12e-60	-	173480	0	173480	2	IVNT	Astle-W_Blood-Cell-Traits_EUR_2016
rs3184504	chr12:111884608	chr12:111446804	C	T	High light scatter reticulocyte count	EFO_0004586	Astle W	27863252	European	2016	-0.065610000000000002	0.0035750000000000001	3.16e-75	-	173480	0	173480	2	IVNT	Astle-W_Blood-Cell-Traits_EUR_2016
rs3184504	chr12:111884608	chr12:111446804	C	T	Immature fraction of reticulocytes	EFO_0004586	Astle W	27863252	European	2016	-0.03117	0.0035409999999999999	1.35e-18	-	173480	0	173480	2	IVNT	Astle-W_Blood-Cell-Traits_EUR_2016
rs3184504	chr12:111884608	chr12:111446804	C	T	Lymphocyte count	EFO_0004586	Astle W	27863252	European	2016	-0.088359999999999994	0.0035890000000000002	6.93e-134	-	173480	0	173480	2	IVNT	Astle-W_Blood-Cell-Traits_EUR_2016
rs3184504	chr12:111884608	chr12:111446804	C	T	Lymphocyte percentage of white cells	EFO_0004586	Astle W	27863252	European	2016	-0.040599999999999997	0.003552	2.9e-30	-	173480	0	173480	2	IVNT	Astle-W_Blood-Cell-Traits_EUR_2016
rs3184504	chr12:111884608	chr12:111446804	C	T	Monocyte count	EFO_0004586	Astle W	27863252	European	2016	-0.049099999999999998	0.0035630000000000002	3.25e-43	-	173480	0	173480	2	IVNT	Astle-W_Blood-Cell-Traits_EUR_2016
rs3184504	chr12:111884608	chr12:111446804	C	T	Myeloid white cell count	EFO_0004586	Astle W	27863252	European	2016	-0.038339999999999999	0.0035890000000000002	1.22e-26	-	173480	0	173480	2	IVNT	Astle-W_Blood-Cell-Traits_EUR_2016
rs3184504	chr12:111884608	chr12:111446804	C	T	Neutrophil count	EFO_0004586	Astle W	27863252	European	2016	-0.024760000000000001	0.003571	4.13e-12	-	173480	0	173480	2	IVNT	Astle-W_Blood-Cell-Traits_EUR_2016
rs3184504	chr12:111884608	chr12:111446804	C	T	Neutrophil percentage of granulocytes	EFO_0004586	Astle W	27863252	European	2016	0.078719999999999998	0.003568	7.57e-108	+	173480	0	173480	2	IVNT	Astle-W_Blood-Cell-Traits_EUR_2016
rs3184504	chr12:111884608	chr12:111446804	C	T	Neutrophil percentage of white cells	EFO_0004586	Astle W	27863252	European	2016	0.050220000000000001	0.003558	3.02e-45	+	173480	0	173480	2	IVNT	Astle-W_Blood-Cell-Traits_EUR_2016
rs3184504	chr12:111884608	chr12:111446804	C	T	Platelet count	EFO_0004586	Astle W	27863252	European	2016	-0.10390000000000001	0.0036310000000000001	6.03e-180	-	173480	0	173480	2	IVNT	Astle-W_Blood-Cell-Traits_EUR_2016
rs3184504	chr12:111884608	chr12:111446804	C	T	Platelet distribution width	EFO_0004586	Astle W	27863252	European	2016	-0.01941	0.003581	5.95e-08	-	173480	0	173480	2	IVNT	Astle-W_Blood-Cell-Traits_EUR_2016
rs3184504	chr12:111884608	chr12:111446804	C	T	Plateletcrit	EFO_0004586	Astle W	27863252	European	2016	-0.1143	0.0036440000000000001	4.76e-216	-	173480	0	173480	2	IVNT	Astle-W_Blood-Cell-Traits_EUR_2016
rs3184504	chr12:111884608	chr12:111446804	C	T	Red blood cell count	EFO_0004586	Astle W	27863252	European	2016	-0.049020000000000001	0.0035469999999999998	1.92e-43	-	173480	0	173480	2	IVNT	Astle-W_Blood-Cell-Traits_EUR_2016
rs3184504	chr12:111884608	chr12:111446804	C	T	Reticulocyte count	EFO_0004586	Astle W	27863252	European	2016	-0.072410000000000002	0.003581	6.59e-91	-	173480	0	173480	2	IVNT	Astle-W_Blood-Cell-Traits_EUR_2016
rs3184504	chr12:111884608	chr12:111446804	C	T	Reticulocyte fraction of red cells	EFO_0004586	Astle W	27863252	European	2016	-0.062729999999999994	0.0035790000000000001	9.1e-69	-	173480	0	173480	2	IVNT	Astle-W_Blood-Cell-Traits_EUR_2016
rs3184504	chr12:111884608	chr12:111446804	C	T	Sum basophil neutrophil counts	EFO_0004586	Astle W	27863252	European	2016	-0.02597	0.0035769999999999999	3.9e-13	-	173480	0	173480	2	IVNT	Astle-W_Blood-Cell-Traits_EUR_2016
rs3184504	chr12:111884608	chr12:111446804	C	T	Sum eosinophil basophil counts	EFO_0004586	Astle W	27863252	European	2016	-0.097949999999999995	0.003558	7.99e-167	-	173480	0	173480	2	IVNT	Astle-W_Blood-Cell-Traits_EUR_2016
rs3184504	chr12:111884608	chr12:111446804	C	T	Sum neutrophil eosinophil counts	EFO_0004586	Astle W	27863252	European	2016	-0.032910000000000002	0.0035750000000000001	3.37e-20	-	173480	0	173480	2	IVNT	Astle-W_Blood-Cell-Traits_EUR_2016
rs3184504	chr12:111884608	chr12:111446804	C	T	White blood cell count	EFO_0004586	Astle W	27863252	European	2016	-0.063089999999999993	0.0035729999999999998	9.17e-70	-	173480	0	173480	2	IVNT	Astle-W_Blood-Cell-Traits_EUR_2016
rs3184504	chr12:111884608	chr12:111446804	C	T	Diastolic blood pressure	EFO_0006336	BPExome	27618447	Mixed	2016	NA	NA	2.95e-20	NA	192763	0	192763	51	INVT	BPExome_DBP_Mixed_2016
rs3184504	chr12:111884608	chr12:111446804	C	T	Hypertension	EFO_0000537	BPExome	27618447	Mixed	2016	NA	NA	3.92e-10	NA	183273	92652	90621	51	log OR	BPExome_Hypertension_Mixed_2016
rs3184504	chr12:111884608	chr12:111446804	C	T	Systolic blood pressure	EFO_0006335	BPExome	27618447	Mixed	2016	NA	NA	5.12e-08	NA	192763	0	192763	51	INVT	BPExome_SBP_Mixed_2016
rs3184504	chr12:111884608	chr12:111446804	C	T	Coronary artery disease	EFO_0000378;EFO_0001645	CARDIoGRAM	21378990	European	2011	-0.070440000000000003	0.015599999999999999	6.35e-06	-	67746	15375	52371	14	log OR	CARDIoGRAM_CHD_EUR_2011
rs3184504	chr12:111884608	chr12:111446804	C	T	Coronary artery disease	EFO_0000378;EFO_0001645	CARDIoGRAMplusC4D	23202125	Mixed	2013	-0.067970000000000003	0.0101	1.8e-11	-	194427	63746	130681	48	log OR	CARDIoGRAMplusC4D_CHD_Mixed_2013
rs3184504	chr12:111884608	chr12:111446804	C	T	Coronary artery disease	EFO_0000378;EFO_0001645	CARDIoGRAMplusC4D	26343387	Mixed	2015	-0.064210000000000003	0.01052	1.03e-09	-	184305	60801	123504	48	log OR	CARDIoGRAMplusC4D_CHD_Mixed_2015
rs3184504	chr12:111884608	chr12:111446804	C	T	Myocardial infarction	EFO_0000612	CARDIoGRAMplusC4D	26343387	Mixed	2015	-0.073340000000000002	0.01166	3.19e-10	-	167181	43677	123504	48	log OR	CARDIoGRAMplusC4D_MI_Mixed_2015
rs3184504	chr12:111884608	chr12:111446804	C	T	log eGFR cystatin C	EFO_0005208	CKDGen	20383146	European	2010	NA	NA	1.1e-07	+	20957	0	20957	8	ml/min/1.73m2	CKDGen_eGFRcys_EUR_2010
rs3184504	chr12:111884608	chr12:111446804	C	T	log eGFR cystatin C	EFO_0005208	CKDGen	26831199	European	2016	0.012	0.0019	1.2e-09	+	33143	0	33143	16	ml/min/1.73m2	CKDGen_eGFRcys_EUR_2016
rs3184504	chr12:111884608	chr12:111446804	C	T	Maternal effects on offspring birthweight	EFO_0004344	EGGC	29309628	European	2018	0.032500000000000001	0.0053	6.9e-10	+	68249	0	68249	25	Z-score	EGGC_MBW_EUR_2018
rs3184504	chr12:111884608	chr12:111446804	C	T	Allergic disease	EFO_0003785	Ferreira M	29083406	European	2017	0.030200000000000001	0.0057000000000000002	1.26e-07	+	360838	180129	180709	13	log OR	Ferreira-M_Allergic-Disease_EUR_2017
rs3184504	chr12:111884608	chr12:111446804	C	T	Body mass index adjusted for smoking in males	EFO_0004340	GIANT	28443625	Mixed	2017	0.021600000000000001	0.0047999999999999996	8.31e-06	+	101891	0	101891	72	IVNT	GIANT_BMI-adjusted-Smoking-M_Mixed_2017
rs3184504	chr12:111884608	chr12:111446804	C	T	Body mass index adjusted for smoking	EFO_0004340	GIANT	28443625	Mixed	2017	0.016199999999999999	0.0035000000000000001	3.31e-06	+	215053	0	215053	79	IVNT	GIANT_BMI-adjusted-Smoking_Mixed_2017
rs3184504	chr12:111884608	chr12:111446804	C	T	Body mass index	EFO_0004340	GIANT	25673413	European	2015	0.013899999999999999	0.0030999999999999999	9.35e-06	+	319031	0	319031	114	IVNT	GIANT_BMI_EUR_2015
rs3184504	chr12:111884608	chr12:111446804	C	T	Body mass index	EFO_0004340	GIANT	29273807	European	2018	0.014	0.0023	1.9e-09	+	449889	0	449889	112	IVNT	GIANT_BMI_EUR_2018
rs3184504	chr12:111884608	chr12:111446804	C	T	Body mass index	EFO_0004340	GIANT	25673413	Mixed	2015	0.0138	0.0030000000000000001	4.4e-06	+	335736	0	335736	125	IVNT	GIANT_BMI_Mixed_2015
rs3184504	chr12:111884608	chr12:111446804	C	T	Body mass index	EFO_0004340	GIANT	29273807	Mixed	2018	0.012999999999999999	0.0022000000000000001	1.6e-09	+	526508	0	526508	123	IVNT	GIANT_BMI_Mixed_2018
rs3184504	chr12:111884608	chr12:111446804	C	T	Hip circumference	EFO_0005093	GIANT	25673412	European	2015	0.017000000000000001	0.0035999999999999999	5.3e-06	+	211411	0	211411	101	IVNT	GIANT_Hip_EUR_2015
rs3184504	chr12:111884608	chr12:111446804	C	T	Hip circumference	EFO_0005093	GIANT	25673412	Mixed	2015	0.016	0.0035999999999999999	5.7e-06	+	225437	0	225437	101	IVNT	GIANT_Hip_Mixed_2015
rs3184504	chr12:111884608	chr12:111446804	C	T	High density lipoprotein	EFO_0004612	GLGC	24097068	European	2013	0.0258	0.0035999999999999999	4.1e-12	+	177710	0	177710	60	IVNT	GLGC_HDL_EUR_2013
rs3184504	chr12:111884608	chr12:111446804	C	T	High density lipoprotein	EFO_0004612	GLGC	20686565	Mixed	2010	0.021899999999999999	0.0050000000000000001	4.97e-06	+	99900	0	99900	46	Z-score	GLGC_HDL_Mixed_2010
rs3184504	chr12:111884608	chr12:111446804	C	T	Low density lipoprotein	EFO_0004611	GLGC	24097068	European	2013	0.026800000000000001	0.0038	4.2e-12	+	164996	0	164996	60	IVNT	GLGC_LDL_EUR_2013
rs3184504	chr12:111884608	chr12:111446804	C	T	Low density lipoprotein	EFO_0004611	GLGC	20686565	Mixed	2010	0.030599999999999999	0.0053	1.73e-09	+	95454	0	95454	46	Z-score	GLGC_LDL_Mixed_2010
rs3184504	chr12:111884608	chr12:111446804	C	T	Total cholesterol	EFO_0004574	GLGC	24097068	European	2013	0.031800000000000002	0.0037000000000000002	1.62e-17	+	177714	0	177714	60	IVNT	GLGC_TC_EUR_2013
rs3184504	chr12:111884608	chr12:111446804	C	T	Total cholesterol	EFO_0004574	GLGC	20686565	Mixed	2010	0.033099999999999997	0.0051999999999999998	2.69e-11	+	100184	0	100184	46	Z-score	GLGC_TC_Mixed_2010
rs3184504	chr12:111884608	chr12:111446804	C	T	Blood eosinophil count	EFO_0004842	Gudbjartsson DF	19198610	Mixed	2009	NA	NA	6.5e-19	NA	9392	-	-	-	-	GRASP
rs3184504	chr12:111884608	chr12:111446804	C	T	Celiac disease	EFO_0001060	Hunt KA	18311140	European	2008	NA	NA	1.33e-07	NA	2189	-	-	-	-	GRASP
rs3184504	chr12:111884608	chr12:111446804	C	T	Celiac disease	EFO_0001060	Dubois PC	20190752	European	2010	NA	NA	9.45e-14	NA	15283	-	-	-	-	GRASP
rs3184504	chr12:111884608	chr12:111446804	C	T	Celiac disease	EFO_0001060	Zhernakova A	21383967	European	2011	NA	NA	1.23e-12	NA	38053	-	-	-	-	GRASP
rs3184504	chr12:111884608	chr12:111446804	C	T	Celiac disease	EFO_0001060	Trynka	22057235	Mixed	2011	NA	NA	5.4e-21	NA	24269	-	-	-	-	GRASP
rs3184504	chr12:111884608	chr12:111446804	C	T	Coronary artery disease	EFO_0000378	Soranzo N	19820697	European	2009	NA	NA	4.23e-11	NA	4627	-	-	-	-	GRASP
rs3184504	chr12:111884608	chr12:111446804	C	T	Coronary artery disease	EFO_0000378	CARDIoGRAM	21378990	European	2011	NA	NA	6.35e-06	NA	86995	-	-	-	-	GRASP
rs3184504	chr12:111884608	chr12:111446804	C	T	Coronary artery disease	EFO_0000378	CARDIoGRAMplusC4D	23202125	Mixed	2013	NA	NA	1.74e-11	NA	194427	-	-	-	-	GRASP
rs3184504	chr12:111884608	chr12:111446804	C	T	Coronary artery disease	EFO_0000378	Lee JY	23364394	East Asian	2013	NA	NA	6.35e-06	NA	5714	-	-	-	-	GRASP
rs3184504	chr12:111884608	chr12:111446804	C	T	Coronary artery disease age 50	EFO_0000378	CARDIoGRAMplusC4D	23202125	Mixed	2013	NA	NA	1.58e-10	NA	194427	-	-	-	-	GRASP
rs3184504	chr12:111884608	chr12:111446804	C	T	Coronary artery disease males	EFO_0000378	CARDIoGRAMplusC4D	23202125	Mixed	2013	NA	NA	3.23e-06	NA	194427	-	-	-	-	GRASP
rs3184504	chr12:111884608	chr12:111446804	C	T	Cystatin C in serum	NCIT_C88224;CMO_0002779	CKDGen	20383146	European	2010	NA	NA	3.1e-08	NA	67093	-	-	-	-	GRASP
rs3184504	chr12:111884608	chr12:111446804	C	T	Diastolic blood pressure	EFO_0006336	Levy D	19430479	European	2009	NA	NA	2.58e-14	NA	29136	-	-	-	-	GRASP
rs3184504	chr12:111884608	chr12:111446804	C	T	Diastolic blood pressure	EFO_0006336	Fox	21378095	African	2011	NA	NA	2.58e-14	NA	7473	-	-	-	-	GRASP
rs3184504	chr12:111884608	chr12:111446804	C	T	Diastolic blood pressure	EFO_0006336	Wain LV	21909110	European	2011	NA	NA	7.22e-23	NA	74064	-	-	-	-	GRASP
rs3184504	chr12:111884608	chr12:111446804	C	T	Diastolic blood pressure	EFO_0006336	ICBP	21909115	European	2011	NA	NA	3.6e-25	NA	69395	-	-	-	-	GRASP
rs3184504	chr12:111884608	chr12:111446804	C	T	Diastolic blood pressure	EFO_0006336	CARDIoGRAMplusC4D	23202125	Mixed	2013	NA	NA	2.33e-14	NA	194427	-	-	-	-	GRASP
rs3184504	chr12:111884608	chr12:111446804	C	T	Eosinophil count	EFO_0004842	Gudbjartsson DF	19198610	Mixed	2009	NA	NA	2.1e-16	NA	9392	-	-	-	-	GRASP
rs3184504	chr12:111884608	chr12:111446804	C	T	Gene expression of CUX2 in prefrontal cortex	GO_1901148	ICBP	21909115	European	2011	NA	NA	5e-41	NA	69395	-	-	-	-	GRASP
rs3184504	chr12:111884608	chr12:111446804	C	T	Gene expression of CUX2 in visual cortex	GO_1901148	ICBP	21909115	European	2011	NA	NA	6e-29	NA	69395	-	-	-	-	GRASP
rs3184504	chr12:111884608	chr12:111446804	C	T	Generalized vitiligo	NCIT_C26915	Jin Y	22561518	European	2012	NA	NA	2.46e-17	NA	3228	-	-	-	-	GRASP
rs3184504	chr12:111884608	chr12:111446804	C	T	HDL cholesterol	NCIT_C61041;NCIT_C105587	GLGC	20686565	Mixed	2010	NA	NA	4.97e-06	NA	100184	-	-	-	-	GRASP
rs3184504	chr12:111884608	chr12:111446804	C	T	HDL cholesterol	NCIT_C61041;NCIT_C105587	CARDIoGRAMplusC4D	23202125	Mixed	2013	NA	NA	4.97e-06	NA	194427	-	-	-	-	GRASP
rs3184504	chr12:111884608	chr12:111446804	C	T	Hematocrit Hct	EFO_0004348	Ganesh SK	19862010	European	2009	NA	NA	3.67e-09	NA	24167	-	-	-	-	GRASP
rs3184504	chr12:111884608	chr12:111446804	C	T	Hematocrit Hct	EFO_0004348	Lo	21153663	Mixed	2010	NA	NA	1.5e-06	NA	30551	-	-	-	-	GRASP
rs3184504	chr12:111884608	chr12:111446804	C	T	Hematocrit Hct	EFO_0004348	van der Harst P	23222517	Mixed	2012	NA	NA	7.87e-16	NA	71861	-	-	-	-	GRASP
rs3184504	chr12:111884608	chr12:111446804	C	T	Hemoglobin Hb	HP_0011902	Ganesh SK	19862010	European	2009	NA	NA	3.98e-08	NA	24167	-	-	-	-	GRASP
rs3184504	chr12:111884608	chr12:111446804	C	T	Hemoglobin Hb	HP_0011902	Lo	21153663	Mixed	2010	NA	NA	3.2e-07	NA	30551	-	-	-	-	GRASP
rs3184504	chr12:111884608	chr12:111446804	C	T	Hemoglobin Hb	HP_0011902	Gieger C	22139419	European	2011	NA	NA	2.42e-19	NA	18600	-	-	-	-	GRASP
rs3184504	chr12:111884608	chr12:111446804	C	T	Hemoglobin Hb	HP_0011902	van der Harst P	23222517	Mixed	2012	NA	NA	4.3e-19	NA	71861	-	-	-	-	GRASP
rs3184504	chr12:111884608	chr12:111446804	C	T	Hypertension	EFO_0000537	Lettre G	21347282	African	2011	NA	NA	3e-14	NA	8090	-	-	-	-	GRASP
rs3184504	chr12:111884608	chr12:111446804	C	T	Hypertension	EFO_0000537	ICBP	21909115	European	2011	NA	NA	2.6e-06	NA	69395	-	-	-	-	GRASP
rs3184504	chr12:111884608	chr12:111446804	C	T	Hypothyroidism	EFO_0004705	Eriksson N	22493691	European	2012	NA	NA	2.6e-12	NA	39282	-	-	-	-	GRASP
rs3184504	chr12:111884608	chr12:111446804	C	T	Juvenile idiopathic arthritis including oligoarticular and rheumatoid factor negative polyarticular JIA	-	Hinks	23603761	European	2013	NA	NA	2.6e-09	NA	15872	-	-	-	-	GRASP
rs3184504	chr12:111884608	chr12:111446804	C	T	LDL cholesterol	EFO_0004195	Talmud	19913121	European	2009	NA	NA	2.17e-06	NA	5059	-	-	-	-	GRASP
rs3184504	chr12:111884608	chr12:111446804	C	T	LDL cholesterol	EFO_0004195	GLGC	20686565	Mixed	2010	NA	NA	1.73e-09	NA	100184	-	-	-	-	GRASP
rs3184504	chr12:111884608	chr12:111446804	C	T	LDL cholesterol	EFO_0004195	Asselbergs	23063622	European	2012	NA	NA	1.3e-11	NA	66240	-	-	-	-	GRASP
rs3184504	chr12:111884608	chr12:111446804	C	T	LDL cholesterol	EFO_0004195	CARDIoGRAMplusC4D	23202125	Mixed	2013	NA	NA	1.73e-09	NA	194427	-	-	-	-	GRASP
rs3184504	chr12:111884608	chr12:111446804	C	T	Lymphocyte count	EFO_0004587	Gudbjartsson DF	19198610	Mixed	2009	NA	NA	1.1e-08	NA	9392	-	-	-	-	GRASP
rs3184504	chr12:111884608	chr12:111446804	C	T	Lymphocyte levels CD4	-	Ferreira MA	20045101	European	2009	NA	NA	6.2e-07	NA	2538	-	-	-	-	GRASP
rs3184504	chr12:111884608	chr12:111446804	C	T	Mean arterial pressure	EFO_0006340	Wain LV	21909110	European	2011	NA	NA	3.64e-18	NA	74064	-	-	-	-	GRASP
rs3184504	chr12:111884608	chr12:111446804	C	T	Myocardial infarction	EFO_0000612	Gudbjartsson DF	19198610	Mixed	2009	NA	NA	8.6e-08	NA	9392	-	-	-	-	GRASP
rs3184504	chr12:111884608	chr12:111446804	C	T	Myocardial infarction	EFO_0000612	Soranzo N	19820697	European	2009	NA	NA	5.04e-11	NA	4627	-	-	-	-	GRASP
rs3184504	chr12:111884608	chr12:111446804	C	T	Myocardial infarction	EFO_0000612	CARDIoGRAM	21378990	European	2011	NA	NA	1.17e-06	NA	86995	-	-	-	-	GRASP
rs3184504	chr12:111884608	chr12:111446804	C	T	Plasma Beta 2 microglobulin levels	NCIT_C62657;NCIT_C81980	Tin A	23417110	European	2013	NA	NA	3.11e-08	NA	6728	-	-	-	-	GRASP
rs3184504	chr12:111884608	chr12:111446804	C	T	Platelet count PLT	EFO_0004309	Gudbjartsson DF	19198610	Mixed	2009	NA	NA	3e-11	NA	9392	-	-	-	-	GRASP
rs3184504	chr12:111884608	chr12:111446804	C	T	Platelet count PLT	EFO_0004309	Soranzo N	19820697	European	2009	NA	NA	1.6e-08	NA	4627	-	-	-	-	GRASP
rs3184504	chr12:111884608	chr12:111446804	C	T	Platelet count PLT	EFO_0004309	Gieger C	22139419	European	2011	NA	NA	1.22e-26	NA	18600	-	-	-	-	GRASP
rs3184504	chr12:111884608	chr12:111446804	C	T	Primary biliary cirrhosis	EFO_1001486	Liu	22961000	European	2012	NA	NA	1.11e-08	NA	11375	-	-	-	-	GRASP
rs3184504	chr12:111884608	chr12:111446804	C	T	Primary sclerosing cholangitis	EFO_0004268	Liu	23603763	European	2013	NA	NA	5.91e-11	NA	28868	-	-	-	-	GRASP
rs3184504	chr12:111884608	chr12:111446804	C	T	Red blood cell count RBC	EFO_0004305	Gieger C	22139419	European	2011	NA	NA	2.96e-13	NA	18600	-	-	-	-	GRASP
rs3184504	chr12:111884608	chr12:111446804	C	T	Red blood cell count RBC	EFO_0004305	van der Harst P	23222517	Mixed	2012	NA	NA	1.79e-12	NA	71861	-	-	-	-	GRASP
rs3184504	chr12:111884608	chr12:111446804	C	T	Retinal venular caliber	-	Ikram MK	21060863	European	2010	NA	NA	4.88e-11	NA	15358	-	-	-	-	GRASP
rs3184504	chr12:111884608	chr12:111446804	C	T	Rheumatoid arthritis	EFO_0000685	Stahl E	20453842	European	2010	NA	NA	6e-06	NA	25708	-	-	-	-	GRASP
rs3184504	chr12:111884608	chr12:111446804	C	T	Rheumatoid arthritis and celiac disease	EFO_0001060;EFO_0000685	Zhernakova A	21383967	European	2011	NA	NA	1.4e-11	NA	38053	-	-	-	-	GRASP
rs3184504	chr12:111884608	chr12:111446804	C	T	Rheumatoid factor negative polyarticular juvenile idiopathic arthritis	EFO_1002020	Hinks	23603761	European	2013	NA	NA	3.96e-07	NA	15872	-	-	-	-	GRASP
rs3184504	chr12:111884608	chr12:111446804	C	T	Selective immunoglobulin A deficiency IgAD	EFO_1001929	Ferreira RC	20694011	European	2010	NA	NA	5.6e-31	NA	1520	-	-	-	-	GRASP
rs3184504	chr12:111884608	chr12:111446804	C	T	Serum urate	NCIT_C64814	GUGC	23263486	European	2012	NA	NA	2.6e-10	NA	69374	-	-	-	-	GRASP
rs3184504	chr12:111884608	chr12:111446804	C	T	Soluble intercellular adhesion molecule 1 ICAM 1	EFO_0004520	Pare G	21533024	European	2011	NA	NA	2.9e-17	NA	22435	-	-	-	-	GRASP
rs3184504	chr12:111884608	chr12:111446804	C	T	Systolic blood pressure	EFO_0006335	Levy D	19430479	European	2009	NA	NA	4.52e-09	NA	29136	-	-	-	-	GRASP
rs3184504	chr12:111884608	chr12:111446804	C	T	Systolic blood pressure	EFO_0006335	Fox	21378095	African	2011	NA	NA	4.52e-09	NA	7473	-	-	-	-	GRASP
rs3184504	chr12:111884608	chr12:111446804	C	T	Systolic blood pressure	EFO_0006335	Wain LV	21909110	European	2011	NA	NA	9.92e-16	NA	74064	-	-	-	-	GRASP
rs3184504	chr12:111884608	chr12:111446804	C	T	Systolic blood pressure	EFO_0006335	ICBP	21909115	European	2011	NA	NA	3.8e-18	NA	69395	-	-	-	-	GRASP
rs3184504	chr12:111884608	chr12:111446804	C	T	Systolic blood pressure	EFO_0006335	CARDIoGRAMplusC4D	23202125	Mixed	2013	NA	NA	1.69e-09	NA	194427	-	-	-	-	GRASP
rs3184504	chr12:111884608	chr12:111446804	C	T	Systolic blood pressure and diastolic blood pressure	EFO_0006335	Ganesh SK	19862010	European	2009	NA	NA	1.7e-08	NA	24167	-	-	-	-	GRASP
rs3184504	chr12:111884608	chr12:111446804	C	T	Tetrology of fallot	HP_0001636	Cordell HJ	23297363	European	2013	NA	NA	1.48e-07	NA	5994	-	-	-	-	GRASP
rs3184504	chr12:111884608	chr12:111446804	C	T	Total cholesterol	NCIT_C61032;NCIT_C105586	GLGC	20686565	Mixed	2010	NA	NA	2.69e-11	NA	100184	-	-	-	-	GRASP
rs3184504	chr12:111884608	chr12:111446804	C	T	Total cholesterol	NCIT_C61032;NCIT_C105586	Asselbergs	23063622	European	2012	NA	NA	2.14e-11	NA	66240	-	-	-	-	GRASP
rs3184504	chr12:111884608	chr12:111446804	C	T	Total cholesterol	NCIT_C61032;NCIT_C105586	CARDIoGRAMplusC4D	23202125	Mixed	2013	NA	NA	2.69e-11	NA	194427	-	-	-	-	GRASP
rs3184504	chr12:111884608	chr12:111446804	C	T	Type 1 diabetes	EFO_0001359	Barrett JC	19430480	European	2009	NA	NA	2.8e-27	NA	16559	-	-	-	-	GRASP
rs3184504	chr12:111884608	chr12:111446804	C	T	Type 1 diabetes	EFO_0001359	Plagnol V	21829393	Mixed	2011	NA	NA	2e-38	NA	12501	-	-	-	-	GRASP
rs3184504	chr12:111884608	chr12:111446804	C	T	Type 1 diabetes	EFO_0001359	Bradfield JP	21980299	European	2011	NA	NA	1.77e-21	NA	26890	-	-	-	-	GRASP
rs3184504	chr12:111884608	chr12:111446804	C	T	White blood cell count	EFO_0004308	Gudbjartsson DF	19198610	Mixed	2009	NA	NA	6.3e-06	NA	9392	-	-	-	-	GRASP
rs3184504	chr12:111884608	chr12:111446804	C	T	Serum urate	EFO_0004531	GUGC	23263486	European	2012	-0.035999999999999997	0.0054000000000000003	2.6e-10	-	110202	0	110202	48	mg/dl	GUGC_Urate_EUR_2012
rs3184504	chr12:111884608	chr12:111446804	C	T	Coronary artery disease	EFO_0000378;EFO_0001645	Howson JMM	28530674	European	2017	-0.0511	0.0086999999999999994	3.71e-09	-	186802	-	-	-	log OR	Howson-JMM_CHD_EUR_2017
rs3184504	chr12:111884608	chr12:111446804	C	T	Coronary artery disease	EFO_0000378;EFO_0001645	Howson JMM	28530674	Mixed	2017	-0.049399999999999999	0.0085000000000000006	6.8e-09	-	202120	-	-	-	log OR	Howson-JMM_CHD_EUR_2017
rs3184504	chr12:111884608	chr12:111446804	C	T	Diastolic blood pressure	EFO_0006336	ICBP	21909115	European	2011	NA	NA	2.33e-14	NA	69395	0	69395	29	mmHg	ICBP_DBP_EUR_2011
rs3184504	chr12:111884608	chr12:111446804	C	T	Systolic blood pressure	EFO_0006335	ICBP	21909115	European	2011	NA	NA	1.69e-09	NA	69395	0	69395	29	mmHg	ICBP_SBP_EUR_2011
rs3184504	chr12:111884608	chr12:111446804	C	T	Primary sclerosing cholangitis	EFO_0004268	Ji S	27992413	European	2017	-0.1865	0.029999999999999999	5.05e-10	-	14890	2871	12019	3	log OR	Ji-S_PSC_EUR_2017
rs3184504	chr12:111884608	chr12:111446804	C	T	HbA1c	EFO_0004541;EFO_0001360	MAGIC	28898252	European	2017	0.0080000000000000002	0.0016000000000000001	2.6e-07	+	123665	0	123665	50	%	MAGIC_HbA1c_EUR_2017
rs3184504	chr12:111884608	chr12:111446804	C	T	Autoimmune hepatitis type 1	EFO_0005676	de Boer YS	24768677	European	2014	NA	NA	8e-08	NA	-	-	-	-	-	NHGRI-EBI_GWAS_Catalog
rs3184504	chr12:111884608	chr12:111446804	C	T	Beta 2 microglubulin plasma levels	EFO_0005197	Tin A	23417110	European	2013	0.02	0.0036089999999999998	3e-08	+	-	-	-	-	unit decrease	NHGRI-EBI_GWAS_Catalog
rs3184504	chr12:111884608	chr12:111446804	C	T	Blood metabolite levels	EFO_0005664	Shin SY	24816252	European	2014	-0.014999999999999999	0.001738	6e-18	-	-	-	-	-	unit increase	NHGRI-EBI_GWAS_Catalog
rs3184504	chr12:111884608	chr12:111446804	C	T	Cancer	EFO_0001071;EFO_1000650;EFO_0005842;EFO_1001515;EFO_0001663;EFO_1001516;EFO_0000305;EFO_0001075;EFO_0000571;EFO_0000708	Fehringer G	27197191	European	2016	0.095310000000000006	0.020049999999999998	2e-06	+	-	-	-	-	log OR	NHGRI-EBI_GWAS_Catalog
rs3184504	chr12:111884608	chr12:111446804	C	T	Cancer pleiotropy	EFO_0001071;EFO_1000650;EFO_0005842;EFO_1001515;EFO_0001663;EFO_1001516;EFO_0000305;EFO_0001075;EFO_0000571;EFO_0000708	Fehringer G	27197191	European	2016	NA	NA	1e-06	NA	-	-	-	-	-	NHGRI-EBI_GWAS_Catalog
rs3184504	chr12:111884608	chr12:111446804	C	T	Colorectal cancer	EFO_0005842	Schumacher FR	26151821	Mixed	2015	0.086180000000000007	0.01536	2e-08	+	-	-	-	-	log OR	NHGRI-EBI_GWAS_Catalog
rs3184504	chr12:111884608	chr12:111446804	C	T	Colorectal or endometrial cancer	EFO_0005842;EFO_0004230	Cheng TH	26621817	European	2015	0.095310000000000006	0.01652	8e-09	+	-	-	-	-	log OR	NHGRI-EBI_GWAS_Catalog
rs3184504	chr12:111884608	chr12:111446804	C	T	Coronary artery disease	EFO_0001645	Dichgans M	24262325	Unspecified	2013	NA	NA	9e-07	NA	-	-	-	-	-	NHGRI-EBI_GWAS_Catalog
rs3184504	chr12:111884608	chr12:111446804	C	T	Coronary artery disease	EFO_0000378	CARDIoGRAMplusC4D	26343387	Mixed	2015	-0.067659999999999998	0.01107	1e-09	-	-	-	-	-	log OR	NHGRI-EBI_GWAS_Catalog
rs3184504	chr12:111884608	chr12:111446804	C	T	Coronary artery disease	EFO_0000378	van der Harst P	29212778	Mixed	2018	-0.074200000000000002	0.0065180000000000004	5e-30	-	-	-	-	-	unit increase	NHGRI-EBI_GWAS_Catalog
rs3184504	chr12:111884608	chr12:111446804	C	T	Coronary heart disease	EFO_0001645	CARDIoGRAM	21378990	European	2011	-0.067659999999999998	0.01495	6e-06	-	-	-	-	-	log OR	NHGRI-EBI_GWAS_Catalog
rs3184504	chr12:111884608	chr12:111446804	C	T	Diastolic blood pressure	EFO_0006336	Levy D	19430479	European	2009	-0.47999999999999998	0.063170000000000004	3e-14	-	-	-	-	-	mmHg increase	NHGRI-EBI_GWAS_Catalog
rs3184504	chr12:111884608	chr12:111446804	C	T	Diastolic blood pressure	EFO_0006336	ICBP	21909115	European	2011	-0.44800000000000001	0.043270000000000003	4e-25	-	-	-	-	-	mmHg increase	NHGRI-EBI_GWAS_Catalog
rs3184504	chr12:111884608	chr12:111446804	C	T	Diastolic blood pressure	EFO_0006336	Kato N	26390057	Mixed	2015	-0.53869999999999996	0.084680000000000005	2e-10	-	-	-	-	-	mmHg increase	NHGRI-EBI_GWAS_Catalog
rs3184504	chr12:111884608	chr12:111446804	C	T	Diastolic blood pressure	EFO_0006336	Wain LV	28739976	European	2017	0.45700000000000002	0.044979999999999999	3e-24	+	-	-	-	-	unit decrease	NHGRI-EBI_GWAS_Catalog
rs3184504	chr12:111884608	chr12:111446804	C	T	Eosinophil counts	EFO_0004842	Gudbjartsson DF	19198610	Mixed	2009	-7.5999999999999996	0.85629999999999995	7e-19	-	-	-	-	-	% standard unit increase	NHGRI-EBI_GWAS_Catalog
rs3184504	chr12:111884608	chr12:111446804	C	T	Fibrinogen levels	EFO_0004623	de Vries PS	28107422	European	2017	NA	NA	1e-10	NA	-	-	-	-	unit increase	NHGRI-EBI_GWAS_Catalog
rs3184504	chr12:111884608	chr12:111446804	C	T	Granulocyte count	EFO_0007987	Astle W	27863252	European	2016	0.033869999999999997	0.0035790000000000001	3e-21	+	-	-	-	-	unit decrease	NHGRI-EBI_GWAS_Catalog
rs3184504	chr12:111884608	chr12:111446804	C	T	Hematocrit	EFO_0004348	Astle W	27863252	European	2016	0.063119999999999996	0.003522	8e-72	+	-	-	-	-	unit decrease	NHGRI-EBI_GWAS_Catalog
rs3184504	chr12:111884608	chr12:111446804	C	T	Hemoglobin concentration	EFO_0004509	Astle W	27863252	European	2016	0.064699999999999994	0.0035379999999999999	1e-74	+	-	-	-	-	unit decrease	NHGRI-EBI_GWAS_Catalog
rs3184504	chr12:111884608	chr12:111446804	C	T	Hemoglobin levels	EFO_0004509	van Rooij FJA	28017375	Mixed	2016	NA	NA	1e-10	NA	-	-	-	-	-	NHGRI-EBI_GWAS_Catalog
rs3184504	chr12:111884608	chr12:111446804	C	T	Hypothyroidism	EFO_0004705	Eriksson N	22493691	European	2012	-0.18229999999999999	0.02613	3e-12	-	-	-	-	-	log OR	NHGRI-EBI_GWAS_Catalog
rs3184504	chr12:111884608	chr12:111446804	C	T	Inflammatory bowel disease	EFO_0003767	IBDGC	26192919	European	2015	NA	NA	1e-09	NA	-	-	-	-	-	NHGRI-EBI_GWAS_Catalog
rs3184504	chr12:111884608	chr12:111446804	C	T	Lymphocyte counts	EFO_0004587	Astle W	27863252	European	2016	0.088359999999999994	0.0035890000000000002	7e-134	+	-	-	-	-	unit decrease	NHGRI-EBI_GWAS_Catalog
rs3184504	chr12:111884608	chr12:111446804	C	T	Myeloid white cell count	EFO_0007988	Astle W	27863252	European	2016	0.038339999999999999	0.0035829999999999998	1e-26	+	-	-	-	-	unit decrease	NHGRI-EBI_GWAS_Catalog
rs3184504	chr12:111884608	chr12:111446804	C	T	Neutrophil count	EFO_0004833	Astle W	27863252	European	2016	0.024760000000000001	0.0035690000000000001	4e-12	+	-	-	-	-	unit decrease	NHGRI-EBI_GWAS_Catalog
rs3184504	chr12:111884608	chr12:111446804	C	T	Platelet count	EFO_0004309	Astle W	27863252	European	2016	0.10390000000000001	0.0036310000000000001	6e-180	+	-	-	-	-	unit decrease	NHGRI-EBI_GWAS_Catalog
rs3184504	chr12:111884608	chr12:111446804	C	T	Platelet counts	-	Gieger C	22139419	European	2011	-3.9900000000000002	0.37280000000000002	1e-26	-	-	-	-	-	10^9/l increase	NHGRI-EBI_GWAS_Catalog
rs3184504	chr12:111884608	chr12:111446804	C	T	Platelet counts	-	Shameer K	24026423	European	2013	5.3300000000000001	0.81110000000000004	5e-11	+	-	-	-	-	unit decrease	NHGRI-EBI_GWAS_Catalog
rs3184504	chr12:111884608	chr12:111446804	C	T	Plateletcrit	EFO_0007985	Astle W	27863252	European	2016	0.1143	0.0036440000000000001	5e-216	+	-	-	-	-	unit decrease	NHGRI-EBI_GWAS_Catalog
rs3184504	chr12:111884608	chr12:111446804	C	T	Primary sclerosing cholangitis	EFO_0004268	Ji S	27992413	European	2017	-0.16550000000000001	0.02281	4e-13	-	-	-	-	-	log OR	NHGRI-EBI_GWAS_Catalog
rs3184504	chr12:111884608	chr12:111446804	C	T	Red blood cell count	EFO_0004305	Astle W	27863252	European	2016	0.049020000000000001	0.0035479999999999999	2e-43	+	-	-	-	-	unit decrease	NHGRI-EBI_GWAS_Catalog
rs3184504	chr12:111884608	chr12:111446804	C	T	Red blood cell traits	EFO_0004527	van der Harst P	23222517	Mixed	2012	-0.050999999999999997	0.0057070000000000003	4e-19	-	-	-	-	-	unit increase	NHGRI-EBI_GWAS_Catalog
rs3184504	chr12:111884608	chr12:111446804	C	T	Reticulocyte count	EFO_0007986	Astle W	27863252	European	2016	0.072410000000000002	0.0035820000000000001	7e-91	+	-	-	-	-	unit decrease	NHGRI-EBI_GWAS_Catalog
rs3184504	chr12:111884608	chr12:111446804	C	T	Rheumatoid arthritis	EFO_0000685	Stahl E	20453842	European	2010	-0.076960000000000001	0.017000000000000001	6e-06	-	-	-	-	-	log OR	NHGRI-EBI_GWAS_Catalog
rs3184504	chr12:111884608	chr12:111446804	C	T	Sum basophil neutrophil counts	EFO_0004833;EFO_0005090	Astle W	27863252	European	2016	0.02597	0.0035790000000000001	4e-13	+	-	-	-	-	unit decrease	NHGRI-EBI_GWAS_Catalog
rs3184504	chr12:111884608	chr12:111446804	C	T	Sum neutrophil eosinophil counts	EFO_0004833;EFO_0004842	Astle W	27863252	European	2016	0.032910000000000002	0.0035699999999999998	3e-20	+	-	-	-	-	unit decrease	NHGRI-EBI_GWAS_Catalog
rs3184504	chr12:111884608	chr12:111446804	C	T	Systolic blood pressure	EFO_0006335	Levy D	19430479	European	2009	-0.57999999999999996	0.09919	5e-09	-	-	-	-	-	mmHg increase	NHGRI-EBI_GWAS_Catalog
rs3184504	chr12:111884608	chr12:111446804	C	T	Systolic blood pressure	EFO_0006335	Wain LV	28739976	European	2017	0.629	0.074050000000000005	2e-17	+	-	-	-	-	unit decrease	NHGRI-EBI_GWAS_Catalog
rs3184504	chr12:111884608	chr12:111446804	C	T	Tonsillectomy	EFO_0007924	Pickrell JK	27182965	European	2016	NA	NA	3e-10	NA	-	-	-	-	-	NHGRI-EBI_GWAS_Catalog
rs3184504	chr12:111884608	chr12:111446804	C	T	Tonsillectomy	EFO_0007924	Tian C	28928442	European	2017	-0.04879	0.0077460000000000003	3e-10	-	-	-	-	-	log OR	NHGRI-EBI_GWAS_Catalog
rs3184504	chr12:111884608	chr12:111446804	C	T	Type 1 diabetes	EFO_0001359	Barrett JC	19430480	European	2009	NA	NA	3e-27	NA	-	-	-	-	-	NHGRI-EBI_GWAS_Catalog
rs3184504	chr12:111884608	chr12:111446804	C	T	Type 1 diabetes autoantibodies	-	Plagnol V	21829393	Mixed	2011	NA	NA	2e-38	NA	-	-	-	-	-	NHGRI-EBI_GWAS_Catalog
rs3184504	chr12:111884608	chr12:111446804	C	T	White blood cell count	EFO_0004308	Astle W	27863252	European	2016	0.063089999999999993	0.0035729999999999998	9e-70	+	-	-	-	-	unit decrease	NHGRI-EBI_GWAS_Catalog
rs3184504	chr12:111884608	chr12:111446804	C	T	White blood cell count eosinophil	EFO_0004842	Jain D	28158719	Hispanic	2017	-0.068000000000000005	0.01431	2e-06	-	-	-	-	-	unit increase	NHGRI-EBI_GWAS_Catalog
rs3184504	chr12:111884608	chr12:111446804	C	T	Acute myocardial infarction	EFO_1000883	Neale B	UKBB	European	2017	-0.0015900000000000001	0.0002608	1.09e-09	-	337199	3927	333272	1	risk diff	Neale-B_UKBB_EUR_2017
rs3184504	chr12:111884608	chr12:111446804	C	T	Arm fat-free mass left	-	Neale B	UKBB	European	2017	0.015339999999999999	0.0015449999999999999	2.99e-23	+	331159	0	331159	1	IVNT	Neale-B_UKBB_EUR_2017
rs3184504	chr12:111884608	chr12:111446804	C	T	Arm fat-free mass right	-	Neale B	UKBB	European	2017	0.014800000000000001	0.0015139999999999999	1.42e-22	+	331221	0	331221	1	IVNT	Neale-B_UKBB_EUR_2017
rs3184504	chr12:111884608	chr12:111446804	C	T	Arm predicted mass left	-	Neale B	UKBB	European	2017	0.01478	0.001539	7.88e-22	+	331146	0	331146	1	IVNT	Neale-B_UKBB_EUR_2017
rs3184504	chr12:111884608	chr12:111446804	C	T	Arm predicted mass right	-	Neale B	UKBB	European	2017	0.0146	0.001508	3.63e-22	+	331216	0	331216	1	IVNT	Neale-B_UKBB_EUR_2017
rs3184504	chr12:111884608	chr12:111446804	C	T	Basal metabolic rate	EFO_0007777	Neale B	UKBB	European	2017	0.01455	0.001611	1.73e-19	+	331307	0	331307	1	IVNT	Neale-B_UKBB_EUR_2017
rs3184504	chr12:111884608	chr12:111446804	C	T	Birth weight	EFO_0004344	Neale B	UKBB	European	2017	0.029790000000000001	0.0031640000000000001	4.82e-21	+	193063	0	193063	1	IVNT	Neale-B_UKBB_EUR_2017
rs3184504	chr12:111884608	chr12:111446804	C	T	Birth weight of first child	EFO_0004344	Neale B	UKBB	European	2017	0.04104	0.0044429999999999999	2.54e-20	+	145558	0	145558	1	-	Neale-B_UKBB_EUR_2017
rs3184504	chr12:111884608	chr12:111446804	C	T	Blood clot in the leg	-	Neale B	UKBB	European	2017	-0.0015679999999999999	0.0003457	5.7e-06	-	336782	6905	329877	1	risk diff	Neale-B_UKBB_EUR_2017
rs3184504	chr12:111884608	chr12:111446804	C	T	Chronic ischaemic heart disease	EFO_0001645	Neale B	UKBB	European	2017	-0.0019919999999999998	0.00038539999999999999	2.35e-07	-	337199	8755	328444	1	risk diff	Neale-B_UKBB_EUR_2017
rs3184504	chr12:111884608	chr12:111446804	C	T	Comparative height size at age 10	-	Neale B	UKBB	European	2017	0.01248	0.0016590000000000001	5.24e-14	+	332021	0	332021	1	-	Neale-B_UKBB_EUR_2017
rs3184504	chr12:111884608	chr12:111446804	C	T	Diastolic blood pressure	EFO_0006336	Neale B	UKBB	European	2017	-0.038260000000000002	0.0024610000000000001	1.74e-54	-	317756	0	317756	1	IVNT	Neale-B_UKBB_EUR_2017
rs3184504	chr12:111884608	chr12:111446804	C	T	Doctor diagnosed hayfever or allergic rhinitis	EFO_0005854	Neale B	UKBB	European	2017	0.0092580000000000006	0.0020479999999999999	6.17e-06	+	83529	18934	64595	1	risk diff	Neale-B_UKBB_EUR_2017
rs3184504	chr12:111884608	chr12:111446804	C	T	Ever smoked	EFO_0006527	Neale B	UKBB	European	2017	-0.0061029999999999999	0.001189	2.88e-07	-	336067	202585	133482	1	risk diff	Neale-B_UKBB_EUR_2017
rs3184504	chr12:111884608	chr12:111446804	C	T	Hayfever, allergic rhinitis or eczema	EFO_0003956;EFO_0005854;EFO_0000274	Neale B	UKBB	European	2017	0.00809	0.0010269999999999999	3.37e-15	+	336782	77891	258891	1	risk diff	Neale-B_UKBB_EUR_2017
rs3184504	chr12:111884608	chr12:111446804	C	T	Height	EFO_0004339	Neale B	UKBB	European	2017	0.01108	0.001727	1.39e-10	+	336474	0	336474	1	IVNT	Neale-B_UKBB_EUR_2017
rs3184504	chr12:111884608	chr12:111446804	C	T	Hip circumference	EFO_0005093	Neale B	UKBB	European	2017	0.01555	0.0024060000000000002	1.04e-10	+	336601	0	336601	1	IVNT	Neale-B_UKBB_EUR_2017
rs3184504	chr12:111884608	chr12:111446804	C	T	Illnesses of father: heart disease	EFO_0003777	Neale B	UKBB	European	2017	-0.0070730000000000003	0.001214	5.67e-09	-	298237	97385	200852	1	risk diff	Neale-B_UKBB_EUR_2017
rs3184504	chr12:111884608	chr12:111446804	C	T	Illnesses of father: none of the above, group 1	-	Neale B	UKBB	European	2017	0.0065129999999999997	0.001261	2.39e-07	+	294791	109206	185585	1	risk diff	Neale-B_UKBB_EUR_2017
rs3184504	chr12:111884608	chr12:111446804	C	T	Illnesses of mother: high blood pressure	EFO_0004325	Neale B	UKBB	European	2017	-0.0052030000000000002	0.0011609999999999999	7.4e-06	-	311681	94817	216864	1	risk diff	Neale-B_UKBB_EUR_2017
rs3184504	chr12:111884608	chr12:111446804	C	T	Illnesses of siblings: high blood pressure	EFO_0004325	Neale B	UKBB	European	2017	-0.0070260000000000001	0.001108	2.31e-10	-	262361	54270	208091	1	risk diff	Neale-B_UKBB_EUR_2017
rs3184504	chr12:111884608	chr12:111446804	C	T	Illnesses of siblings: none of the above, group 1	-	Neale B	UKBB	European	2017	0.009025	0.001299	3.69e-12	+	262734	178376	84358	1	risk diff	Neale-B_UKBB_EUR_2017
rs3184504	chr12:111884608	chr12:111446804	C	T	Impedance of arm left	-	Neale B	UKBB	European	2017	-0.014789999999999999	0.0017160000000000001	6.57e-18	-	331292	0	331292	1	IVNT	Neale-B_UKBB_EUR_2017
rs3184504	chr12:111884608	chr12:111446804	C	T	Impedance of arm right	-	Neale B	UKBB	European	2017	-0.01371	0.001709	1.01e-15	-	331279	0	331279	1	IVNT	Neale-B_UKBB_EUR_2017
rs3184504	chr12:111884608	chr12:111446804	C	T	Impedance of leg left	-	Neale B	UKBB	European	2017	-0.01042	0.002215	2.53e-06	-	331296	0	331296	1	IVNT	Neale-B_UKBB_EUR_2017
rs3184504	chr12:111884608	chr12:111446804	C	T	Impedance of leg right	-	Neale B	UKBB	European	2017	-0.011979999999999999	0.0021979999999999999	4.99e-08	-	331301	0	331301	1	IVNT	Neale-B_UKBB_EUR_2017
rs3184504	chr12:111884608	chr12:111446804	C	T	Impedance of whole body	-	Neale B	UKBB	European	2017	-0.014200000000000001	0.001853	1.78e-14	-	331284	0	331284	1	IVNT	Neale-B_UKBB_EUR_2017
rs3184504	chr12:111884608	chr12:111446804	C	T	Leg fat-free mass left	-	Neale B	UKBB	European	2017	0.01206	0.0016000000000000001	4.69e-14	+	331258	0	331258	1	IVNT	Neale-B_UKBB_EUR_2017
rs3184504	chr12:111884608	chr12:111446804	C	T	Leg fat-free mass right	-	Neale B	UKBB	European	2017	0.012670000000000001	0.0015989999999999999	2.32e-15	+	331285	0	331285	1	IVNT	Neale-B_UKBB_EUR_2017
rs3184504	chr12:111884608	chr12:111446804	C	T	Leg predicted mass left	-	Neale B	UKBB	European	2017	0.01184	0.0015889999999999999	9.29e-14	+	331253	0	331253	1	IVNT	Neale-B_UKBB_EUR_2017
rs3184504	chr12:111884608	chr12:111446804	C	T	Leg predicted mass right	-	Neale B	UKBB	European	2017	0.012619999999999999	0.0015889999999999999	1.98e-15	+	331285	0	331285	1	IVNT	Neale-B_UKBB_EUR_2017
rs3184504	chr12:111884608	chr12:111446804	C	T	Long-standing illness, disability or infirmity	-	Neale B	UKBB	European	2017	-0.005914	0.0011529999999999999	2.88e-07	-	329663	107123	222540	1	risk diff	Neale-B_UKBB_EUR_2017
rs3184504	chr12:111884608	chr12:111446804	C	T	Mean time to correctly identify matches	-	Neale B	UKBB	European	2017	-0.01316	0.0024009999999999999	4.23e-08	-	335139	0	335139	1	IVNT	Neale-B_UKBB_EUR_2017
rs3184504	chr12:111884608	chr12:111446804	C	T	Medication for cholesterol, blood pressure or diabetes: blood pressure medication	EFO_0007056	Neale B	UKBB	European	2017	-0.01372	0.0015590000000000001	1.36e-18	-	154702	38548	116154	1	risk diff	Neale-B_UKBB_EUR_2017
rs3184504	chr12:111884608	chr12:111446804	C	T	Medication for cholesterol, blood pressure or diabetes: none of the above	EFO_0007056	Neale B	UKBB	European	2017	0.01095	0.0016999999999999999	1.21e-10	+	154702	103004	51698	1	risk diff	Neale-B_UKBB_EUR_2017
rs3184504	chr12:111884608	chr12:111446804	C	T	Medication for pain relief, constipation, heartburn: aspirin	EFO_0007056	Neale B	UKBB	European	2017	-0.0040940000000000004	0.00084480000000000004	1.26e-06	-	333581	46946	286635	1	risk diff	Neale-B_UKBB_EUR_2017
rs3184504	chr12:111884608	chr12:111446804	C	T	Medication for pain relief, constipation, heartburn: omeprazole	EFO_0007056	Neale B	UKBB	European	2017	-0.0027859999999999998	0.00058239999999999995	1.72e-06	-	333581	20058	313523	1	risk diff	Neale-B_UKBB_EUR_2017
rs3184504	chr12:111884608	chr12:111446804	C	T	No blood clot, bronchitis, emphysema, asthma, rhinitis, eczema or allergy diagnosed by doctor	-	Neale B	UKBB	European	2017	-0.0072090000000000001	0.0011379999999999999	2.39e-10	-	336782	228530	108252	1	risk diff	Neale-B_UKBB_EUR_2017
rs3184504	chr12:111884608	chr12:111446804	C	T	No treatment with medication for cholesterol, blood pressure, diabetes, or take exogenous hormones	EFO_0007056	Neale B	UKBB	European	2017	0.010330000000000001	0.0015410000000000001	2.03e-11	+	180203	124239	55964	1	risk diff	Neale-B_UKBB_EUR_2017
rs3184504	chr12:111884608	chr12:111446804	C	T	Number of self-reported non-cancer illnesses	EFO_0009801	Neale B	UKBB	European	2017	-0.0135	0.0020070000000000001	1.76e-11	-	337159	0	337159	1	-	Neale-B_UKBB_EUR_2017
rs3184504	chr12:111884608	chr12:111446804	C	T	Number of treatments or medications taken	EFO_0007056	Neale B	UKBB	European	2017	-0.0147	0.001949	4.54e-14	-	337159	0	337159	1	-	Neale-B_UKBB_EUR_2017
rs3184504	chr12:111884608	chr12:111446804	C	T	Past tobacco smoking	EFO_0006527	Neale B	UKBB	European	2017	0.02077	0.0031670000000000001	5.48e-11	+	310749	0	310749	1	-	Neale-B_UKBB_EUR_2017
rs3184504	chr12:111884608	chr12:111446804	C	T	Self-reported deep venous thrombosis	EFO_0003907	Neale B	UKBB	European	2017	-0.0015200000000000001	0.00034190000000000002	8.76e-06	-	337159	6767	330392	1	risk diff	Neale-B_UKBB_EUR_2017
rs3184504	chr12:111884608	chr12:111446804	C	T	Self-reported gout	EFO_0004274	Neale B	UKBB	European	2017	-0.0013370000000000001	0.00028719999999999999	3.25e-06	-	337159	4807	332352	1	risk diff	Neale-B_UKBB_EUR_2017
rs3184504	chr12:111884608	chr12:111446804	C	T	Self-reported hayfever or allergic rhinitis	EFO_0005854	Neale B	UKBB	European	2017	0.0025209999999999998	0.00056649999999999995	8.56e-06	+	337159	19320	317839	1	risk diff	Neale-B_UKBB_EUR_2017
rs3184504	chr12:111884608	chr12:111446804	C	T	Self-reported heart attack or myocardial infarction	EFO_0000612	Neale B	UKBB	European	2017	-0.0020370000000000002	0.00036289999999999998	1.98e-08	-	337159	7735	329424	1	risk diff	Neale-B_UKBB_EUR_2017
rs3184504	chr12:111884608	chr12:111446804	C	T	Self-reported hypertension	EFO_0000537	Neale B	UKBB	European	2017	-0.01159	0.0010660000000000001	1.63e-27	-	337159	87690	249469	1	risk diff	Neale-B_UKBB_EUR_2017
rs3184504	chr12:111884608	chr12:111446804	C	T	Self-reported hyperthyroidism or thyrotoxicosis	EFO_0004705;EFO_0004283	Neale B	UKBB	European	2017	-0.00093470000000000001	0.0002109	9.31e-06	-	337159	2547	334612	1	risk diff	Neale-B_UKBB_EUR_2017
rs3184504	chr12:111884608	chr12:111446804	C	T	Self-reported hypothyroidism or myxoedema	EFO_0004705;EFO_1001055	Neale B	UKBB	European	2017	-0.0099310000000000006	0.00051860000000000003	1.1e-81	-	337159	16376	320783	1	risk diff	Neale-B_UKBB_EUR_2017
rs3184504	chr12:111884608	chr12:111446804	C	T	Self-reported malabsorption or coeliac disease	EFO_0001060	Neale B	UKBB	European	2017	-0.00076110000000000001	0.0001596	1.86e-06	-	337159	1452	335707	1	risk diff	Neale-B_UKBB_EUR_2017
rs3184504	chr12:111884608	chr12:111446804	C	T	Self-reported psoriasis	EFO_0000676	Neale B	UKBB	European	2017	-0.0013910000000000001	0.00025970000000000002	8.47e-08	-	337159	3871	333288	1	risk diff	Neale-B_UKBB_EUR_2017
rs3184504	chr12:111884608	chr12:111446804	C	T	Self-reported stroke	EFO_0000712	Neale B	UKBB	European	2017	-0.001242	0.00027950000000000002	8.81e-06	-	337159	4496	332663	1	risk diff	Neale-B_UKBB_EUR_2017
rs3184504	chr12:111884608	chr12:111446804	C	T	Smoking status: previous	EFO_0006527	Neale B	UKBB	European	2017	-0.0071960000000000001	0.001163	6.19e-10	-	336024	118419	217605	1	risk diff	Neale-B_UKBB_EUR_2017
rs3184504	chr12:111884608	chr12:111446804	C	T	Systolic blood pressure	EFO_0006335	Neale B	UKBB	European	2017	-0.021479999999999999	0.0024610000000000001	2.54e-18	-	317754	0	317754	1	IVNT	Neale-B_UKBB_EUR_2017
rs3184504	chr12:111884608	chr12:111446804	C	T	Taking other prescription medications	EFO_0007056	Neale B	UKBB	European	2017	-0.0095960000000000004	0.001217	3.18e-15	-	336330	158113	178217	1	risk diff	Neale-B_UKBB_EUR_2017
rs3184504	chr12:111884608	chr12:111446804	C	T	Treatment with allopurinol	EFO_0007056	Neale B	UKBB	European	2017	-0.001235	0.00025670000000000001	1.5e-06	-	337159	3819	333340	1	risk diff	Neale-B_UKBB_EUR_2017
rs3184504	chr12:111884608	chr12:111446804	C	T	Treatment with aspirin	EFO_0007056	Neale B	UKBB	European	2017	-0.0039439999999999996	0.00082229999999999998	1.62e-06	-	337159	45012	292147	1	risk diff	Neale-B_UKBB_EUR_2017
rs3184504	chr12:111884608	chr12:111446804	C	T	Treatment with atenolol	EFO_0007056	Neale B	UKBB	European	2017	-0.003689	0.00047199999999999998	5.5e-15	-	337159	13184	323975	1	risk diff	Neale-B_UKBB_EUR_2017
rs3184504	chr12:111884608	chr12:111446804	C	T	Treatment with bendroflumethiazide	EFO_0007056	Neale B	UKBB	European	2017	-0.0029659999999999999	0.00056329999999999998	1.41e-07	-	337159	19084	318075	1	risk diff	Neale-B_UKBB_EUR_2017
rs3184504	chr12:111884608	chr12:111446804	C	T	Treatment with blood pressure medication	EFO_0007056	Neale B	UKBB	European	2017	-0.010149999999999999	0.0012650000000000001	9.86e-16	-	180203	31488	148715	1	risk diff	Neale-B_UKBB_EUR_2017
rs3184504	chr12:111884608	chr12:111446804	C	T	Treatment with folic acid product	EFO_0007056	Neale B	UKBB	European	2017	-0.001024	0.00022039999999999999	3.42e-06	-	337159	2779	334380	1	risk diff	Neale-B_UKBB_EUR_2017
rs3184504	chr12:111884608	chr12:111446804	C	T	Treatment with insulin product	EFO_0007056	Neale B	UKBB	European	2017	-0.0011000000000000001	0.00024059999999999999	4.86e-06	-	337159	3319	333840	1	risk diff	Neale-B_UKBB_EUR_2017
rs3184504	chr12:111884608	chr12:111446804	C	T	Treatment with levothyroxine sodium	EFO_0007056	Neale B	UKBB	European	2017	-0.0080429999999999998	0.00047800000000000002	1.66e-63	-	337159	13717	323442	1	risk diff	Neale-B_UKBB_EUR_2017
rs3184504	chr12:111884608	chr12:111446804	C	T	Treatment with ramipril	EFO_0007056	Neale B	UKBB	European	2017	-0.0023249999999999998	0.00051320000000000001	5.88e-06	-	337159	15787	321372	1	risk diff	Neale-B_UKBB_EUR_2017
rs3184504	chr12:111884608	chr12:111446804	C	T	Treatment with thyroxine product	EFO_0007056	Neale B	UKBB	European	2017	-0.0020230000000000001	0.00026049999999999999	8.25e-15	-	337159	3917	333242	1	risk diff	Neale-B_UKBB_EUR_2017
rs3184504	chr12:111884608	chr12:111446804	C	T	Treatment with thyroxine sodium	EFO_0007056	Neale B	UKBB	European	2017	-0.00060820000000000004	0.0001284	2.15e-06	-	337159	938	336221	1	risk diff	Neale-B_UKBB_EUR_2017
rs3184504	chr12:111884608	chr12:111446804	C	T	Trunk fat-free mass	-	Neale B	UKBB	European	2017	0.0154	0.0015299999999999999	8.05e-24	+	331030	0	331030	1	IVNT	Neale-B_UKBB_EUR_2017
rs3184504	chr12:111884608	chr12:111446804	C	T	Trunk predicted mass	-	Neale B	UKBB	European	2017	0.015339999999999999	0.0015250000000000001	8.61e-24	+	330995	0	330995	1	IVNT	Neale-B_UKBB_EUR_2017
rs3184504	chr12:111884608	chr12:111446804	C	T	Vascular or heart problems diagnosed by doctor: heart attack	EFO_0000612	Neale B	UKBB	European	2017	-0.0019940000000000001	0.00036460000000000003	4.58e-08	-	336683	7790	328893	1	risk diff	Neale-B_UKBB_EUR_2017
rs3184504	chr12:111884608	chr12:111446804	C	T	Vascular or heart problems diagnosed by doctor: high blood pressure	EFO_0004325	Neale B	UKBB	European	2017	-0.01205	0.0010809999999999999	7.3e-29	-	336683	91033	245650	1	risk diff	Neale-B_UKBB_EUR_2017
rs3184504	chr12:111884608	chr12:111446804	C	T	Vascular or heart problems diagnosed by doctor: none of the above	-	Neale B	UKBB	European	2017	0.01325	0.0011100000000000001	7.21e-33	+	336683	236530	100153	1	risk diff	Neale-B_UKBB_EUR_2017
rs3184504	chr12:111884608	chr12:111446804	C	T	Vascular or heart problems diagnosed by doctor: stroke	EFO_0000712	Neale B	UKBB	European	2017	-0.0013860000000000001	0.00030059999999999999	4.02e-06	-	336683	5198	331485	1	risk diff	Neale-B_UKBB_EUR_2017
rs3184504	chr12:111884608	chr12:111446804	C	T	Weight	EFO_0004338	Neale B	UKBB	European	2017	0.01311	0.0021229999999999999	6.68e-10	+	336227	0	336227	1	IVNT	Neale-B_UKBB_EUR_2017
rs3184504	chr12:111884608	chr12:111446804	C	T	Whole body fat-free mass	-	Neale B	UKBB	European	2017	0.014659999999999999	0.001536	1.38e-21	+	331291	0	331291	1	IVNT	Neale-B_UKBB_EUR_2017
rs3184504	chr12:111884608	chr12:111446804	C	T	Whole body water mass	-	Neale B	UKBB	European	2017	0.01473	0.001539	1.05e-21	+	331315	0	331315	1	IVNT	Neale-B_UKBB_EUR_2017
rs3184504	chr12:111884608	chr12:111446804	C	T	Coronary artery disease	EFO_0000378;EFO_0001645	Nelson CP	28714975	Mixed	2017	-0.05806	0.0089099999999999995	7.52e-11	-	148715	10801	137914	1	log OR	Nelson-CP_CAD_Mixed_2017
rs3184504	chr12:111884608	chr12:111446804	C	T	Rheumatoid arthritis	EFO_0000685	Okada Y	24390342	European	2014	-0.076960000000000001	0.016459999999999999	3e-07	-	58284	14361	43923	18	log OR	Okada-Y_RA_EUR_2014
rs3184504	chr12:111884608	chr12:111446804	C	T	Rheumatoid arthritis	EFO_0000685	Okada Y	24390342	Mixed	2014	-0.076960000000000001	0.016459999999999999	3e-07	-	80799	19234	61565	22	log OR	Okada-Y_RA_Mixed_2014
rs3184504	chr12:111884608	chr12:111446804	C	T	Arthritis rheumatoid	EFO_0000685	Stahl E	20453842	European	2010	NA	NA	6e-06	NA	-	-	-	-	-	dbGaP
rs3184504	chr12:111884608	chr12:111446804	C	T	Blood pressure	EFO_0004325	Levy D	19430479	European	2009	NA	NA	3e-14	NA	-	-	-	-	-	dbGaP
rs3184504	chr12:111884608	chr12:111446804	C	T	Blood pressure	EFO_0004325	Levy D	19430479	European	2009	NA	NA	5e-09	NA	-	-	-	-	-	dbGaP
rs3184504	chr12:111884608	chr12:111446804	C	T	Blood pressure	EFO_0004325	ICBP	21909115	European	2011	NA	NA	4e-25	NA	-	-	-	-	-	dbGaP
rs3184504	chr12:111884608	chr12:111446804	C	T	Coronary artery disease	EFO_0000378	CARDIoGRAM	21378990	European	2011	NA	NA	6e-06	NA	-	-	-	-	-	dbGaP
rs3184504	chr12:111884608	chr12:111446804	C	T	Diabetes mellitus type 1	EFO_0001359;EFO_0000400	Barrett JC	19430480	European	2009	NA	NA	3e-27	NA	-	-	-	-	-	dbGaP
rs3184504	chr12:111884608	chr12:111446804	C	T	Diabetes mellitus type 1	EFO_0001359;EFO_0000400	Plagnol V	21829393	Mixed	2011	NA	NA	2e-38	NA	-	-	-	-	-	dbGaP
rs3184504	chr12:111884608	chr12:111446804	C	T	Eosinophils	-	Gudbjartsson DF	19198610	Mixed	2009	NA	NA	7e-19	NA	-	-	-	-	-	dbGaP
rs3184504	chr12:111884608	chr12:111446804	C	T	Hypothyroidism	EFO_0004705	Eriksson N	22493691	European	2012	NA	NA	3e-12	NA	-	-	-	-	-	dbGaP
rs3184504	chr12:111884608	chr12:111446804	C	T	Coronary artery disease	EFO_0000378;EFO_0001645	van der Harst P	29212778	Mixed	2018	-0.063539999999999999	0.0071060000000000003	3.8e-19	-	296525	34541	261984	1	log OR	van-der-Harst-P_CAD-UKBB_Mixed_2018
rs3184504	chr12:111884608	chr12:111446804	C	T	Coronary artery disease	EFO_0000378;EFO_0001645	van der Harst P	29212778	Mixed	2018	-0.057599999999999998	0.0054999999999999997	1.03e-25	-	547261	122733	424528	2	log OR	van-der-Harst-P_CAD_Mixed_2018
rs34158728	chr19:38903032	chr19:38412392	A	G	Basophil count	EFO_0004586	Astle W	27863252	European	2016	0.098909999999999998	0.010449999999999999	3.07e-21	+	173480	0	173480	2	IVNT	Astle-W_Blood-Cell-Traits_EUR_2016
rs34158728	chr19:38903032	chr19:38412392	A	G	Basophil percentage of granulocytes	EFO_0004586	Astle W	27863252	European	2016	0.084400000000000003	0.01047	7.53e-16	+	173480	0	173480	2	IVNT	Astle-W_Blood-Cell-Traits_EUR_2016
rs34158728	chr19:38903032	chr19:38412392	A	G	Basophil percentage of white cells	EFO_0004586	Astle W	27863252	European	2016	0.088980000000000004	0.01038	9.95e-18	+	173480	0	173480	2	IVNT	Astle-W_Blood-Cell-Traits_EUR_2016
rs34158728	chr19:38903032	chr19:38412392	A	G	Sum eosinophil basophil counts	EFO_0004586	Astle W	27863252	European	2016	0.055930000000000001	0.010670000000000001	1.58e-07	+	173480	0	173480	2	IVNT	Astle-W_Blood-Cell-Traits_EUR_2016
rs34288539	chr22:24642009	chr22:24246041	C	T	Eosinophil count	EFO_0004586	Astle W	27863252	European	2016	0.019179999999999999	0.004032	1.96e-06	+	173480	0	173480	2	IVNT	Astle-W_Blood-Cell-Traits_EUR_2016
rs34288539	chr22:24642009	chr22:24246041	C	T	Granulocyte percentage of myeloid white cells	EFO_0004586	Astle W	27863252	European	2016	-0.02102	0.0040379999999999999	1.94e-07	-	173480	0	173480	2	IVNT	Astle-W_Blood-Cell-Traits_EUR_2016
rs34288539	chr22:24642009	chr22:24246041	C	T	Lymphocyte count	EFO_0004586	Astle W	27863252	European	2016	0.02129	0.0040689999999999997	1.68e-07	+	173480	0	173480	2	IVNT	Astle-W_Blood-Cell-Traits_EUR_2016
rs34288539	chr22:24642009	chr22:24246041	C	T	Monocyte count	EFO_0004586	Astle W	27863252	European	2016	0.034329999999999999	0.0040390000000000001	1.89e-17	+	173480	0	173480	2	IVNT	Astle-W_Blood-Cell-Traits_EUR_2016
rs34288539	chr22:24642009	chr22:24246041	C	T	Monocyte percentage of white cells	EFO_0004586	Astle W	27863252	European	2016	0.021239999999999998	0.0040270000000000002	1.34e-07	+	173480	0	173480	2	IVNT	Astle-W_Blood-Cell-Traits_EUR_2016
rs34288539	chr22:24642009	chr22:24246041	C	T	Sum eosinophil basophil counts	EFO_0004586	Astle W	27863252	European	2016	0.021930000000000002	0.0040359999999999997	5.5e-08	+	173480	0	173480	2	IVNT	Astle-W_Blood-Cell-Traits_EUR_2016
rs34288539	chr22:24642009	chr22:24246041	C	T	White blood cell count	EFO_0004586	Astle W	27863252	European	2016	0.019480000000000001	0.0040530000000000002	1.54e-06	+	173480	0	173480	2	IVNT	Astle-W_Blood-Cell-Traits_EUR_2016
rs34377578	chr10:104336426	chr10:102576669	A	C	Granulocyte count	EFO_0004586	Astle W	27863252	European	2016	-0.019990000000000001	0.0041580000000000002	1.53e-06	-	173480	0	173480	2	IVNT	Astle-W_Blood-Cell-Traits_EUR_2016
rs34377578	chr10:104336426	chr10:102576669	A	C	Myeloid white cell count	EFO_0004586	Astle W	27863252	European	2016	-0.020389999999999998	0.0041679999999999998	1e-06	-	173480	0	173480	2	IVNT	Astle-W_Blood-Cell-Traits_EUR_2016
rs34377578	chr10:104336426	chr10:102576669	A	C	Neutrophil count	EFO_0004586	Astle W	27863252	European	2016	-0.018599999999999998	0.0041469999999999996	7.32e-06	-	173480	0	173480	2	IVNT	Astle-W_Blood-Cell-Traits_EUR_2016
rs34377578	chr10:104336426	chr10:102576669	A	C	Platelet count	EFO_0004586	Astle W	27863252	European	2016	-0.019040000000000001	0.0042209999999999999	6.48e-06	-	173480	0	173480	2	IVNT	Astle-W_Blood-Cell-Traits_EUR_2016
rs34377578	chr10:104336426	chr10:102576669	A	C	Plateletcrit	EFO_0004586	Astle W	27863252	European	2016	-0.020639999999999999	0.0042370000000000003	1.1e-06	-	173480	0	173480	2	IVNT	Astle-W_Blood-Cell-Traits_EUR_2016
rs34377578	chr10:104336426	chr10:102576669	A	C	Sum basophil neutrophil counts	EFO_0004586	Astle W	27863252	European	2016	-0.018849999999999999	0.0041549999999999998	5.73e-06	-	173480	0	173480	2	IVNT	Astle-W_Blood-Cell-Traits_EUR_2016
rs34377578	chr10:104336426	chr10:102576669	A	C	Sum eosinophil basophil counts	EFO_0004586	Astle W	27863252	European	2016	-0.019980000000000001	0.0041330000000000004	1.34e-06	-	173480	0	173480	2	IVNT	Astle-W_Blood-Cell-Traits_EUR_2016
rs34377578	chr10:104336426	chr10:102576669	A	C	Sum neutrophil eosinophil counts	EFO_0004586	Astle W	27863252	European	2016	-0.01967	0.0041510000000000002	2.15e-06	-	173480	0	173480	2	IVNT	Astle-W_Blood-Cell-Traits_EUR_2016
rs34377578	chr10:104336426	chr10:102576669	A	C	White blood cell count	EFO_0004586	Astle W	27863252	European	2016	-0.020729999999999998	0.0041489999999999999	5.84e-07	-	173480	0	173480	2	IVNT	Astle-W_Blood-Cell-Traits_EUR_2016
rs34377578	chr10:104336426	chr10:102576669	A	C	Sleeplessness or insomnia	EFO_0004698	Neale B	UKBB	European	2017	0.01074	0.0020019999999999999	8.07e-08	+	336965	0	336965	1	-	Neale-B_UKBB_EUR_2017
rs34500	chr5:98294885	chr5:98959181	G	A	Basophil percentage of granulocytes	EFO_0004586	Astle W	27863252	European	2016	0.038089999999999999	0.0062969999999999996	1.46e-09	+	173480	0	173480	2	IVNT	Astle-W_Blood-Cell-Traits_EUR_2016
rs34500	chr5:98294885	chr5:98959181	G	A	Basophil percentage of white cells	EFO_0004586	Astle W	27863252	European	2016	0.036679999999999997	0.0062420000000000002	4.2e-09	+	173480	0	173480	2	IVNT	Astle-W_Blood-Cell-Traits_EUR_2016
rs34500	chr5:98294885	chr5:98959181	G	A	Granulocyte percentage of myeloid white cells	EFO_0004586	Astle W	27863252	European	2016	-0.031620000000000002	0.0064229999999999999	8.55e-07	-	173480	0	173480	2	IVNT	Astle-W_Blood-Cell-Traits_EUR_2016
rs34500	chr5:98294885	chr5:98959181	G	A	High light scatter percentage of red cells	EFO_0004586	Astle W	27863252	European	2016	-0.03049	0.0064429999999999999	2.22e-06	-	173480	0	173480	2	IVNT	Astle-W_Blood-Cell-Traits_EUR_2016
rs34500	chr5:98294885	chr5:98959181	G	A	High light scatter reticulocyte count	EFO_0004586	Astle W	27863252	European	2016	-0.031109999999999999	0.0064429999999999999	1.38e-06	-	173480	0	173480	2	IVNT	Astle-W_Blood-Cell-Traits_EUR_2016
rs34500	chr5:98294885	chr5:98959181	G	A	Monocyte percentage of white cells	EFO_0004586	Astle W	27863252	European	2016	0.03313	0.0064050000000000001	2.31e-07	+	173480	0	173480	2	IVNT	Astle-W_Blood-Cell-Traits_EUR_2016
rs34500	chr5:98294885	chr5:98959181	G	A	Neutrophil percentage of granulocytes	EFO_0004586	Astle W	27863252	European	2016	-0.03261	0.0064330000000000003	4e-07	-	173480	0	173480	2	IVNT	Astle-W_Blood-Cell-Traits_EUR_2016
rs34500	chr5:98294885	chr5:98959181	G	A	Reticulocyte count	EFO_0004586	Astle W	27863252	European	2016	-0.033210000000000003	0.0064539999999999997	2.66e-07	-	173480	0	173480	2	IVNT	Astle-W_Blood-Cell-Traits_EUR_2016
rs34500	chr5:98294885	chr5:98959181	G	A	Reticulocyte fraction of red cells	EFO_0004586	Astle W	27863252	European	2016	-0.032070000000000001	0.0064489999999999999	6.58e-07	-	173480	0	173480	2	IVNT	Astle-W_Blood-Cell-Traits_EUR_2016
rs34780507	chr22:41405753	chr22:41009749	A	G	Basophil count	EFO_0004586	Astle W	27863252	European	2016	-0.035970000000000002	0.0071250000000000003	4.45e-07	-	173480	0	173480	2	IVNT	Astle-W_Blood-Cell-Traits_EUR_2016
rs34780507	chr22:41405753	chr22:41009749	A	G	Eosinophil count	EFO_0004586	Astle W	27863252	European	2016	0.06089	0.0072610000000000001	5.03e-17	+	173480	0	173480	2	IVNT	Astle-W_Blood-Cell-Traits_EUR_2016
rs34780507	chr22:41405753	chr22:41009749	A	G	Eosinophil percentage of granulocytes	EFO_0004586	Astle W	27863252	European	2016	0.06429	0.0072820000000000003	1.07e-18	+	173480	0	173480	2	IVNT	Astle-W_Blood-Cell-Traits_EUR_2016
rs34780507	chr22:41405753	chr22:41009749	A	G	Eosinophil percentage of white cells	EFO_0004586	Astle W	27863252	European	2016	0.065989999999999993	0.0072519999999999998	9.02e-20	+	173480	0	173480	2	IVNT	Astle-W_Blood-Cell-Traits_EUR_2016
rs34780507	chr22:41405753	chr22:41009749	A	G	Neutrophil percentage of granulocytes	EFO_0004586	Astle W	27863252	European	2016	-0.049790000000000001	0.0072830000000000004	8.16e-12	-	173480	0	173480	2	IVNT	Astle-W_Blood-Cell-Traits_EUR_2016
rs34780507	chr22:41405753	chr22:41009749	A	G	Sum eosinophil basophil counts	EFO_0004586	Astle W	27863252	European	2016	0.04394	0.0072690000000000003	1.5e-09	+	173480	0	173480	2	IVNT	Astle-W_Blood-Cell-Traits_EUR_2016
rs34850939	chr3:47063910	chr3:47022420	A	G	Basophil count	EFO_0004586	Astle W	27863252	European	2016	0.019120000000000002	0.0036709999999999998	1.9e-07	+	173480	0	173480	2	IVNT	Astle-W_Blood-Cell-Traits_EUR_2016
rs34850939	chr3:47063910	chr3:47022420	A	G	Lymphocyte count	EFO_0004586	Astle W	27863252	European	2016	0.050599999999999999	0.0037780000000000001	6.78e-41	+	173480	0	173480	2	IVNT	Astle-W_Blood-Cell-Traits_EUR_2016
rs34850939	chr3:47063910	chr3:47022420	A	G	Lymphocyte percentage of white cells	EFO_0004586	Astle W	27863252	European	2016	0.03039	0.0037390000000000001	4.38e-16	+	173480	0	173480	2	IVNT	Astle-W_Blood-Cell-Traits_EUR_2016
rs34850939	chr3:47063910	chr3:47022420	A	G	Monocyte count	EFO_0004586	Astle W	27863252	European	2016	0.025870000000000001	0.0037460000000000002	4.96e-12	+	173480	0	173480	2	IVNT	Astle-W_Blood-Cell-Traits_EUR_2016
rs34850939	chr3:47063910	chr3:47022420	A	G	Neutrophil percentage of white cells	EFO_0004586	Astle W	27863252	European	2016	-0.02758	0.0037450000000000001	1.79e-13	-	173480	0	173480	2	IVNT	Astle-W_Blood-Cell-Traits_EUR_2016
rs34850939	chr3:47063910	chr3:47022420	A	G	White blood cell count	EFO_0004586	Astle W	27863252	European	2016	0.029049999999999999	0.0037629999999999999	1.16e-14	+	173480	0	173480	2	IVNT	Astle-W_Blood-Cell-Traits_EUR_2016
rs34850939	chr3:47063910	chr3:47022420	A	G	Getting up in morning	EFO_0004870	Neale B	UKBB	European	2017	0.0086990000000000001	0.0019559999999999998	8.67e-06	+	336501	0	336501	1	-	Neale-B_UKBB_EUR_2017
rs35045014	chr6:107432157	chr6:107110953	A	C	Eosinophil count	EFO_0004586	Astle W	27863252	European	2016	-0.033320000000000002	0.0036159999999999999	3.14e-20	-	173480	0	173480	2	IVNT	Astle-W_Blood-Cell-Traits_EUR_2016
rs35045014	chr6:107432157	chr6:107110953	A	C	Eosinophil percentage of granulocytes	EFO_0004586	Astle W	27863252	European	2016	-0.029700000000000001	0.0036289999999999998	2.72e-16	-	173480	0	173480	2	IVNT	Astle-W_Blood-Cell-Traits_EUR_2016
rs35045014	chr6:107432157	chr6:107110953	A	C	Eosinophil percentage of white cells	EFO_0004586	Astle W	27863252	European	2016	-0.034680000000000002	0.0036129999999999999	8.02e-22	-	173480	0	173480	2	IVNT	Astle-W_Blood-Cell-Traits_EUR_2016
rs35045014	chr6:107432157	chr6:107110953	A	C	Granulocyte percentage of myeloid white cells	EFO_0004586	Astle W	27863252	European	2016	-0.023120000000000002	0.0036229999999999999	1.76e-10	-	173480	0	173480	2	IVNT	Astle-W_Blood-Cell-Traits_EUR_2016
rs35045014	chr6:107432157	chr6:107110953	A	C	Monocyte count	EFO_0004586	Astle W	27863252	European	2016	0.017299999999999999	0.0036229999999999999	1.79e-06	+	173480	0	173480	2	IVNT	Astle-W_Blood-Cell-Traits_EUR_2016
rs35045014	chr6:107432157	chr6:107110953	A	C	Monocyte percentage of white cells	EFO_0004586	Astle W	27863252	European	2016	0.020570000000000001	0.0036129999999999999	1.25e-08	+	173480	0	173480	2	IVNT	Astle-W_Blood-Cell-Traits_EUR_2016
rs35045014	chr6:107432157	chr6:107110953	A	C	Neutrophil percentage of granulocytes	EFO_0004586	Astle W	27863252	European	2016	0.028989999999999998	0.0036289999999999998	1.38e-15	+	173480	0	173480	2	IVNT	Astle-W_Blood-Cell-Traits_EUR_2016
rs35045014	chr6:107432157	chr6:107110953	A	C	Sum eosinophil basophil counts	EFO_0004586	Astle W	27863252	European	2016	-0.033480000000000003	0.00362	2.29e-20	-	173480	0	173480	2	IVNT	Astle-W_Blood-Cell-Traits_EUR_2016
rs35045014	chr6:107432157	chr6:107110953	A	C	No blood clot, bronchitis, emphysema, asthma, rhinitis, eczema or allergy diagnosed by doctor	-	Neale B	UKBB	European	2017	0.0057120000000000001	0.0011479999999999999	6.47e-07	+	336782	228530	108252	1	risk diff	Neale-B_UKBB_EUR_2017
rs3731332	chr7:92300568	chr7:92671254	T	C	Basophil count	EFO_0004586	Astle W	27863252	European	2016	-0.096970000000000001	0.012330000000000001	3.69e-15	-	173480	0	173480	2	IVNT	Astle-W_Blood-Cell-Traits_EUR_2016
rs3731332	chr7:92300568	chr7:92671254	T	C	Granulocyte count	EFO_0004586	Astle W	27863252	European	2016	-0.13800000000000001	0.01265	1.03e-27	-	173480	0	173480	2	IVNT	Astle-W_Blood-Cell-Traits_EUR_2016
rs3731332	chr7:92300568	chr7:92671254	T	C	Lymphocyte percentage of white cells	EFO_0004586	Astle W	27863252	European	2016	0.091950000000000004	0.01256	2.47e-13	+	173480	0	173480	2	IVNT	Astle-W_Blood-Cell-Traits_EUR_2016
rs3731332	chr7:92300568	chr7:92671254	T	C	Monocyte count	EFO_0004586	Astle W	27863252	European	2016	-0.1163	0.01259	2.44e-20	-	173480	0	173480	2	IVNT	Astle-W_Blood-Cell-Traits_EUR_2016
rs3731332	chr7:92300568	chr7:92671254	T	C	Myeloid white cell count	EFO_0004586	Astle W	27863252	European	2016	-0.14530000000000001	0.01268	2.04e-30	-	173480	0	173480	2	IVNT	Astle-W_Blood-Cell-Traits_EUR_2016
rs3731332	chr7:92300568	chr7:92671254	T	C	Neutrophil count	EFO_0004586	Astle W	27863252	European	2016	-0.13339999999999999	0.012619999999999999	4.12e-26	-	173480	0	173480	2	IVNT	Astle-W_Blood-Cell-Traits_EUR_2016
rs3731332	chr7:92300568	chr7:92671254	T	C	Neutrophil percentage of white cells	EFO_0004586	Astle W	27863252	European	2016	-0.070779999999999996	0.012579999999999999	1.85e-08	-	173480	0	173480	2	IVNT	Astle-W_Blood-Cell-Traits_EUR_2016
rs3731332	chr7:92300568	chr7:92671254	T	C	Sum basophil neutrophil counts	EFO_0004586	Astle W	27863252	European	2016	-0.13489999999999999	0.01264	1.33e-26	-	173480	0	173480	2	IVNT	Astle-W_Blood-Cell-Traits_EUR_2016
rs3731332	chr7:92300568	chr7:92671254	T	C	Sum eosinophil basophil counts	EFO_0004586	Astle W	27863252	European	2016	-0.075359999999999996	0.01256	1.99e-09	-	173480	0	173480	2	IVNT	Astle-W_Blood-Cell-Traits_EUR_2016
rs3731332	chr7:92300568	chr7:92671254	T	C	Sum neutrophil eosinophil counts	EFO_0004586	Astle W	27863252	European	2016	-0.13689999999999999	0.012630000000000001	2.33e-27	-	173480	0	173480	2	IVNT	Astle-W_Blood-Cell-Traits_EUR_2016
rs3731332	chr7:92300568	chr7:92671254	T	C	White blood cell count	EFO_0004586	Astle W	27863252	European	2016	-0.13489999999999999	0.01261	1.05e-26	-	173480	0	173480	2	IVNT	Astle-W_Blood-Cell-Traits_EUR_2016
rs3731332	chr7:92300568	chr7:92671254	T	C	Treatment with indomethacin	EFO_0007056	Neale B	UKBB	European	2017	0.001057	0.00022049999999999999	1.66e-06	+	337159	221	336938	1	risk diff	Neale-B_UKBB_EUR_2017
rs3731332	chr7:92300568	chr7:92671254	T	C	Treatment with oxis 6micrograms turbohaler	EFO_0007056	Neale B	UKBB	European	2017	0.00058560000000000003	0.00012769999999999999	4.49e-06	+	337159	74	337085	1	risk diff	Neale-B_UKBB_EUR_2017
rs377763	chr6:32199144	chr6:32231367	C	A	Basophil count	EFO_0004586	Astle W	27863252	European	2016	0.031189999999999999	0.004254	2.28e-13	+	173480	0	173480	2	IVNT	Astle-W_Blood-Cell-Traits_EUR_2016
rs377763	chr6:32199144	chr6:32231367	C	A	Eosinophil count	EFO_0004586	Astle W	27863252	European	2016	0.042259999999999999	0.0043359999999999996	1.9e-22	+	173480	0	173480	2	IVNT	Astle-W_Blood-Cell-Traits_EUR_2016
rs377763	chr6:32199144	chr6:32231367	C	A	Eosinophil percentage of granulocytes	EFO_0004586	Astle W	27863252	European	2016	0.02214	0.0043499999999999997	3.58e-07	+	173480	0	173480	2	IVNT	Astle-W_Blood-Cell-Traits_EUR_2016
rs377763	chr6:32199144	chr6:32231367	C	A	Eosinophil percentage of white cells	EFO_0004586	Astle W	27863252	European	2016	0.021659999999999999	0.0043309999999999998	5.72e-07	+	173480	0	173480	2	IVNT	Astle-W_Blood-Cell-Traits_EUR_2016
rs377763	chr6:32199144	chr6:32231367	C	A	Granulocyte count	EFO_0004586	Astle W	27863252	European	2016	0.046420000000000003	0.004365	2.05e-26	+	173480	0	173480	2	IVNT	Astle-W_Blood-Cell-Traits_EUR_2016
rs377763	chr6:32199144	chr6:32231367	C	A	Hematocrit	EFO_0004586	Astle W	27863252	European	2016	0.034569999999999997	0.0042919999999999998	8e-16	+	173480	0	173480	2	IVNT	Astle-W_Blood-Cell-Traits_EUR_2016
rs377763	chr6:32199144	chr6:32231367	C	A	Hemoglobin concentration	EFO_0004586	Astle W	27863252	European	2016	0.038789999999999998	0.0043119999999999999	2.33e-19	+	173480	0	173480	2	IVNT	Astle-W_Blood-Cell-Traits_EUR_2016
rs377763	chr6:32199144	chr6:32231367	C	A	High light scatter percentage of red cells	EFO_0004586	Astle W	27863252	European	2016	0.036319999999999998	0.0043569999999999998	7.78e-17	+	173480	0	173480	2	IVNT	Astle-W_Blood-Cell-Traits_EUR_2016
rs377763	chr6:32199144	chr6:32231367	C	A	High light scatter reticulocyte count	EFO_0004586	Astle W	27863252	European	2016	0.041939999999999998	0.0043579999999999999	6.33e-22	+	173480	0	173480	2	IVNT	Astle-W_Blood-Cell-Traits_EUR_2016
rs377763	chr6:32199144	chr6:32231367	C	A	Lymphocyte count	EFO_0004586	Astle W	27863252	European	2016	0.062829999999999997	0.0043769999999999998	9.8e-47	+	173480	0	173480	2	IVNT	Astle-W_Blood-Cell-Traits_EUR_2016
rs377763	chr6:32199144	chr6:32231367	C	A	Monocyte count	EFO_0004586	Astle W	27863252	European	2016	0.048000000000000001	0.0043420000000000004	2.08e-28	+	173480	0	173480	2	IVNT	Astle-W_Blood-Cell-Traits_EUR_2016
rs377763	chr6:32199144	chr6:32231367	C	A	Myeloid white cell count	EFO_0004586	Astle W	27863252	European	2016	0.049599999999999998	0.0043750000000000004	8.49e-30	+	173480	0	173480	2	IVNT	Astle-W_Blood-Cell-Traits_EUR_2016
rs377763	chr6:32199144	chr6:32231367	C	A	Neutrophil count	EFO_0004586	Astle W	27863252	European	2016	0.04224	0.0043540000000000002	3e-22	+	173480	0	173480	2	IVNT	Astle-W_Blood-Cell-Traits_EUR_2016
rs377763	chr6:32199144	chr6:32231367	C	A	Neutrophil percentage of granulocytes	EFO_0004586	Astle W	27863252	European	2016	-0.02281	0.0043509999999999998	1.59e-07	-	173480	0	173480	2	IVNT	Astle-W_Blood-Cell-Traits_EUR_2016
rs377763	chr6:32199144	chr6:32231367	C	A	Platelet count	EFO_0004586	Astle W	27863252	European	2016	0.029499999999999998	0.0044330000000000003	2.84e-11	+	173480	0	173480	2	IVNT	Astle-W_Blood-Cell-Traits_EUR_2016
rs377763	chr6:32199144	chr6:32231367	C	A	Plateletcrit	EFO_0004586	Astle W	27863252	European	2016	0.027380000000000002	0.0044470000000000004	7.38e-10	+	173480	0	173480	2	IVNT	Astle-W_Blood-Cell-Traits_EUR_2016
rs377763	chr6:32199144	chr6:32231367	C	A	Red blood cell count	EFO_0004586	Astle W	27863252	European	2016	0.03696	0.0043179999999999998	1.13e-17	+	173480	0	173480	2	IVNT	Astle-W_Blood-Cell-Traits_EUR_2016
rs377763	chr6:32199144	chr6:32231367	C	A	Red cell distribution width	EFO_0004586	Astle W	27863252	European	2016	-0.028070000000000001	0.0043039999999999997	6.92e-11	-	173480	0	173480	2	IVNT	Astle-W_Blood-Cell-Traits_EUR_2016
rs377763	chr6:32199144	chr6:32231367	C	A	Reticulocyte count	EFO_0004586	Astle W	27863252	European	2016	0.055719999999999999	0.0043660000000000001	2.63e-37	+	173480	0	173480	2	IVNT	Astle-W_Blood-Cell-Traits_EUR_2016
rs377763	chr6:32199144	chr6:32231367	C	A	Reticulocyte fraction of red cells	EFO_0004586	Astle W	27863252	European	2016	0.0482	0.0043629999999999997	2.24e-28	+	173480	0	173480	2	IVNT	Astle-W_Blood-Cell-Traits_EUR_2016
rs377763	chr6:32199144	chr6:32231367	C	A	Sum basophil neutrophil counts	EFO_0004586	Astle W	27863252	European	2016	0.043049999999999998	0.0043610000000000003	5.52e-23	+	173480	0	173480	2	IVNT	Astle-W_Blood-Cell-Traits_EUR_2016
rs377763	chr6:32199144	chr6:32231367	C	A	Sum eosinophil basophil counts	EFO_0004586	Astle W	27863252	European	2016	0.04623	0.0043400000000000001	1.68e-26	+	173480	0	173480	2	IVNT	Astle-W_Blood-Cell-Traits_EUR_2016
rs377763	chr6:32199144	chr6:32231367	C	A	Sum neutrophil eosinophil counts	EFO_0004586	Astle W	27863252	European	2016	0.045699999999999998	0.0043579999999999999	1.01e-25	+	173480	0	173480	2	IVNT	Astle-W_Blood-Cell-Traits_EUR_2016
rs377763	chr6:32199144	chr6:32231367	C	A	White blood cell count	EFO_0004586	Astle W	27863252	European	2016	0.065750000000000003	0.0043569999999999998	1.88e-51	+	173480	0	173480	2	IVNT	Astle-W_Blood-Cell-Traits_EUR_2016
rs377763	chr6:32199144	chr6:32231367	C	A	IgA deficiency	EFO_1001929	Bronson P	27723758	European	2016	-1.0149999999999999	0.075840000000000005	7.02e-41	-	6487	1635	4852	7	log OR	Bronson-P_IgAD_EUR_2016
rs377763	chr6:32199144	chr6:32231367	C	A	IgA deficiency	EFO_1001929	Bronson P	27723758	European	2016	-1.1140000000000001	0.064229999999999995	2.35e-67	-	6487	1635	4852	7	log OR	Bronson-P_IgAD_EUR_2016
rs377763	chr6:32199144	chr6:32231367	C	A	Age-related macular degeneration	EFO_0001365	Fritsche LG	26691988	European	2015	NA	NA	2.09e-11	-	33976	16144	17832	26	log OR	Fritsche-L_AMD_EUR_2016
rs377763	chr6:32199144	chr6:32231367	C	A	Age-related macular degeneration	EFO_0001365	Fritsche L	23455636	Mixed	2013	NA	NA	3.98e-08	-	59372	7648	51724	15	log OR	Fritsche-L_AMD_Mixed_2013
rs377763	chr6:32199144	chr6:32231367	C	A	Neovascularization	EFO_0001365;EFO_0004683;EFO_0008372;EFO_0008336	Fritsche L	23455636	Mixed	2013	NA	NA	6.78e-07	-	54849	4486	50363	15	log OR	Fritsche-L_Neovascularization_Mixed_2013
rs377763	chr6:32199144	chr6:32231367	C	A	Height	EFO_0004339	GIANT	25282103	European	2014	-0.02	0.0037000000000000002	9.8e-08	-	251726	0	251726	79	Z-score	GIANT_Height_EUR_2014
rs377763	chr6:32199144	chr6:32231367	C	A	Waist hip ratio in male non-smokers	EFO_0004343	GIANT	28443625	Mixed	2017	0.0275	0.0061999999999999998	8.06e-06	+	58548	0	58548	67	IVNT	GIANT_WHR-Non-smokers-M_Mixed_2017
rs377763	chr6:32199144	chr6:32231367	C	A	Waist hip ratio adjusted for smoking in males	EFO_0007788	GIANT	28443625	Mixed	2017	0.030599999999999999	0.0066	3.02e-06	+	77730	0	77730	67	IVNT	GIANT_WHR-adjusted-Smoking-M_Mixed_2017
rs377763	chr6:32199144	chr6:32231367	C	A	Waist hip ratio adjusted for smoking	EFO_0007788	GIANT	28443625	European	2017	0.021399999999999999	0.0047000000000000002	5.25e-06	+	161055	0	161055	66	IVNT	GIANT_WHR-adjusted-Smoking_EUR_2017
rs377763	chr6:32199144	chr6:32231367	C	A	Waist hip ratio adjusted for smoking	EFO_0007788	GIANT	28443625	Mixed	2017	0.020500000000000001	0.0044000000000000003	3.39e-06	+	179751	0	179751	73	IVNT	GIANT_WHR-adjusted-Smoking_Mixed_2017
rs377763	chr6:32199144	chr6:32231367	C	A	High density lipoprotein	EFO_0004612	GLGC	24097068	European	2013	0.0224	0.0047000000000000002	3.4e-06	+	156478	0	156478	60	IVNT	GLGC_HDL_EUR_2013
rs377763	chr6:32199144	chr6:32231367	C	A	Advanced age related macular degeneration	NCIT_C84391;HP_0007868	Fritsche L	23455636	Mixed	2013	NA	NA	3.98e-08	NA	59494	-	-	-	-	GRASP
rs377763	chr6:32199144	chr6:32231367	C	A	Advanced age related macular degeneration choroidal neovascularization vs no AMD	NCIT_C84391;HP_0007868	Fritsche L	23455636	Mixed	2013	NA	NA	6.78e-07	NA	59494	-	-	-	-	GRASP
rs377763	chr6:32199144	chr6:32231367	C	A	Alopecia areata	EFO_0004192	Petukhova L	20596022	European	2010	NA	NA	1.03e-08	NA	4332	-	-	-	-	GRASP
rs377763	chr6:32199144	chr6:32231367	C	A	Rheumatoid arthritis	EFO_0000685	Stahl E	20453842	European	2010	NA	NA	2.92e-19	NA	25708	-	-	-	-	GRASP
rs377763	chr6:32199144	chr6:32231367	C	A	Rheumatoid arthritis ACPA positive	EFO_0000685	Padyukov L	21156761	European	2010	NA	NA	1.55e-12	NA	2226	-	-	-	-	GRASP
rs377763	chr6:32199144	chr6:32231367	C	A	Type 1 diabetes	EFO_0001359	WTCCC	17554300	European	2007	NA	NA	3.14e-80	NA	4806	-	-	-	-	GRASP
rs377763	chr6:32199144	chr6:32231367	C	A	Type 1 diabetes	EFO_0001359	Hakonarson H	17632545	European	2007	NA	NA	1.36e-25	NA	3105	-	-	-	-	GRASP
rs377763	chr6:32199144	chr6:32231367	C	A	Systemic lupus erythematosus	EFO_0002690	Hom G	18204098	European	2008	NA	NA	1.5e-10	NA	3094	1311	1783	3	log OR	Hom-G_SLE_EUR_2008
rs377763	chr6:32199144	chr6:32231367	C	A	Primary sclerosing cholangitis	EFO_0004268	Ji S	27992413	European	2017	-0.65490000000000004	0.032000000000000001	9.98e-99	-	14890	2871	12019	3	log OR	Ji-S_PSC_EUR_2017
rs377763	chr6:32199144	chr6:32231367	C	A	Arm fat mass left	-	Neale B	UKBB	European	2017	-0.01789	0.002895	6.34e-10	-	331164	0	331164	1	IVNT	Neale-B_UKBB_EUR_2017
rs377763	chr6:32199144	chr6:32231367	C	A	Arm fat mass right	-	Neale B	UKBB	European	2017	-0.018249999999999999	0.0028939999999999999	2.86e-10	-	331226	0	331226	1	IVNT	Neale-B_UKBB_EUR_2017
rs377763	chr6:32199144	chr6:32231367	C	A	Arm fat-free mass left	-	Neale B	UKBB	European	2017	-0.022009999999999998	0.001877	9.52e-32	-	331159	0	331159	1	IVNT	Neale-B_UKBB_EUR_2017
rs377763	chr6:32199144	chr6:32231367	C	A	Arm fat-free mass right	-	Neale B	UKBB	European	2017	-0.021420000000000002	0.0018400000000000001	2.54e-31	-	331221	0	331221	1	IVNT	Neale-B_UKBB_EUR_2017
rs377763	chr6:32199144	chr6:32231367	C	A	Arm predicted mass left	-	Neale B	UKBB	European	2017	-0.022179999999999998	0.0018699999999999999	2e-32	-	331146	0	331146	1	IVNT	Neale-B_UKBB_EUR_2017
rs377763	chr6:32199144	chr6:32231367	C	A	Arm predicted mass right	-	Neale B	UKBB	European	2017	-0.021659999999999999	0.0018339999999999999	3.34e-32	-	331216	0	331216	1	IVNT	Neale-B_UKBB_EUR_2017
rs377763	chr6:32199144	chr6:32231367	C	A	Basal metabolic rate	EFO_0007777	Neale B	UKBB	European	2017	-0.02436	0.0019580000000000001	1.58e-35	-	331307	0	331307	1	IVNT	Neale-B_UKBB_EUR_2017
rs377763	chr6:32199144	chr6:32231367	C	A	Body mass index	EFO_0004340	Neale B	UKBB	European	2017	-0.015980000000000001	0.0029220000000000001	4.53e-08	-	336107	0	336107	1	IVNT	Neale-B_UKBB_EUR_2017
rs377763	chr6:32199144	chr6:32231367	C	A	Comparative body size at age 10	-	Neale B	UKBB	European	2017	-0.011169999999999999	0.0020219999999999999	3.36e-08	-	331693	0	331693	1	-	Neale-B_UKBB_EUR_2017
rs377763	chr6:32199144	chr6:32231367	C	A	Comparative height size at age 10	-	Neale B	UKBB	European	2017	-0.013220000000000001	0.002016	5.47e-11	-	332021	0	332021	1	-	Neale-B_UKBB_EUR_2017
rs377763	chr6:32199144	chr6:32231367	C	A	Diabetes diagnosed by doctor	EFO_0000400	Neale B	UKBB	European	2017	-0.003885	0.0006332	8.48e-10	-	336473	16183	320290	1	risk diff	Neale-B_UKBB_EUR_2017
rs377763	chr6:32199144	chr6:32231367	C	A	Diastolic blood pressure	EFO_0006336	Neale B	UKBB	European	2017	0.02104	0.002993	2.08e-12	+	317756	0	317756	1	IVNT	Neale-B_UKBB_EUR_2017
rs377763	chr6:32199144	chr6:32231367	C	A	Doctor diagnosed sarcoidosis	-	Neale B	UKBB	European	2017	-0.0031359999999999999	0.00038240000000000003	2.41e-16	-	83529	349	83180	1	risk diff	Neale-B_UKBB_EUR_2017
rs377763	chr6:32199144	chr6:32231367	C	A	Eye problems or disorders: diabetes related eye disease	EFO_0009486	Neale B	UKBB	European	2017	-0.0039290000000000002	0.00071219999999999996	3.46e-08	-	108817	2072	106745	1	risk diff	Neale-B_UKBB_EUR_2017
rs377763	chr6:32199144	chr6:32231367	C	A	Forced expiratory volume in 1-second, predicted percentage	EFO_0004314	Neale B	UKBB	European	2017	0.026450000000000001	0.0051469999999999997	2.78e-07	+	110423	0	110423	1	IVNT	Neale-B_UKBB_EUR_2017
rs377763	chr6:32199144	chr6:32231367	C	A	Height	EFO_0004339	Neale B	UKBB	European	2017	-0.023990000000000001	0.002098	2.83e-30	-	336474	0	336474	1	IVNT	Neale-B_UKBB_EUR_2017
rs377763	chr6:32199144	chr6:32231367	C	A	Hip circumference	EFO_0005093	Neale B	UKBB	European	2017	-0.023900000000000001	0.0029250000000000001	3.02e-16	-	336601	0	336601	1	IVNT	Neale-B_UKBB_EUR_2017
rs377763	chr6:32199144	chr6:32231367	C	A	Illnesses of siblings: diabetes	EFO_0000400	Neale B	UKBB	European	2017	-0.0059620000000000003	0.00091029999999999995	5.79e-11	-	261075	21747	239328	1	risk diff	Neale-B_UKBB_EUR_2017
rs377763	chr6:32199144	chr6:32231367	C	A	Impedance of arm left	-	Neale B	UKBB	European	2017	0.01391	0.0020860000000000002	2.54e-11	+	331292	0	331292	1	IVNT	Neale-B_UKBB_EUR_2017
rs377763	chr6:32199144	chr6:32231367	C	A	Impedance of arm right	-	Neale B	UKBB	European	2017	0.01346	0.0020769999999999999	9.13e-11	+	331279	0	331279	1	IVNT	Neale-B_UKBB_EUR_2017
rs377763	chr6:32199144	chr6:32231367	C	A	Impedance of leg left	-	Neale B	UKBB	European	2017	0.021530000000000001	0.0026930000000000001	1.28e-15	+	331296	0	331296	1	IVNT	Neale-B_UKBB_EUR_2017
rs377763	chr6:32199144	chr6:32231367	C	A	Impedance of leg right	-	Neale B	UKBB	European	2017	0.020840000000000001	0.0026719999999999999	6.25e-15	+	331301	0	331301	1	IVNT	Neale-B_UKBB_EUR_2017
rs377763	chr6:32199144	chr6:32231367	C	A	Impedance of whole body	-	Neale B	UKBB	European	2017	0.017670000000000002	0.0022520000000000001	4.29e-15	+	331284	0	331284	1	IVNT	Neale-B_UKBB_EUR_2017
rs377763	chr6:32199144	chr6:32231367	C	A	Insulin-dependent diabetes mellitus	EFO_0001359	Neale B	UKBB	European	2017	-0.00071659999999999996	0.0001059	1.3e-11	-	337199	431	336768	1	risk diff	Neale-B_UKBB_EUR_2017
rs377763	chr6:32199144	chr6:32231367	C	A	Intestinal malabsorption	EFO_0009554	Neale B	UKBB	European	2017	-0.0029870000000000001	0.0001273	1.04e-121	-	337199	624	336575	1	risk diff	Neale-B_UKBB_EUR_2017
rs377763	chr6:32199144	chr6:32231367	C	A	Leg fat mass left	-	Neale B	UKBB	European	2017	-0.013679999999999999	0.0023340000000000001	4.57e-09	-	331275	0	331275	1	IVNT	Neale-B_UKBB_EUR_2017
rs377763	chr6:32199144	chr6:32231367	C	A	Leg fat mass right	-	Neale B	UKBB	European	2017	-0.0132	0.0023609999999999998	2.27e-08	-	331293	0	331293	1	IVNT	Neale-B_UKBB_EUR_2017
rs377763	chr6:32199144	chr6:32231367	C	A	Leg fat-free mass left	-	Neale B	UKBB	European	2017	-0.023179999999999999	0.001944	9.27e-33	-	331258	0	331258	1	IVNT	Neale-B_UKBB_EUR_2017
rs377763	chr6:32199144	chr6:32231367	C	A	Leg fat-free mass right	-	Neale B	UKBB	European	2017	-0.023570000000000001	0.001944	7.59e-34	-	331285	0	331285	1	IVNT	Neale-B_UKBB_EUR_2017
rs377763	chr6:32199144	chr6:32231367	C	A	Leg predicted mass left	-	Neale B	UKBB	European	2017	-0.023199999999999998	0.001931	3.09e-33	-	331253	0	331253	1	IVNT	Neale-B_UKBB_EUR_2017
rs377763	chr6:32199144	chr6:32231367	C	A	Leg predicted mass right	-	Neale B	UKBB	European	2017	-0.023439999999999999	0.001931	6.7e-34	-	331285	0	331285	1	IVNT	Neale-B_UKBB_EUR_2017
rs377763	chr6:32199144	chr6:32231367	C	A	Long-standing illness, disability or infirmity	-	Neale B	UKBB	European	2017	-0.0071970000000000003	0.0014009999999999999	2.77e-07	-	329663	107123	222540	1	risk diff	Neale-B_UKBB_EUR_2017
rs377763	chr6:32199144	chr6:32231367	C	A	Medication for cholesterol, blood pressure or diabetes: insulin	EFO_0007056	Neale B	UKBB	European	2017	-0.0050039999999999998	0.00050799999999999999	6.83e-23	-	154702	2116	152586	1	risk diff	Neale-B_UKBB_EUR_2017
rs377763	chr6:32199144	chr6:32231367	C	A	Medication for pain relief, constipation, heartburn: none of the above	EFO_0007056	Neale B	UKBB	European	2017	-0.0074190000000000002	0.0014790000000000001	5.26e-07	-	333581	184936	148645	1	risk diff	Neale-B_UKBB_EUR_2017
rs377763	chr6:32199144	chr6:32231367	C	A	Mouth or teeth dental problems: dentures	-	Neale B	UKBB	European	2017	-0.0064070000000000004	0.0011100000000000001	7.87e-09	-	336138	56894	279244	1	risk diff	Neale-B_UKBB_EUR_2017
rs377763	chr6:32199144	chr6:32231367	C	A	Nervous feelings	-	Neale B	UKBB	European	2017	0.0070870000000000004	0.0012700000000000001	2.4e-08	+	328725	77767	250958	1	risk diff	Neale-B_UKBB_EUR_2017
rs377763	chr6:32199144	chr6:32231367	C	A	Other serious medical condition or disability diagnosed by doctor	-	Neale B	UKBB	European	2017	-0.0054580000000000002	0.0012080000000000001	6.18e-06	-	331274	67968	263306	1	risk diff	Neale-B_UKBB_EUR_2017
rs377763	chr6:32199144	chr6:32231367	C	A	Self-reported adrenocortical insufficiency or addisons disease	EFO_0009491	Neale B	UKBB	European	2017	-0.0003455	6.0600000000000003e-05	1.19e-08	-	337159	141	337018	1	risk diff	Neale-B_UKBB_EUR_2017
rs377763	chr6:32199144	chr6:32231367	C	A	Self-reported ankylosing spondylitis	EFO_0003898	Neale B	UKBB	European	2017	0.00088069999999999999	0.0001585	2.78e-08	+	337159	968	336191	1	risk diff	Neale-B_UKBB_EUR_2017
rs377763	chr6:32199144	chr6:32231367	C	A	Self-reported diabetes	EFO_0000400	Neale B	UKBB	European	2017	-0.0029260000000000002	0.00057419999999999997	3.48e-07	-	337159	13243	323916	1	risk diff	Neale-B_UKBB_EUR_2017
rs377763	chr6:32199144	chr6:32231367	C	A	Self-reported hyperthyroidism or thyrotoxicosis	EFO_0004705;EFO_0004283	Neale B	UKBB	European	2017	-0.0043179999999999998	0.00025619999999999999	1.03e-63	-	337159	2547	334612	1	risk diff	Neale-B_UKBB_EUR_2017
rs377763	chr6:32199144	chr6:32231367	C	A	Self-reported hypothyroidism or myxoedema	EFO_0004705;EFO_1001055	Neale B	UKBB	European	2017	-0.0051349999999999998	0.00063069999999999999	3.92e-16	-	337159	16376	320783	1	risk diff	Neale-B_UKBB_EUR_2017
rs377763	chr6:32199144	chr6:32231367	C	A	Self-reported malabsorption or coeliac disease	EFO_0001060	Neale B	UKBB	European	2017	-0.0079279999999999993	0.00019359999999999999	0	-	337159	1452	335707	1	risk diff	Neale-B_UKBB_EUR_2017
rs377763	chr6:32199144	chr6:32231367	C	A	Self-reported sarcoidosis	-	Neale B	UKBB	European	2017	-0.001049	0.00012999999999999999	7.11e-16	-	337159	650	336509	1	risk diff	Neale-B_UKBB_EUR_2017
rs377763	chr6:32199144	chr6:32231367	C	A	Self-reported sjogrens syndrome or sicca syndrome	EFO_0000699	Neale B	UKBB	European	2017	-0.0003971	8.8499999999999996e-05	7.2e-06	-	337159	301	336858	1	risk diff	Neale-B_UKBB_EUR_2017
rs377763	chr6:32199144	chr6:32231367	C	A	Self-reported systemic lupus erythematosis or sle	EFO_0002690	Neale B	UKBB	European	2017	-0.00057260000000000004	9.7600000000000001e-05	4.39e-09	-	337159	366	336793	1	risk diff	Neale-B_UKBB_EUR_2017
rs377763	chr6:32199144	chr6:32231367	C	A	Self-reported type 1 diabetes	EFO_0001359	Neale B	UKBB	European	2017	-0.00073030000000000002	8.6299999999999997e-05	2.57e-17	-	337159	286	336873	1	risk diff	Neale-B_UKBB_EUR_2017
rs377763	chr6:32199144	chr6:32231367	C	A	Sitting height	EFO_0004339	Neale B	UKBB	European	2017	-0.027910000000000001	0.0022820000000000002	2.18e-34	-	336172	0	336172	1	IVNT	Neale-B_UKBB_EUR_2017
rs377763	chr6:32199144	chr6:32231367	C	A	Started insulin within one year diagnosis of diabetes	EFO_0000400	Neale B	UKBB	European	2017	-0.068720000000000003	0.0043829999999999997	5.68e-55	-	15397	1872	13525	1	risk diff	Neale-B_UKBB_EUR_2017
rs377763	chr6:32199144	chr6:32231367	C	A	Tense or highly strung	EFO_0009596	Neale B	UKBB	European	2017	0.0051919999999999996	0.0011299999999999999	4.38e-06	+	327232	56012	271220	1	risk diff	Neale-B_UKBB_EUR_2017
rs377763	chr6:32199144	chr6:32231367	C	A	Treatment with carbimazole	EFO_0007056	Neale B	UKBB	European	2017	-0.00050569999999999999	8.4599999999999996e-05	2.26e-09	-	337159	275	336884	1	risk diff	Neale-B_UKBB_EUR_2017
rs377763	chr6:32199144	chr6:32231367	C	A	Treatment with fludrocortisone	EFO_0007056	Neale B	UKBB	European	2017	-0.00043300000000000001	6.2100000000000005e-05	3.07e-12	-	337159	148	337011	1	risk diff	Neale-B_UKBB_EUR_2017
rs377763	chr6:32199144	chr6:32231367	C	A	Treatment with insulin	EFO_0007056	Neale B	UKBB	European	2017	-0.0041130000000000003	0.00035300000000000002	2.38e-31	-	180203	1377	178826	1	risk diff	Neale-B_UKBB_EUR_2017
rs377763	chr6:32199144	chr6:32231367	C	A	Treatment with insulin product	EFO_0007056	Neale B	UKBB	European	2017	-0.0043639999999999998	0.00029240000000000001	2.3e-50	-	337159	3319	333840	1	risk diff	Neale-B_UKBB_EUR_2017
rs377763	chr6:32199144	chr6:32231367	C	A	Treatment with levothyroxine sodium	EFO_0007056	Neale B	UKBB	European	2017	-0.0048089999999999999	0.00058120000000000003	1.29e-16	-	337159	13717	323442	1	risk diff	Neale-B_UKBB_EUR_2017
rs377763	chr6:32199144	chr6:32231367	C	A	Treatment with thyroxine product	EFO_0007056	Neale B	UKBB	European	2017	-0.0014970000000000001	0.0003167	2.29e-06	-	337159	3917	333242	1	risk diff	Neale-B_UKBB_EUR_2017
rs377763	chr6:32199144	chr6:32231367	C	A	Trunk fat mass	EFO_0005409	Neale B	UKBB	European	2017	-0.017590000000000001	0.0029740000000000001	3.33e-09	-	331093	0	331093	1	IVNT	Neale-B_UKBB_EUR_2017
rs377763	chr6:32199144	chr6:32231367	C	A	Trunk fat-free mass	-	Neale B	UKBB	European	2017	-0.023369999999999998	0.0018600000000000001	3.43e-36	-	331030	0	331030	1	IVNT	Neale-B_UKBB_EUR_2017
rs377763	chr6:32199144	chr6:32231367	C	A	Trunk predicted mass	-	Neale B	UKBB	European	2017	-0.023140000000000001	0.001854	9.81e-36	-	330995	0	330995	1	IVNT	Neale-B_UKBB_EUR_2017
rs377763	chr6:32199144	chr6:32231367	C	A	Weight	EFO_0004338	Neale B	UKBB	European	2017	-0.02707	0.0025799999999999998	9.83e-26	-	336227	0	336227	1	IVNT	Neale-B_UKBB_EUR_2017
rs377763	chr6:32199144	chr6:32231367	C	A	Whole body fat mass	-	Neale B	UKBB	European	2017	-0.01736	0.002882	1.7e-09	-	330762	0	330762	1	IVNT	Neale-B_UKBB_EUR_2017
rs377763	chr6:32199144	chr6:32231367	C	A	Whole body fat-free mass	-	Neale B	UKBB	European	2017	-0.023970000000000002	0.001867	1.06e-37	-	331291	0	331291	1	IVNT	Neale-B_UKBB_EUR_2017
rs377763	chr6:32199144	chr6:32231367	C	A	Whole body water mass	-	Neale B	UKBB	European	2017	-0.023959999999999999	0.0018699999999999999	1.38e-37	-	331315	0	331315	1	IVNT	Neale-B_UKBB_EUR_2017
rs377763	chr6:32199144	chr6:32231367	C	A	Rheumatoid arthritis	EFO_0000685	Okada Y	24390342	East Asian	2014	0.15079999999999999	0.035650000000000001	8.6e-06	+	22515	4873	17642	4	log OR	Okada-Y_RA_EAS_2014
rs377763	chr6:32199144	chr6:32231367	C	A	Rheumatoid arthritis	EFO_0000685	Okada Y	24390342	European	2014	0.23569999999999999	0.02248	8.3e-31	+	58284	14361	43923	18	log OR	Okada-Y_RA_EUR_2014
rs377763	chr6:32199144	chr6:32231367	C	A	Rheumatoid arthritis	EFO_0000685	Okada Y	24390342	Mixed	2014	0.2107	0.01891	2.8e-34	+	80799	19234	61565	22	log OR	Okada-Y_RA_Mixed_2014
rs377763	chr6:32199144	chr6:32231367	C	A	Schizophrenia	EFO_0000692	PGC	25056061	Mixed	2014	0.11840000000000001	0.015299999999999999	1.16e-14	+	82315	35476	46839	49	log OR	PGC_Schizophrenia_Mixed_2014
rs377763	chr6:32199144	chr6:32231367	C	A	Rheumatoid arthritis	EFO_0000685	Stahl E	20453842	European	2010	0.27439999999999998	0.03005	2.92e-19	+	25697	5537	20160	6	log OR	Stahl-E_RA_EUR_2010
rs377763	chr6:32199144	chr6:32231367	C	A	Lupus erythematosus systemic	EFO_0002690	Hom G	18204098	European	2008	NA	NA	1.5e-10	NA	-	-	-	-	-	dbGaP
rs3781452	chr10:126355129	chr10:124666560	T	C	Basophil count	EFO_0004586	Astle W	27863252	European	2016	0.022429999999999999	0.0036389999999999999	7.08e-10	+	173480	0	173480	2	IVNT	Astle-W_Blood-Cell-Traits_EUR_2016
rs3781452	chr10:126355129	chr10:124666560	T	C	Granulocyte count	EFO_0004586	Astle W	27863252	European	2016	0.018120000000000001	0.0037330000000000002	1.2e-06	+	173480	0	173480	2	IVNT	Astle-W_Blood-Cell-Traits_EUR_2016
rs3781452	chr10:126355129	chr10:124666560	T	C	Myeloid white cell count	EFO_0004586	Astle W	27863252	European	2016	0.018960000000000001	0.0037420000000000001	4.04e-07	+	173480	0	173480	2	IVNT	Astle-W_Blood-Cell-Traits_EUR_2016
rs3781452	chr10:126355129	chr10:124666560	T	C	Neutrophil count	EFO_0004586	Astle W	27863252	European	2016	0.01865	0.0037230000000000002	5.43e-07	+	173480	0	173480	2	IVNT	Astle-W_Blood-Cell-Traits_EUR_2016
rs3781452	chr10:126355129	chr10:124666560	T	C	Sum basophil neutrophil counts	EFO_0004586	Astle W	27863252	European	2016	0.019449999999999999	0.0037299999999999998	1.85e-07	+	173480	0	173480	2	IVNT	Astle-W_Blood-Cell-Traits_EUR_2016
rs3781452	chr10:126355129	chr10:124666560	T	C	Sum neutrophil eosinophil counts	EFO_0004586	Astle W	27863252	European	2016	0.017330000000000002	0.0037260000000000001	3.32e-06	+	173480	0	173480	2	IVNT	Astle-W_Blood-Cell-Traits_EUR_2016
rs3781452	chr10:126355129	chr10:124666560	T	C	White blood cell count	EFO_0004586	Astle W	27863252	European	2016	0.020469999999999999	0.0037260000000000001	3.91e-08	+	173480	0	173480	2	IVNT	Astle-W_Blood-Cell-Traits_EUR_2016
rs3781452	chr10:126355129	chr10:124666560	T	C	Alcohol dependence	EFO_0003829	Zhang	23691058	European	2013	NA	NA	6.86e-06	NA	1399	-	-	-	-	GRASP
rs3781452	chr10:126355129	chr10:124666560	T	C	Male pattern baldness	EFO_0004191	Pirastu N	29146897	European	2017	-0.1232	0.014579999999999999	3e-17	-	-	-	-	-	unit decrease	NHGRI-EBI_GWAS_Catalog
rs3781452	chr10:126355129	chr10:124666560	T	C	Comparative height size at age 10	-	Neale B	UKBB	European	2017	-0.0094900000000000002	0.0017229999999999999	3.66e-08	-	332021	0	332021	1	-	Neale-B_UKBB_EUR_2017
rs3781452	chr10:126355129	chr10:124666560	T	C	Hair or balding pattern: pattern 4	EFO_0007822	Neale B	UKBB	European	2017	-0.017590000000000001	0.0014430000000000001	3.67e-34	-	154988	28389	126599	1	risk diff	Neale-B_UKBB_EUR_2017
rs3781452	chr10:126355129	chr10:124666560	T	C	Height	EFO_0004339	Neale B	UKBB	European	2017	-0.0093010000000000002	0.001794	2.15e-07	-	336474	0	336474	1	IVNT	Neale-B_UKBB_EUR_2017
rs3857286	chr5:54863190	chr5:55567362	T	C	Platelet count	EFO_0004586	Astle W	27863252	European	2016	-0.019959999999999999	0.0039820000000000003	5.36e-07	-	173480	0	173480	2	IVNT	Astle-W_Blood-Cell-Traits_EUR_2016
rs3857286	chr5:54863190	chr5:55567362	T	C	Plateletcrit	EFO_0004586	Astle W	27863252	European	2016	-0.022370000000000001	0.0039960000000000004	2.16e-08	-	173480	0	173480	2	IVNT	Astle-W_Blood-Cell-Traits_EUR_2016
rs3857286	chr5:54863190	chr5:55567362	T	C	Arm fat-free mass left	-	Neale B	UKBB	European	2017	-0.0095969999999999996	0.001686	1.26e-08	-	331159	0	331159	1	IVNT	Neale-B_UKBB_EUR_2017
rs3857286	chr5:54863190	chr5:55567362	T	C	Arm fat-free mass right	-	Neale B	UKBB	European	2017	-0.0090790000000000003	0.001652	3.93e-08	-	331221	0	331221	1	IVNT	Neale-B_UKBB_EUR_2017
rs3857286	chr5:54863190	chr5:55567362	T	C	Arm predicted mass left	-	Neale B	UKBB	European	2017	-0.0092429999999999995	0.0016800000000000001	3.75e-08	-	331146	0	331146	1	IVNT	Neale-B_UKBB_EUR_2017
rs3857286	chr5:54863190	chr5:55567362	T	C	Arm predicted mass right	-	Neale B	UKBB	European	2017	-0.0092519999999999998	0.001647	1.93e-08	-	331216	0	331216	1	IVNT	Neale-B_UKBB_EUR_2017
rs3857286	chr5:54863190	chr5:55567362	T	C	Basal metabolic rate	EFO_0007777	Neale B	UKBB	European	2017	-0.0094830000000000001	0.001758	6.94e-08	-	331307	0	331307	1	IVNT	Neale-B_UKBB_EUR_2017
rs3857286	chr5:54863190	chr5:55567362	T	C	Comparative height size at age 10	-	Neale B	UKBB	European	2017	-0.01431	0.00181	2.71e-15	-	332021	0	332021	1	-	Neale-B_UKBB_EUR_2017
rs3857286	chr5:54863190	chr5:55567362	T	C	Height	EFO_0004339	Neale B	UKBB	European	2017	-0.023300000000000001	0.001884	4.01e-35	-	336474	0	336474	1	IVNT	Neale-B_UKBB_EUR_2017
rs3857286	chr5:54863190	chr5:55567362	T	C	Leg fat-free mass left	-	Neale B	UKBB	European	2017	-0.0080960000000000008	0.0017459999999999999	3.55e-06	-	331258	0	331258	1	IVNT	Neale-B_UKBB_EUR_2017
rs3857286	chr5:54863190	chr5:55567362	T	C	Leg fat-free mass right	-	Neale B	UKBB	European	2017	-0.0078860000000000006	0.0017459999999999999	6.26e-06	-	331285	0	331285	1	IVNT	Neale-B_UKBB_EUR_2017
rs3857286	chr5:54863190	chr5:55567362	T	C	Leg predicted mass left	-	Neale B	UKBB	European	2017	-0.0080300000000000007	0.0017340000000000001	3.66e-06	-	331253	0	331253	1	IVNT	Neale-B_UKBB_EUR_2017
rs3857286	chr5:54863190	chr5:55567362	T	C	Leg predicted mass right	-	Neale B	UKBB	European	2017	-0.0078609999999999999	0.0017340000000000001	5.82e-06	-	331285	0	331285	1	IVNT	Neale-B_UKBB_EUR_2017
rs3857286	chr5:54863190	chr5:55567362	T	C	Sitting height	EFO_0004339	Neale B	UKBB	European	2017	-0.017780000000000001	0.0020500000000000002	4.16e-18	-	336172	0	336172	1	IVNT	Neale-B_UKBB_EUR_2017
rs3857286	chr5:54863190	chr5:55567362	T	C	Trunk fat-free mass	-	Neale B	UKBB	European	2017	-0.01201	0.00167	6.46e-13	-	331030	0	331030	1	IVNT	Neale-B_UKBB_EUR_2017
rs3857286	chr5:54863190	chr5:55567362	T	C	Trunk predicted mass	-	Neale B	UKBB	European	2017	-0.01204	0.001665	4.71e-13	-	330995	0	330995	1	IVNT	Neale-B_UKBB_EUR_2017
rs3857286	chr5:54863190	chr5:55567362	T	C	Whole body fat-free mass	-	Neale B	UKBB	European	2017	-0.010710000000000001	0.0016770000000000001	1.7e-10	-	331291	0	331291	1	IVNT	Neale-B_UKBB_EUR_2017
rs3857286	chr5:54863190	chr5:55567362	T	C	Whole body water mass	-	Neale B	UKBB	European	2017	-0.010279999999999999	0.0016789999999999999	9.25e-10	-	331315	0	331315	1	IVNT	Neale-B_UKBB_EUR_2017
rs4060971	chr1:21506930	chr1:21180437	T	C	Basophil count	EFO_0004586	Astle W	27863252	European	2016	-0.019550000000000001	0.0035490000000000001	3.6e-08	-	173480	0	173480	2	IVNT	Astle-W_Blood-Cell-Traits_EUR_2016
rs4060971	chr1:21506930	chr1:21180437	T	C	Basophil percentage of granulocytes	EFO_0004586	Astle W	27863252	European	2016	-0.019369999999999998	0.0035530000000000002	5e-08	-	173480	0	173480	2	IVNT	Astle-W_Blood-Cell-Traits_EUR_2016
rs4060971	chr1:21506930	chr1:21180437	T	C	Basophil percentage of white cells	EFO_0004586	Astle W	27863252	European	2016	-0.019099999999999999	0.003522	5.87e-08	-	173480	0	173480	2	IVNT	Astle-W_Blood-Cell-Traits_EUR_2016
rs4060971	chr1:21506930	chr1:21180437	T	C	Neutrophil percentage of granulocytes	EFO_0004586	Astle W	27863252	European	2016	0.01635	0.0036280000000000001	6.57e-06	+	173480	0	173480	2	IVNT	Astle-W_Blood-Cell-Traits_EUR_2016
rs4060971	chr1:21506930	chr1:21180437	T	C	Sum eosinophil basophil counts	EFO_0004586	Astle W	27863252	European	2016	-0.01602	0.0036189999999999998	9.63e-06	-	173480	0	173480	2	IVNT	Astle-W_Blood-Cell-Traits_EUR_2016
rs4060971	chr1:21506930	chr1:21180437	T	C	Arm fat-free mass left	-	Neale B	UKBB	European	2017	0.0070349999999999996	0.0015590000000000001	6.41e-06	+	331159	0	331159	1	IVNT	Neale-B_UKBB_EUR_2017
rs4060971	chr1:21506930	chr1:21180437	T	C	Arm predicted mass left	-	Neale B	UKBB	European	2017	0.0071149999999999998	0.0015529999999999999	4.63e-06	+	331146	0	331146	1	IVNT	Neale-B_UKBB_EUR_2017
rs4060971	chr1:21506930	chr1:21180437	T	C	Comparative height size at age 10	-	Neale B	UKBB	European	2017	0.01025	0.0016739999999999999	9.27e-10	+	332021	0	332021	1	-	Neale-B_UKBB_EUR_2017
rs4060971	chr1:21506930	chr1:21180437	T	C	Getting up in morning	EFO_0004870	Neale B	UKBB	European	2017	0.0087139999999999995	0.001884	3.72e-06	+	336501	0	336501	1	-	Neale-B_UKBB_EUR_2017
rs4060971	chr1:21506930	chr1:21180437	T	C	Height	EFO_0004339	Neale B	UKBB	European	2017	0.012319999999999999	0.0017420000000000001	1.56e-12	+	336474	0	336474	1	IVNT	Neale-B_UKBB_EUR_2017
rs4060971	chr1:21506930	chr1:21180437	T	C	Morning or evening person	EFO_0008328	Neale B	UKBB	European	2017	-0.011379999999999999	0.0024130000000000002	2.4e-06	-	301143	0	301143	1	-	Neale-B_UKBB_EUR_2017
rs4060971	chr1:21506930	chr1:21180437	T	C	Poisoning by nonopioid analgesics, antipyretics and antirheumatics	EFO_0008546	Neale B	UKBB	European	2017	0.00055000000000000003	0.00012420000000000001	9.48e-06	+	337199	861	336338	1	risk diff	Neale-B_UKBB_EUR_2017
rs4060971	chr1:21506930	chr1:21180437	T	C	Sitting height	EFO_0004339	Neale B	UKBB	European	2017	0.0098069999999999997	0.001895	2.29e-07	+	336172	0	336172	1	IVNT	Neale-B_UKBB_EUR_2017
rs4060971	chr1:21506930	chr1:21180437	T	C	Trunk fat-free mass	-	Neale B	UKBB	European	2017	0.0079209999999999992	0.0015449999999999999	2.92e-07	+	331030	0	331030	1	IVNT	Neale-B_UKBB_EUR_2017
rs4060971	chr1:21506930	chr1:21180437	T	C	Trunk predicted mass	-	Neale B	UKBB	European	2017	0.0077920000000000003	0.0015399999999999999	4.17e-07	+	330995	0	330995	1	IVNT	Neale-B_UKBB_EUR_2017
rs4060971	chr1:21506930	chr1:21180437	T	C	Whole body fat-free mass	-	Neale B	UKBB	European	2017	0.0070660000000000002	0.0015510000000000001	5.19e-06	+	331291	0	331291	1	IVNT	Neale-B_UKBB_EUR_2017
rs4060971	chr1:21506930	chr1:21180437	T	C	Whole body water mass	-	Neale B	UKBB	European	2017	0.006986	0.0015529999999999999	6.85e-06	+	331315	0	331315	1	IVNT	Neale-B_UKBB_EUR_2017
rs42030	chr7:92236421	chr7:92607107	A	G	Basophil count	EFO_0004586	Astle W	27863252	European	2016	0.037080000000000002	0.0065929999999999999	1.86e-08	+	173480	0	173480	2	IVNT	Astle-W_Blood-Cell-Traits_EUR_2016
rs42030	chr7:92236421	chr7:92607107	A	G	Granulocyte count	EFO_0004586	Astle W	27863252	European	2016	0.048750000000000002	0.0067609999999999996	5.55e-13	+	173480	0	173480	2	IVNT	Astle-W_Blood-Cell-Traits_EUR_2016
rs42030	chr7:92236421	chr7:92607107	A	G	Granulocyte percentage of myeloid white cells	EFO_0004586	Astle W	27863252	European	2016	0.035990000000000001	0.0067330000000000003	8.98e-08	+	173480	0	173480	2	IVNT	Astle-W_Blood-Cell-Traits_EUR_2016
rs42030	chr7:92236421	chr7:92607107	A	G	Myeloid white cell count	EFO_0004586	Astle W	27863252	European	2016	0.04616	0.0067799999999999996	9.83e-12	+	173480	0	173480	2	IVNT	Astle-W_Blood-Cell-Traits_EUR_2016
rs42030	chr7:92236421	chr7:92607107	A	G	Neutrophil count	EFO_0004586	Astle W	27863252	European	2016	0.044269999999999997	0.0067419999999999997	5.14e-11	+	173480	0	173480	2	IVNT	Astle-W_Blood-Cell-Traits_EUR_2016
rs42030	chr7:92236421	chr7:92607107	A	G	Sum basophil neutrophil counts	EFO_0004586	Astle W	27863252	European	2016	0.046109999999999998	0.0067549999999999997	8.77e-12	+	173480	0	173480	2	IVNT	Astle-W_Blood-Cell-Traits_EUR_2016
rs42030	chr7:92236421	chr7:92607107	A	G	Sum eosinophil basophil counts	EFO_0004586	Astle W	27863252	European	2016	0.034029999999999998	0.0067229999999999998	4.15e-07	+	173480	0	173480	2	IVNT	Astle-W_Blood-Cell-Traits_EUR_2016
rs42030	chr7:92236421	chr7:92607107	A	G	Sum neutrophil eosinophil counts	EFO_0004586	Astle W	27863252	European	2016	0.047070000000000001	0.0067479999999999997	3.07e-12	+	173480	0	173480	2	IVNT	Astle-W_Blood-Cell-Traits_EUR_2016
rs42030	chr7:92236421	chr7:92607107	A	G	White blood cell count	EFO_0004586	Astle W	27863252	European	2016	0.040280000000000003	0.0067510000000000001	2.42e-09	+	173480	0	173480	2	IVNT	Astle-W_Blood-Cell-Traits_EUR_2016
rs42030	chr7:92236421	chr7:92607107	A	G	Arm fat-free mass left	-	Neale B	UKBB	European	2017	0.018769999999999998	0.002905	1.05e-10	+	331159	0	331159	1	IVNT	Neale-B_UKBB_EUR_2017
rs42030	chr7:92236421	chr7:92607107	A	G	Arm fat-free mass right	-	Neale B	UKBB	European	2017	0.017510000000000001	0.0028470000000000001	7.82e-10	+	331221	0	331221	1	IVNT	Neale-B_UKBB_EUR_2017
rs42030	chr7:92236421	chr7:92607107	A	G	Arm predicted mass left	-	Neale B	UKBB	European	2017	0.01821	0.0028939999999999999	3.14e-10	+	331146	0	331146	1	IVNT	Neale-B_UKBB_EUR_2017
rs42030	chr7:92236421	chr7:92607107	A	G	Arm predicted mass right	-	Neale B	UKBB	European	2017	0.017559999999999999	0.0028370000000000001	6.01e-10	+	331216	0	331216	1	IVNT	Neale-B_UKBB_EUR_2017
rs42030	chr7:92236421	chr7:92607107	A	G	Basal metabolic rate	EFO_0007777	Neale B	UKBB	European	2017	0.020979999999999999	0.0030300000000000001	4.36e-12	+	331307	0	331307	1	IVNT	Neale-B_UKBB_EUR_2017
rs42030	chr7:92236421	chr7:92607107	A	G	Comparative height size at age 10	-	Neale B	UKBB	European	2017	0.022169999999999999	0.0031199999999999999	1.19e-12	+	332021	0	332021	1	-	Neale-B_UKBB_EUR_2017
rs42030	chr7:92236421	chr7:92607107	A	G	Heel bone mineral density	EFO_0009270	Neale B	UKBB	European	2017	-0.02666	0.005855	5.29e-06	-	194398	0	194398	1	IVNT	Neale-B_UKBB_EUR_2017
rs42030	chr7:92236421	chr7:92607107	A	G	Height	EFO_0004339	Neale B	UKBB	European	2017	0.035400000000000001	0.0032460000000000002	1.11e-27	+	336474	0	336474	1	IVNT	Neale-B_UKBB_EUR_2017
rs42030	chr7:92236421	chr7:92607107	A	G	Leg fat-free mass left	-	Neale B	UKBB	European	2017	0.019879999999999998	0.003009	3.93e-11	+	331258	0	331258	1	IVNT	Neale-B_UKBB_EUR_2017
rs42030	chr7:92236421	chr7:92607107	A	G	Leg fat-free mass right	-	Neale B	UKBB	European	2017	0.020549999999999999	0.0030079999999999998	8.36e-12	+	331285	0	331285	1	IVNT	Neale-B_UKBB_EUR_2017
rs42030	chr7:92236421	chr7:92607107	A	G	Leg predicted mass left	-	Neale B	UKBB	European	2017	0.01992	0.0029889999999999999	2.63e-11	+	331253	0	331253	1	IVNT	Neale-B_UKBB_EUR_2017
rs42030	chr7:92236421	chr7:92607107	A	G	Leg predicted mass right	-	Neale B	UKBB	European	2017	0.02044	0.0029880000000000002	7.83e-12	+	331285	0	331285	1	IVNT	Neale-B_UKBB_EUR_2017
rs42030	chr7:92236421	chr7:92607107	A	G	Sitting height	EFO_0004339	Neale B	UKBB	European	2017	0.02726	0.0035309999999999999	1.18e-14	+	336172	0	336172	1	IVNT	Neale-B_UKBB_EUR_2017
rs42030	chr7:92236421	chr7:92607107	A	G	Trunk fat-free mass	-	Neale B	UKBB	European	2017	0.021080000000000002	0.0028779999999999999	2.45e-13	+	331030	0	331030	1	IVNT	Neale-B_UKBB_EUR_2017
rs42030	chr7:92236421	chr7:92607107	A	G	Trunk predicted mass	-	Neale B	UKBB	European	2017	0.02077	0.002869	4.47e-13	+	330995	0	330995	1	IVNT	Neale-B_UKBB_EUR_2017
rs42030	chr7:92236421	chr7:92607107	A	G	Weight	EFO_0004338	Neale B	UKBB	European	2017	0.021700000000000001	0.003993	5.49e-08	+	336227	0	336227	1	IVNT	Neale-B_UKBB_EUR_2017
rs42030	chr7:92236421	chr7:92607107	A	G	Whole body fat-free mass	-	Neale B	UKBB	European	2017	0.020879999999999999	0.0028900000000000002	4.98e-13	+	331291	0	331291	1	IVNT	Neale-B_UKBB_EUR_2017
rs42030	chr7:92236421	chr7:92607107	A	G	Whole body water mass	-	Neale B	UKBB	European	2017	0.020549999999999999	0.0028939999999999999	1.25e-12	+	331315	0	331315	1	IVNT	Neale-B_UKBB_EUR_2017
rs4324460	chr3:3120542	chr3:3078858	G	T	Basophil count	EFO_0004586	Astle W	27863252	European	2016	0.025329999999999998	0.0042810000000000001	3.3e-09	+	173480	0	173480	2	IVNT	Astle-W_Blood-Cell-Traits_EUR_2016
rs4324460	chr3:3120542	chr3:3078858	G	T	Basophil percentage of granulocytes	EFO_0004586	Astle W	27863252	European	2016	0.021649999999999999	0.004287	4.38e-07	+	173480	0	173480	2	IVNT	Astle-W_Blood-Cell-Traits_EUR_2016
rs4324460	chr3:3120542	chr3:3078858	G	T	Basophil percentage of white cells	EFO_0004586	Astle W	27863252	European	2016	0.025749999999999999	0.0042490000000000002	1.36e-09	+	173480	0	173480	2	IVNT	Astle-W_Blood-Cell-Traits_EUR_2016
rs45577137	chr8:48651633	chr8:47739071	G	A	Basophil percentage of granulocytes	EFO_0004586	Astle W	27863252	European	2016	-0.043470000000000002	0.0087829999999999991	7.46e-07	-	173480	0	173480	2	IVNT	Astle-W_Blood-Cell-Traits_EUR_2016
rs45577137	chr8:48651633	chr8:47739071	G	A	Eosinophil count	EFO_0004586	Astle W	27863252	European	2016	-0.064269999999999994	0.0089339999999999992	6.27e-13	-	173480	0	173480	2	IVNT	Astle-W_Blood-Cell-Traits_EUR_2016
rs45577137	chr8:48651633	chr8:47739071	G	A	Eosinophil percentage of granulocytes	EFO_0004586	Astle W	27863252	European	2016	-0.073889999999999997	0.0089730000000000001	1.79e-16	-	173480	0	173480	2	IVNT	Astle-W_Blood-Cell-Traits_EUR_2016
rs45577137	chr8:48651633	chr8:47739071	G	A	Eosinophil percentage of white cells	EFO_0004586	Astle W	27863252	European	2016	-0.066500000000000004	0.0089230000000000004	9.11e-14	-	173480	0	173480	2	IVNT	Astle-W_Blood-Cell-Traits_EUR_2016
rs45577137	chr8:48651633	chr8:47739071	G	A	Granulocyte percentage of myeloid white cells	EFO_0004586	Astle W	27863252	European	2016	0.080649999999999999	0.0089560000000000004	2.15e-19	+	173480	0	173480	2	IVNT	Astle-W_Blood-Cell-Traits_EUR_2016
rs45577137	chr8:48651633	chr8:47739071	G	A	Monocyte count	EFO_0004586	Astle W	27863252	European	2016	-0.065530000000000005	0.0089479999999999994	2.43e-13	-	173480	0	173480	2	IVNT	Astle-W_Blood-Cell-Traits_EUR_2016
rs45577137	chr8:48651633	chr8:47739071	G	A	Monocyte percentage of white cells	EFO_0004586	Astle W	27863252	European	2016	-0.076380000000000003	0.0089239999999999996	1.14e-17	-	173480	0	173480	2	IVNT	Astle-W_Blood-Cell-Traits_EUR_2016
rs45577137	chr8:48651633	chr8:47739071	G	A	Neutrophil percentage of granulocytes	EFO_0004586	Astle W	27863252	European	2016	0.076819999999999999	0.0089739999999999993	1.13e-17	+	173480	0	173480	2	IVNT	Astle-W_Blood-Cell-Traits_EUR_2016
rs45577137	chr8:48651633	chr8:47739071	G	A	Neutrophil percentage of white cells	EFO_0004586	Astle W	27863252	European	2016	0.064759999999999998	0.0089449999999999998	4.5e-13	+	173480	0	173480	2	IVNT	Astle-W_Blood-Cell-Traits_EUR_2016
rs45577137	chr8:48651633	chr8:47739071	G	A	Sum eosinophil basophil counts	EFO_0004586	Astle W	27863252	European	2016	-0.065390000000000004	0.0089440000000000006	2.64e-13	-	173480	0	173480	2	IVNT	Astle-W_Blood-Cell-Traits_EUR_2016
rs45577137	chr8:48651633	chr8:47739071	G	A	Eosinophil counts	EFO_0004842	Astle W	27863252	European	2016	0.064269999999999994	0.0089259999999999999	6e-13	+	-	-	-	-	unit decrease	NHGRI-EBI_GWAS_Catalog
rs45577137	chr8:48651633	chr8:47739071	G	A	Eosinophil percentage of granulocytes	EFO_0007996	Astle W	27863252	European	2016	0.073889999999999997	0.0089870000000000002	2e-16	+	-	-	-	-	unit decrease	NHGRI-EBI_GWAS_Catalog
rs45577137	chr8:48651633	chr8:47739071	G	A	Eosinophil percentage of white cells	EFO_0007991	Astle W	27863252	European	2016	0.066500000000000004	0.0089210000000000001	9e-14	+	-	-	-	-	unit decrease	NHGRI-EBI_GWAS_Catalog
rs45577137	chr8:48651633	chr8:47739071	G	A	Granulocyte percentage of myeloid white cells	EFO_0007997	Astle W	27863252	European	2016	0.080649999999999999	0.0089479999999999994	2e-19	+	-	-	-	-	unit increase	NHGRI-EBI_GWAS_Catalog
rs45577137	chr8:48651633	chr8:47739071	G	A	Monocyte count	EFO_0005091	Astle W	27863252	European	2016	0.065530000000000005	0.0089160000000000003	2e-13	+	-	-	-	-	unit decrease	NHGRI-EBI_GWAS_Catalog
rs45577137	chr8:48651633	chr8:47739071	G	A	Monocyte percentage of white cells	EFO_0007989	Astle W	27863252	European	2016	0.076380000000000003	0.0089079999999999993	1e-17	+	-	-	-	-	unit decrease	NHGRI-EBI_GWAS_Catalog
rs45577137	chr8:48651633	chr8:47739071	G	A	Neutrophil percentage of granulocytes	EFO_0007994	Astle W	27863252	European	2016	0.076819999999999999	0.0089589999999999999	1e-17	+	-	-	-	-	unit increase	NHGRI-EBI_GWAS_Catalog
rs45577137	chr8:48651633	chr8:47739071	G	A	Neutrophil percentage of white cells	EFO_0007990	Astle W	27863252	European	2016	0.064759999999999998	0.0089250000000000006	4e-13	+	-	-	-	-	unit increase	NHGRI-EBI_GWAS_Catalog
rs45577137	chr8:48651633	chr8:47739071	G	A	Sum eosinophil basophil counts	EFO_0005090;EFO_0004842	Astle W	27863252	European	2016	0.065390000000000004	0.0089650000000000007	3e-13	+	-	-	-	-	unit decrease	NHGRI-EBI_GWAS_Catalog
rs45577137	chr8:48651633	chr8:47739071	G	A	Arm fat-free mass left	-	Neale B	UKBB	European	2017	-0.020820000000000002	0.0039839999999999997	1.74e-07	-	331159	0	331159	1	IVNT	Neale-B_UKBB_EUR_2017
rs45577137	chr8:48651633	chr8:47739071	G	A	Arm fat-free mass right	-	Neale B	UKBB	European	2017	-0.02035	0.0039050000000000001	1.87e-07	-	331221	0	331221	1	IVNT	Neale-B_UKBB_EUR_2017
rs45577137	chr8:48651633	chr8:47739071	G	A	Arm predicted mass left	-	Neale B	UKBB	European	2017	-0.02017	0.0039690000000000003	3.72e-07	-	331146	0	331146	1	IVNT	Neale-B_UKBB_EUR_2017
rs45577137	chr8:48651633	chr8:47739071	G	A	Arm predicted mass right	-	Neale B	UKBB	European	2017	-0.020289999999999999	0.0038909999999999999	1.84e-07	-	331216	0	331216	1	IVNT	Neale-B_UKBB_EUR_2017
rs45577137	chr8:48651633	chr8:47739071	G	A	Basal metabolic rate	EFO_0007777	Neale B	UKBB	European	2017	-0.020330000000000001	0.0041549999999999998	9.89e-07	-	331307	0	331307	1	IVNT	Neale-B_UKBB_EUR_2017
rs45577137	chr8:48651633	chr8:47739071	G	A	Leg fat-free mass left	-	Neale B	UKBB	European	2017	-0.018460000000000001	0.0041260000000000003	7.68e-06	-	331258	0	331258	1	IVNT	Neale-B_UKBB_EUR_2017
rs45577137	chr8:48651633	chr8:47739071	G	A	Trunk fat-free mass	-	Neale B	UKBB	European	2017	-0.021600000000000001	0.003947	4.46e-08	-	331030	0	331030	1	IVNT	Neale-B_UKBB_EUR_2017
rs45577137	chr8:48651633	chr8:47739071	G	A	Trunk predicted mass	-	Neale B	UKBB	European	2017	-0.02145	0.003934	4.99e-08	-	330995	0	330995	1	IVNT	Neale-B_UKBB_EUR_2017
rs45577137	chr8:48651633	chr8:47739071	G	A	Whole body fat-free mass	-	Neale B	UKBB	European	2017	-0.02034	0.0039630000000000004	2.84e-07	-	331291	0	331291	1	IVNT	Neale-B_UKBB_EUR_2017
rs45577137	chr8:48651633	chr8:47739071	G	A	Whole body water mass	-	Neale B	UKBB	European	2017	-0.020289999999999999	0.0039690000000000003	3.2e-07	-	331315	0	331315	1	IVNT	Neale-B_UKBB_EUR_2017
rs4602187	chr2:181834018	chr2:180969291	C	T	Lymphocyte count	EFO_0004586	Astle W	27863252	European	2016	-0.040930000000000001	0.0038500000000000001	2.15e-26	-	173480	0	173480	2	IVNT	Astle-W_Blood-Cell-Traits_EUR_2016
rs4602187	chr2:181834018	chr2:180969291	C	T	Lymphocyte percentage of white cells	EFO_0004586	Astle W	27863252	European	2016	-0.028740000000000002	0.00381	4.61e-14	-	173480	0	173480	2	IVNT	Astle-W_Blood-Cell-Traits_EUR_2016
rs4602187	chr2:181834018	chr2:180969291	C	T	Neutrophil percentage of white cells	EFO_0004586	Astle W	27863252	European	2016	0.023800000000000002	0.0038170000000000001	4.51e-10	+	173480	0	173480	2	IVNT	Astle-W_Blood-Cell-Traits_EUR_2016
rs4602187	chr2:181834018	chr2:180969291	C	T	White blood cell count	EFO_0004586	Astle W	27863252	European	2016	-0.02053	0.003833	8.47e-08	-	173480	0	173480	2	IVNT	Astle-W_Blood-Cell-Traits_EUR_2016
rs4602187	chr2:181834018	chr2:180969291	C	T	Frequency of stair climbing in last 4 weeks	EFO_0008002	Neale B	UKBB	European	2017	-0.01528	0.0034380000000000001	8.84e-06	-	334169	0	334169	1	-	Neale-B_UKBB_EUR_2017
rs4705908	chr5:131347520	chr5:132011827	A	G	Basophil count	EFO_0004586	Astle W	27863252	European	2016	-0.01677	0.0035569999999999998	2.41e-06	-	173480	0	173480	2	IVNT	Astle-W_Blood-Cell-Traits_EUR_2016
rs4705908	chr5:131347520	chr5:132011827	A	G	Eosinophil count	EFO_0004586	Astle W	27863252	European	2016	-0.053620000000000001	0.0036250000000000002	1.59e-49	-	173480	0	173480	2	IVNT	Astle-W_Blood-Cell-Traits_EUR_2016
rs4705908	chr5:131347520	chr5:132011827	A	G	Eosinophil percentage of granulocytes	EFO_0004586	Astle W	27863252	European	2016	-0.043959999999999999	0.003637	1.26e-33	-	173480	0	173480	2	IVNT	Astle-W_Blood-Cell-Traits_EUR_2016
rs4705908	chr5:131347520	chr5:132011827	A	G	Eosinophil percentage of white cells	EFO_0004586	Astle W	27863252	European	2016	-0.046719999999999998	0.0036210000000000001	4.48e-38	-	173480	0	173480	2	IVNT	Astle-W_Blood-Cell-Traits_EUR_2016
rs4705908	chr5:131347520	chr5:132011827	A	G	Granulocyte count	EFO_0004586	Astle W	27863252	European	2016	-0.021569999999999999	0.0036489999999999999	3.43e-09	-	173480	0	173480	2	IVNT	Astle-W_Blood-Cell-Traits_EUR_2016
rs4705908	chr5:131347520	chr5:132011827	A	G	Lymphocyte count	EFO_0004586	Astle W	27863252	European	2016	-0.01925	0.0036589999999999999	1.43e-07	-	173480	0	173480	2	IVNT	Astle-W_Blood-Cell-Traits_EUR_2016
rs4705908	chr5:131347520	chr5:132011827	A	G	Mean platelet volume	EFO_0004586	Astle W	27863252	European	2016	0.031119999999999998	0.0036749999999999999	2.47e-17	+	173480	0	173480	2	IVNT	Astle-W_Blood-Cell-Traits_EUR_2016
rs4705908	chr5:131347520	chr5:132011827	A	G	Monocyte count	EFO_0004586	Astle W	27863252	European	2016	-0.02222	0.0036319999999999998	9.41e-10	-	173480	0	173480	2	IVNT	Astle-W_Blood-Cell-Traits_EUR_2016
rs4705908	chr5:131347520	chr5:132011827	A	G	Myeloid white cell count	EFO_0004586	Astle W	27863252	European	2016	-0.023369999999999998	0.0036579999999999998	1.69e-10	-	173480	0	173480	2	IVNT	Astle-W_Blood-Cell-Traits_EUR_2016
rs4705908	chr5:131347520	chr5:132011827	A	G	Neutrophil count	EFO_0004586	Astle W	27863252	European	2016	-0.01618	0.00364	8.79e-06	-	173480	0	173480	2	IVNT	Astle-W_Blood-Cell-Traits_EUR_2016
rs4705908	chr5:131347520	chr5:132011827	A	G	Neutrophil percentage of granulocytes	EFO_0004586	Astle W	27863252	European	2016	0.042979999999999997	0.003637	3.23e-32	+	173480	0	173480	2	IVNT	Astle-W_Blood-Cell-Traits_EUR_2016
rs4705908	chr5:131347520	chr5:132011827	A	G	Platelet count	EFO_0004586	Astle W	27863252	European	2016	-0.021780000000000001	0.0037060000000000001	4.21e-09	-	173480	0	173480	2	IVNT	Astle-W_Blood-Cell-Traits_EUR_2016
rs4705908	chr5:131347520	chr5:132011827	A	G	Sum basophil neutrophil counts	EFO_0004586	Astle W	27863252	European	2016	-0.016799999999999999	0.0036470000000000001	4.08e-06	-	173480	0	173480	2	IVNT	Astle-W_Blood-Cell-Traits_EUR_2016
rs4705908	chr5:131347520	chr5:132011827	A	G	Sum eosinophil basophil counts	EFO_0004586	Astle W	27863252	European	2016	-0.054420000000000003	0.0036280000000000001	7.64e-51	-	173480	0	173480	2	IVNT	Astle-W_Blood-Cell-Traits_EUR_2016
rs4705908	chr5:131347520	chr5:132011827	A	G	Sum neutrophil eosinophil counts	EFO_0004586	Astle W	27863252	European	2016	-0.021000000000000001	0.0036440000000000001	8.18e-09	-	173480	0	173480	2	IVNT	Astle-W_Blood-Cell-Traits_EUR_2016
rs4705908	chr5:131347520	chr5:132011827	A	G	White blood cell count	EFO_0004586	Astle W	27863252	European	2016	-0.025899999999999999	0.0036440000000000001	1.19e-12	-	173480	0	173480	2	IVNT	Astle-W_Blood-Cell-Traits_EUR_2016
rs4705908	chr5:131347520	chr5:132011827	A	G	Allergic disease	EFO_0003785	Ferreira M	29083406	European	2017	-0.0264	0.0058999999999999999	6.38e-06	-	360838	180129	180709	13	log OR	Ferreira-M_Allergic-Disease_EUR_2017
rs4705908	chr5:131347520	chr5:132011827	A	G	Crohns disease	EFO_0000384	IBDGC	26192919	European	2015	0.15459999999999999	0.023099999999999999	2.19e-11	+	20883	5956	14927	7	log OR	IBDGC_Chrons-Disease_EUR_2015
rs4705908	chr5:131347520	chr5:132011827	A	G	Inflammatory bowel disease	EFO_0003767	IBDGC	26192919	European	2015	0.097500000000000003	0.017000000000000001	1.01e-08	+	34652	12882	21770	15	log OR	IBDGC_IBD_EUR_2015
rs4705908	chr5:131347520	chr5:132011827	A	G	Arm fat-free mass left	-	Neale B	UKBB	European	2017	0.010919999999999999	0.001575	4.22e-12	+	331159	0	331159	1	IVNT	Neale-B_UKBB_EUR_2017
rs4705908	chr5:131347520	chr5:132011827	A	G	Arm fat-free mass right	-	Neale B	UKBB	European	2017	0.01078	0.001544	2.97e-12	+	331221	0	331221	1	IVNT	Neale-B_UKBB_EUR_2017
rs4705908	chr5:131347520	chr5:132011827	A	G	Arm predicted mass left	-	Neale B	UKBB	European	2017	0.01116	0.0015690000000000001	1.16e-12	+	331146	0	331146	1	IVNT	Neale-B_UKBB_EUR_2017
rs4705908	chr5:131347520	chr5:132011827	A	G	Arm predicted mass right	-	Neale B	UKBB	European	2017	0.01055	0.0015380000000000001	7.08e-12	+	331216	0	331216	1	IVNT	Neale-B_UKBB_EUR_2017
rs4705908	chr5:131347520	chr5:132011827	A	G	Asthma	EFO_0000270	Neale B	UKBB	European	2017	-0.0056990000000000001	0.00079370000000000005	6.96e-13	-	336782	38791	297991	1	risk diff	Neale-B_UKBB_EUR_2017
rs4705908	chr5:131347520	chr5:132011827	A	G	Basal metabolic rate	EFO_0007777	Neale B	UKBB	European	2017	0.012370000000000001	0.0016429999999999999	5.17e-14	+	331307	0	331307	1	IVNT	Neale-B_UKBB_EUR_2017
rs4705908	chr5:131347520	chr5:132011827	A	G	Comparative height size at age 10	-	Neale B	UKBB	European	2017	0.0141	0.001691	7.5e-17	+	332021	0	332021	1	-	Neale-B_UKBB_EUR_2017
rs4705908	chr5:131347520	chr5:132011827	A	G	Hand grip strength left	EFO_0006941	Neale B	UKBB	European	2017	0.010659999999999999	0.001787	2.43e-09	+	335821	0	335821	1	IVNT	Neale-B_UKBB_EUR_2017
rs4705908	chr5:131347520	chr5:132011827	A	G	Hand grip strength right	EFO_0006941	Neale B	UKBB	European	2017	0.01094	0.0017899999999999999	9.75e-10	+	335842	0	335842	1	IVNT	Neale-B_UKBB_EUR_2017
rs4705908	chr5:131347520	chr5:132011827	A	G	Height	EFO_0004339	Neale B	UKBB	European	2017	0.022259999999999999	0.0017600000000000001	1.16e-36	+	336474	0	336474	1	IVNT	Neale-B_UKBB_EUR_2017
rs4705908	chr5:131347520	chr5:132011827	A	G	Leg fat-free mass left	-	Neale B	UKBB	European	2017	0.012789999999999999	0.0016310000000000001	4.63e-15	+	331258	0	331258	1	IVNT	Neale-B_UKBB_EUR_2017
rs4705908	chr5:131347520	chr5:132011827	A	G	Leg fat-free mass right	-	Neale B	UKBB	European	2017	0.01247	0.0016310000000000001	2.06e-14	+	331285	0	331285	1	IVNT	Neale-B_UKBB_EUR_2017
rs4705908	chr5:131347520	chr5:132011827	A	G	Leg predicted mass left	-	Neale B	UKBB	European	2017	0.01269	0.0016199999999999999	4.78e-15	+	331253	0	331253	1	IVNT	Neale-B_UKBB_EUR_2017
rs4705908	chr5:131347520	chr5:132011827	A	G	Leg predicted mass right	-	Neale B	UKBB	European	2017	0.01239	0.0016199999999999999	2.04e-14	+	331285	0	331285	1	IVNT	Neale-B_UKBB_EUR_2017
rs4705908	chr5:131347520	chr5:132011827	A	G	No blood clot, bronchitis, emphysema, asthma, rhinitis, eczema or allergy diagnosed by doctor	-	Neale B	UKBB	European	2017	0.007143	0.00116	7.49e-10	+	336782	228530	108252	1	risk diff	Neale-B_UKBB_EUR_2017
rs4705908	chr5:131347520	chr5:132011827	A	G	Self-reported asthma	EFO_0000270	Neale B	UKBB	European	2017	-0.0059750000000000003	0.00079520000000000003	5.73e-14	-	337159	39049	298110	1	risk diff	Neale-B_UKBB_EUR_2017
rs4705908	chr5:131347520	chr5:132011827	A	G	Self-reported crohns disease	EFO_0000384	Neale B	UKBB	European	2017	0.00062339999999999997	0.0001373	5.65e-06	+	337159	1032	336127	1	risk diff	Neale-B_UKBB_EUR_2017
rs4705908	chr5:131347520	chr5:132011827	A	G	Self-reported nasal polyps	EFO_1000391	Neale B	UKBB	European	2017	-0.00081019999999999996	0.00016479999999999999	8.79e-07	-	337159	1489	335670	1	risk diff	Neale-B_UKBB_EUR_2017
rs4705908	chr5:131347520	chr5:132011827	A	G	Sitting height	EFO_0004339	Neale B	UKBB	European	2017	0.014069999999999999	0.001915	2.04e-13	+	336172	0	336172	1	IVNT	Neale-B_UKBB_EUR_2017
rs4705908	chr5:131347520	chr5:132011827	A	G	Treatment with seretide 50 evohaler	EFO_0007056	Neale B	UKBB	European	2017	-0.0012290000000000001	0.00026790000000000001	4.49e-06	-	337159	3961	333198	1	risk diff	Neale-B_UKBB_EUR_2017
rs4705908	chr5:131347520	chr5:132011827	A	G	Trunk fat-free mass	-	Neale B	UKBB	European	2017	0.01217	0.0015610000000000001	6.34e-15	+	331030	0	331030	1	IVNT	Neale-B_UKBB_EUR_2017
rs4705908	chr5:131347520	chr5:132011827	A	G	Trunk predicted mass	-	Neale B	UKBB	European	2017	0.0121	0.0015560000000000001	7.42e-15	+	330995	0	330995	1	IVNT	Neale-B_UKBB_EUR_2017
rs4705908	chr5:131347520	chr5:132011827	A	G	Weight	EFO_0004338	Neale B	UKBB	European	2017	0.01149	0.0021649999999999998	1.12e-07	+	336227	0	336227	1	IVNT	Neale-B_UKBB_EUR_2017
rs4705908	chr5:131347520	chr5:132011827	A	G	Whole body fat-free mass	-	Neale B	UKBB	European	2017	0.01247	0.001567	1.71e-15	+	331291	0	331291	1	IVNT	Neale-B_UKBB_EUR_2017
rs4705908	chr5:131347520	chr5:132011827	A	G	Whole body water mass	-	Neale B	UKBB	European	2017	0.012579999999999999	0.0015690000000000001	1.06e-15	+	331315	0	331315	1	IVNT	Neale-B_UKBB_EUR_2017
rs4876400	chr8:119114110	chr8:118101871	A	G	Other systemic involvement of connective tissue	EFO_1001986	Neale B	UKBB	European	2017	0.00022159999999999999	4.9700000000000002e-05	8.28e-06	+	337199	132	337067	1	risk diff	Neale-B_UKBB_EUR_2017
rs4911102	chr20:31179500	chr20:32591698	C	T	Basophil count	EFO_0004586	Astle W	27863252	European	2016	0.02614	0.0041710000000000002	3.67e-10	+	173480	0	173480	2	IVNT	Astle-W_Blood-Cell-Traits_EUR_2016
rs4911102	chr20:31179500	chr20:32591698	C	T	Basophil percentage of granulocytes	EFO_0004586	Astle W	27863252	European	2016	0.0281	0.0041739999999999998	1.67e-11	+	173480	0	173480	2	IVNT	Astle-W_Blood-Cell-Traits_EUR_2016
rs4911102	chr20:31179500	chr20:32591698	C	T	Basophil percentage of white cells	EFO_0004586	Astle W	27863252	European	2016	0.029530000000000001	0.0041380000000000002	9.62e-13	+	173480	0	173480	2	IVNT	Astle-W_Blood-Cell-Traits_EUR_2016
rs4911102	chr20:31179500	chr20:32591698	C	T	Granulocyte percentage of myeloid white cells	EFO_0004586	Astle W	27863252	European	2016	-0.039140000000000001	0.0042570000000000004	3.71e-20	-	173480	0	173480	2	IVNT	Astle-W_Blood-Cell-Traits_EUR_2016
rs4911102	chr20:31179500	chr20:32591698	C	T	High light scatter percentage of red cells	EFO_0004586	Astle W	27863252	European	2016	0.0247	0.0042690000000000002	7.27e-09	+	173480	0	173480	2	IVNT	Astle-W_Blood-Cell-Traits_EUR_2016
rs4911102	chr20:31179500	chr20:32591698	C	T	High light scatter reticulocyte count	EFO_0004586	Astle W	27863252	European	2016	0.021170000000000001	0.0042690000000000002	7.07e-07	+	173480	0	173480	2	IVNT	Astle-W_Blood-Cell-Traits_EUR_2016
rs4911102	chr20:31179500	chr20:32591698	C	T	Immature fraction of reticulocytes	EFO_0004586	Astle W	27863252	European	2016	0.0258	0.0042300000000000003	1.06e-09	+	173480	0	173480	2	IVNT	Astle-W_Blood-Cell-Traits_EUR_2016
rs4911102	chr20:31179500	chr20:32591698	C	T	Mean corpuscular hemoglobin	EFO_0004586	Astle W	27863252	European	2016	0.032539999999999999	0.0042209999999999999	1.25e-14	+	173480	0	173480	2	IVNT	Astle-W_Blood-Cell-Traits_EUR_2016
rs4911102	chr20:31179500	chr20:32591698	C	T	Mean corpuscular volume	EFO_0004586	Astle W	27863252	European	2016	0.035340000000000003	0.0042069999999999998	4.48e-17	+	173480	0	173480	2	IVNT	Astle-W_Blood-Cell-Traits_EUR_2016
rs4911102	chr20:31179500	chr20:32591698	C	T	Monocyte count	EFO_0004586	Astle W	27863252	European	2016	0.041360000000000001	0.0042579999999999996	2.63e-22	+	173480	0	173480	2	IVNT	Astle-W_Blood-Cell-Traits_EUR_2016
rs4911102	chr20:31179500	chr20:32591698	C	T	Monocyte percentage of white cells	EFO_0004586	Astle W	27863252	European	2016	0.047550000000000002	0.0042459999999999998	4.17e-29	+	173480	0	173480	2	IVNT	Astle-W_Blood-Cell-Traits_EUR_2016
rs4911102	chr20:31179500	chr20:32591698	C	T	Neutrophil percentage of granulocytes	EFO_0004586	Astle W	27863252	European	2016	-0.02019	0.0042649999999999997	2.21e-06	-	173480	0	173480	2	IVNT	Astle-W_Blood-Cell-Traits_EUR_2016
rs4911102	chr20:31179500	chr20:32591698	C	T	Red blood cell count	EFO_0004586	Astle W	27863252	European	2016	-0.02298	0.004241	6.01e-08	-	173480	0	173480	2	IVNT	Astle-W_Blood-Cell-Traits_EUR_2016
rs4911102	chr20:31179500	chr20:32591698	C	T	Red cell distribution width	EFO_0004586	Astle W	27863252	European	2016	-0.043860000000000003	0.0042189999999999997	2.57e-25	-	173480	0	173480	2	IVNT	Astle-W_Blood-Cell-Traits_EUR_2016
rs4911102	chr20:31179500	chr20:32591698	C	T	Sum eosinophil basophil counts	EFO_0004586	Astle W	27863252	European	2016	0.019130000000000001	0.0042570000000000004	6.99e-06	+	173480	0	173480	2	IVNT	Astle-W_Blood-Cell-Traits_EUR_2016
rs4911102	chr20:31179500	chr20:32591698	C	T	Pain type experienced in last month: none of the above	EFO_0003843	Neale B	UKBB	European	2017	0.0067920000000000003	0.0014270000000000001	1.95e-06	+	336650	136199	200451	1	risk diff	Neale-B_UKBB_EUR_2017
rs4912807	chr5:141519296	chr5:142139731	C	G	Basophil count	EFO_0004586	Astle W	27863252	European	2016	0.017749999999999998	0.0035969999999999999	7.99e-07	+	173480	0	173480	2	IVNT	Astle-W_Blood-Cell-Traits_EUR_2016
rs4912807	chr5:141519296	chr5:142139731	C	G	Eosinophil count	EFO_0004586	Astle W	27863252	European	2016	0.044690000000000001	0.003666	3.42e-34	+	173480	0	173480	2	IVNT	Astle-W_Blood-Cell-Traits_EUR_2016
rs4912807	chr5:141519296	chr5:142139731	C	G	Eosinophil percentage of granulocytes	EFO_0004586	Astle W	27863252	European	2016	0.031060000000000001	0.0036770000000000001	3.02e-17	+	173480	0	173480	2	IVNT	Astle-W_Blood-Cell-Traits_EUR_2016
rs4912807	chr5:141519296	chr5:142139731	C	G	Eosinophil percentage of white cells	EFO_0004586	Astle W	27863252	European	2016	0.035990000000000001	0.0036619999999999999	8.46e-23	+	173480	0	173480	2	IVNT	Astle-W_Blood-Cell-Traits_EUR_2016
rs4912807	chr5:141519296	chr5:142139731	C	G	Granulocyte count	EFO_0004586	Astle W	27863252	European	2016	0.030349999999999999	0.0036900000000000001	1.95e-16	+	173480	0	173480	2	IVNT	Astle-W_Blood-Cell-Traits_EUR_2016
rs4912807	chr5:141519296	chr5:142139731	C	G	Granulocyte percentage of myeloid white cells	EFO_0004586	Astle W	27863252	European	2016	0.021989999999999999	0.0036719999999999999	2.11e-09	+	173480	0	173480	2	IVNT	Astle-W_Blood-Cell-Traits_EUR_2016
rs4912807	chr5:141519296	chr5:142139731	C	G	Lymphocyte percentage of white cells	EFO_0004586	Astle W	27863252	European	2016	-0.01915	0.0036600000000000001	1.67e-07	-	173480	0	173480	2	IVNT	Astle-W_Blood-Cell-Traits_EUR_2016
rs4912807	chr5:141519296	chr5:142139731	C	G	Mean corpuscular hemoglobin	EFO_0004586	Astle W	27863252	European	2016	-0.019089999999999999	0.0036389999999999999	1.56e-07	-	173480	0	173480	2	IVNT	Astle-W_Blood-Cell-Traits_EUR_2016
rs4912807	chr5:141519296	chr5:142139731	C	G	Mean corpuscular hemoglobin concentration	EFO_0004586	Astle W	27863252	European	2016	-0.016310000000000002	0.0035599999999999998	4.6e-06	-	173480	0	173480	2	IVNT	Astle-W_Blood-Cell-Traits_EUR_2016
rs4912807	chr5:141519296	chr5:142139731	C	G	Monocyte percentage of white cells	EFO_0004586	Astle W	27863252	European	2016	-0.017840000000000002	0.003663	1.11e-06	-	173480	0	173480	2	IVNT	Astle-W_Blood-Cell-Traits_EUR_2016
rs4912807	chr5:141519296	chr5:142139731	C	G	Myeloid white cell count	EFO_0004586	Astle W	27863252	European	2016	0.029180000000000001	0.003699	3.01e-15	+	173480	0	173480	2	IVNT	Astle-W_Blood-Cell-Traits_EUR_2016
rs4912807	chr5:141519296	chr5:142139731	C	G	Neutrophil count	EFO_0004586	Astle W	27863252	European	2016	0.025850000000000001	0.0036809999999999998	2.17e-12	+	173480	0	173480	2	IVNT	Astle-W_Blood-Cell-Traits_EUR_2016
rs4912807	chr5:141519296	chr5:142139731	C	G	Neutrophil percentage of granulocytes	EFO_0004586	Astle W	27863252	European	2016	-0.03014	0.0036770000000000001	2.49e-16	-	173480	0	173480	2	IVNT	Astle-W_Blood-Cell-Traits_EUR_2016
rs4912807	chr5:141519296	chr5:142139731	C	G	Platelet count	EFO_0004586	Astle W	27863252	European	2016	0.031019999999999999	0.0037450000000000001	1.2e-16	+	173480	0	173480	2	IVNT	Astle-W_Blood-Cell-Traits_EUR_2016
rs4912807	chr5:141519296	chr5:142139731	C	G	Plateletcrit	EFO_0004586	Astle W	27863252	European	2016	0.041549999999999997	0.0037580000000000001	1.98e-28	+	173480	0	173480	2	IVNT	Astle-W_Blood-Cell-Traits_EUR_2016
rs4912807	chr5:141519296	chr5:142139731	C	G	Sum basophil neutrophil counts	EFO_0004586	Astle W	27863252	European	2016	0.026710000000000001	0.0036870000000000002	4.36e-13	+	173480	0	173480	2	IVNT	Astle-W_Blood-Cell-Traits_EUR_2016
rs4912807	chr5:141519296	chr5:142139731	C	G	Sum eosinophil basophil counts	EFO_0004586	Astle W	27863252	European	2016	0.045409999999999999	0.003669	3.46e-35	+	173480	0	173480	2	IVNT	Astle-W_Blood-Cell-Traits_EUR_2016
rs4912807	chr5:141519296	chr5:142139731	C	G	Sum neutrophil eosinophil counts	EFO_0004586	Astle W	27863252	European	2016	0.029409999999999999	0.0036840000000000002	1.43e-15	+	173480	0	173480	2	IVNT	Astle-W_Blood-Cell-Traits_EUR_2016
rs4912807	chr5:141519296	chr5:142139731	C	G	White blood cell count	EFO_0004586	Astle W	27863252	European	2016	0.02615	0.0036849999999999999	1.28e-12	+	173480	0	173480	2	IVNT	Astle-W_Blood-Cell-Traits_EUR_2016
rs4912807	chr5:141519296	chr5:142139731	C	G	Atopic dermatitis	EFO_0000274	EAGLE	26482879	Mixed	2015	0.081860000000000002	0.0172	1.97e-06	+	103066	18900	84166	22	log OR	EAGLE_Eczema_Mixed_2015
rs4912807	chr5:141519296	chr5:142139731	C	G	Allergic disease	EFO_0003785	Ferreira M	29083406	European	2017	0.034299999999999997	0.0058999999999999999	5.45e-09	+	360838	180129	180709	13	log OR	Ferreira-M_Allergic-Disease_EUR_2017
rs4912807	chr5:141519296	chr5:142139731	C	G	Crohns disease	EFO_0000384	IBDGC	26192919	European	2015	0.1258	0.023900000000000001	1.47e-07	+	20883	5956	14927	7	log OR	IBDGC_Chrons-Disease_EUR_2015
rs4912807	chr5:141519296	chr5:142139731	C	G	Asthma	EFO_0000270	Neale B	UKBB	European	2017	0.004653	0.00080009999999999999	6.03e-09	+	336782	38791	297991	1	risk diff	Neale-B_UKBB_EUR_2017
rs4912807	chr5:141519296	chr5:142139731	C	G	Hayfever, allergic rhinitis or eczema	EFO_0003956;EFO_0005854;EFO_0000274	Neale B	UKBB	European	2017	0.0055909999999999996	0.0010560000000000001	1.19e-07	+	336782	77891	258891	1	risk diff	Neale-B_UKBB_EUR_2017
rs4912807	chr5:141519296	chr5:142139731	C	G	No blood clot, bronchitis, emphysema, asthma, rhinitis, eczema or allergy diagnosed by doctor	-	Neale B	UKBB	European	2017	-0.0077250000000000001	0.00117	4.01e-11	-	336782	228530	108252	1	risk diff	Neale-B_UKBB_EUR_2017
rs4912807	chr5:141519296	chr5:142139731	C	G	Self-reported asthma	EFO_0000270	Neale B	UKBB	European	2017	0.004692	0.00080159999999999997	4.83e-09	+	337159	39049	298110	1	risk diff	Neale-B_UKBB_EUR_2017
rs4912807	chr5:141519296	chr5:142139731	C	G	Treatment with ventolin 100micrograms inhaler	EFO_0007056	Neale B	UKBB	European	2017	0.0019	0.0004191	5.79e-06	+	337159	9712	327447	1	risk diff	Neale-B_UKBB_EUR_2017
rs4941839	chr13:37025916	chr13:36451779	A	G	Basophil count	EFO_0004586	Astle W	27863252	European	2016	-0.019859999999999999	0.0039020000000000001	3.59e-07	-	173480	0	173480	2	IVNT	Astle-W_Blood-Cell-Traits_EUR_2016
rs4941839	chr13:37025916	chr13:36451779	A	G	Basophil percentage of granulocytes	EFO_0004586	Astle W	27863252	European	2016	-0.019400000000000001	0.0039060000000000002	6.77e-07	-	173480	0	173480	2	IVNT	Astle-W_Blood-Cell-Traits_EUR_2016
rs4941839	chr13:37025916	chr13:36451779	A	G	Basophil percentage of white cells	EFO_0004586	Astle W	27863252	European	2016	-0.019619999999999999	0.003872	4.07e-07	-	173480	0	173480	2	IVNT	Astle-W_Blood-Cell-Traits_EUR_2016
rs55690609	chr8:6902043	chr8:7044521	A	G	Basophil count	EFO_0004586	Astle W	27863252	European	2016	-0.03074	0.003774	3.75e-16	-	173480	0	173480	2	IVNT	Astle-W_Blood-Cell-Traits_EUR_2016
rs55690609	chr8:6902043	chr8:7044521	A	G	Basophil percentage of granulocytes	EFO_0004586	Astle W	27863252	European	2016	-0.022200000000000001	0.003777	4.2e-09	-	173480	0	173480	2	IVNT	Astle-W_Blood-Cell-Traits_EUR_2016
rs55690609	chr8:6902043	chr8:7044521	A	G	Basophil percentage of white cells	EFO_0004586	Astle W	27863252	European	2016	-0.02647	0.0037450000000000001	1.57e-12	-	173480	0	173480	2	IVNT	Astle-W_Blood-Cell-Traits_EUR_2016
rs55690609	chr8:6902043	chr8:7044521	A	G	Granulocyte count	EFO_0004586	Astle W	27863252	European	2016	-0.019380000000000001	0.0038730000000000001	5.58e-07	-	173480	0	173480	2	IVNT	Astle-W_Blood-Cell-Traits_EUR_2016
rs55690609	chr8:6902043	chr8:7044521	A	G	Granulocyte percentage of myeloid white cells	EFO_0004586	Astle W	27863252	European	2016	-0.040370000000000003	0.003852	1.08e-25	-	173480	0	173480	2	IVNT	Astle-W_Blood-Cell-Traits_EUR_2016
rs55690609	chr8:6902043	chr8:7044521	A	G	Monocyte count	EFO_0004586	Astle W	27863252	European	2016	0.02572	0.003852	2.43e-11	+	173480	0	173480	2	IVNT	Astle-W_Blood-Cell-Traits_EUR_2016
rs55690609	chr8:6902043	chr8:7044521	A	G	Monocyte percentage of white cells	EFO_0004586	Astle W	27863252	European	2016	0.040160000000000001	0.0038419999999999999	1.41e-25	+	173480	0	173480	2	IVNT	Astle-W_Blood-Cell-Traits_EUR_2016
rs55690609	chr8:6902043	chr8:7044521	A	G	Neutrophil count	EFO_0004586	Astle W	27863252	European	2016	-0.01908	0.0038639999999999998	7.88e-07	-	173480	0	173480	2	IVNT	Astle-W_Blood-Cell-Traits_EUR_2016
rs55690609	chr8:6902043	chr8:7044521	A	G	Neutrophil percentage of white cells	EFO_0004586	Astle W	27863252	European	2016	-0.01942	0.0038479999999999999	4.52e-07	-	173480	0	173480	2	IVNT	Astle-W_Blood-Cell-Traits_EUR_2016
rs55690609	chr8:6902043	chr8:7044521	A	G	Sum basophil neutrophil counts	EFO_0004586	Astle W	27863252	European	2016	-0.020029999999999999	0.0038700000000000002	2.28e-07	-	173480	0	173480	2	IVNT	Astle-W_Blood-Cell-Traits_EUR_2016
rs55690609	chr8:6902043	chr8:7044521	A	G	Sum neutrophil eosinophil counts	EFO_0004586	Astle W	27863252	European	2016	-0.018440000000000002	0.0038670000000000002	1.86e-06	-	173480	0	173480	2	IVNT	Astle-W_Blood-Cell-Traits_EUR_2016
rs56043070	chr1:247719769	chr1:247556467	A	G	High light scatter percentage of red cells	EFO_0004586	Astle W	27863252	European	2016	0.044139999999999999	0.0069059999999999998	1.64e-10	+	173480	0	173480	2	IVNT	Astle-W_Blood-Cell-Traits_EUR_2016
rs56043070	chr1:247719769	chr1:247556467	A	G	High light scatter reticulocyte count	EFO_0004586	Astle W	27863252	European	2016	0.048079999999999998	0.0069049999999999997	3.32e-12	+	173480	0	173480	2	IVNT	Astle-W_Blood-Cell-Traits_EUR_2016
rs56043070	chr1:247719769	chr1:247556467	A	G	Lymphocyte count	EFO_0004586	Astle W	27863252	European	2016	-0.031609999999999999	0.0069340000000000001	5.16e-06	-	173480	0	173480	2	IVNT	Astle-W_Blood-Cell-Traits_EUR_2016
rs56043070	chr1:247719769	chr1:247556467	A	G	Mean corpuscular volume	EFO_0004586	Astle W	27863252	European	2016	-0.031309999999999998	0.0067970000000000001	4.09e-06	-	173480	0	173480	2	IVNT	Astle-W_Blood-Cell-Traits_EUR_2016
rs56043070	chr1:247719769	chr1:247556467	A	G	Mean platelet volume	EFO_0004586	Astle W	27863252	European	2016	0.1149	0.0069950000000000003	1.27e-60	+	173480	0	173480	2	IVNT	Astle-W_Blood-Cell-Traits_EUR_2016
rs56043070	chr1:247719769	chr1:247556467	A	G	Platelet count	EFO_0004586	Astle W	27863252	European	2016	-0.13880000000000001	0.0070479999999999996	2.66e-86	-	173480	0	173480	2	IVNT	Astle-W_Blood-Cell-Traits_EUR_2016
rs56043070	chr1:247719769	chr1:247556467	A	G	Platelet distribution width	EFO_0004586	Astle W	27863252	European	2016	0.1275	0.0069579999999999998	5.29e-75	+	173480	0	173480	2	IVNT	Astle-W_Blood-Cell-Traits_EUR_2016
rs56043070	chr1:247719769	chr1:247556467	A	G	Plateletcrit	EFO_0004586	Astle W	27863252	European	2016	-0.097460000000000005	0.0070829999999999999	4.4e-43	-	173480	0	173480	2	IVNT	Astle-W_Blood-Cell-Traits_EUR_2016
rs56043070	chr1:247719769	chr1:247556467	A	G	Reticulocyte count	EFO_0004586	Astle W	27863252	European	2016	0.059229999999999998	0.0069150000000000001	1.08e-17	+	173480	0	173480	2	IVNT	Astle-W_Blood-Cell-Traits_EUR_2016
rs56043070	chr1:247719769	chr1:247556467	A	G	Reticulocyte fraction of red cells	EFO_0004586	Astle W	27863252	European	2016	0.053699999999999998	0.0069119999999999997	7.9e-15	+	173480	0	173480	2	IVNT	Astle-W_Blood-Cell-Traits_EUR_2016
rs56043070	chr1:247719769	chr1:247556467	A	G	Mean platelet volume	EFO_0004584	Astle W	27863252	European	2016	0.1149	0.0069890000000000004	1e-60	+	-	-	-	-	unit increase	NHGRI-EBI_GWAS_Catalog
rs56043070	chr1:247719769	chr1:247556467	A	G	Platelet count	EFO_0004309	Astle W	27863252	European	2016	0.13880000000000001	0.007051	3e-86	+	-	-	-	-	unit decrease	NHGRI-EBI_GWAS_Catalog
rs56043070	chr1:247719769	chr1:247556467	A	G	Platelet distribution width	EFO_0007984	Astle W	27863252	European	2016	0.1275	0.0069569999999999996	5e-75	+	-	-	-	-	unit increase	NHGRI-EBI_GWAS_Catalog
rs56043070	chr1:247719769	chr1:247556467	A	G	Plateletcrit	EFO_0007985	Astle W	27863252	European	2016	0.097460000000000005	0.0070790000000000002	4e-43	+	-	-	-	-	unit decrease	NHGRI-EBI_GWAS_Catalog
rs56043070	chr1:247719769	chr1:247556467	A	G	Reticulocyte count	EFO_0007986	Astle W	27863252	European	2016	0.059229999999999998	0.0069080000000000001	1e-17	+	-	-	-	-	unit increase	NHGRI-EBI_GWAS_Catalog
rs56043070	chr1:247719769	chr1:247556467	A	G	Reticulocyte fraction of red cells	EFO_0007986	Astle W	27863252	European	2016	0.053699999999999998	0.006914	8e-15	+	-	-	-	-	unit increase	NHGRI-EBI_GWAS_Catalog
rs56179563	chr7:129685597	chr7:130045757	A	G	Basophil count	EFO_0004586	Astle W	27863252	European	2016	0.024539999999999999	0.003653	1.85e-11	+	173480	0	173480	2	IVNT	Astle-W_Blood-Cell-Traits_EUR_2016
rs56179563	chr7:129685597	chr7:130045757	A	G	Basophil percentage of granulocytes	EFO_0004586	Astle W	27863252	European	2016	0.01653	0.003656	6.17e-06	+	173480	0	173480	2	IVNT	Astle-W_Blood-Cell-Traits_EUR_2016
rs56179563	chr7:129685597	chr7:130045757	A	G	Basophil percentage of white cells	EFO_0004586	Astle W	27863252	European	2016	0.02043	0.0036240000000000001	1.73e-08	+	173480	0	173480	2	IVNT	Astle-W_Blood-Cell-Traits_EUR_2016
rs56179563	chr7:129685597	chr7:130045757	A	G	Mean platelet volume	EFO_0004586	Astle W	27863252	European	2016	-0.019609999999999999	0.0037720000000000002	2e-07	-	173480	0	173480	2	IVNT	Astle-W_Blood-Cell-Traits_EUR_2016
rs56179563	chr7:129685597	chr7:130045757	A	G	Platelet count	EFO_0004586	Astle W	27863252	European	2016	0.026800000000000001	0.0038059999999999999	1.92e-12	+	173480	0	173480	2	IVNT	Astle-W_Blood-Cell-Traits_EUR_2016
rs56179563	chr7:129685597	chr7:130045757	A	G	Plateletcrit	EFO_0004586	Astle W	27863252	European	2016	0.022120000000000001	0.0038189999999999999	6.93e-09	+	173480	0	173480	2	IVNT	Astle-W_Blood-Cell-Traits_EUR_2016
rs56179563	chr7:129685597	chr7:130045757	A	G	Sum eosinophil basophil counts	EFO_0004586	Astle W	27863252	European	2016	0.018409999999999999	0.0037260000000000001	7.8e-07	+	173480	0	173480	2	IVNT	Astle-W_Blood-Cell-Traits_EUR_2016
rs56179563	chr7:129685597	chr7:130045757	A	G	Coronary artery disease	EFO_0000378;EFO_0001645	CARDIoGRAMplusC4D	26343387	Mixed	2015	-0.067220000000000002	0.010919999999999999	7.46e-10	-	184305	60801	123504	48	log OR	CARDIoGRAMplusC4D_CHD_Mixed_2015
rs56179563	chr7:129685597	chr7:130045757	A	G	Myocardial infarction	EFO_0000612	CARDIoGRAMplusC4D	26343387	Mixed	2015	-0.063460000000000003	0.012279999999999999	2.35e-07	-	167181	43677	123504	48	log OR	CARDIoGRAMplusC4D_MI_Mixed_2015
rs56179563	chr7:129685597	chr7:130045757	A	G	Age at menarche	EFO_0004703	Neale B	UKBB	European	2017	0.0121	0.0025690000000000001	2.47e-06	+	176008	0	176008	1	-	Neale-B_UKBB_EUR_2017
rs56179563	chr7:129685597	chr7:130045757	A	G	Diastolic blood pressure	EFO_0006336	Neale B	UKBB	European	2017	-0.01528	0.0025490000000000001	2.06e-09	-	317756	0	317756	1	IVNT	Neale-B_UKBB_EUR_2017
rs56179563	chr7:129685597	chr7:130045757	A	G	Height	EFO_0004339	Neale B	UKBB	European	2017	0.01008	0.001787	1.67e-08	+	336474	0	336474	1	IVNT	Neale-B_UKBB_EUR_2017
rs56179563	chr7:129685597	chr7:130045757	A	G	Illnesses of father: heart disease	EFO_0003777	Neale B	UKBB	European	2017	-0.0062740000000000001	0.001256	5.92e-07	-	298237	97385	200852	1	risk diff	Neale-B_UKBB_EUR_2017
rs56179563	chr7:129685597	chr7:130045757	A	G	Medication for cholesterol, blood pressure or diabetes: blood pressure medication	EFO_0007056	Neale B	UKBB	European	2017	-0.0076530000000000001	0.0016069999999999999	1.92e-06	-	154702	38548	116154	1	risk diff	Neale-B_UKBB_EUR_2017
rs56179563	chr7:129685597	chr7:130045757	A	G	Medication for cholesterol, blood pressure or diabetes: cholesterol lowering medication	EFO_0007056	Neale B	UKBB	European	2017	-0.0092040000000000004	0.001567	4.31e-09	-	154702	35840	118862	1	risk diff	Neale-B_UKBB_EUR_2017
rs56179563	chr7:129685597	chr7:130045757	A	G	Medication for cholesterol, blood pressure or diabetes: none of the above	EFO_0007056	Neale B	UKBB	European	2017	0.0099930000000000001	0.001753	1.19e-08	+	154702	103004	51698	1	risk diff	Neale-B_UKBB_EUR_2017
rs56179563	chr7:129685597	chr7:130045757	A	G	Number of self-reported non-cancer illnesses	EFO_0009801	Neale B	UKBB	European	2017	-0.010149999999999999	0.0020769999999999999	1.03e-06	-	337159	0	337159	1	-	Neale-B_UKBB_EUR_2017
rs56179563	chr7:129685597	chr7:130045757	A	G	Self-reported angina	EFO_0000378	Neale B	UKBB	European	2017	-0.0021289999999999998	0.00043909999999999999	1.25e-06	-	337159	10612	326547	1	risk diff	Neale-B_UKBB_EUR_2017
rs56179563	chr7:129685597	chr7:130045757	A	G	Self-reported heart attack or myocardial infarction	EFO_0000612	Neale B	UKBB	European	2017	-0.0019419999999999999	0.00037560000000000002	2.33e-07	-	337159	7735	329424	1	risk diff	Neale-B_UKBB_EUR_2017
rs56179563	chr7:129685597	chr7:130045757	A	G	Self-reported hypertension	EFO_0000537	Neale B	UKBB	European	2017	-0.0074980000000000003	0.001103	1.08e-11	-	337159	87690	249469	1	risk diff	Neale-B_UKBB_EUR_2017
rs56179563	chr7:129685597	chr7:130045757	A	G	Treatment with simvastatin	EFO_0007056	Neale B	UKBB	European	2017	-0.0039039999999999999	0.00079750000000000003	9.8e-07	-	337159	38492	298667	1	risk diff	Neale-B_UKBB_EUR_2017
rs56179563	chr7:129685597	chr7:130045757	A	G	Vascular or heart problems diagnosed by doctor: angina	EFO_0000378	Neale B	UKBB	European	2017	-0.0021440000000000001	0.00043980000000000001	1.1e-06	-	336683	10618	326065	1	risk diff	Neale-B_UKBB_EUR_2017
rs56179563	chr7:129685597	chr7:130045757	A	G	Vascular or heart problems diagnosed by doctor: heart attack	EFO_0000612	Neale B	UKBB	European	2017	-0.0018890000000000001	0.00037740000000000001	5.59e-07	-	336683	7790	328893	1	risk diff	Neale-B_UKBB_EUR_2017
rs56179563	chr7:129685597	chr7:130045757	A	G	Vascular or heart problems diagnosed by doctor: high blood pressure	EFO_0004325	Neale B	UKBB	European	2017	-0.007626	0.001119	9.28e-12	-	336683	91033	245650	1	risk diff	Neale-B_UKBB_EUR_2017
rs56179563	chr7:129685597	chr7:130045757	A	G	Vascular or heart problems diagnosed by doctor: none of the above	-	Neale B	UKBB	European	2017	0.0084220000000000007	0.0011490000000000001	2.28e-13	+	336683	236530	100153	1	risk diff	Neale-B_UKBB_EUR_2017
rs56179563	chr7:129685597	chr7:130045757	A	G	Coronary artery disease	EFO_0000378;EFO_0001645	Nelson CP	28714975	Mixed	2017	-0.065119999999999997	0.0092800000000000001	2.33e-12	-	148715	10801	137914	1	log OR	Nelson-CP_CAD_Mixed_2017
rs56179563	chr7:129685597	chr7:130045757	A	G	Coronary artery disease	EFO_0000378;EFO_0001645	van der Harst P	29212778	Mixed	2018	-0.039190000000000003	0.0073029999999999996	8.1e-08	-	296525	34541	261984	1	log OR	van-der-Harst-P_CAD-UKBB_Mixed_2018
rs56179563	chr7:129685597	chr7:130045757	A	G	Coronary artery disease	EFO_0000378;EFO_0001645	van der Harst P	29212778	Mixed	2018	-0.048000000000000001	0.0061000000000000004	4.72e-15	-	547261	122733	424528	2	log OR	van-der-Harst-P_CAD_Mixed_2018
rs56388170	chr7:28724374	chr7:28684757	G	T	Basophil count	EFO_0004586	Astle W	27863252	European	2016	-0.030179999999999998	0.0038899999999999998	8.5e-15	-	173480	0	173480	2	IVNT	Astle-W_Blood-Cell-Traits_EUR_2016
rs56388170	chr7:28724374	chr7:28684757	G	T	Eosinophil percentage of granulocytes	EFO_0004586	Astle W	27863252	European	2016	0.026329999999999999	0.0039769999999999996	3.58e-11	+	173480	0	173480	2	IVNT	Astle-W_Blood-Cell-Traits_EUR_2016
rs56388170	chr7:28724374	chr7:28684757	G	T	Granulocyte count	EFO_0004586	Astle W	27863252	European	2016	-0.074579999999999994	0.0039899999999999996	5.95e-78	-	173480	0	173480	2	IVNT	Astle-W_Blood-Cell-Traits_EUR_2016
rs56388170	chr7:28724374	chr7:28684757	G	T	Granulocyte percentage of myeloid white cells	EFO_0004586	Astle W	27863252	European	2016	-0.058430000000000003	0.0039709999999999997	5.37e-49	-	173480	0	173480	2	IVNT	Astle-W_Blood-Cell-Traits_EUR_2016
rs56388170	chr7:28724374	chr7:28684757	G	T	Lymphocyte percentage of white cells	EFO_0004586	Astle W	27863252	European	2016	0.053850000000000002	0.00396	3.99e-42	+	173480	0	173480	2	IVNT	Astle-W_Blood-Cell-Traits_EUR_2016
rs56388170	chr7:28724374	chr7:28684757	G	T	Monocyte percentage of white cells	EFO_0004586	Astle W	27863252	European	2016	0.04385	0.0039610000000000001	1.71e-28	+	173480	0	173480	2	IVNT	Astle-W_Blood-Cell-Traits_EUR_2016
rs56388170	chr7:28724374	chr7:28684757	G	T	Myeloid white cell count	EFO_0004586	Astle W	27863252	European	2016	-0.071970000000000006	0.0040010000000000002	2.36e-72	-	173480	0	173480	2	IVNT	Astle-W_Blood-Cell-Traits_EUR_2016
rs56388170	chr7:28724374	chr7:28684757	G	T	Neutrophil count	EFO_0004586	Astle W	27863252	European	2016	-0.074980000000000005	0.00398	3.72e-79	-	173480	0	173480	2	IVNT	Astle-W_Blood-Cell-Traits_EUR_2016
rs56388170	chr7:28724374	chr7:28684757	G	T	Neutrophil percentage of granulocytes	EFO_0004586	Astle W	27863252	European	2016	-0.024500000000000001	0.0039769999999999996	7.28e-10	-	173480	0	173480	2	IVNT	Astle-W_Blood-Cell-Traits_EUR_2016
rs56388170	chr7:28724374	chr7:28684757	G	T	Neutrophil percentage of white cells	EFO_0004586	Astle W	27863252	European	2016	-0.061539999999999997	0.0039659999999999999	2.61e-54	-	173480	0	173480	2	IVNT	Astle-W_Blood-Cell-Traits_EUR_2016
rs56388170	chr7:28724374	chr7:28684757	G	T	Sum basophil neutrophil counts	EFO_0004586	Astle W	27863252	European	2016	-0.075630000000000003	0.0039870000000000001	3.07e-80	-	173480	0	173480	2	IVNT	Astle-W_Blood-Cell-Traits_EUR_2016
rs56388170	chr7:28724374	chr7:28684757	G	T	Sum neutrophil eosinophil counts	EFO_0004586	Astle W	27863252	European	2016	-0.07392	0.0039839999999999997	7.6e-77	-	173480	0	173480	2	IVNT	Astle-W_Blood-Cell-Traits_EUR_2016
rs56388170	chr7:28724374	chr7:28684757	G	T	White blood cell count	EFO_0004586	Astle W	27863252	European	2016	-0.062759999999999996	0.0039849999999999998	6.72e-56	-	173480	0	173480	2	IVNT	Astle-W_Blood-Cell-Traits_EUR_2016
rs56388170	chr7:28724374	chr7:28684757	G	T	Eosinophil percentage of granulocytes	EFO_0007996	Astle W	27863252	European	2016	-0.026329999999999999	0.003986	4e-11	-	-	-	-	-	unit decrease	NHGRI-EBI_GWAS_Catalog
rs56388170	chr7:28724374	chr7:28684757	G	T	Granulocyte count	EFO_0007987	Astle W	27863252	European	2016	-0.074579999999999994	0.0039899999999999996	6e-78	-	-	-	-	-	unit increase	NHGRI-EBI_GWAS_Catalog
rs56388170	chr7:28724374	chr7:28684757	G	T	Granulocyte percentage of myeloid white cells	EFO_0007997	Astle W	27863252	European	2016	-0.058430000000000003	0.0039699999999999996	5e-49	-	-	-	-	-	unit increase	NHGRI-EBI_GWAS_Catalog
rs56388170	chr7:28724374	chr7:28684757	G	T	Lymphocyte percentage of white cells	EFO_0007993	Astle W	27863252	European	2016	-0.053850000000000002	0.00396	4e-42	-	-	-	-	-	unit decrease	NHGRI-EBI_GWAS_Catalog
rs56388170	chr7:28724374	chr7:28684757	G	T	Monocyte percentage of white cells	EFO_0007989	Astle W	27863252	European	2016	-0.04385	0.0039659999999999999	2e-28	-	-	-	-	-	unit decrease	NHGRI-EBI_GWAS_Catalog
rs56388170	chr7:28724374	chr7:28684757	G	T	Myeloid white cell count	EFO_0007988	Astle W	27863252	European	2016	-0.071970000000000006	0.003999	2e-72	-	-	-	-	-	unit increase	NHGRI-EBI_GWAS_Catalog
rs56388170	chr7:28724374	chr7:28684757	G	T	Neutrophil count	EFO_0004833	Astle W	27863252	European	2016	-0.074980000000000005	0.0039810000000000002	4e-79	-	-	-	-	-	unit increase	NHGRI-EBI_GWAS_Catalog
rs56388170	chr7:28724374	chr7:28684757	G	T	Neutrophil percentage of granulocytes	EFO_0007994	Astle W	27863252	European	2016	-0.024500000000000001	0.003973	7e-10	-	-	-	-	-	unit increase	NHGRI-EBI_GWAS_Catalog
rs56388170	chr7:28724374	chr7:28684757	G	T	Neutrophil percentage of white cells	EFO_0007990	Astle W	27863252	European	2016	-0.061539999999999997	0.0039680000000000002	3e-54	-	-	-	-	-	unit increase	NHGRI-EBI_GWAS_Catalog
rs56388170	chr7:28724374	chr7:28684757	G	T	Sum basophil neutrophil counts	EFO_0004833;EFO_0005090	Astle W	27863252	European	2016	-0.075630000000000003	0.0039870000000000001	3e-80	-	-	-	-	-	unit increase	NHGRI-EBI_GWAS_Catalog
rs56388170	chr7:28724374	chr7:28684757	G	T	Sum neutrophil eosinophil counts	EFO_0004833;EFO_0004842	Astle W	27863252	European	2016	-0.07392	0.0039849999999999998	8e-77	-	-	-	-	-	unit increase	NHGRI-EBI_GWAS_Catalog
rs56388170	chr7:28724374	chr7:28684757	G	T	White blood cell count	EFO_0004308	Astle W	27863252	European	2016	-0.062759999999999996	0.0039849999999999998	7e-56	-	-	-	-	-	unit increase	NHGRI-EBI_GWAS_Catalog
rs56388170	chr7:28724374	chr7:28684757	G	T	White blood cell count basophil	EFO_0005090	Astle W	27863252	European	2016	-0.030179999999999998	0.0038860000000000001	8e-15	-	-	-	-	-	unit increase	NHGRI-EBI_GWAS_Catalog
rs56406125	chr4:87940205	chr4:87019053	G	T	Basophil count	EFO_0004586	Astle W	27863252	European	2016	0.045449999999999997	0.0044479999999999997	1.62e-24	+	173480	0	173480	2	IVNT	Astle-W_Blood-Cell-Traits_EUR_2016
rs56406125	chr4:87940205	chr4:87019053	G	T	Basophil percentage of granulocytes	EFO_0004586	Astle W	27863252	European	2016	0.046539999999999998	0.0044530000000000004	1.48e-25	+	173480	0	173480	2	IVNT	Astle-W_Blood-Cell-Traits_EUR_2016
rs56406125	chr4:87940205	chr4:87019053	G	T	Basophil percentage of white cells	EFO_0004586	Astle W	27863252	European	2016	0.046460000000000001	0.0044140000000000004	6.54e-26	+	173480	0	173480	2	IVNT	Astle-W_Blood-Cell-Traits_EUR_2016
rs56406125	chr4:87940205	chr4:87019053	G	T	Hemoglobin concentration	EFO_0004586	Astle W	27863252	European	2016	0.02085	0.0045100000000000001	3.79e-06	+	173480	0	173480	2	IVNT	Astle-W_Blood-Cell-Traits_EUR_2016
rs56406125	chr4:87940205	chr4:87019053	G	T	Mean corpuscular hemoglobin	EFO_0004586	Astle W	27863252	European	2016	0.033099999999999997	0.0044999999999999997	1.91e-13	+	173480	0	173480	2	IVNT	Astle-W_Blood-Cell-Traits_EUR_2016
rs56406125	chr4:87940205	chr4:87019053	G	T	Mean corpuscular volume	EFO_0004586	Astle W	27863252	European	2016	0.034270000000000002	0.0044869999999999997	2.21e-14	+	173480	0	173480	2	IVNT	Astle-W_Blood-Cell-Traits_EUR_2016
rs56406125	chr4:87940205	chr4:87019053	G	T	Height	EFO_0004339	Neale B	UKBB	European	2017	0.01102	0.0021930000000000001	5.02e-07	+	336474	0	336474	1	IVNT	Neale-B_UKBB_EUR_2017
rs5750494	chr22:38176979	chr22:37780972	G	T	Sitting height	EFO_0004339	Neale B	UKBB	European	2017	0.012239999999999999	0.0019469999999999999	3.27e-10	+	336172	0	336172	1	IVNT	Neale-B_UKBB_EUR_2017
rs59107033	chr3:123105643	chr3:123386796	C	T	Granulocyte percentage of myeloid white cells	EFO_0004586	Astle W	27863252	European	2016	-0.02402	0.0043249999999999999	2.81e-08	-	173480	0	173480	2	IVNT	Astle-W_Blood-Cell-Traits_EUR_2016
rs59107033	chr3:123105643	chr3:123386796	C	T	Lymphocyte count	EFO_0004586	Astle W	27863252	European	2016	0.02792	0.004359	1.51e-10	+	173480	0	173480	2	IVNT	Astle-W_Blood-Cell-Traits_EUR_2016
rs59107033	chr3:123105643	chr3:123386796	C	T	Lymphocyte percentage of white cells	EFO_0004586	Astle W	27863252	European	2016	0.01916	0.004313	8.86e-06	+	173480	0	173480	2	IVNT	Astle-W_Blood-Cell-Traits_EUR_2016
rs59107033	chr3:123105643	chr3:123386796	C	T	Monocyte count	EFO_0004586	Astle W	27863252	European	2016	0.026859999999999998	0.0043200000000000001	5.05e-10	+	173480	0	173480	2	IVNT	Astle-W_Blood-Cell-Traits_EUR_2016
rs59107033	chr3:123105643	chr3:123386796	C	T	Neutrophil percentage of white cells	EFO_0004586	Astle W	27863252	European	2016	-0.024729999999999999	0.0043200000000000001	1.03e-08	-	173480	0	173480	2	IVNT	Astle-W_Blood-Cell-Traits_EUR_2016
rs59107033	chr3:123105643	chr3:123386796	C	T	Platelet distribution width	EFO_0004586	Astle W	27863252	European	2016	-0.022759999999999999	0.004352	1.71e-07	-	173480	0	173480	2	IVNT	Astle-W_Blood-Cell-Traits_EUR_2016
rs59107033	chr3:123105643	chr3:123386796	C	T	Plateletcrit	EFO_0004586	Astle W	27863252	European	2016	0.023709999999999998	0.0044260000000000002	8.5e-08	+	173480	0	173480	2	IVNT	Astle-W_Blood-Cell-Traits_EUR_2016
rs59107033	chr3:123105643	chr3:123386796	C	T	Lymphocyte counts	EFO_0004587	Astle W	27863252	European	2016	-0.02792	0.0043880000000000004	2e-10	-	-	-	-	-	unit decrease	NHGRI-EBI_GWAS_Catalog
rs59107033	chr3:123105643	chr3:123386796	C	T	Birth weight	EFO_0004344	Neale B	UKBB	European	2017	0.021399999999999999	0.0037929999999999999	1.69e-08	+	193063	0	193063	1	IVNT	Neale-B_UKBB_EUR_2017
rs59107033	chr3:123105643	chr3:123386796	C	T	Birth weight of first child	EFO_0004344	Neale B	UKBB	European	2017	0.030769999999999999	0.0053359999999999996	8.09e-09	+	145558	0	145558	1	-	Neale-B_UKBB_EUR_2017
rs59107033	chr3:123105643	chr3:123386796	C	T	Height	EFO_0004339	Neale B	UKBB	European	2017	-0.0099850000000000008	0.0020699999999999998	1.41e-06	-	336474	0	336474	1	IVNT	Neale-B_UKBB_EUR_2017
rs59107033	chr3:123105643	chr3:123386796	C	T	Trunk fat mass	EFO_0005409	Neale B	UKBB	European	2017	-0.014019999999999999	0.0029329999999999998	1.75e-06	-	331093	0	331093	1	IVNT	Neale-B_UKBB_EUR_2017
rs59107033	chr3:123105643	chr3:123386796	C	T	Trunk fat percentage	-	Neale B	UKBB	European	2017	-0.01222	0.0026779999999999998	5.04e-06	-	331113	0	331113	1	IVNT	Neale-B_UKBB_EUR_2017
rs6045612	chr20:1931001	chr20:1950355	C	T	Basophil count	EFO_0004586	Astle W	27863252	European	2016	0.023769999999999999	0.0039810000000000002	2.35e-09	+	173480	0	173480	2	IVNT	Astle-W_Blood-Cell-Traits_EUR_2016
rs6045612	chr20:1931001	chr20:1950355	C	T	Basophil percentage of granulocytes	EFO_0004586	Astle W	27863252	European	2016	0.023	0.0039849999999999998	7.85e-09	+	173480	0	173480	2	IVNT	Astle-W_Blood-Cell-Traits_EUR_2016
rs6045612	chr20:1931001	chr20:1950355	C	T	Lymphocyte count	EFO_0004586	Astle W	27863252	European	2016	0.053589999999999999	0.0040959999999999998	4.09e-39	+	173480	0	173480	2	IVNT	Astle-W_Blood-Cell-Traits_EUR_2016
rs6045612	chr20:1931001	chr20:1950355	C	T	Lymphocyte percentage of white cells	EFO_0004586	Astle W	27863252	European	2016	0.039460000000000002	0.004052	2.06e-22	+	173480	0	173480	2	IVNT	Astle-W_Blood-Cell-Traits_EUR_2016
rs6045612	chr20:1931001	chr20:1950355	C	T	Mean platelet volume	EFO_0004586	Astle W	27863252	European	2016	0.05645	0.0041110000000000001	6.45e-43	+	173480	0	173480	2	IVNT	Astle-W_Blood-Cell-Traits_EUR_2016
rs6045612	chr20:1931001	chr20:1950355	C	T	Neutrophil percentage of white cells	EFO_0004586	Astle W	27863252	European	2016	-0.035749999999999997	0.004058	1.26e-18	-	173480	0	173480	2	IVNT	Astle-W_Blood-Cell-Traits_EUR_2016
rs6045612	chr20:1931001	chr20:1950355	C	T	Platelet count	EFO_0004586	Astle W	27863252	European	2016	0.045789999999999997	0.0041460000000000004	2.35e-28	+	173480	0	173480	2	IVNT	Astle-W_Blood-Cell-Traits_EUR_2016
rs6045612	chr20:1931001	chr20:1950355	C	T	Platelet distribution width	EFO_0004586	Astle W	27863252	European	2016	0.02529	0.0040740000000000004	5.39e-10	+	173480	0	173480	2	IVNT	Astle-W_Blood-Cell-Traits_EUR_2016
rs6045612	chr20:1931001	chr20:1950355	C	T	Plateletcrit	EFO_0004586	Astle W	27863252	European	2016	0.082979999999999998	0.0041549999999999998	1.01e-88	+	173480	0	173480	2	IVNT	Astle-W_Blood-Cell-Traits_EUR_2016
rs6045612	chr20:1931001	chr20:1950355	C	T	White blood cell count	EFO_0004586	Astle W	27863252	European	2016	0.022769999999999999	0.0040790000000000002	2.4e-08	+	173480	0	173480	2	IVNT	Astle-W_Blood-Cell-Traits_EUR_2016
rs6045612	chr20:1931001	chr20:1950355	C	T	White blood cell count basophil	EFO_0005090	Astle W	27863252	European	2016	-0.023769999999999999	0.0039630000000000004	2e-09	-	-	-	-	-	unit decrease	NHGRI-EBI_GWAS_Catalog
rs6091176	chr20:49150510	chr20:50533973	C	T	Hematocrit	EFO_0004586	Astle W	27863252	European	2016	-0.021000000000000001	0.0040480000000000004	2.14e-07	-	173480	0	173480	2	IVNT	Astle-W_Blood-Cell-Traits_EUR_2016
rs6091176	chr20:49150510	chr20:50533973	C	T	Mean corpuscular hemoglobin	EFO_0004586	Astle W	27863252	European	2016	0.021340000000000001	0.0040600000000000002	1.47e-07	+	173480	0	173480	2	IVNT	Astle-W_Blood-Cell-Traits_EUR_2016
rs6091176	chr20:49150510	chr20:50533973	C	T	Mean corpuscular volume	EFO_0004586	Astle W	27863252	European	2016	0.019560000000000001	0.0040470000000000002	1.34e-06	+	173480	0	173480	2	IVNT	Astle-W_Blood-Cell-Traits_EUR_2016
rs6091176	chr20:49150510	chr20:50533973	C	T	Monocyte count	EFO_0004586	Astle W	27863252	European	2016	-0.025819999999999999	0.0040969999999999999	2.92e-10	-	173480	0	173480	2	IVNT	Astle-W_Blood-Cell-Traits_EUR_2016
rs6091176	chr20:49150510	chr20:50533973	C	T	Monocyte percentage of white cells	EFO_0004586	Astle W	27863252	European	2016	-0.01847	0.0040850000000000001	6.12e-06	-	173480	0	173480	2	IVNT	Astle-W_Blood-Cell-Traits_EUR_2016
rs6091176	chr20:49150510	chr20:50533973	C	T	Red blood cell count	EFO_0004586	Astle W	27863252	European	2016	-0.029700000000000001	0.004078	3.31e-13	-	173480	0	173480	2	IVNT	Astle-W_Blood-Cell-Traits_EUR_2016
rs6141781	chr20:31263342	chr20:32675540	C	T	Basophil count	EFO_0004586	Astle W	27863252	European	2016	-0.040120000000000003	0.0049610000000000001	6.1e-16	-	173480	0	173480	2	IVNT	Astle-W_Blood-Cell-Traits_EUR_2016
rs6141781	chr20:31263342	chr20:32675540	C	T	Basophil percentage of granulocytes	EFO_0004586	Astle W	27863252	European	2016	-0.037609999999999998	0.0049659999999999999	3.65e-14	-	173480	0	173480	2	IVNT	Astle-W_Blood-Cell-Traits_EUR_2016
rs6141781	chr20:31263342	chr20:32675540	C	T	Basophil percentage of white cells	EFO_0004586	Astle W	27863252	European	2016	-0.040210000000000003	0.0049230000000000003	3.1e-16	-	173480	0	173480	2	IVNT	Astle-W_Blood-Cell-Traits_EUR_2016
rs62021606	chr15:64548734	chr15:64256535	G	T	Basophil count	EFO_0004586	Astle W	27863252	European	2016	-0.0378	0.0079850000000000008	2.2e-06	-	173480	0	173480	2	IVNT	Astle-W_Blood-Cell-Traits_EUR_2016
rs62021606	chr15:64548734	chr15:64256535	G	T	Granulocyte count	EFO_0004586	Astle W	27863252	European	2016	-0.043130000000000002	0.0081980000000000004	1.44e-07	-	173480	0	173480	2	IVNT	Astle-W_Blood-Cell-Traits_EUR_2016
rs62021606	chr15:64548734	chr15:64256535	G	T	Monocyte count	EFO_0004586	Astle W	27863252	European	2016	-0.061100000000000002	0.0081609999999999999	7.08e-14	-	173480	0	173480	2	IVNT	Astle-W_Blood-Cell-Traits_EUR_2016
rs62021606	chr15:64548734	chr15:64256535	G	T	Myeloid white cell count	EFO_0004586	Astle W	27863252	European	2016	-0.048149999999999998	0.0082199999999999999	4.69e-09	-	173480	0	173480	2	IVNT	Astle-W_Blood-Cell-Traits_EUR_2016
rs62021606	chr15:64548734	chr15:64256535	G	T	Neutrophil count	EFO_0004586	Astle W	27863252	European	2016	-0.04206	0.0081799999999999998	2.72e-07	-	173480	0	173480	2	IVNT	Astle-W_Blood-Cell-Traits_EUR_2016
rs62021606	chr15:64548734	chr15:64256535	G	T	Sum basophil neutrophil counts	EFO_0004586	Astle W	27863252	European	2016	-0.042529999999999998	0.0081930000000000006	2.1e-07	-	173480	0	173480	2	IVNT	Astle-W_Blood-Cell-Traits_EUR_2016
rs62021606	chr15:64548734	chr15:64256535	G	T	Sum neutrophil eosinophil counts	EFO_0004586	Astle W	27863252	European	2016	-0.043099999999999999	0.0081860000000000006	1.41e-07	-	173480	0	173480	2	IVNT	Astle-W_Blood-Cell-Traits_EUR_2016
rs62021606	chr15:64548734	chr15:64256535	G	T	White blood cell count	EFO_0004586	Astle W	27863252	European	2016	-0.046089999999999999	0.0081779999999999995	1.74e-08	-	173480	0	173480	2	IVNT	Astle-W_Blood-Cell-Traits_EUR_2016
rs62105478	chr2:8735869	chr2:8595739	A	G	Basophil count	EFO_0004586	Astle W	27863252	European	2016	-0.036580000000000001	0.0079080000000000001	3.72e-06	-	173480	0	173480	2	IVNT	Astle-W_Blood-Cell-Traits_EUR_2016
rs62105478	chr2:8735869	chr2:8595739	A	G	Red cell distribution width	EFO_0004586	Astle W	27863252	European	2016	-0.042189999999999998	0.0079950000000000004	1.32e-07	-	173480	0	173480	2	IVNT	Astle-W_Blood-Cell-Traits_EUR_2016
rs62105478	chr2:8735869	chr2:8595739	A	G	Reticulocyte count	EFO_0004586	Astle W	27863252	European	2016	0.040129999999999999	0.0081080000000000006	7.43e-07	+	173480	0	173480	2	IVNT	Astle-W_Blood-Cell-Traits_EUR_2016
rs62105478	chr2:8735869	chr2:8595739	A	G	Reticulocyte fraction of red cells	EFO_0004586	Astle W	27863252	European	2016	0.038390000000000001	0.0081030000000000008	2.16e-06	+	173480	0	173480	2	IVNT	Astle-W_Blood-Cell-Traits_EUR_2016
rs62160676	chr2:112167931	chr2:111410354	C	T	Basophil count	EFO_0004586	Astle W	27863252	European	2016	-0.02409	0.0038549999999999999	4.11e-10	-	173480	0	173480	2	IVNT	Astle-W_Blood-Cell-Traits_EUR_2016
rs62160676	chr2:112167931	chr2:111410354	C	T	Basophil percentage of granulocytes	EFO_0004586	Astle W	27863252	European	2016	-0.026620000000000001	0.003859	5.25e-12	-	173480	0	173480	2	IVNT	Astle-W_Blood-Cell-Traits_EUR_2016
rs62160676	chr2:112167931	chr2:111410354	C	T	Basophil percentage of white cells	EFO_0004586	Astle W	27863252	European	2016	-0.026669999999999999	0.0038249999999999998	3.13e-12	-	173480	0	173480	2	IVNT	Astle-W_Blood-Cell-Traits_EUR_2016
rs62160676	chr2:112167931	chr2:111410354	C	T	Hematocrit	EFO_0004586	Astle W	27863252	European	2016	-0.023519999999999999	0.0038890000000000001	1.46e-09	-	173480	0	173480	2	IVNT	Astle-W_Blood-Cell-Traits_EUR_2016
rs62160676	chr2:112167931	chr2:111410354	C	T	High light scatter percentage of red cells	EFO_0004586	Astle W	27863252	European	2016	0.020029999999999999	0.0039490000000000003	3.96e-07	+	173480	0	173480	2	IVNT	Astle-W_Blood-Cell-Traits_EUR_2016
rs62160676	chr2:112167931	chr2:111410354	C	T	Immature fraction of reticulocytes	EFO_0004586	Astle W	27863252	European	2016	0.020330000000000001	0.0039119999999999997	2.02e-07	+	173480	0	173480	2	IVNT	Astle-W_Blood-Cell-Traits_EUR_2016
rs62160676	chr2:112167931	chr2:111410354	C	T	Mean corpuscular hemoglobin	EFO_0004586	Astle W	27863252	European	2016	0.067559999999999995	0.0038960000000000002	2.21e-67	+	173480	0	173480	2	IVNT	Astle-W_Blood-Cell-Traits_EUR_2016
rs62160676	chr2:112167931	chr2:111410354	C	T	Mean corpuscular hemoglobin concentration	EFO_0004586	Astle W	27863252	European	2016	0.020410000000000001	0.0038170000000000001	8.9e-08	+	173480	0	173480	2	IVNT	Astle-W_Blood-Cell-Traits_EUR_2016
rs62160676	chr2:112167931	chr2:111410354	C	T	Mean corpuscular volume	EFO_0004586	Astle W	27863252	European	2016	0.066299999999999998	0.003885	2.58e-65	+	173480	0	173480	2	IVNT	Astle-W_Blood-Cell-Traits_EUR_2016
rs62160676	chr2:112167931	chr2:111410354	C	T	Platelet count	EFO_0004586	Astle W	27863252	European	2016	0.029919999999999999	0.0040130000000000001	8.9e-14	+	173480	0	173480	2	IVNT	Astle-W_Blood-Cell-Traits_EUR_2016
rs62160676	chr2:112167931	chr2:111410354	C	T	Plateletcrit	EFO_0004586	Astle W	27863252	European	2016	0.034680000000000002	0.0040260000000000001	7.13e-18	+	173480	0	173480	2	IVNT	Astle-W_Blood-Cell-Traits_EUR_2016
rs62160676	chr2:112167931	chr2:111410354	C	T	Red blood cell count	EFO_0004586	Astle W	27863252	European	2016	-0.058259999999999999	0.0039129999999999998	4.05e-50	-	173480	0	173480	2	IVNT	Astle-W_Blood-Cell-Traits_EUR_2016
rs6421984	chr11:305619	chr11:305619	T	C	Basophil count	EFO_0004586	Astle W	27863252	European	2016	-0.02171	0.0035000000000000001	5.58e-10	-	173480	0	173480	2	IVNT	Astle-W_Blood-Cell-Traits_EUR_2016
rs6421984	chr11:305619	chr11:305619	T	C	Granulocyte count	EFO_0004586	Astle W	27863252	European	2016	-0.050099999999999999	0.003591	3.07e-44	-	173480	0	173480	2	IVNT	Astle-W_Blood-Cell-Traits_EUR_2016
rs6421984	chr11:305619	chr11:305619	T	C	Granulocyte percentage of myeloid white cells	EFO_0004586	Astle W	27863252	European	2016	-0.054190000000000002	0.0035729999999999998	6.13e-52	-	173480	0	173480	2	IVNT	Astle-W_Blood-Cell-Traits_EUR_2016
rs6421984	chr11:305619	chr11:305619	T	C	Lymphocyte percentage of white cells	EFO_0004586	Astle W	27863252	European	2016	0.029399999999999999	0.0035630000000000002	1.55e-16	+	173480	0	173480	2	IVNT	Astle-W_Blood-Cell-Traits_EUR_2016
rs6421984	chr11:305619	chr11:305619	T	C	Monocyte percentage of white cells	EFO_0004586	Astle W	27863252	European	2016	0.049349999999999998	0.0035639999999999999	1.32e-43	+	173480	0	173480	2	IVNT	Astle-W_Blood-Cell-Traits_EUR_2016
rs6421984	chr11:305619	chr11:305619	T	C	Myeloid white cell count	EFO_0004586	Astle W	27863252	European	2016	-0.046269999999999999	0.0035999999999999999	8.34e-38	-	173480	0	173480	2	IVNT	Astle-W_Blood-Cell-Traits_EUR_2016
rs6421984	chr11:305619	chr11:305619	T	C	Neutrophil count	EFO_0004586	Astle W	27863252	European	2016	-0.04929	0.0035820000000000001	4.32e-43	-	173480	0	173480	2	IVNT	Astle-W_Blood-Cell-Traits_EUR_2016
rs6421984	chr11:305619	chr11:305619	T	C	Neutrophil percentage of white cells	EFO_0004586	Astle W	27863252	European	2016	-0.03705	0.003568	2.95e-25	-	173480	0	173480	2	IVNT	Astle-W_Blood-Cell-Traits_EUR_2016
rs6421984	chr11:305619	chr11:305619	T	C	Sum basophil neutrophil counts	EFO_0004586	Astle W	27863252	European	2016	-0.049680000000000002	0.0035890000000000002	1.36e-43	-	173480	0	173480	2	IVNT	Astle-W_Blood-Cell-Traits_EUR_2016
rs6421984	chr11:305619	chr11:305619	T	C	Sum eosinophil basophil counts	EFO_0004586	Astle W	27863252	European	2016	-0.017639999999999999	0.003571	7.77e-07	-	173480	0	173480	2	IVNT	Astle-W_Blood-Cell-Traits_EUR_2016
rs6421984	chr11:305619	chr11:305619	T	C	Sum neutrophil eosinophil counts	EFO_0004586	Astle W	27863252	European	2016	-0.049790000000000001	0.0035850000000000001	7.53e-44	-	173480	0	173480	2	IVNT	Astle-W_Blood-Cell-Traits_EUR_2016
rs6421984	chr11:305619	chr11:305619	T	C	White blood cell count	EFO_0004586	Astle W	27863252	European	2016	-0.0424	0.0035850000000000001	2.83e-32	-	173480	0	173480	2	IVNT	Astle-W_Blood-Cell-Traits_EUR_2016
rs6421984	chr11:305619	chr11:305619	T	C	Neutrophil percentage of white cells	EFO_0007990	Astle W	27863252	European	2016	-0.03705	0.0035690000000000001	3e-25	-	-	-	-	-	unit increase	NHGRI-EBI_GWAS_Catalog
rs6543144	chr2:103092575	chr2:102476116	A	G	Eosinophil percentage of white cells	EFO_0004586	Astle W	27863252	European	2016	0.017129999999999999	0.003862	9.14e-06	+	173480	0	173480	2	IVNT	Astle-W_Blood-Cell-Traits_EUR_2016
rs6543144	chr2:103092575	chr2:102476116	A	G	Treatment with estriol product	EFO_0007056	Neale B	UKBB	European	2017	-0.00025159999999999999	5.2599999999999998e-05	1.68e-06	-	337159	134	337025	1	risk diff	Neale-B_UKBB_EUR_2017
rs6557615	chr8:22940647	chr8:23083134	A	G	Basophil count	EFO_0004586	Astle W	27863252	European	2016	-0.02334	0.0037820000000000002	6.76e-10	-	173480	0	173480	2	IVNT	Astle-W_Blood-Cell-Traits_EUR_2016
rs6557615	chr8:22940647	chr8:23083134	A	G	Eosinophil count	EFO_0004586	Astle W	27863252	European	2016	-0.02094	0.0038560000000000001	5.62e-08	-	173480	0	173480	2	IVNT	Astle-W_Blood-Cell-Traits_EUR_2016
rs6557615	chr8:22940647	chr8:23083134	A	G	Granulocyte count	EFO_0004586	Astle W	27863252	European	2016	-0.021139999999999999	0.003882	5.11e-08	-	173480	0	173480	2	IVNT	Astle-W_Blood-Cell-Traits_EUR_2016
rs6557615	chr8:22940647	chr8:23083134	A	G	Myeloid white cell count	EFO_0004586	Astle W	27863252	European	2016	-0.021270000000000001	0.0038909999999999999	4.59e-08	-	173480	0	173480	2	IVNT	Astle-W_Blood-Cell-Traits_EUR_2016
rs6557615	chr8:22940647	chr8:23083134	A	G	Neutrophil count	EFO_0004586	Astle W	27863252	European	2016	-0.01882	0.003872	1.17e-06	-	173480	0	173480	2	IVNT	Astle-W_Blood-Cell-Traits_EUR_2016
rs6557615	chr8:22940647	chr8:23083134	A	G	Sum basophil neutrophil counts	EFO_0004586	Astle W	27863252	European	2016	-0.019300000000000001	0.0038779999999999999	6.51e-07	-	173480	0	173480	2	IVNT	Astle-W_Blood-Cell-Traits_EUR_2016
rs6557615	chr8:22940647	chr8:23083134	A	G	Sum eosinophil basophil counts	EFO_0004586	Astle W	27863252	European	2016	-0.02477	0.003859	1.39e-10	-	173480	0	173480	2	IVNT	Astle-W_Blood-Cell-Traits_EUR_2016
rs6557615	chr8:22940647	chr8:23083134	A	G	Sum neutrophil eosinophil counts	EFO_0004586	Astle W	27863252	European	2016	-0.020809999999999999	0.0038760000000000001	7.94e-08	-	173480	0	173480	2	IVNT	Astle-W_Blood-Cell-Traits_EUR_2016
rs6557615	chr8:22940647	chr8:23083134	A	G	White blood cell count	EFO_0004586	Astle W	27863252	European	2016	-0.020480000000000002	0.003875	1.25e-07	-	173480	0	173480	2	IVNT	Astle-W_Blood-Cell-Traits_EUR_2016
rs6671847	chr1:161478810	chr1:161509020	A	G	Basophil percentage of granulocytes	EFO_0004586	Astle W	27863252	European	2016	0.018589999999999999	0.0035100000000000001	1.18e-07	+	173480	0	173480	2	IVNT	Astle-W_Blood-Cell-Traits_EUR_2016
rs6671847	chr1:161478810	chr1:161509020	A	G	Basophil percentage of white cells	EFO_0004586	Astle W	27863252	European	2016	0.016830000000000001	0.0034789999999999999	1.31e-06	+	173480	0	173480	2	IVNT	Astle-W_Blood-Cell-Traits_EUR_2016
rs6671847	chr1:161478810	chr1:161509020	A	G	Ulcerative colitis	EFO_0000729	Asano K	19915573	East Asian	2009	NA	NA	8.5e-09	NA	1310	-	-	-	-	GRASP
rs6671847	chr1:161478810	chr1:161509020	A	G	Inflammatory bowel disease	EFO_0003767	IBDGC	26192919	European	2015	-0.1157	0.017299999999999999	2.3e-11	-	34652	12882	21770	15	log OR	IBDGC_IBD_EUR_2015
rs6671847	chr1:161478810	chr1:161509020	A	G	Ulcerative colitis	EFO_0000729	IBDGC	26192919	European	2015	-0.16070000000000001	0.0218	1.53e-13	-	27432	6968	20464	8	log OR	IBDGC_Ulcerative-Colitis_EUR_2015
rs6671847	chr1:161478810	chr1:161509020	A	G	Systemic lupus erythematosus	EFO_0002690	Bentham J	26502338	European	2015	0.18229999999999999	0.025569999999999999	1e-12	+	-	-	-	-	log OR	NHGRI-EBI_GWAS_Catalog
rs6671847	chr1:161478810	chr1:161509020	A	G	Parkinsons disease	EFO_0002508	Nalls M	25064009	European	2014	0.072569999999999996	0.016459999999999999	9.14e-06	+	108990	13708	95282	15	log OR	Nalls-M_Parkinsons-Disease_EUR_2014
rs6671847	chr1:161478810	chr1:161509020	A	G	Hand grip strength right	EFO_0006941	Neale B	UKBB	European	2017	0.0080619999999999997	0.001763	4.83e-06	+	335842	0	335842	1	IVNT	Neale-B_UKBB_EUR_2017
rs6671847	chr1:161478810	chr1:161509020	A	G	Self-reported ulcerative colitis	EFO_0000729	Neale B	UKBB	European	2017	-0.00097550000000000002	0.00017819999999999999	4.41e-08	-	337159	1795	335364	1	risk diff	Neale-B_UKBB_EUR_2017
rs6671847	chr1:161478810	chr1:161509020	A	G	Rheumatoid arthritis	EFO_0000685	Okada Y	24390342	European	2014	-0.083379999999999996	0.016639999999999999	1.2e-07	-	58284	14361	43923	18	log OR	Okada-Y_RA_EUR_2014
rs6671847	chr1:161478810	chr1:161509020	A	G	Rheumatoid arthritis	EFO_0000685	Okada Y	24390342	Mixed	2014	-0.072569999999999996	0.013639999999999999	7e-07	-	80799	19234	61565	22	log OR	Okada-Y_RA_Mixed_2014
rs6671847	chr1:161478810	chr1:161509020	A	G	1c+mDC:%32+; CD1c+ mDC subset (CD32+)	OBA_VT1000783	Roederer M	25772697	European	2015	-0.096769999999999995	0.01967	8.67e-07	-	449	0	449	1	-	Roederer-M_Immune-System_EUR_2015
rs6671847	chr1:161478810	chr1:161509020	A	G	CD161 on CD4mem; Memory CD4	OBA_VT1000783	Roederer M	25772697	European	2015	-0.1231	0.019789999999999999	5.03e-10	-	439	0	439	1	-	Roederer-M_Immune-System_EUR_2015
rs6671847	chr1:161478810	chr1:161509020	A	G	CD27 on CD4 T; CD4 T	OBA_VT1000783	Roederer M	25772697	European	2015	-0.14130000000000001	0.019470000000000001	3.97e-13	-	449	0	449	1	-	Roederer-M_Immune-System_EUR_2015
rs6671847	chr1:161478810	chr1:161509020	A	G	CD27 on CD8 T; CD8 T	OBA_VT1000783	Roederer M	25772697	European	2015	-0.1832	0.019640000000000001	1.07e-20	-	449	0	449	1	-	Roederer-M_Immune-System_EUR_2015
rs6671847	chr1:161478810	chr1:161509020	A	G	CD27 on IgA+B; IgA+ B	OBA_VT1000783	Roederer M	25772697	European	2015	-0.1206	0.019820000000000001	1.17e-09	-	448	0	448	1	-	Roederer-M_Immune-System_EUR_2015
rs6671847	chr1:161478810	chr1:161509020	A	G	CD27 on IgG+B; IgG+ B	OBA_VT1000783	Roederer M	25772697	European	2015	-0.1181	0.019869999999999999	2.76e-09	-	448	0	448	1	-	Roederer-M_Immune-System_EUR_2015
rs6671847	chr1:161478810	chr1:161509020	A	G	CD32 on pDC; pDC	OBA_VT1000783	Roederer M	25772697	European	2015	0.10290000000000001	0.019789999999999999	1.97e-07	+	446	0	446	1	-	Roederer-M_Immune-System_EUR_2015
rs6671847	chr1:161478810	chr1:161509020	A	G	CD8:%TM-like; CD8 TM-like (CD27-CD28+CD127+CD244-CDRA+)	OBA_VT1000783	Roederer M	25772697	European	2015	0.14030000000000001	0.019970000000000002	2.15e-12	+	443	0	443	1	-	Roederer-M_Immune-System_EUR_2015
rs6671847	chr1:161478810	chr1:161509020	A	G	PD1 on CD4mem; Memory CD4	OBA_VT1000783	Roederer M	25772697	European	2015	-0.104	0.019789999999999999	1.47e-07	-	440	0	440	1	-	Roederer-M_Immune-System_EUR_2015
rs6671847	chr1:161478810	chr1:161509020	A	G	mDC:%32+; mDC subset (CD32+)	OBA_VT1000783	Roederer M	25772697	European	2015	-0.18290000000000001	0.01976	2.1e-20	-	449	0	449	1	-	Roederer-M_Immune-System_EUR_2015
rs67175901	chr15:101748227	chr15:101208022	C	T	Eosinophil percentage of granulocytes	EFO_0004586	Astle W	27863252	European	2016	0.027230000000000001	0.0057809999999999997	2.48e-06	+	173480	0	173480	2	IVNT	Astle-W_Blood-Cell-Traits_EUR_2016
rs67175901	chr15:101748227	chr15:101208022	C	T	Granulocyte count	EFO_0004586	Astle W	27863252	European	2016	-0.040149999999999998	0.0057999999999999996	4.46e-12	-	173480	0	173480	2	IVNT	Astle-W_Blood-Cell-Traits_EUR_2016
rs67175901	chr15:101748227	chr15:101208022	C	T	Granulocyte percentage of myeloid white cells	EFO_0004586	Astle W	27863252	European	2016	-0.04727	0.0057710000000000001	2.6e-16	-	173480	0	173480	2	IVNT	Astle-W_Blood-Cell-Traits_EUR_2016
rs67175901	chr15:101748227	chr15:101208022	C	T	Lymphocyte percentage of white cells	EFO_0004586	Astle W	27863252	European	2016	0.031850000000000003	0.0057549999999999997	3.14e-08	+	173480	0	173480	2	IVNT	Astle-W_Blood-Cell-Traits_EUR_2016
rs67175901	chr15:101748227	chr15:101208022	C	T	Monocyte percentage of white cells	EFO_0004586	Astle W	27863252	European	2016	0.040629999999999999	0.0057559999999999998	1.67e-12	+	173480	0	173480	2	IVNT	Astle-W_Blood-Cell-Traits_EUR_2016
rs67175901	chr15:101748227	chr15:101208022	C	T	Myeloid white cell count	EFO_0004586	Astle W	27863252	European	2016	-0.037080000000000002	0.005816	1.83e-10	-	173480	0	173480	2	IVNT	Astle-W_Blood-Cell-Traits_EUR_2016
rs67175901	chr15:101748227	chr15:101208022	C	T	Neutrophil count	EFO_0004586	Astle W	27863252	European	2016	-0.041099999999999998	0.0057869999999999996	1.23e-12	-	173480	0	173480	2	IVNT	Astle-W_Blood-Cell-Traits_EUR_2016
rs67175901	chr15:101748227	chr15:101208022	C	T	Neutrophil percentage of white cells	EFO_0004586	Astle W	27863252	European	2016	-0.040480000000000002	0.0057650000000000002	2.19e-12	-	173480	0	173480	2	IVNT	Astle-W_Blood-Cell-Traits_EUR_2016
rs67175901	chr15:101748227	chr15:101208022	C	T	Sum basophil neutrophil counts	EFO_0004586	Astle W	27863252	European	2016	-0.04165	0.0057949999999999998	6.64e-13	-	173480	0	173480	2	IVNT	Astle-W_Blood-Cell-Traits_EUR_2016
rs67175901	chr15:101748227	chr15:101208022	C	T	Sum neutrophil eosinophil counts	EFO_0004586	Astle W	27863252	European	2016	-0.039820000000000001	0.0057920000000000003	6.16e-12	-	173480	0	173480	2	IVNT	Astle-W_Blood-Cell-Traits_EUR_2016
rs67175901	chr15:101748227	chr15:101208022	C	T	White blood cell count	EFO_0004586	Astle W	27863252	European	2016	-0.03005	0.0057920000000000003	2.14e-07	-	173480	0	173480	2	IVNT	Astle-W_Blood-Cell-Traits_EUR_2016
rs6734238	chr2:113841030	chr2:113083453	A	G	Granulocyte count	EFO_0004586	Astle W	27863252	European	2016	-0.034200000000000001	0.0036459999999999999	6.74e-21	-	173480	0	173480	2	IVNT	Astle-W_Blood-Cell-Traits_EUR_2016
rs6734238	chr2:113841030	chr2:113083453	A	G	Granulocyte percentage of myeloid white cells	EFO_0004586	Astle W	27863252	European	2016	-0.018780000000000002	0.003627	2.23e-07	-	173480	0	173480	2	IVNT	Astle-W_Blood-Cell-Traits_EUR_2016
rs6734238	chr2:113841030	chr2:113083453	A	G	Hemoglobin concentration	EFO_0004586	Astle W	27863252	European	2016	0.015959999999999998	0.0035999999999999999	9.25e-06	+	173480	0	173480	2	IVNT	Astle-W_Blood-Cell-Traits_EUR_2016
rs6734238	chr2:113841030	chr2:113083453	A	G	Lymphocyte percentage of white cells	EFO_0004586	Astle W	27863252	European	2016	0.021059999999999999	0.003617	5.82e-09	+	173480	0	173480	2	IVNT	Astle-W_Blood-Cell-Traits_EUR_2016
rs6734238	chr2:113841030	chr2:113083453	A	G	Mean corpuscular hemoglobin	EFO_0004586	Astle W	27863252	European	2016	0.018610000000000002	0.0035920000000000001	2.19e-07	+	173480	0	173480	2	IVNT	Astle-W_Blood-Cell-Traits_EUR_2016
rs6734238	chr2:113841030	chr2:113083453	A	G	Mean corpuscular hemoglobin concentration	EFO_0004586	Astle W	27863252	European	2016	0.016799999999999999	0.0035170000000000002	1.78e-06	+	173480	0	173480	2	IVNT	Astle-W_Blood-Cell-Traits_EUR_2016
rs6734238	chr2:113841030	chr2:113083453	A	G	Myeloid white cell count	EFO_0004586	Astle W	27863252	European	2016	-0.033570000000000003	0.0036549999999999998	4.19e-20	-	173480	0	173480	2	IVNT	Astle-W_Blood-Cell-Traits_EUR_2016
rs6734238	chr2:113841030	chr2:113083453	A	G	Neutrophil count	EFO_0004586	Astle W	27863252	European	2016	-0.033910000000000003	0.003637	1.13e-20	-	173480	0	173480	2	IVNT	Astle-W_Blood-Cell-Traits_EUR_2016
rs6734238	chr2:113841030	chr2:113083453	A	G	Neutrophil percentage of white cells	EFO_0004586	Astle W	27863252	European	2016	-0.022849999999999999	0.0036229999999999999	2.87e-10	-	173480	0	173480	2	IVNT	Astle-W_Blood-Cell-Traits_EUR_2016
rs6734238	chr2:113841030	chr2:113083453	A	G	Platelet count	EFO_0004586	Astle W	27863252	European	2016	-0.019769999999999999	0.0037039999999999998	9.39e-08	-	173480	0	173480	2	IVNT	Astle-W_Blood-Cell-Traits_EUR_2016
rs6734238	chr2:113841030	chr2:113083453	A	G	Plateletcrit	EFO_0004586	Astle W	27863252	European	2016	-0.018579999999999999	0.0037169999999999998	5.74e-07	-	173480	0	173480	2	IVNT	Astle-W_Blood-Cell-Traits_EUR_2016
rs6734238	chr2:113841030	chr2:113083453	A	G	Sum basophil neutrophil counts	EFO_0004586	Astle W	27863252	European	2016	-0.033820000000000003	0.0036440000000000001	1.64e-20	-	173480	0	173480	2	IVNT	Astle-W_Blood-Cell-Traits_EUR_2016
rs6734238	chr2:113841030	chr2:113083453	A	G	Sum neutrophil eosinophil counts	EFO_0004586	Astle W	27863252	European	2016	-0.034389999999999997	0.00364	3.51e-21	-	173480	0	173480	2	IVNT	Astle-W_Blood-Cell-Traits_EUR_2016
rs6734238	chr2:113841030	chr2:113083453	A	G	White blood cell count	EFO_0004586	Astle W	27863252	European	2016	-0.03116	0.0036389999999999999	1.11e-17	-	173480	0	173480	2	IVNT	Astle-W_Blood-Cell-Traits_EUR_2016
rs6734238	chr2:113841030	chr2:113083453	A	G	Total cholesterol	EFO_0004574	GLGC	24097068	European	2013	0.025000000000000001	0.0053	2.75e-06	+	91559	0	91559	60	IVNT	GLGC_TC_EUR_2013
rs6734238	chr2:113841030	chr2:113083453	A	G	C reactive protein	NCIT_C64548	Dehghan A	21300955	European	2011	NA	NA	3.4e-13	NA	66185	-	-	-	-	GRASP
rs6734238	chr2:113841030	chr2:113083453	A	G	C reactive protein	NCIT_C64548	Reiner AP	22939635	Mixed	2012	NA	NA	9.3e-10	NA	11828	-	-	-	-	GRASP
rs6734238	chr2:113841030	chr2:113083453	A	G	IL1RA in plasma	NCIT_C3585	Tekola Ayele	22205395	African	2011	NA	NA	1e-06	NA	707	-	-	-	-	GRASP
rs6734238	chr2:113841030	chr2:113083453	A	G	White blood cell count	EFO_0004308	Reiner AP	21738479	Mixed	2011	NA	NA	7.41e-06	NA	16388	-	-	-	-	GRASP
rs6734238	chr2:113841030	chr2:113083453	A	G	C reactive protein	EFO_0004458	Reiner AP	22939635	Mixed	2012	-0.108	0.01763	9e-10	-	-	-	-	-	unit decrease	NHGRI-EBI_GWAS_Catalog
rs6734238	chr2:113841030	chr2:113083453	A	G	C reactive protein levels	EFO_0004458	Dehghan A	21300955	European	2011	-0.050000000000000003	0.0058869999999999999	2e-17	-	-	-	-	-	unit increase	NHGRI-EBI_GWAS_Catalog
rs6734238	chr2:113841030	chr2:113083453	A	G	C reactive protein levels or total cholesterol levels pleiotropy	EFO_0004574;EFO_0004458	Ligthart S	27286809	Unspecified	2016	NA	NA	6e-17	NA	-	-	-	-	-	NHGRI-EBI_GWAS_Catalog
rs6734238	chr2:113841030	chr2:113083453	A	G	Fibrinogen	EFO_0004623	Sabater Lleal M	23969696	Mixed	2013	0.0089999999999999993	0.0010120000000000001	6e-19	+	-	-	-	-	unit decrease	NHGRI-EBI_GWAS_Catalog
rs6734238	chr2:113841030	chr2:113083453	A	G	Fibrinogen levels	EFO_0004623	de Vries PS	26561523	European	2015	NA	NA	7e-30	NA	-	-	-	-	-	NHGRI-EBI_GWAS_Catalog
rs6734238	chr2:113841030	chr2:113083453	A	G	Fibrinogen levels	EFO_0004623	de Vries PS	28107422	European	2017	NA	NA	2e-23	NA	-	-	-	-	unit increase	NHGRI-EBI_GWAS_Catalog
rs6734238	chr2:113841030	chr2:113083453	A	G	Fibrinogen levels	EFO_0004623	de Vries PS	28107422	European	2017	NA	NA	4e-24	NA	-	-	-	-	unit increase	NHGRI-EBI_GWAS_Catalog
rs6734238	chr2:113841030	chr2:113083453	A	G	White blood cell count	EFO_0004308	Keller MF	25096241	Mixed	2014	NA	NA	2e-08	NA	-	-	-	-	-	NHGRI-EBI_GWAS_Catalog
rs6734238	chr2:113841030	chr2:113083453	A	G	White blood cell count	EFO_0004308	Astle W	27863252	European	2016	-0.03116	0.0036340000000000001	1e-17	-	-	-	-	-	unit increase	NHGRI-EBI_GWAS_Catalog
rs6734238	chr2:113841030	chr2:113083453	A	G	C reactive protein	NCIT_C64548	Dehghan A	21300955	European	2011	NA	NA	2e-17	NA	-	-	-	-	-	dbGaP
rs6780544	chr3:187424334	chr3:187706546	A	G	Basophil count	EFO_0004586	Astle W	27863252	European	2016	-0.016619999999999999	0.0036159999999999999	4.31e-06	-	173480	0	173480	2	IVNT	Astle-W_Blood-Cell-Traits_EUR_2016
rs6780544	chr3:187424334	chr3:187706546	A	G	Basophil percentage of granulocytes	EFO_0004586	Astle W	27863252	European	2016	-0.021860000000000001	0.00362	1.55e-09	-	173480	0	173480	2	IVNT	Astle-W_Blood-Cell-Traits_EUR_2016
rs6780544	chr3:187424334	chr3:187706546	A	G	Basophil percentage of white cells	EFO_0004586	Astle W	27863252	European	2016	-0.019879999999999998	0.003588	3e-08	-	173480	0	173480	2	IVNT	Astle-W_Blood-Cell-Traits_EUR_2016
rs6780544	chr3:187424334	chr3:187706546	A	G	Granulocyte percentage of myeloid white cells	EFO_0004586	Astle W	27863252	European	2016	0.019220000000000001	0.0036909999999999998	1.92e-07	+	173480	0	173480	2	IVNT	Astle-W_Blood-Cell-Traits_EUR_2016
rs6780544	chr3:187424334	chr3:187706546	A	G	Monocyte percentage of white cells	EFO_0004586	Astle W	27863252	European	2016	-0.017500000000000002	0.003679	1.97e-06	-	173480	0	173480	2	IVNT	Astle-W_Blood-Cell-Traits_EUR_2016
rs6780544	chr3:187424334	chr3:187706546	A	G	Height	EFO_0004339	Neale B	UKBB	European	2017	-0.01421	0.0017819999999999999	1.54e-15	-	336474	0	336474	1	IVNT	Neale-B_UKBB_EUR_2017
rs6780544	chr3:187424334	chr3:187706546	A	G	Sitting height	EFO_0004339	Neale B	UKBB	European	2017	-0.01162	0.001939	2.08e-09	-	336172	0	336172	1	IVNT	Neale-B_UKBB_EUR_2017
rs6927569	chr6:109621494	chr6:109300291	C	T	Basophil count	EFO_0004586	Astle W	27863252	European	2016	0.034090000000000002	0.0035049999999999999	2.35e-22	+	173480	0	173480	2	IVNT	Astle-W_Blood-Cell-Traits_EUR_2016
rs6927569	chr6:109621494	chr6:109300291	C	T	Basophil percentage of granulocytes	EFO_0004586	Astle W	27863252	European	2016	0.016899999999999998	0.0035079999999999998	1.46e-06	+	173480	0	173480	2	IVNT	Astle-W_Blood-Cell-Traits_EUR_2016
rs6927569	chr6:109621494	chr6:109300291	C	T	Basophil percentage of white cells	EFO_0004586	Astle W	27863252	European	2016	0.023939999999999999	0.0034780000000000002	5.84e-12	+	173480	0	173480	2	IVNT	Astle-W_Blood-Cell-Traits_EUR_2016
rs6927569	chr6:109621494	chr6:109300291	C	T	Granulocyte count	EFO_0004586	Astle W	27863252	European	2016	0.034479999999999997	0.0035959999999999998	8.91e-22	+	173480	0	173480	2	IVNT	Astle-W_Blood-Cell-Traits_EUR_2016
rs6927569	chr6:109621494	chr6:109300291	C	T	Granulocyte percentage of myeloid white cells	EFO_0004586	Astle W	27863252	European	2016	0.020660000000000001	0.0035769999999999999	7.69e-09	+	173480	0	173480	2	IVNT	Astle-W_Blood-Cell-Traits_EUR_2016
rs6927569	chr6:109621494	chr6:109300291	C	T	High light scatter percentage of red cells	EFO_0004586	Astle W	27863252	European	2016	0.02776	0.003591	1.07e-14	+	173480	0	173480	2	IVNT	Astle-W_Blood-Cell-Traits_EUR_2016
rs6927569	chr6:109621494	chr6:109300291	C	T	High light scatter reticulocyte count	EFO_0004586	Astle W	27863252	European	2016	0.019	0.003591	1.21e-07	+	173480	0	173480	2	IVNT	Astle-W_Blood-Cell-Traits_EUR_2016
rs6927569	chr6:109621494	chr6:109300291	C	T	Immature fraction of reticulocytes	EFO_0004586	Astle W	27863252	European	2016	0.019949999999999999	0.0035569999999999998	2.04e-08	+	173480	0	173480	2	IVNT	Astle-W_Blood-Cell-Traits_EUR_2016
rs6927569	chr6:109621494	chr6:109300291	C	T	Lymphocyte percentage of white cells	EFO_0004586	Astle W	27863252	European	2016	-0.0269	0.003568	4.69e-14	-	173480	0	173480	2	IVNT	Astle-W_Blood-Cell-Traits_EUR_2016
rs6927569	chr6:109621494	chr6:109300291	C	T	Mean corpuscular hemoglobin	EFO_0004586	Astle W	27863252	European	2016	0.082140000000000005	0.0035370000000000002	2.77e-119	+	173480	0	173480	2	IVNT	Astle-W_Blood-Cell-Traits_EUR_2016
rs6927569	chr6:109621494	chr6:109300291	C	T	Mean corpuscular hemoglobin concentration	EFO_0004586	Astle W	27863252	European	2016	0.037109999999999997	0.0034689999999999999	1.06e-26	+	173480	0	173480	2	IVNT	Astle-W_Blood-Cell-Traits_EUR_2016
rs6927569	chr6:109621494	chr6:109300291	C	T	Mean corpuscular volume	EFO_0004586	Astle W	27863252	European	2016	0.076530000000000001	0.0035260000000000001	1.73e-104	+	173480	0	173480	2	IVNT	Astle-W_Blood-Cell-Traits_EUR_2016
rs6927569	chr6:109621494	chr6:109300291	C	T	Mean platelet volume	EFO_0004586	Astle W	27863252	European	2016	-0.017069999999999998	0.0036240000000000001	2.48e-06	-	173480	0	173480	2	IVNT	Astle-W_Blood-Cell-Traits_EUR_2016
rs6927569	chr6:109621494	chr6:109300291	C	T	Myeloid white cell count	EFO_0004586	Astle W	27863252	European	2016	0.034569999999999997	0.003604	8.75e-22	+	173480	0	173480	2	IVNT	Astle-W_Blood-Cell-Traits_EUR_2016
rs6927569	chr6:109621494	chr6:109300291	C	T	Neutrophil count	EFO_0004586	Astle W	27863252	European	2016	0.033250000000000002	0.0035869999999999999	1.87e-20	+	173480	0	173480	2	IVNT	Astle-W_Blood-Cell-Traits_EUR_2016
rs6927569	chr6:109621494	chr6:109300291	C	T	Neutrophil percentage of white cells	EFO_0004586	Astle W	27863252	European	2016	0.024930000000000001	0.0035739999999999999	3.05e-12	+	173480	0	173480	2	IVNT	Astle-W_Blood-Cell-Traits_EUR_2016
rs6927569	chr6:109621494	chr6:109300291	C	T	Platelet count	EFO_0004586	Astle W	27863252	European	2016	0.029680000000000002	0.0036510000000000002	4.3e-16	+	173480	0	173480	2	IVNT	Astle-W_Blood-Cell-Traits_EUR_2016
rs6927569	chr6:109621494	chr6:109300291	C	T	Plateletcrit	EFO_0004586	Astle W	27863252	European	2016	0.026030000000000001	0.0036600000000000001	1.16e-12	+	173480	0	173480	2	IVNT	Astle-W_Blood-Cell-Traits_EUR_2016
rs6927569	chr6:109621494	chr6:109300291	C	T	Red blood cell count	EFO_0004586	Astle W	27863252	European	2016	-0.057349999999999998	0.0035569999999999998	1.77e-58	-	173480	0	173480	2	IVNT	Astle-W_Blood-Cell-Traits_EUR_2016
rs6927569	chr6:109621494	chr6:109300291	C	T	Red cell distribution width	EFO_0004586	Astle W	27863252	European	2016	-0.055329999999999997	0.0035439999999999998	6.05e-55	-	173480	0	173480	2	IVNT	Astle-W_Blood-Cell-Traits_EUR_2016
rs6927569	chr6:109621494	chr6:109300291	C	T	Reticulocyte fraction of red cells	EFO_0004586	Astle W	27863252	European	2016	0.028230000000000002	0.0035959999999999998	4.14e-15	+	173480	0	173480	2	IVNT	Astle-W_Blood-Cell-Traits_EUR_2016
rs6927569	chr6:109621494	chr6:109300291	C	T	Sum basophil neutrophil counts	EFO_0004586	Astle W	27863252	European	2016	0.033860000000000001	0.0035929999999999998	4.34e-21	+	173480	0	173480	2	IVNT	Astle-W_Blood-Cell-Traits_EUR_2016
rs6927569	chr6:109621494	chr6:109300291	C	T	Sum eosinophil basophil counts	EFO_0004586	Astle W	27863252	European	2016	0.018149999999999999	0.0035750000000000001	3.83e-07	+	173480	0	173480	2	IVNT	Astle-W_Blood-Cell-Traits_EUR_2016
rs6927569	chr6:109621494	chr6:109300291	C	T	Sum neutrophil eosinophil counts	EFO_0004586	Astle W	27863252	European	2016	0.0339	0.003591	3.66e-21	+	173480	0	173480	2	IVNT	Astle-W_Blood-Cell-Traits_EUR_2016
[truncated: 19,697 more rows]
