# Supplementary material for: Revealing the Causal Relationship Between Differential White Blood Cell Counts and Depression: A Bidirectional Two-Sample Mendelian Randomization Study
Source: Depress Anxiety. 2025 Mar 3;2025:3131579. doi: 10.1155/da/3131579 (PMC11987073; doi:10.1155/da/3131579)
Supplement: Supporting Information 7 — Table S6: The final IVs for WBC to DEP. [file 3131579.f7.txt]

SNP	effect_allele.exposure	other_allele.exposure	effect_allele.outcome	other_allele.outcome	beta.exposure	beta.outcome	eaf.exposure	eaf.outcome	remove	palindromic	ambiguous	id.outcome	pos.outcome	pval.outcome	se.outcome	samplesize.outcome	outcome	mr_keep.outcome	pval_origin.outcome	data_source.outcome	chr.exposure	pos.exposure	se.exposure	pval.exposure	samplesize.exposure	id.exposure	exposure	mr_keep.exposure	pval_origin.exposure	data_source.exposure	action	mr_keep	units.outcome	units.exposure	rsq.exposure	effective_n.exposure	rsq.outcome	effective_n.outcome	steiger_dir	steiger_pval	R2	F	FMean	F_pow_beta_se
rs10006833	C	T	C	T	-0.015606	0.00473622	0.209061	0.211046	FALSE	FALSE	FALSE	finngen_R10_F5_DEPRESSIO	9951473	0.588121	0.0087455	406986	outcome	TRUE	reported	textfile	4	9953097	0.002521	6.21999e-10	473997	ieu-b-29	basophil cell count || id:ieu-b-29	TRUE	reported	igd	2	TRUE	NA	NA	8.08404352926401e-05	473997	7.20637400156028e-07	406986	TRUE	0.000138851300918289	8.05432620320344e-05	38.180178643007	93.7835275860503	38.3210600177077
rs10734121	A	G	A	G	-0.025432	-0.00827323	0.845295	0.831193	FALSE	FALSE	FALSE	finngen_R10_F5_DEPRESSIO	89923071	0.383038	0.00948426	406986	outcome	TRUE	reported	textfile	11	89656239	0.002837	3.2802e-19	471519	ieu-b-29	basophil cell count || id:ieu-b-29	TRUE	reported	igd	2	TRUE	NA	NA	0.000170400550139645	471519	1.86967080272154e-06	406986	TRUE	4.70060504331363e-08	0.000169162336748958	79.7764127012483	93.7835275860503	80.3604496650274
rs10746147	G	A	G	A	-0.022399	0.0189512	0.926163	0.880027	FALSE	FALSE	FALSE	finngen_R10_F5_DEPRESSIO	79922978	0.083593	0.0109531	406986	outcome	TRUE	reported	textfile	12	80316758	0.003927	1.2e-08	472142	ieu-b-29	basophil cell count || id:ieu-b-29	TRUE	reported	igd	2	TRUE	NA	NA	6.89024613707375e-05	472142	7.35561168448656e-06	406986	TRUE	0.0089785190624821	6.86196858059975e-05	32.4003217563426	93.7835275860503	32.5338497739073
rs10806232	T	A	T	A	-0.014739	-0.00590674	0.597775	0.610865	FALSE	TRUE	FALSE	finngen_R10_F5_DEPRESSIO	81969343	0.419108	0.00731059	406986	outcome	TRUE	reported	textfile	6	82679060	0.002097	2.1702e-12	473999	ieu-b-29	basophil cell count || id:ieu-b-29	TRUE	reported	igd	2	TRUE	NA	NA	0.000104212142028746	473999	1.60403123454701e-06	406986	TRUE	2.8582302733407e-05	0.000104465489078744	49.5215017147542	93.7835275860503	49.4013909099654
rs10835333	G	A	G	A	0.014555	0.000360204	0.349229	0.391402	FALSE	FALSE	FALSE	finngen_R10_F5_DEPRESSIO	3936536	0.96079	0.00732677	406986	outcome	TRUE	reported	textfile	11	3957766	0.002161	1.67996e-11	467933	ieu-b-29	basophil cell count || id:ieu-b-29	TRUE	reported	igd	2	TRUE	NA	NA	9.69373106067271e-05	467933	5.93874403321237e-09	406986	TRUE	5.17235784990079e-06	9.62925986163313e-05	45.0626311609935	93.7835275860503	45.3643701895599
rs10844657	T	C	T	C	0.012373	0.0057396	0.339731	0.356644	FALSE	FALSE	FALSE	finngen_R10_F5_DEPRESSIO	9740617	0.441939	0.00746446	406986	outcome	TRUE	reported	textfile	12	9893213	0.002168	1.17999e-08	473997	ieu-b-29	basophil cell count || id:ieu-b-29	TRUE	reported	igd	2	TRUE	NA	NA	6.87112529051662e-05	473997	1.45274201428577e-06	406986	TRUE	0.000916569931760022	6.8680920370777e-05	32.5566488717551	93.7835275860503	32.5710283169483
rs1086893	C	T	C	T	0.029865	-0.00788953	0.343174	0.21619	FALSE	FALSE	FALSE	finngen_R10_F5_DEPRESSIO	212389772	0.365808	0.00872395	406986	outcome	TRUE	reported	textfile	1	212563114	0.002162	2.40991e-43	473056	ieu-b-29	basophil cell count || id:ieu-b-29	TRUE	reported	igd	2	TRUE	NA	NA	0.00040320675011608	473056	2.00954492468488e-06	406986	TRUE	2.54246180616843e-18	0.0004020867355248	190.285249761844	93.7835275860503	190.815504068679
rs10927074	C	T	C	T	0.079216	-0.00499577	0.892265	0.914207	FALSE	FALSE	FALSE	finngen_R10_F5_DEPRESSIO	235940665	0.6967	0.012817	406986	outcome	TRUE	reported	textfile	1	236103965	0.0033	2.99916e-127	474001	ieu-b-29	basophil cell count || id:ieu-b-29	TRUE	reported	igd	2	TRUE	NA	NA	0.00121420738170535	474001	3.73297090275565e-07	406986	TRUE	8.35814336885923e-58	0.00120644210939949	572.543093510706	93.7835275860503	576.232750780533
rs11064881	A	G	A	G	-0.032268	-0.0177183	0.073509	0.086474	FALSE	FALSE	FALSE	finngen_R10_F5_DEPRESSIO	119709120	0.164334	0.0127411	406986	outcome	TRUE	reported	textfile	12	120146925	0.003923	2.05022e-16	473998	ieu-b-29	basophil cell count || id:ieu-b-29	TRUE	reported	igd	2	TRUE	NA	NA	0.000142715393276279	473998	4.75172012888148e-06	406986	TRUE	4.86725141477856e-06	0.000141825986103507	67.2344857063536	93.7835275860503	67.6561811298805
rs11097787	T	C	T	C	-0.014501	0.00818497	0.402632	0.417343	FALSE	FALSE	FALSE	finngen_R10_F5_DEPRESSIO	102486185	0.25821	0.00723929	406986	outcome	TRUE	reported	textfile	4	103407342	0.002087	3.83001e-12	473996	ieu-b-29	basophil cell count || id:ieu-b-29	TRUE	reported	igd	2	TRUE	NA	NA	0.000101843644048755	473996	3.14096816735512e-06	406986	TRUE	9.89323580016586e-05	0.000101152388828656	47.9504756956122	93.7835275860503	48.2781930443531
rs11121246	G	T	G	T	0.012743	0.00400903	0.502219	0.515906	FALSE	FALSE	FALSE	finngen_R10_F5_DEPRESSIO	8857043	0.574303	0.00713698	406986	outcome	TRUE	reported	textfile	1	8917102	0.002043	4.58997e-10	473997	ieu-b-29	basophil cell count || id:ieu-b-29	TRUE	reported	igd	2	TRUE	NA	NA	8.20724177544312e-05	473997	7.75303920718191e-07	406986	TRUE	0.000129527881493455	8.11904253545514e-05	38.4869804402432	93.7835275860503	38.9051086898448
rs11158159	C	G	C	G	0.028179	0.00558817	0.769788	0.785184	FALSE	TRUE	FALSE	finngen_R10_F5_DEPRESSIO	57390444	0.523561	0.00876073	406986	outcome	TRUE	reported	textfile	14	57857162	0.002564	4.58987e-28	472914	ieu-b-29	basophil cell count || id:ieu-b-29	TRUE	reported	igd	2	TRUE	NA	NA	0.000255342949093912	472914	9.99725701164065e-07	406986	TRUE	2.44327547050538e-12	0.000281436385417238	133.132112120855	93.7835275860503	120.785586489762
rs11187969	A	G	A	G	-0.016771	0.00909276	0.130137	0.080247	FALSE	FALSE	FALSE	finngen_R10_F5_DEPRESSIO	94471412	0.490526	0.013188	406986	outcome	TRUE	reported	textfile	10	96231169	0.003058	4.24004e-08	472601	ieu-b-29	basophil cell count || id:ieu-b-29	TRUE	reported	igd	2	TRUE	NA	NA	6.36388786411219e-05	472601	1.1680346765932e-06	406986	TRUE	0.00125924598252044	6.36794879795975e-05	30.0967788871392	93.7835275860503	30.077584510666
rs112352373	G	C	G	C	-0.013924	0.0130806	0.203153	0.26945	FALSE	TRUE	FALSE	finngen_R10_F5_DEPRESSIO	119351930	0.102999	0.00802252	406986	outcome	TRUE	reported	textfile	5	118687625	0.002547	4.70999e-08	473971	ieu-b-29	basophil cell count || id:ieu-b-29	TRUE	reported	igd	2	TRUE	NA	NA	6.30511218367421e-05	473971	6.53211077196715e-06	406986	TRUE	0.0117434807034701	6.27705894367391e-05	29.7531811294589	93.7835275860503	29.8861615218502
rs1128099	A	G	A	G	-0.014562	-0.0139358	0.28544	0.25525	FALSE	FALSE	FALSE	finngen_R10_F5_DEPRESSIO	18196658	0.0887013	0.0081865	406986	outcome	TRUE	reported	textfile	19	18307468	0.002268	1.41e-10	473994	ieu-b-29	basophil cell count || id:ieu-b-29	TRUE	reported	igd	2	TRUE	NA	NA	8.6965534584562e-05	473994	7.12011239698523e-06	406986	TRUE	0.00183761855215122	8.65018873334956e-05	41.0047495692056	93.7835275860503	41.2245527840766
rs11633707	A	G	A	G	0.012395	-0.00162589	0.636389	0.571273	FALSE	FALSE	FALSE	finngen_R10_F5_DEPRESSIO	69325349	0.821808	0.00721911	406986	outcome	TRUE	reported	textfile	15	69617688	0.002136	6.65994e-09	473059	ieu-b-29	basophil cell count || id:ieu-b-29	TRUE	reported	igd	2	TRUE	NA	NA	7.11780652434879e-05	473059	1.24634309277091e-07	406986	TRUE	0.000156165288360372	7.11021503254197e-05	33.6377616436771	93.7835275860503	33.6736788371979
rs11710737	G	A	G	A	0.01157	-0.00169307	0.438906	0.428193	FALSE	FALSE	FALSE	finngen_R10_F5_DEPRESSIO	107745323	0.814926	0.00723301	406986	outcome	TRUE	reported	textfile	3	107464170	0.002065	2.15001e-08	472602	ieu-b-29	basophil cell count || id:ieu-b-29	TRUE	reported	igd	2	TRUE	NA	NA	6.64207907261205e-05	472602	1.34627661889547e-07	406986	TRUE	0.000273074133741964	6.59331547231931e-05	31.1620635353376	93.7835275860503	31.3925508152126
rs11756802	A	T	A	T	-0.029351	-0.0173905	0.048151	0.0628508	FALSE	TRUE	FALSE	finngen_R10_F5_DEPRESSIO	7169851	0.240653	0.0148212	406986	outcome	TRUE	reported	textfile	6	7170084	0.004935	2.80001e-09	474000	ieu-b-29	basophil cell count || id:ieu-b-29	TRUE	reported	igd	2	TRUE	NA	NA	7.46212591175952e-05	474000	3.38281772023901e-06	406986	TRUE	0.00146414433528815	7.89676418962489e-05	37.4334603556305	93.7835275860503	35.3729671545697
rs11772895	C	G	C	G	0.034127	0.000741757	0.277783	0.33475	FALSE	TRUE	FALSE	finngen_R10_F5_DEPRESSIO	143384849	0.922048	0.00758016	406986	outcome	TRUE	reported	textfile	7	143081942	0.0023	9.22996e-50	471976	ieu-b-29	basophil cell count || id:ieu-b-29	TRUE	reported	igd	2	TRUE	NA	NA	0.000466251176172581	471976	2.35282277498901e-08	406986	TRUE	1.19453705587935e-23	0.00046730409995747	220.658499895018	93.7835275860503	220.161082986768
rs1186222	T	C	T	C	-0.022015	0.00543353	0.461919	0.348405	FALSE	FALSE	FALSE	finngen_R10_F5_DEPRESSIO	75618011	0.469624	0.00751431	406986	outcome	TRUE	reported	textfile	7	75247329	0.002077	3.20996e-26	473057	ieu-b-29	basophil cell count || id:ieu-b-29	TRUE	reported	igd	2	TRUE	NA	NA	0.000237437668580352	473057	1.28471865134475e-06	406986	TRUE	2.42815061466311e-11	0.000240924440273798	113.99797599228	93.7835275860503	112.347751898559
rs12123922	A	G	A	G	-0.027772	0.00492557	0.440557	0.414392	FALSE	FALSE	FALSE	finngen_R10_F5_DEPRESSIO	205171308	0.496398	0.0072417	406986	outcome	TRUE	reported	textfile	1	205140436	0.002057	1.72982e-41	473983	ieu-b-29	basophil cell count || id:ieu-b-29	TRUE	reported	igd	2	TRUE	NA	NA	0.000384430475454056	473983	1.13672157354874e-06	406986	TRUE	4.05965121592115e-18	0.000380191373978012	180.272025498536	93.7835275860503	182.282816255909
rs12143614	A	T	A	T	-0.023163	0.0227596	0.116955	0.102771	FALSE	TRUE	FALSE	finngen_R10_F5_DEPRESSIO	150960220	0.0546072	0.0118417	406986	outcome	TRUE	reported	textfile	1	150932696	0.0032	4.71954e-13	473957	ieu-b-29	basophil cell count || id:ieu-b-29	TRUE	reported	igd	2	TRUE	NA	NA	0.000110536202592155	473957	9.07653033728882e-06	406986	TRUE	0.000447950192101434	0.000110820789319207	52.5298886055027	93.7835275860503	52.3949774414063
rs12376511	C	T	C	T	-0.020682	-0.00674831	0.162947	0.189411	FALSE	FALSE	FALSE	finngen_R10_F5_DEPRESSIO	22142757	0.459517	0.00912377	406986	outcome	TRUE	reported	textfile	9	22142756	0.002779	1.02991e-13	473999	ieu-b-29	basophil cell count || id:ieu-b-29	TRUE	reported	igd	2	TRUE	NA	NA	0.000116837333361542	473999	1.34419870446844e-06	406986	TRUE	6.31018430329758e-06	0.000116684827799177	55.3147127100538	93.7835275860503	55.3870167727136
rs12443468	G	A	G	A	0.014544	0.00727032	0.225894	0.181371	FALSE	FALSE	FALSE	finngen_R10_F5_DEPRESSIO	81595747	0.432444	0.00926138	406986	outcome	TRUE	reported	textfile	15	81888088	0.002451	3.03997e-09	473996	ieu-b-29	basophil cell count || id:ieu-b-29	TRUE	reported	igd	2	TRUE	NA	NA	7.42807027981274e-05	473996	1.51418050992477e-06	406986	TRUE	0.000545608112592105	7.39780461307795e-05	35.0677442409138	93.7835275860503	35.2112229564832
rs12453682	T	C	T	C	-0.01827	-0.00326513	0.695293	0.712581	FALSE	FALSE	FALSE	finngen_R10_F5_DEPRESSIO	39613752	0.679466	0.00790222	406986	outcome	TRUE	reported	textfile	17	37770005	0.00224	3.59998e-16	473994	ieu-b-29	basophil cell count || id:ieu-b-29	TRUE	reported	igd	2	TRUE	NA	NA	0.00014032953873095	473994	4.19493468838927e-07	406986	TRUE	1.60182583683177e-07	0.000141435157614061	67.0486162594123	93.7835275860503	66.5244140625
rs12459419	T	C	T	C	-0.016693	-0.0133398	0.322962	0.36097	FALSE	FALSE	FALSE	finngen_R10_F5_DEPRESSIO	51225221	0.0730584	0.00744215	406986	outcome	TRUE	reported	textfile	19	51728477	0.002188	2.44006e-14	473996	ieu-b-29	basophil cell count || id:ieu-b-29	TRUE	reported	igd	2	TRUE	NA	NA	0.000122785753228738	473996	7.89443464929867e-06	406986	TRUE	0.000108551447780744	0.000121860583477676	57.7682250745315	93.7835275860503	58.2068572887179
rs12497690	C	A	C	A	0.014579	-0.00381166	0.371338	0.363689	FALSE	FALSE	FALSE	finngen_R10_F5_DEPRESSIO	27753906	0.607019	0.00741085	406986	outcome	TRUE	reported	textfile	3	27795397	0.002121	6.48037e-12	473994	ieu-b-29	basophil cell count || id:ieu-b-29	TRUE	reported	igd	2	TRUE	NA	NA	9.96689390445317e-05	473994	6.50001928460567e-07	406986	TRUE	1.75046826327652e-05	9.92366445997523e-05	47.0420439417217	93.7835275860503	47.2469888128437
rs12921873	T	C	T	C	0.015838	0.0140153	0.210936	0.161001	FALSE	FALSE	FALSE	finngen_R10_F5_DEPRESSIO	87899451	0.151116	0.00976265	406986	outcome	TRUE	reported	textfile	16	87933057	0.002547	5.19003e-10	472847	ieu-b-29	basophil cell count || id:ieu-b-29	TRUE	reported	igd	2	TRUE	NA	NA	8.17689597989359e-05	472847	5.06395481748166e-06	406986	TRUE	0.00148944743157714	8.35013715102723e-05	39.4865031889471	93.7835275860503	38.6672055733059
rs12941811	C	T	C	T	-0.046353	-0.0104068	0.578198	0.556214	FALSE	FALSE	FALSE	finngen_R10_F5_DEPRESSIO	40003082	0.147298	0.00718132	406986	outcome	TRUE	reported	textfile	17	38159335	0.002071	7.70903e-111	473990	ieu-b-29	basophil cell count || id:ieu-b-29	TRUE	reported	igd	2	TRUE	NA	NA	0.00105577018317045	473990	5.1599593590258e-06	406986	TRUE	1.94849322255379e-45	0.00104802323187099	497.271587804636	93.7835275860503	500.951287012645
rs13089722	A	G	A	G	-0.087989	-0.00971537	0.107756	0.0927604	FALSE	FALSE	FALSE	finngen_R10_F5_DEPRESSIO	128587914	0.433387	0.0124014	406986	outcome	TRUE	reported	textfile	3	128306757	0.0033	1.4388e-156	473990	ieu-b-29	basophil cell count || id:ieu-b-29	TRUE	reported	igd	2	TRUE	NA	NA	0.00149765102574728	473990	1.50799279920048e-06	406986	TRUE	6.67097768105201e-69	0.00148871600466207	706.685575744641	93.7835275860503	710.933344444445
rs13188960	T	G	T	G	-0.019117	-0.00481157	0.27945	0.332876	FALSE	FALSE	FALSE	finngen_R10_F5_DEPRESSIO	35853217	0.524862	0.00756691	406986	outcome	TRUE	reported	textfile	5	35853319	0.002278	5.08042e-17	473985	ieu-b-29	basophil cell count || id:ieu-b-29	TRUE	reported	igd	2	TRUE	NA	NA	0.000148560978552141	473985	9.93479047752566e-07	406986	TRUE	1.62872418968715e-07	0.000147176243012212	69.7693055759296	93.7835275860503	70.4258408289082
rs13267723	A	G	A	G	-0.014047	-0.00221555	0.231732	0.199398	FALSE	FALSE	FALSE	finngen_R10_F5_DEPRESSIO	129660098	0.804307	0.00894172	406986	outcome	TRUE	reported	textfile	8	130672344	0.002437	8.45999e-09	473997	ieu-b-29	basophil cell count || id:ieu-b-29	TRUE	reported	igd	2	TRUE	NA	NA	7.0089329520808e-05	473997	1.50849396509263e-07	406986	TRUE	0.000187023424107082	7.0258021337029e-05	33.3042907172129	93.7835275860503	33.2243204165572
rs13419763	T	C	T	C	0.016215	0.00158934	0.562498	0.667865	FALSE	FALSE	FALSE	finngen_R10_F5_DEPRESSIO	218270227	0.83428	0.00759669	406986	outcome	TRUE	reported	textfile	2	219134950	0.002066	4.42996e-15	473058	ieu-b-29	basophil cell count || id:ieu-b-29	TRUE	reported	igd	2	TRUE	NA	NA	0.000130197956680603	473058	1.07549262348272e-07	406986	TRUE	2.17388396694702e-07	0.000129409132828197	61.2256899026125	93.7835275860503	61.5989446522268
rs138595256	G	C	G	C	0.064177	0.0125978	0.025574	0.0602305	FALSE	TRUE	FALSE	finngen_R10_F5_DEPRESSIO	35417122	0.400965	0.0149991	406986	outcome	TRUE	reported	textfile	21	36789420	0.006916	1.82012e-20	474001	ieu-b-29	basophil cell count || id:ieu-b-29	TRUE	reported	igd	2	TRUE	NA	NA	0.000181632073160445	474001	1.73332870286723e-06	406986	TRUE	1.26430097176526e-08	0.000205275133672505	97.320185499721	93.7835275860503	86.1090612132837
rs142405270	G	A	G	A	0.050739	0.0173893	0.018962	0.00477597	FALSE	FALSE	FALSE	finngen_R10_F5_DEPRESSIO	161383559	0.741986	0.0528193	406986	outcome	TRUE	reported	textfile	1	161353349	0.008204	6.41003e-10	473144	ieu-b-29	basophil cell count || id:ieu-b-29	TRUE	reported	igd	2	TRUE	NA	NA	8.0836200853752e-05	473144	2.66318579551922e-07	406986	TRUE	7.36436443349713e-05	9.57819721588391e-05	45.32281497978	93.7835275860503	38.2500937366059
rs1427499	G	A	G	A	0.021037	0.0142721	0.710264	0.693978	FALSE	FALSE	FALSE	finngen_R10_F5_DEPRESSIO	144642750	0.0656689	0.00775373	406986	outcome	TRUE	reported	textfile	2	145400317	0.002263	1.57e-20	470746	ieu-b-29	basophil cell count || id:ieu-b-29	TRUE	reported	igd	2	TRUE	NA	NA	0.000183541380690063	470746	8.32479333382948e-06	406986	TRUE	6.29743572127334e-07	0.000182146098186893	85.7598036585082	93.7835275860503	86.4168647822402
rs146970669	A	G	A	G	0.022392	0.0136242	0.094107	0.12082	FALSE	FALSE	FALSE	finngen_R10_F5_DEPRESSIO	26950516	0.213901	0.0109615	406986	outcome	TRUE	reported	textfile	12	27103449	0.003534	2.43002e-10	473055	ieu-b-29	basophil cell count || id:ieu-b-29	TRUE	reported	igd	2	TRUE	NA	NA	8.48605854255562e-05	473055	3.79579771396543e-06	406986	TRUE	0.00067992028446215	8.54898587090466e-05	40.4446917428733	93.7835275860503	40.1469614119641
rs149007767	T	C	T	C	0.026584	-0.00543462	0.162151	0.206722	FALSE	FALSE	FALSE	finngen_R10_F5_DEPRESSIO	50330658	0.539442	0.00885613	406986	outcome	TRUE	reported	textfile	7	50370254	0.002887	3.48017e-20	473998	ieu-b-29	basophil cell count || id:ieu-b-29	TRUE	reported	igd	2	TRUE	NA	NA	0.000178852382798725	473998	9.25278906570857e-07	406986	TRUE	6.31049779952191e-09	0.000192024233052526	91.0361995263592	93.7835275860503	84.7904790162751
rs1539174	G	C	G	C	0.046398	-0.00784803	0.237332	0.20425	FALSE	TRUE	FALSE	finngen_R10_F5_DEPRESSIO	928930	0.375126	0.0088487	406986	outcome	TRUE	reported	textfile	10	974870	0.00241	1.51008e-82	473996	ieu-b-29	basophil cell count || id:ieu-b-29	TRUE	reported	igd	2	TRUE	NA	NA	0.000781361697148015	473996	1.93278786867502e-06	406986	TRUE	1.72659731170869e-35	0.000779328108524075	369.684953347202	93.7835275860503	370.650368278783
rs1598207	G	A	G	A	0.020189	0.00196022	0.302655	0.335619	FALSE	FALSE	FALSE	finngen_R10_F5_DEPRESSIO	148000301	0.7954	0.00755949	406986	outcome	TRUE	reported	textfile	2	148757870	0.002229	1.40994e-19	473062	ieu-b-29	basophil cell count || id:ieu-b-29	TRUE	reported	igd	2	TRUE	NA	NA	0.000173387563529727	473062	1.65214146271723e-07	406986	TRUE	2.38508691712378e-09	0.00017205018982655	81.4040683847658	93.7835275860503	82.036944989384
rs1633768	T	C	T	C	-0.016647	-0.00124413	0.275307	0.219004	FALSE	FALSE	FALSE	finngen_R10_F5_DEPRESSIO	133003751	0.885919	0.00867172	406986	outcome	TRUE	reported	textfile	9	135879138	0.002317	7.0194e-13	471975	ieu-b-29	basophil cell count || id:ieu-b-29	TRUE	reported	igd	2	TRUE	NA	NA	0.000109359178706346	471975	5.05759063084436e-08	406986	TRUE	1.72085208753499e-06	0.000110579157078559	52.1961483099217	93.7835275860503	51.6202247969587
rs1669340	T	G	T	G	-0.033996	-0.0023897	0.839194	0.808936	FALSE	FALSE	FALSE	finngen_R10_F5_DEPRESSIO	3156696	0.792337	0.00907673	406986	outcome	TRUE	reported	textfile	3	3198380	0.002785	3.0903e-34	472917	ieu-b-29	basophil cell count || id:ieu-b-29	TRUE	reported	igd	2	TRUE	NA	NA	0.000314981710061435	472917	1.70314068429267e-07	406986	TRUE	5.1294634448372e-16	0.000311925051917768	147.560063608193	93.7835275860503	149.006509738952
rs16923637	T	G	T	G	0.014168	-0.00555493	0.286039	0.361441	FALSE	FALSE	FALSE	finngen_R10_F5_DEPRESSIO	58655326	0.457109	0.00747017	406986	outcome	TRUE	reported	textfile	8	59567885	0.002274	4.79005e-10	473983	ieu-b-29	basophil cell count || id:ieu-b-29	TRUE	reported	igd	2	TRUE	NA	NA	8.1891660294598e-05	473983	1.35868344808693e-06	406986	TRUE	0.000224923325093151	8.19873467733306e-05	38.8636309369565	93.7835275860503	38.8182699306682
rs16928084	G	A	G	A	-0.027734	-0.00314845	0.11345	0.152778	FALSE	FALSE	FALSE	finngen_R10_F5_DEPRESSIO	2301724	0.750558	0.0099038	406986	outcome	TRUE	reported	textfile	11	2322954	0.003242	1.23994e-17	473996	ieu-b-29	basophil cell count || id:ieu-b-29	TRUE	reported	igd	2	TRUE	NA	NA	0.000154368651563874	473996	2.48320420343761e-07	406986	TRUE	2.39043760132564e-08	0.000154725805556525	73.3504526868396	93.7835275860503	73.1811114988691
rs17613339	T	C	T	C	-0.016822	-0.00275363	0.128384	0.150838	FALSE	FALSE	FALSE	finngen_R10_F5_DEPRESSIO	117596918	0.782139	0.0099577	406986	outcome	TRUE	reported	textfile	1	118139540	0.003077	4.70999e-08	472602	ieu-b-29	basophil cell count || id:ieu-b-29	TRUE	reported	igd	2	TRUE	NA	NA	6.32381392630924e-05	472602	1.87895195653529e-07	406986	TRUE	0.000438045981647228	6.33317296921836e-05	29.9324711276964	93.7835275860503	29.8882346920853
rs17625587	A	G	A	G	0.01499	0.00193384	0.263625	0.286449	FALSE	FALSE	FALSE	finngen_R10_F5_DEPRESSIO	199021365	0.806341	0.00788843	406986	outcome	TRUE	reported	textfile	1	198990494	0.002328	1.25e-10	473983	ieu-b-29	basophil cell count || id:ieu-b-29	TRUE	reported	igd	2	TRUE	NA	NA	8.74658242720687e-05	473983	1.47666685172722e-07	406986	TRUE	2.70922003159657e-05	8.72406494284969e-05	41.3540180081559	93.7835275860503	41.4607652543073
rs17758695	T	C	T	C	-0.124742	-0.0145316	0.029551	0.0438353	FALSE	FALSE	FALSE	finngen_R10_F5_DEPRESSIO	63253621	0.406093	0.0174913	406986	outcome	TRUE	reported	textfile	18	60920854	0.006145	1.46994e-91	473056	ieu-b-29	basophil cell count || id:ieu-b-29	TRUE	reported	igd	2	TRUE	NA	NA	0.000870347648738206	473056	1.69591710356385e-06	406986	TRUE	9.54769260236122e-40	0.000892483714525237	422.570128048549	93.7835275860503	412.080089563247
rs17860282	T	C	T	C	0.104693	0.00982175	0.011189	0.0566568	FALSE	FALSE	FALSE	finngen_R10_F5_DEPRESSIO	51346566	0.523109	0.0153811	406986	outcome	TRUE	reported	textfile	12	51740350	0.009859	2.61999e-26	470511	ieu-b-29	basophil cell count || id:ieu-b-29	TRUE	reported	igd	2	TRUE	NA	NA	0.000239605922841103	470511	1.00190187322461e-06	406986	TRUE	1.3423131512098e-11	0.000242532446775692	114.141381988636	93.7835275860503	112.763762015305
rs1804999	G	A	G	A	0.011333	0.0106849	0.505883	0.420578	FALSE	FALSE	FALSE	finngen_R10_F5_DEPRESSIO	156249659	0.141326	0.00726431	406986	outcome	TRUE	reported	textfile	1	156219450	0.002053	3.48001e-08	473996	ieu-b-29	basophil cell count || id:ieu-b-29	TRUE	reported	igd	2	TRUE	NA	NA	6.42852171038843e-05	473996	5.31584783733846e-06	406986	TRUE	0.0075164110402835	6.42095541784312e-05	30.4368977628872	93.7835275860503	30.4727661443259
rs182090955	A	G	A	G	-0.087651	0.0085986	0.009832	0.00306832	FALSE	FALSE	FALSE	finngen_R10_F5_DEPRESSIO	92610578	0.899618	0.0681647	406986	outcome	TRUE	reported	textfile	7	92239892	0.010695	2.61999e-16	472665	ieu-b-29	basophil cell count || id:ieu-b-29	TRUE	reported	igd	2	TRUE	NA	NA	0.000142081932625627	472665	3.90984089274036e-08	406986	TRUE	4.20655155842763e-08	0.000149587224054961	70.7149241326905	93.7835275860503	67.1664156547705
rs2028900	T	C	T	C	-0.01396	0.000435438	0.449306	0.400531	FALSE	FALSE	FALSE	finngen_R10_F5_DEPRESSIO	85540612	0.952372	0.00729034	406986	outcome	TRUE	reported	textfile	2	85767735	0.002059	1.24997e-11	472602	ieu-b-29	basophil cell count || id:ieu-b-29	TRUE	reported	igd	2	TRUE	NA	NA	9.72572948291333e-05	472602	8.76556162678896e-09	406986	TRUE	4.92328741608188e-06	9.64391547099314e-05	45.5815403611364	93.7835275860503	45.9682682856699
rs2070596	A	T	A	T	0.022675	0.00321448	0.211403	0.120193	FALSE	TRUE	FALSE	finngen_R10_F5_DEPRESSIO	50252962	0.772046	0.0110958	406986	outcome	TRUE	reported	textfile	15	50545159	0.002529	3.29989e-19	472910	ieu-b-29	basophil cell count || id:ieu-b-29	TRUE	reported	igd	2	TRUE	NA	NA	0.000169959894560316	472910	2.06218104413425e-07	406986	TRUE	3.97514357315466e-09	0.000171431590234456	81.085271051557	93.7835275860503	80.3890567323359
rs2074585	A	G	A	G	-0.030894	0.00917703	0.514859	0.533742	FALSE	FALSE	FALSE	finngen_R10_F5_DEPRESSIO	90466252	0.199808	0.00715782	406986	outcome	TRUE	reported	textfile	15	91009484	0.00205	2.71019e-51	474000	ieu-b-29	basophil cell count || id:ieu-b-29	TRUE	reported	igd	2	TRUE	NA	NA	0.000478912325416162	474000	4.0389052701102e-06	406986	TRUE	1.38215357760902e-20	0.000476798156949324	226.109181238549	93.7835275860503	227.112251279001
rs2089979	G	A	G	A	-0.013908	-0.00252365	0.415685	0.432382	FALSE	FALSE	FALSE	finngen_R10_F5_DEPRESSIO	196774542	0.725949	0.00719975	406986	outcome	TRUE	reported	textfile	3	196501413	0.002084	2.59e-11	472599	ieu-b-29	basophil cell count || id:ieu-b-29	TRUE	reported	igd	2	TRUE	NA	NA	9.42327895482767e-05	472599	3.01888067006344e-07	406986	TRUE	1.84728300084723e-05	9.39660017893698e-05	44.4122237867506	93.7835275860503	44.5383306132825
rs2118140	G	A	G	A	0.018347	-0.0032944	0.528383	0.402921	FALSE	FALSE	FALSE	finngen_R10_F5_DEPRESSIO	66304681	0.650419	0.0072695	406986	outcome	TRUE	reported	textfile	12	66698461	0.002052	4.02995e-19	473990	ieu-b-29	basophil cell count || id:ieu-b-29	TRUE	reported	igd	2	TRUE	NA	NA	0.000168629992638453	473990	5.04621815494644e-07	406986	TRUE	9.21943620430065e-09	0.000167763858162116	79.5313980967349	93.7835275860503	79.9420735819949
rs2229092	C	A	C	A	0.025697	-0.0207168	0.062139	0.0540377	FALSE	FALSE	FALSE	finngen_R10_F5_DEPRESSIO	31572980	0.189209	0.0157791	406986	outcome	TRUE	reported	textfile	6	31540757	0.004247	1.47999e-09	472567	ieu-b-29	basophil cell count || id:ieu-b-29	TRUE	reported	igd	2	TRUE	NA	NA	7.74649295434082e-05	472567	4.23547101852199e-06	406986	TRUE	0.00161370025490597	7.69657633586058e-05	36.374125523897	93.7835275860503	36.6100504246574
rs2239635	C	G	C	G	0.034388	0.000261923	0.70425	0.625387	FALSE	TRUE	FALSE	finngen_R10_F5_DEPRESSIO	23119522	0.971715	0.00738684	406986	outcome	TRUE	reported	textfile	14	23588731	0.002255	1.89017e-52	473995	ieu-b-29	basophil cell count || id:ieu-b-29	TRUE	reported	igd	2	TRUE	NA	NA	0.000490383436386154	473995	3.08924641298537e-09	406986	TRUE	4.7398128443242e-25	0.000492601171969998	233.60458119605	93.7835275860503	232.55235598645
rs2271352	C	G	C	G	0.042265	-0.00146042	0.225593	0.226259	FALSE	TRUE	FALSE	finngen_R10_F5_DEPRESSIO	126755736	0.864382	0.00855051	406986	outcome	TRUE	reported	textfile	5	126091428	0.00247	1.44012e-65	473993	ieu-b-29	basophil cell count || id:ieu-b-29	TRUE	reported	igd	2	TRUE	NA	NA	0.000617347297459111	473993	7.16793631668856e-08	406986	TRUE	1.26226446062186e-30	0.000624146632852043	296.024649440362	93.7835275860503	292.797820813323
rs2273770	T	C	T	C	0.011659	0.00557756	0.398729	0.32541	FALSE	FALSE	FALSE	finngen_R10_F5_DEPRESSIO	75140553	0.466074	0.00765222	406986	outcome	TRUE	reported	textfile	9	77755469	0.002124	4.15997e-08	457734	ieu-b-29	basophil cell count || id:ieu-b-29	TRUE	reported	igd	2	TRUE	NA	NA	6.58224006331757e-05	457734	1.30537624150322e-06	406986	TRUE	0.00121445742356477	6.51779477271797e-05	29.8359770168078	93.7835275860503	30.131002381535
rs2276066	G	A	G	A	0.013903	0.00210471	0.648326	0.731557	FALSE	FALSE	FALSE	finngen_R10_F5_DEPRESSIO	70161205	0.794663	0.00808697	406986	outcome	TRUE	reported	textfile	11	70007311	0.002145	9.37994e-11	472597	ieu-b-29	basophil cell count || id:ieu-b-29	TRUE	reported	igd	2	TRUE	NA	NA	8.88862788925769e-05	472597	1.66431472953673e-07	406986	TRUE	2.46390489893979e-05	8.81415616720376e-05	41.6589332218284	93.7835275860503	42.0109451698263
rs2282986	C	T	C	T	-0.088653	0.00488801	0.018065	0.0261941	FALSE	FALSE	FALSE	finngen_R10_F5_DEPRESSIO	92670231	0.827504	0.022432	406986	outcome	TRUE	reported	textfile	7	92299545	0.007728	1.98016e-30	472603	ieu-b-29	basophil cell count || id:ieu-b-29	TRUE	reported	igd	2	TRUE	NA	NA	0.000278379400173316	472603	1.16667741933887e-07	406986	TRUE	2.11947127022842e-14	0.000278828764949959	131.811505983535	93.7835275860503	131.599017356825
rs2286599	A	G	A	G	0.023189	-0.00800462	0.141728	0.103275	FALSE	FALSE	FALSE	finngen_R10_F5_DEPRESSIO	6390367	0.506452	0.0120484	406986	outcome	TRUE	reported	textfile	12	6499533	0.003001	1.15001e-14	469154	ieu-b-29	basophil cell count || id:ieu-b-29	TRUE	reported	igd	2	TRUE	NA	NA	0.000127251587809804	469154	1.08453826013707e-06	406986	TRUE	1.75137395590799e-06	0.000130820149131472	61.3825646815942	93.7835275860503	59.7079348536604
rs2289511	A	G	A	G	-0.016386	-0.0141916	0.582293	0.569337	FALSE	FALSE	FALSE	finngen_R10_F5_DEPRESSIO	87988566	0.049204	0.00721548	406986	outcome	TRUE	reported	textfile	14	88454910	0.002078	3.29989e-15	473058	ieu-b-29	basophil cell count || id:ieu-b-29	TRUE	reported	igd	2	TRUE	NA	NA	0.000131427176393602	473058	9.50497119789894e-06	406986	TRUE	8.8427618198597e-05	0.000130613846484988	61.7957351414659	93.7835275860503	62.1805865749717
rs2294199	C	T	C	T	-0.016318	-0.00323021	0.470274	0.541266	FALSE	FALSE	FALSE	finngen_R10_F5_DEPRESSIO	45235284	0.651875	0.0071598	406986	outcome	TRUE	reported	textfile	22	45631165	0.00205	1.81009e-15	473999	ieu-b-29	basophil cell count || id:ieu-b-29	TRUE	reported	igd	2	TRUE	NA	NA	0.000133657241002282	473999	5.00129163050845e-07	406986	TRUE	3.79009407348569e-07	0.000132667978386594	62.8925675811071	93.7835275860503	63.3616
rs2298989	C	T	C	T	-0.011597	-0.00534633	0.425369	0.382294	FALSE	FALSE	FALSE	finngen_R10_F5_DEPRESSIO	109970517	0.467649	0.00736096	406986	outcome	TRUE	reported	textfile	4	110891673	0.002083	2.65003e-08	472599	ieu-b-29	basophil cell count || id:ieu-b-29	TRUE	reported	igd	2	TRUE	NA	NA	6.55833098160676e-05	472599	1.29617818972525e-06	406986	TRUE	0.00113524436134895	6.57470388623291e-05	31.0738963418906	93.7835275860503	30.9965083227527
rs2594836	A	G	A	G	-0.017777	0.00222022	0.722276	0.727884	FALSE	FALSE	FALSE	finngen_R10_F5_DEPRESSIO	173778315	0.781586	0.00800796	406986	outcome	TRUE	reported	textfile	5	173205318	0.002319	1.86982e-14	474000	ieu-b-29	basophil cell count || id:ieu-b-29	TRUE	reported	igd	2	TRUE	NA	NA	0.000123961008099887	474000	1.88873406283836e-07	406986	TRUE	5.53360273075603e-07	0.000126783733435868	60.1028561456271	93.7835275860503	58.764554430738
rs2606724	A	G	A	G	0.015734	0.0107306	0.453028	0.504064	FALSE	FALSE	FALSE	finngen_R10_F5_DEPRESSIO	114087158	0.133867	0.00715836	406986	outcome	TRUE	reported	textfile	11	113957880	0.002124	1.33015e-13	473993	ieu-b-29	basophil cell count || id:ieu-b-29	TRUE	reported	igd	2	TRUE	NA	NA	0.000115757435180976	473993	5.52129824670158e-06	406986	TRUE	8.31066143807957e-05	0.000122686966177111	58.1596532166623	93.7835275860503	54.8743345710932
rs2607278	T	C	T	C	0.022731	-0.00732943	0.306108	0.361712	FALSE	FALSE	FALSE	finngen_R10_F5_DEPRESSIO	16457386	0.323911	0.0074301	406986	outcome	TRUE	reported	textfile	19	16568197	0.002225	1.79019e-24	472910	ieu-b-29	basophil cell count || id:ieu-b-29	TRUE	reported	igd	2	TRUE	NA	NA	0.000220650316456249	472910	2.39096220395123e-06	406986	TRUE	4.82797970550621e-10	0.000219499552873507	103.825884285482	93.7835275860503	104.370329200858
rs2738104	A	G	A	G	0.018357	-0.0077962	0.67231	0.581848	FALSE	FALSE	FALSE	finngen_R10_F5_DEPRESSIO	6934735	0.281378	0.00723727	406986	outcome	TRUE	reported	textfile	8	6792257	0.00218	4.00959e-17	472911	ieu-b-29	basophil cell count || id:ieu-b-29	TRUE	reported	igd	2	TRUE	NA	NA	0.000149915913994792	472911	2.85126655021521e-06	406986	TRUE	7.93306961715102e-07	0.000148479388717235	70.2276665998868	93.7835275860503	70.9072150913223
rs2805921	A	G	A	G	0.012974	0.000495432	0.247972	0.34584	FALSE	FALSE	FALSE	finngen_R10_F5_DEPRESSIO	69087793	0.947314	0.00749741	406986	outcome	TRUE	reported	textfile	10	70847549	0.002377	4.92006e-08	473996	ieu-b-29	basophil cell count || id:ieu-b-29	TRUE	reported	igd	2	TRUE	NA	NA	6.28476848827252e-05	473996	1.07292223535669e-08	406986	TRUE	0.000250948971717301	6.27790064910035e-05	29.7587406268677	93.7835275860503	29.7912978624028
rs2811708	T	G	T	G	-0.017265	0.00404523	0.266088	0.221104	FALSE	FALSE	FALSE	finngen_R10_F5_DEPRESSIO	21973423	0.637798	0.00859263	406986	outcome	TRUE	reported	textfile	9	21973422	0.00233	1.32008e-13	472914	ieu-b-29	basophil cell count || id:ieu-b-29	TRUE	reported	igd	2	TRUE	NA	NA	0.000116088866141088	472914	5.44573675080387e-07	406986	TRUE	2.67631052602703e-06	0.000116421298555106	55.0634396994451	93.7835275860503	54.9061918620715
rs2834670	G	A	G	A	0.028259	0.000901992	0.17203	0.174763	FALSE	FALSE	FALSE	finngen_R10_F5_DEPRESSIO	34908079	0.924055	0.00946208	406986	outcome	TRUE	reported	textfile	21	36280376	0.003218	1.69005e-18	472917	ieu-b-29	basophil cell count || id:ieu-b-29	TRUE	reported	igd	2	TRUE	NA	NA	0.000163037534049596	472917	2.23282555767688e-08	406986	TRUE	3.58547077296149e-09	0.000227490028463712	107.607926541188	93.7835275860503	77.1154681308256
rs2836241	C	T	C	T	0.013945	-0.0125408	0.404821	0.562991	FALSE	FALSE	FALSE	finngen_R10_F5_DEPRESSIO	38249291	0.0823721	0.00721944	406986	outcome	TRUE	reported	textfile	21	39621213	0.002086	2.36974e-11	474001	ieu-b-29	basophil cell count || id:ieu-b-29	TRUE	reported	igd	2	TRUE	NA	NA	9.42735929386163e-05	474001	7.41417623529286e-06	406986	TRUE	0.00107755669355257	9.370821506221e-05	44.4217629153852	93.7835275860503	44.6898018474991
rs28364390	A	T	A	T	0.020338	0.0160368	0.132089	0.128681	FALSE	TRUE	FALSE	finngen_R10_F5_DEPRESSIO	42384975	0.131772	0.0106405	406986	outcome	TRUE	reported	textfile	15	42677173	0.003019	1.69005e-11	474000	ieu-b-29	basophil cell count || id:ieu-b-29	TRUE	reported	igd	2	TRUE	NA	NA	9.57353151860314e-05	474000	5.5812515149612e-06	406986	TRUE	0.000514282302097443	9.48392971233323e-05	44.9579009335899	93.7835275860503	45.3826926539337
rs28647824	A	C	A	C	-0.017508	0.00923363	0.267348	0.31286	FALSE	FALSE	FALSE	finngen_R10_F5_DEPRESSIO	82663909	0.23017	0.00769519	406986	outcome	TRUE	reported	textfile	4	83585062	0.002312	3.83972e-14	473997	ieu-b-29	basophil cell count || id:ieu-b-29	TRUE	reported	igd	2	TRUE	NA	NA	0.000120968171726731	473997	3.53775186793565e-06	406986	TRUE	1.9834488568384e-05	0.000120081955201812	56.9250820310331	93.7835275860503	57.345245507118
rs2959356	G	A	G	A	0.014017	-0.0133883	0.298096	0.325638	FALSE	FALSE	FALSE	finngen_R10_F5_DEPRESSIO	26010239	0.0783051	0.00760434	406986	outcome	TRUE	reported	textfile	18	23590203	0.002241	4.14e-10	472600	ieu-b-29	basophil cell count || id:ieu-b-29	TRUE	reported	igd	2	TRUE	NA	NA	8.27748884295869e-05	472600	7.61635492192214e-06	406986	TRUE	0.00303621206836485	8.22193441586222e-05	38.8598926455639	93.7835275860503	39.1224850813836
rs2967595	T	C	T	C	-0.026046	-0.0116716	0.167857	0.149802	FALSE	FALSE	FALSE	finngen_R10_F5_DEPRESSIO	8501415	0.247687	0.0100967	406986	outcome	TRUE	reported	textfile	19	8566299	0.00277	5.58985e-21	473039	ieu-b-29	basophil cell count || id:ieu-b-29	TRUE	reported	igd	2	TRUE	NA	NA	0.000186872870695225	473039	3.2833949359279e-06	406986	TRUE	2.91071296640837e-08	0.000189517574414865	89.665818096838	93.7835275860503	88.4143043699253
rs2977799	G	A	G	A	0.027476	0.00632094	0.50924	0.466344	FALSE	FALSE	FALSE	finngen_R10_F5_DEPRESSIO	6839405	0.37796	0.00716935	406986	outcome	TRUE	reported	textfile	8	6696927	0.002057	1.17004e-40	473057	ieu-b-29	basophil cell count || id:ieu-b-29	TRUE	reported	igd	2	TRUE	NA	NA	0.000377018817364147	473057	1.90996586266814e-06	406986	TRUE	3.26732755982905e-17	0.000377336379678509	178.568241382546	93.7835275860503	178.417903555191
rs2998286	C	T	C	T	0.020883	-0.00902796	0.769831	0.799266	FALSE	FALSE	FALSE	finngen_R10_F5_DEPRESSIO	28491444	0.314821	0.00898164	406986	outcome	TRUE	reported	textfile	10	28780373	0.002443	1.31009e-17	473999	ieu-b-29	basophil cell count || id:ieu-b-29	TRUE	reported	igd	2	TRUE	NA	NA	0.000154133239276578	473999	2.48250167835989e-06	406986	TRUE	3.92546040475042e-07	0.00015454608184815	73.2657020849686	93.7835275860503	73.0699555263194
rs3071	C	A	C	A	-0.01635	-0.0120241	0.298273	0.401262	FALSE	FALSE	FALSE	finngen_R10_F5_DEPRESSIO	100354706	0.0985871	0.00727967	406986	outcome	TRUE	reported	textfile	10	102114463	0.002239	2.94985e-13	473996	ieu-b-29	basophil cell count || id:ieu-b-29	TRUE	reported	igd	2	TRUE	NA	NA	0.000112487852818519	473996	6.70349865917507e-06	406986	TRUE	0.000175684339461782	0.000111904522639783	53.0480086162024	93.7835275860503	53.3245656747563
rs3181077	T	C	T	C	-0.037064	-0.00540964	0.718492	0.741632	FALSE	FALSE	FALSE	finngen_R10_F5_DEPRESSIO	46209161	0.508833	0.00818828	406986	outcome	TRUE	reported	textfile	3	46250652	0.00228	2.22998e-59	473997	ieu-b-29	basophil cell count || id:ieu-b-29	TRUE	reported	igd	2	TRUE	NA	NA	0.000557210201731799	473997	1.07244136728064e-06	406986	TRUE	4.40533742731804e-26	0.000555708766818401	263.549633770066	93.7835275860503	264.262099107418
rs34097845	T	C	T	C	0.043291	0.000786674	0.056678	0.0891405	FALSE	FALSE	FALSE	finngen_R10_F5_DEPRESSIO	58281068	0.949984	0.0125413	406986	outcome	TRUE	reported	textfile	17	56358429	0.004593	4.58036e-21	472121	ieu-b-29	basophil cell count || id:ieu-b-29	TRUE	reported	igd	2	TRUE	NA	NA	0.000188134807259315	472121	9.66778847960411e-09	406986	TRUE	1.92821407127446e-10	0.000200400920229471	94.6320464070006	93.7835275860503	88.8387307259426
rs34158728	A	G	A	G	0.094813	0.00259329	0.028263	0.0636064	FALSE	FALSE	FALSE	finngen_R10_F5_DEPRESSIO	38412392	0.858763	0.0145732	406986	outcome	TRUE	reported	textfile	19	38903032	0.006172	3.23966e-53	473996	ieu-b-29	basophil cell count || id:ieu-b-29	TRUE	reported	igd	2	TRUE	NA	NA	0.000497616682795034	473996	7.78063335784592e-08	406986	TRUE	6.36736131248282e-25	0.000493779175637797	234.163991880136	93.7835275860503	235.984751894177
rs34288539	T	C	T	C	-0.015157	0.00520869	0.273948	0.319983	FALSE	FALSE	FALSE	finngen_R10_F5_DEPRESSIO	24246041	0.498229	0.00769062	406986	outcome	TRUE	reported	textfile	22	24642009	0.002317	6.34016e-11	472911	ieu-b-29	basophil cell count || id:ieu-b-29	TRUE	reported	igd	2	TRUE	NA	NA	9.04810344699294e-05	472911	1.12708453326249e-06	406986	TRUE	7.73749217090845e-05	9.13886700265668e-05	43.2224745980625	93.7835275860503	42.7931675002035
rs34377578	C	A	C	A	0.013372	0.0108748	0.251754	0.19477	FALSE	FALSE	FALSE	finngen_R10_F5_DEPRESSIO	102576669	0.228683	0.00903404	406986	outcome	TRUE	reported	textfile	10	104336426	0.002363	1.55998e-08	473062	ieu-b-29	basophil cell count || id:ieu-b-29	TRUE	reported	igd	2	TRUE	NA	NA	6.7689244535808e-05	473062	3.56040708505124e-06	406986	TRUE	0.00302001254650458	6.73664271875213e-05	31.870509047656	93.7835275860503	32.0232416491442
rs34500	A	G	A	G	-0.026288	-0.00718505	0.084024	0.0928512	FALSE	FALSE	FALSE	finngen_R10_F5_DEPRESSIO	98959181	0.565825	0.0125129	406986	outcome	TRUE	reported	textfile	5	98294885	0.003721	1.66994e-12	472911	ieu-b-29	basophil cell count || id:ieu-b-29	TRUE	reported	igd	2	TRUE	NA	NA	0.00010552912563368	472911	8.10150965738892e-07	406986	TRUE	1.16677829935816e-05	0.00010637327610816	50.3102312951583	93.7835275860503	49.9109403321907
rs34638654	C	G	C	G	0.012153	0.00471934	0.354416	0.392038	FALSE	TRUE	FALSE	finngen_R10_F5_DEPRESSIO	34897644	0.519921	0.00733423	406986	outcome	TRUE	reported	textfile	14	35366850	0.002151	1.66001e-08	473996	ieu-b-29	basophil cell count || id:ieu-b-29	TRUE	reported	igd	2	TRUE	NA	NA	6.73417012386057e-05	473996	1.01736245285415e-06	406986	TRUE	0.000756813798526791	6.75869844178027e-05	32.0379904432928	93.7835275860503	31.9217119992842
rs34780507	G	A	G	A	0.03512	0.010798	0.065683	0.0393354	FALSE	FALSE	FALSE	finngen_R10_F5_DEPRESSIO	41009749	0.560264	0.018539	406986	outcome	TRUE	reported	textfile	22	41405753	0.004154	2.96006e-17	473057	ieu-b-29	basophil cell count || id:ieu-b-29	TRUE	reported	igd	2	TRUE	NA	NA	0.000151077147395009	473057	8.33558989444803e-07	406986	TRUE	1.02487031778675e-07	0.000151386183912748	71.6248342411741	93.7835275860503	71.4785987437438
rs34850939	A	G	A	G	0.013806	0.00468668	0.349046	0.320798	FALSE	FALSE	FALSE	finngen_R10_F5_DEPRESSIO	47022420	0.540802	0.00766297	406986	outcome	TRUE	reported	textfile	3	47063910	0.002243	7.74997e-10	473986	ieu-b-29	basophil cell count || id:ieu-b-29	TRUE	reported	igd	2	TRUE	NA	NA	7.99242918824682e-05	473986	9.19091219943631e-07	406986	TRUE	0.000187789400693035	8.66161147674756e-05	41.0582088444766	93.7835275860503	37.8858635644376
rs35045014	A	C	A	C	-0.011383	0.0086222	0.455669	0.446496	FALSE	FALSE	FALSE	finngen_R10_F5_DEPRESSIO	107110953	0.233398	0.00723551	406986	outcome	TRUE	reported	textfile	6	107432157	0.002069	3.86999e-08	473993	ieu-b-29	basophil cell count || id:ieu-b-29	TRUE	reported	igd	2	TRUE	NA	NA	6.38549636676477e-05	473993	3.48914515768999e-06	406986	TRUE	0.00416633186474627	6.42770622693949e-05	30.4687074611395	93.7835275860503	30.2686108848403
rs357613	A	G	A	G	-0.01519	0.0117881	0.507364	0.118931	FALSE	FALSE	FALSE	finngen_R10_F5_DEPRESSIO	151463926	0.289614	0.0111317	406986	outcome	TRUE	reported	textfile	5	150843487	0.002179	3.25987e-12	433368	ieu-b-29	basophil cell count || id:ieu-b-29	TRUE	reported	igd	2	TRUE	NA	NA	0.000112123734487824	433368	2.75540919331149e-06	406986	TRUE	4.29980392425938e-05	0.000115343025056648	49.9915115688709	93.7835275860503	48.5960630921258
rs3731332	T	C	T	C	-0.103985	-0.0140586	0.022182	0.0183307	FALSE	FALSE	FALSE	finngen_R10_F5_DEPRESSIO	92671254	0.597398	0.0266188	406986	outcome	TRUE	reported	textfile	7	92300568	0.007064	5.36043e-49	473062	ieu-b-29	basophil cell count || id:ieu-b-29	TRUE	reported	igd	2	TRUE	NA	NA	0.000457851768132725	473062	6.85377067396484e-07	406986	TRUE	6.42379315563244e-22	0.000469061854822727	221.998532085667	93.7835275860503	216.690569593293
rs3781452	T	C	T	C	0.019847	0.00144666	0.632095	0.554822	FALSE	FALSE	FALSE	finngen_R10_F5_DEPRESSIO	124666560	0.840426	0.00718485	406986	outcome	TRUE	reported	textfile	10	126355129	0.002131	1.33999e-20	472140	ieu-b-29	basophil cell count || id:ieu-b-29	TRUE	reported	igd	2	TRUE	NA	NA	0.000183685173651147	472140	9.9613948804673e-08	406986	TRUE	6.04999766417829e-10	0.000183205193198216	86.5139833172473	93.7835275860503	86.7406834948155
rs3857286	T	C	T	C	-0.012282	0.0103764	0.695123	0.708525	FALSE	FALSE	FALSE	finngen_R10_F5_DEPRESSIO	55567362	0.187319	0.00786952	406986	outcome	TRUE	reported	textfile	5	54863190	0.002235	3.97e-08	472908	ieu-b-29	basophil cell count || id:ieu-b-29	TRUE	reported	igd	2	TRUE	NA	NA	6.38528924714482e-05	472908	4.27186708918716e-06	406986	TRUE	0.00559407681644361	6.39373309240031e-05	30.2382807729109	93.7835275860503	30.1983442187289
rs3892360	G	C	G	C	0.043053	-0.0064969	0.306641	0.35934	FALSE	TRUE	FALSE	finngen_R10_F5_DEPRESSIO	40609941	0.382094	0.00743314	406986	outcome	TRUE	reported	textfile	13	41184078	0.005941	4.45964e-13	68110	ieu-b-29	basophil cell count || id:ieu-b-29	TRUE	reported	igd	2	TRUE	NA	NA	0.00077046846346658	68110	1.87710941497393e-06	406986	TRUE	1.82487753091946e-10	0.000788179642902484	53.7236830321101	93.7835275860503	52.5155276676921
rs4060971	T	C	T	C	-0.02066	0.00273659	0.551092	0.575599	FALSE	FALSE	FALSE	finngen_R10_F5_DEPRESSIO	21180437	0.705493	0.00724126	406986	outcome	TRUE	reported	textfile	1	21506930	0.002069	1.85012e-23	473994	ieu-b-29	basophil cell count || id:ieu-b-29	TRUE	reported	igd	2	TRUE	NA	NA	0.000210318410821843	473994	3.50924508619079e-07	406986	TRUE	7.53867465102621e-11	0.000211189383132786	100.123223051589	93.7835275860503	99.7102150762446
rs42030	A	G	A	G	0.030212	-0.0156429	0.076053	0.0857384	FALSE	FALSE	FALSE	finngen_R10_F5_DEPRESSIO	92607107	0.221114	0.0127846	406986	outcome	TRUE	reported	textfile	7	92236421	0.003869	6.08976e-15	473061	ieu-b-29	basophil cell count || id:ieu-b-29	TRUE	reported	igd	2	TRUE	NA	NA	0.000128881388746439	473061	3.6785894034717e-06	406986	TRUE	1.01913918167834e-05	0.000128278052342285	60.6908724699043	93.7835275860503	60.9763595969073
rs4324460	G	T	G	T	0.024167	-0.011784	0.218923	0.132581	FALSE	FALSE	FALSE	finngen_R10_F5_DEPRESSIO	3078858	0.266407	0.0106031	406986	outcome	TRUE	reported	textfile	3	3120542	0.002509	6.15035e-22	472560	ieu-b-29	basophil cell count || id:ieu-b-29	TRUE	reported	igd	2	TRUE	NA	NA	0.000196292535403809	472560	3.03487703307661e-06	406986	TRUE	9.62085263942929e-09	0.000199738010705244	94.4066514596088	93.7835275860503	92.7778195387796
rs4475963	G	T	G	T	-0.013524	0.00277556	0.370213	0.387963	FALSE	FALSE	FALSE	finngen_R10_F5_DEPRESSIO	128817710	0.704653	0.00732245	406986	outcome	TRUE	reported	textfile	12	129302255	0.002127	2.10999e-10	472603	ieu-b-29	basophil cell count || id:ieu-b-29	TRUE	reported	igd	2	TRUE	NA	NA	8.55349408122778e-05	472603	3.53029437826096e-07	406986	TRUE	5.18556838162324e-05	8.52875573816268e-05	40.310422883619	93.7835275860503	40.4273565143699
rs45577137	G	A	G	A	-0.045322	-0.0261281	0.045208	0.0721237	FALSE	FALSE	FALSE	finngen_R10_F5_DEPRESSIO	47739071	0.0597985	0.0138812	406986	outcome	TRUE	reported	textfile	8	48651633	0.005335	2.08018e-17	465986	ieu-b-29	basophil cell count || id:ieu-b-29	TRUE	reported	igd	2	TRUE	NA	NA	0.000154849934031466	465986	8.70523540011113e-06	406986	TRUE	9.63860375479982e-06	0.000177325908823462	82.6456915195512	93.7835275860503	72.168766988526
rs4602187	T	C	T	C	0.014094	-0.0101323	0.683135	0.706646	FALSE	FALSE	FALSE	finngen_R10_F5_DEPRESSIO	180969291	0.198459	0.00787922	406986	outcome	TRUE	reported	textfile	2	181834018	0.002227	2.53e-10	472600	ieu-b-29	basophil cell count || id:ieu-b-29	TRUE	reported	igd	2	TRUE	NA	NA	8.47421378882745e-05	472600	4.06322176231065e-06	406986	TRUE	0.000773130358589156	8.599621515852e-05	40.6451346192281	93.7835275860503	40.0523590042522
rs4763817	T	C	T	C	0.013462	-0.000184249	0.738634	0.743632	FALSE	FALSE	FALSE	finngen_R10_F5_DEPRESSIO	12328362	0.982114	0.00821839	406986	outcome	TRUE	reported	textfile	12	12481296	0.002359	1.17999e-08	474000	ieu-b-29	basophil cell count || id:ieu-b-29	TRUE	reported	igd	2	TRUE	NA	NA	6.87000327980855e-05	474000	1.23497864835912e-09	406986	TRUE	0.000112365006820749	6.99725263320347e-05	33.169158466146	93.7835275860503	32.5659154256848
rs4876400	G	A	G	A	-0.017086	0.0106923	0.626316	0.640977	FALSE	FALSE	FALSE	finngen_R10_F5_DEPRESSIO	118101871	0.150405	0.00743502	406986	outcome	TRUE	reported	textfile	8	119114110	0.002111	6.00067e-16	473992	ieu-b-29	basophil cell count || id:ieu-b-29	TRUE	reported	igd	2	TRUE	NA	NA	0.000138189529793885	473992	5.08157624278298e-06	406986	TRUE	8.73865763301644e-06	0.000136649739850153	64.7794622882431	93.7835275860503	65.5095079551047
rs4941839	A	G	A	G	-0.013376	-0.00743083	0.714109	0.760828	FALSE	FALSE	FALSE	finngen_R10_F5_DEPRESSIO	36451779	0.376276	0.00839851	406986	outcome	TRUE	reported	textfile	13	37025916	0.002291	5.43e-09	471973	ieu-b-29	basophil cell count || id:ieu-b-29	TRUE	reported	igd	2	TRUE	NA	NA	7.22196969330072e-05	471973	1.92349912455573e-06	406986	TRUE	0.000885808860237996	7.3054589739123e-05	34.4821668543165	93.7835275860503	34.0880644108491
rs55690609	A	G	A	G	-0.03494	0.006001	0.322693	0.314685	FALSE	FALSE	FALSE	finngen_R10_F5_DEPRESSIO	7044521	0.435234	0.00769097	406986	outcome	TRUE	reported	textfile	8	6902043	0.0022	8.931e-57	473967	ieu-b-29	basophil cell count || id:ieu-b-29	TRUE	reported	igd	2	TRUE	NA	NA	0.000531891571332031	473967	1.49591540073351e-06	406986	TRUE	1.58892536832174e-24	0.000533643108924881	253.063201555214	93.7835275860503	252.232148760331
rs56043070	A	G	A	G	-0.026025	0.0119348	0.071468	0.0539607	FALSE	FALSE	FALSE	finngen_R10_F5_DEPRESSIO	247556467	0.448737	0.0157551	406986	outcome	TRUE	reported	textfile	1	247719769	0.003975	6.03949e-11	472603	ieu-b-29	basophil cell count || id:ieu-b-29	TRUE	reported	igd	2	TRUE	NA	NA	9.06928782393943e-05	472603	1.40997046314671e-06	406986	TRUE	9.69182735216675e-05	8.98917791628958e-05	42.4867639349647	93.7835275860503	42.8654325382698
rs561102	T	C	T	C	-0.01406	-0.00651118	0.65494	0.668846	FALSE	FALSE	FALSE	finngen_R10_F5_DEPRESSIO	9851391	0.391183	0.00759345	406986	outcome	TRUE	reported	textfile	18	9851388	0.002162	8.12082e-11	471517	ieu-b-29	basophil cell count || id:ieu-b-29	TRUE	reported	igd	2	TRUE	NA	NA	8.96860293503999e-05	471517	1.80660416535255e-06	406986	TRUE	0.000145809797147828	8.93504554265981e-05	42.1338446686824	93.7835275860503	42.2921011397779
rs56388170	T	G	T	G	0.031399	-0.00010674	0.293002	0.283299	FALSE	FALSE	FALSE	finngen_R10_F5_DEPRESSIO	28684757	0.989283	0.00794682	406986	outcome	TRUE	reported	textfile	7	28724374	0.002277	3.33964e-43	472911	ieu-b-29	basophil cell count || id:ieu-b-29	TRUE	reported	igd	2	TRUE	NA	NA	0.000401932755936163	472911	4.43292423482186e-10	406986	TRUE	7.40140406697225e-21	0.00040846081480658	193.243727959944	93.7835275860503	190.154046817105
rs56406125	T	G	T	G	-0.034946	-0.00389224	0.190072	0.246095	FALSE	FALSE	FALSE	finngen_R10_F5_DEPRESSIO	87019053	0.639295	0.00830458	406986	outcome	TRUE	reported	textfile	4	87940205	0.002607	6.03949e-41	473999	ieu-b-29	basophil cell count || id:ieu-b-29	TRUE	reported	igd	2	TRUE	NA	NA	0.000378941950553411	473999	5.39742114993136e-07	406986	TRUE	1.84238211939305e-18	0.000376001431665101	178.290588121349	93.7835275860503	179.68543808686
rs5750494	G	T	G	T	-0.013117	-0.00427326	0.629062	0.595259	FALSE	FALSE	FALSE	finngen_R10_F5_DEPRESSIO	37780972	0.557173	0.00727925	406986	outcome	TRUE	reported	textfile	22	38176979	0.002121	6.45996e-10	473992	ieu-b-29	basophil cell count || id:ieu-b-29	TRUE	reported	igd	2	TRUE	NA	NA	8.06832677230094e-05	473992	8.46774285981462e-07	406986	TRUE	0.000161464551561847	8.02959813303354e-05	38.0625484604462	93.7835275860503	38.246147892219
rs59107033	T	C	T	C	-0.013992	0.00312172	0.224774	0.260906	FALSE	FALSE	FALSE	finngen_R10_F5_DEPRESSIO	123386796	0.701265	0.00813769	406986	outcome	TRUE	reported	textfile	3	123105643	0.002451	1.17001e-08	473055	ieu-b-29	basophil cell count || id:ieu-b-29	TRUE	reported	igd	2	TRUE	NA	NA	6.8886362292632e-05	473055	3.61583094606137e-07	406986	TRUE	0.000317154758623058	6.82282123915731e-05	32.2777628105274	93.7835275860503	32.5891452892857
rs602229	C	G	C	G	0.012728	0.0102099	0.692937	0.710283	FALSE	TRUE	FALSE	finngen_R10_F5_DEPRESSIO	54263026	0.196511	0.00790516	406986	outcome	TRUE	reported	textfile	18	51789396	0.002221	1.03001e-08	472915	ieu-b-29	basophil cell count || id:ieu-b-29	TRUE	reported	igd	2	TRUE	NA	NA	6.94403346254399e-05	472915	4.09866602770915e-06	406986	TRUE	0.00317181163356626	6.89400460384901e-05	32.6048917749405	93.7835275860503	32.8415174946851
rs6029234	C	G	C	G	0.012547	-0.00916111	0.625866	0.596011	FALSE	TRUE	FALSE	finngen_R10_F5_DEPRESSIO	40630638	0.208122	0.00727796	406986	outcome	TRUE	reported	textfile	20	39259278	0.002122	3.46003e-09	472912	ieu-b-29	basophil cell count || id:ieu-b-29	TRUE	reported	igd	2	TRUE	NA	NA	7.39228043220494e-05	472912	3.89312044756078e-06	406986	TRUE	0.0019453497384137	7.37256021102931e-05	34.8681451689758	93.7835275860503	34.9614178379901
rs6045612	T	C	T	C	-0.016734	-0.000133202	0.26377	0.258287	FALSE	FALSE	FALSE	finngen_R10_F5_DEPRESSIO	1950355	0.986996	0.00817224	406986	outcome	TRUE	reported	textfile	20	1931001	0.00233	7.1796e-13	473999	ieu-b-29	basophil cell count || id:ieu-b-29	TRUE	reported	igd	2	TRUE	NA	NA	0.000108809004406673	473999	6.52772620749478e-10	406986	TRUE	1.11934982378666e-06	0.000108759808559554	51.5574303540583	93.7835275860503	51.5807541122511
rs6091176	T	C	T	C	0.01369	0.00532421	0.261115	0.235394	FALSE	FALSE	FALSE	finngen_R10_F5_DEPRESSIO	50533973	0.526782	0.00841208	406986	outcome	TRUE	reported	textfile	20	49150510	0.002337	4.79999e-09	473996	ieu-b-29	basophil cell count || id:ieu-b-29	TRUE	reported	igd	2	TRUE	NA	NA	7.2391101860559e-05	473996	9.84296184790203e-07	406986	TRUE	0.000436072389112029	7.23178594726782e-05	34.2807105905037	93.7835275860503	34.315432067232
rs6141781	T	C	T	C	0.032512	-0.00364787	0.147056	0.173535	FALSE	FALSE	FALSE	finngen_R10_F5_DEPRESSIO	32675540	0.699215	0.00944114	406986	outcome	TRUE	reported	textfile	20	31263342	0.002901	4.12003e-29	473059	ieu-b-29	basophil cell count || id:ieu-b-29	TRUE	reported	igd	2	TRUE	NA	NA	0.000265438031577504	473059	3.66819432918598e-07	406986	TRUE	2.17224486530328e-13	0.000265167708430461	125.472711958489	93.7835275860503	125.600658095409
rs62021606	G	T	G	T	-0.03429	-0.00633093	0.050595	0.0544963	FALSE	FALSE	FALSE	finngen_R10_F5_DEPRESSIO	64256535	0.687198	0.0157228	406986	outcome	TRUE	reported	textfile	15	64548734	0.004663	1.99986e-13	473997	ieu-b-29	basophil cell count || id:ieu-b-29	TRUE	reported	igd	2	TRUE	NA	NA	0.00011407246726375	473997	3.98380189836465e-07	406986	TRUE	2.56767301123374e-06	0.000112959843163007	53.5484496845275	93.7835275860503	54.0759476974548
rs62160676	C	T	C	T	-0.016626	-0.00303598	0.296123	0.371816	FALSE	FALSE	FALSE	finngen_R10_F5_DEPRESSIO	111410354	0.693982	0.00771616	406986	outcome	TRUE	reported	textfile	2	112167931	0.002285	3.57026e-13	471969	ieu-b-29	basophil cell count || id:ieu-b-29	TRUE	reported	igd	2	TRUE	NA	NA	0.000112161238455707	471969	3.80380164997611e-07	406986	TRUE	3.12003698637081e-06	0.000115232361700321	54.3921397893411	93.7835275860503	52.9423413087925
rs6421984	C	T	C	T	0.018366	-0.00675134	0.514051	0.432877	FALSE	FALSE	FALSE	finngen_R10_F5_DEPRESSIO	305619	0.350964	0.00723834	406986	outcome	TRUE	reported	textfile	11	305619	0.002068	6.96947e-19	465819	ieu-b-29	basophil cell count || id:ieu-b-29	TRUE	reported	igd	2	TRUE	NA	NA	0.000169293088363394	465819	2.13758669374387e-06	406986	TRUE	7.32847056782241e-08	0.000168521787385327	78.513544677354	93.7835275860503	78.8729511876658
rs6557615	A	G	A	G	-0.018779	-0.00423481	0.681024	0.617601	FALSE	FALSE	FALSE	finngen_R10_F5_DEPRESSIO	23083134	0.564816	0.0073559	406986	outcome	TRUE	reported	textfile	8	22940647	0.002208	1.9002e-17	472916	ieu-b-29	basophil cell count || id:ieu-b-29	TRUE	reported	igd	2	TRUE	NA	NA	0.00015293193806848	472916	8.14363944301097e-07	406986	TRUE	8.22954538132009e-08	0.000153212904028731	72.4676302719254	93.7835275860503	72.3347168481543
rs6671847	A	G	A	G	0.01357	0.00170454	0.508234	0.455273	FALSE	FALSE	FALSE	finngen_R10_F5_DEPRESSIO	161509020	0.812268	0.00717698	406986	outcome	TRUE	reported	textfile	1	161478810	0.002058	4.44017e-11	472906	ieu-b-29	basophil cell count || id:ieu-b-29	TRUE	reported	igd	2	TRUE	NA	NA	9.19297418560251e-05	472906	1.38596903111585e-07	406986	TRUE	1.63060347647999e-05	9.20474804097125e-05	43.5336288365222	93.7835275860503	43.4779395584417
rs67175901	T	C	T	C	0.026075	-0.000628737	0.108202	0.137136	FALSE	FALSE	FALSE	finngen_R10_F5_DEPRESSIO	101208022	0.951731	0.0103867	406986	outcome	TRUE	reported	textfile	15	101748227	0.003356	8.23948e-15	458198	ieu-b-29	basophil cell count || id:ieu-b-29	TRUE	reported	igd	2	TRUE	NA	NA	0.000131733497209238	458198	9.00337876964817e-09	406986	TRUE	1.25891802625219e-07	0.000131214071682302	60.1296526450964	93.7835275860503	60.3677139373595
rs6734238	G	A	G	A	0.012064	0.0119738	0.402301	0.302946	FALSE	FALSE	FALSE	finngen_R10_F5_DEPRESSIO	113083453	0.123655	0.00777713	406986	outcome	TRUE	reported	textfile	2	113841030	0.002085	7.37004e-09	472600	ieu-b-29	basophil cell count || id:ieu-b-29	TRUE	reported	igd	2	TRUE	NA	NA	7.08349994217663e-05	472600	5.82432253664528e-06	406986	TRUE	0.00499699638692025	6.99916600308827e-05	33.0802338877591	93.7835275860503	33.4788505310859
rs6780544	A	G	A	G	-0.016363	-0.00036858	0.62255	0.66792	FALSE	FALSE	FALSE	finngen_R10_F5_DEPRESSIO	187706546	0.961202	0.0075768	406986	outcome	TRUE	reported	textfile	3	187424334	0.00211	9.31966e-15	474000	ieu-b-29	basophil cell count || id:ieu-b-29	TRUE	reported	igd	2	TRUE	NA	NA	0.000126861353985971	474000	5.81452906531754e-09	406986	TRUE	1.64885998944311e-07	0.000125831543423808	59.6514059482761	93.7835275860503	60.1396574650165
rs6927569	C	T	C	T	0.021693	0.0108956	0.523015	0.616812	FALSE	FALSE	FALSE	finngen_R10_F5_DEPRESSIO	109300291	0.139361	0.00737097	406986	outcome	TRUE	reported	textfile	6	109621494	0.002051	4.21988e-26	473998	ieu-b-29	basophil cell count || id:ieu-b-29	TRUE	reported	igd	2	TRUE	NA	NA	0.000235955849702096	473998	5.3687520534004e-06	406986	TRUE	1.03245287182835e-09	0.000234794594627771	111.317835501246	93.7835275860503	111.868524968258
rs695113	T	C	T	C	0.01697	-0.0017387	0.696269	0.659442	FALSE	FALSE	FALSE	finngen_R10_F5_DEPRESSIO	128692203	0.817508	0.00753496	406986	outcome	TRUE	reported	textfile	11	128562098	0.002242	3.93007e-14	472598	ieu-b-29	basophil cell count || id:ieu-b-29	TRUE	reported	igd	2	TRUE	NA	NA	0.000121213162202046	472598	1.30830804878411e-07	406986	TRUE	6.37671445683562e-07	0.000121803525794142	57.5708714113292	93.7835275860503	57.2918001242996
rs6993770	T	A	T	A	-0.018236	0.00420911	0.287084	0.223166	FALSE	TRUE	FALSE	finngen_R10_F5_DEPRESSIO	105569300	0.625576	0.00862589	406986	outcome	TRUE	reported	textfile	8	106581528	0.00226	7.50067e-16	474000	ieu-b-29	basophil cell count || id:ieu-b-29	TRUE	reported	igd	2	TRUE	NA	NA	0.000137342873092376	474000	5.85052891592044e-07	406986	TRUE	2.95478040849686e-07	0.000136124567575162	64.5315571117983	93.7835275860503	65.1091894431827
rs7044519	G	T	G	T	0.016724	-0.00361691	0.16139	0.127455	FALSE	FALSE	FALSE	finngen_R10_F5_DEPRESSIO	79618927	0.736629	0.0107544	406986	outcome	TRUE	reported	textfile	9	82233842	0.002799	2.37001e-09	472600	ieu-b-29	basophil cell count || id:ieu-b-29	TRUE	reported	igd	2	TRUE	NA	NA	7.55352786447187e-05	472600	2.77923696061408e-07	406986	TRUE	0.000134680204391498	7.57089062118039e-05	35.782586718388	93.7835275860503	35.7005182655317
rs71391089	T	G	T	G	0.015904	0.0112297	0.170388	0.176528	FALSE	FALSE	FALSE	finngen_R10_F5_DEPRESSIO	74489375	0.231027	0.00937591	406986	outcome	TRUE	reported	textfile	16	74523273	0.002723	5.33998e-09	473977	ieu-b-29	basophil cell count || id:ieu-b-29	TRUE	reported	igd	2	TRUE	NA	NA	7.19665627277412e-05	473977	3.52476836631733e-06	406986	TRUE	0.00199327967826858	7.15083505233861e-05	33.8955942573573	93.7835275860503	34.1128065503136
rs71562671	C	T	C	T	0.020951	-0.00531132	0.07867	0.0870498	FALSE	FALSE	FALSE	finngen_R10_F5_DEPRESSIO	105679616	0.675756	0.0126986	406986	outcome	TRUE	reported	textfile	7	105320063	0.003836	4.84005e-08	473994	ieu-b-29	basophil cell count || id:ieu-b-29	TRUE	reported	igd	2	TRUE	NA	NA	6.29294555257955e-05	473994	4.29848807766489e-07	406986	TRUE	0.000660737280163959	6.36302855601038e-05	30.1621655404112	93.7835275860503	29.8299356651926
rs7196129	C	T	C	T	0.016801	0.0141717	0.529408	0.585902	FALSE	FALSE	FALSE	finngen_R10_F5_DEPRESSIO	30459788	0.0526163	0.00731233	406986	outcome	TRUE	reported	textfile	16	30471109	0.002081	7.18952e-16	473980	ieu-b-29	basophil cell count || id:ieu-b-29	TRUE	reported	igd	2	TRUE	NA	NA	0.000137501741535904	473980	9.22892233653869e-06	406986	TRUE	4.78701894125872e-05	0.000140648562881344	66.6737020977559	93.7835275860503	65.1817630556411
rs7250849	T	G	T	G	0.021532	-0.00876262	0.107192	0.162567	FALSE	FALSE	FALSE	finngen_R10_F5_DEPRESSIO	51655063	0.365851	0.00969024	406986	outcome	TRUE	reported	textfile	19	52158316	0.003328	1.01e-10	472600	ieu-b-29	basophil cell count || id:ieu-b-29	TRUE	reported	igd	2	TRUE	NA	NA	8.85669648393921e-05	472600	2.00918849022875e-06	406986	TRUE	0.000185419799063692	8.87399511210465e-05	41.9420453549591	93.7835275860503	41.8602778869268
rs7253094	C	G	C	G	-0.015638	-0.00335094	0.671446	0.688434	FALSE	TRUE	FALSE	finngen_R10_F5_DEPRESSIO	39733244	0.664315	0.0077217	406986	outcome	TRUE	reported	textfile	19	40223884	0.002267	5.51061e-12	436632	ieu-b-29	basophil cell count || id:ieu-b-29	TRUE	reported	igd	2	TRUE	NA	NA	0.000108967874233946	436632	4.62732408446312e-07	406986	TRUE	7.50190138587111e-06	0.000107897221984722	47.1162477474313	93.7835275860503	47.5838280353566
rs72697295	C	G	C	G	-0.017529	0.000168947	0.180908	0.140783	FALSE	TRUE	FALSE	finngen_R10_F5_DEPRESSIO	92603635	0.986889	0.010281	406986	outcome	TRUE	reported	textfile	14	93069980	0.002694	8.00018e-11	472914	ieu-b-29	basophil cell count || id:ieu-b-29	TRUE	reported	igd	2	TRUE	NA	NA	8.9515839114497e-05	472914	6.63518313738128e-10	406986	TRUE	1.01911277442818e-05	9.10614862549952e-05	43.0679914231313	93.7835275860503	42.3369043308317
rs72786903	T	C	T	C	-0.013947	-0.000670453	0.222439	0.1463	FALSE	FALSE	FALSE	finngen_R10_F5_DEPRESSIO	49168349	0.947527	0.0101874	406986	outcome	TRUE	reported	textfile	10	50376394	0.002461	1.47999e-08	473999	ieu-b-29	basophil cell count || id:ieu-b-29	TRUE	reported	igd	2	TRUE	NA	NA	6.775375281358e-05	473999	1.06422294659353e-08	406986	TRUE	0.000142622883471812	6.72879041127211e-05	31.8964109283576	93.7835275860503	32.1172516367069
rs7285377	T	G	T	G	0.014495	-0.00713793	0.284156	0.33555	FALSE	FALSE	FALSE	finngen_R10_F5_DEPRESSIO	19999679	0.345584	0.00756787	406986	outcome	TRUE	reported	textfile	22	19987202	0.002273	1.85999e-10	472600	ieu-b-29	basophil cell count || id:ieu-b-29	TRUE	reported	igd	2	TRUE	NA	NA	8.60415686511253e-05	472600	2.18584296215536e-06	406986	TRUE	0.000265972955984679	8.54755009766578e-05	40.3990039356669	93.7835275860503	40.6665722770549
rs73022294	T	C	T	C	-0.057212	0.0882153	0.010925	0.00429026	FALSE	FALSE	FALSE	finngen_R10_F5_DEPRESSIO	33281905	0.113293	0.0557068	406986	outcome	TRUE	reported	textfile	19	33772811	0.010051	1.29e-08	473139	ieu-b-29	basophil cell count || id:ieu-b-29	TRUE	reported	igd	2	TRUE	NA	NA	6.8476107067232e-05	473139	6.16157012409294e-06	406986	TRUE	0.00673568925036939	7.07383500730216e-05	33.4712984429259	93.7835275860503	32.4007985500195
rs73049252	A	G	A	G	-0.037196	-0.0118231	0.058507	0.0266518	FALSE	FALSE	FALSE	finngen_R10_F5_DEPRESSIO	7976971	0.594484	0.0222093	406986	outcome	TRUE	reported	textfile	7	8016602	0.004388	2.41991e-17	471167	ieu-b-29	basophil cell count || id:ieu-b-29	TRUE	reported	igd	2	TRUE	NA	NA	0.00015248249554156	471167	6.96330384949448e-07	406986	TRUE	7.42042866728207e-08	0.000152421909821447	71.8268171216644	93.7835275860503	71.8553716982339
rs73078376	A	C	A	C	-0.025405	-0.0171971	0.055641	0.0659723	FALSE	FALSE	FALSE	finngen_R10_F5_DEPRESSIO	205670483	0.233115	0.0144226	406986	outcome	TRUE	reported	textfile	1	205639611	0.004578	2.94002e-08	473055	ieu-b-29	basophil cell count || id:ieu-b-29	TRUE	reported	igd	2	TRUE	NA	NA	6.50951675822404e-05	473055	3.49336900459317e-06	406986	TRUE	0.00373675695826568	6.78266620162745e-05	32.0877823539533	93.7835275860503	30.7954689464934
rs73110111	G	A	G	A	-0.037409	-0.0334955	0.026813	0.0291689	FALSE	FALSE	FALSE	finngen_R10_F5_DEPRESSIO	32679468	0.119338	0.0215051	406986	outcome	TRUE	reported	textfile	20	31267270	0.006689	2.29002e-08	473999	ieu-b-29	basophil cell count || id:ieu-b-29	TRUE	reported	igd	2	TRUE	NA	NA	6.59820123232399e-05	473999	5.96087579496289e-06	406986	TRUE	0.00784497190879983	7.30338004841863e-05	34.6203307824339	93.7835275860503	31.2773396369881
rs73987603	A	G	A	G	0.024035	0.0120742	0.166369	0.134143	FALSE	FALSE	FALSE	finngen_R10_F5_DEPRESSIO	212980098	0.250898	0.010516	406986	outcome	TRUE	reported	textfile	2	213844822	0.002752	2.63998e-18	473061	ieu-b-29	basophil cell count || id:ieu-b-29	TRUE	reported	igd	2	TRUE	NA	NA	0.000161215228766078	473061	3.2391930590299e-06	406986	TRUE	3.4455532313298e-07	0.000160237629313519	75.8140009412035	93.7835275860503	76.2766118562821
rs7420	T	C	T	C	-0.01315	0.00272999	0.53772	0.547667	FALSE	FALSE	FALSE	finngen_R10_F5_DEPRESSIO	74769076	0.702909	0.0071579	406986	outcome	TRUE	reported	textfile	17	72765215	0.002061	1.81001e-10	471519	ieu-b-29	basophil cell count || id:ieu-b-29	TRUE	reported	igd	2	TRUE	NA	NA	8.63297876357683e-05	471519	3.57415487849604e-07	406986	TRUE	4.83899071320365e-05	8.5969182287352e-05	40.5394160650349	93.7835275860503	40.7094769171516
rs742631	T	C	T	C	-0.01662	-0.00344342	0.28374	0.262651	FALSE	FALSE	FALSE	finngen_R10_F5_DEPRESSIO	32055926	0.673572	0.00817427	406986	outcome	TRUE	reported	textfile	11	32077472	0.002297	4.82948e-13	471978	ieu-b-29	basophil cell count || id:ieu-b-29	TRUE	reported	igd	2	TRUE	NA	NA	0.000110910321140245	471978	4.36018094706292e-07	406986	TRUE	3.93625125048094e-06	0.000112275060392445	52.9970841546088	93.7835275860503	52.3528161981453
rs74472890	C	T	C	T	0.102642	-0.0229648	0.04944	0.034398	FALSE	FALSE	FALSE	finngen_R10_F5_DEPRESSIO	73235234	0.240278	0.0195563	406986	outcome	TRUE	reported	textfile	11	72946279	0.004745	1.02094e-103	472600	ieu-b-29	basophil cell count || id:ieu-b-29	TRUE	reported	igd	2	TRUE	NA	NA	0.000989136230333565	472600	3.38823204757917e-06	406986	TRUE	1.25301687092004e-43	0.000990234844584249	468.446879503748	93.7835275860503	467.926647383247
rs74524365	T	A	T	A	0.022709	-0.0147246	0.070312	0.072804	FALSE	TRUE	FALSE	finngen_R10_F5_DEPRESSIO	80620634	0.283053	0.0137166	406986	outcome	TRUE	reported	textfile	7	80249950	0.004011	1.54e-08	473998	ieu-b-29	basophil cell count || id:ieu-b-29	TRUE	reported	igd	2	TRUE	NA	NA	6.76217882058775e-05	473998	2.83149303705753e-06	406986	TRUE	0.002208321306583	6.7420612406027e-05	31.9592553105723	93.7835275860503	32.0546247134765
rs74535412	A	G	A	G	0.038458	0.0351192	0.034635	0.0108437	FALSE	FALSE	FALSE	finngen_R10_F5_DEPRESSIO	128578846	0.309639	0.0345669	406986	outcome	TRUE	reported	textfile	3	128297689	0.005749	2.30994e-11	472141	ieu-b-29	basophil cell count || id:ieu-b-29	TRUE	reported	igd	2	TRUE	NA	NA	9.47714960444426e-05	472141	2.53623753007564e-06	406986	TRUE	0.000140712823455352	9.89031507139372e-05	46.7006535167008	93.7835275860503	44.7495603537091
rs748113	C	T	C	T	-0.011699	0.000999671	0.436133	0.586147	FALSE	FALSE	FALSE	finngen_R10_F5_DEPRESSIO	71749034	0.892294	0.00738295	406986	outcome	TRUE	reported	textfile	10	73508791	0.002089	2.18998e-08	471976	ieu-b-29	basophil cell count || id:ieu-b-29	TRUE	reported	igd	2	TRUE	NA	NA	6.64467384838754e-05	471976	4.50481517484923e-08	406986	TRUE	0.000206016840452744	6.73167444965722e-05	31.7738920820001	93.7835275860503	31.3632169326622
rs7503461	T	C	T	C	-0.01342	-0.00961008	0.318513	0.350008	FALSE	FALSE	FALSE	finngen_R10_F5_DEPRESSIO	2980026	0.199295	0.00748704	406986	outcome	TRUE	reported	textfile	17	2883320	0.002193	9.59997e-10	473992	ieu-b-29	basophil cell count || id:ieu-b-29	TRUE	reported	igd	2	TRUE	NA	NA	7.89994883736067e-05	473992	4.04813143984101e-06	406986	TRUE	0.00129200201588119	7.81843384231506e-05	37.0614921974376	93.7835275860503	37.4479258611895
rs75084335	G	C	G	C	0.028439	0.0254477	0.069244	0.0682502	FALSE	TRUE	FALSE	finngen_R10_F5_DEPRESSIO	76587973	0.0715698	0.0141231	406986	outcome	TRUE	reported	textfile	12	76981753	0.004091	3.74973e-12	470330	ieu-b-29	basophil cell count || id:ieu-b-29	TRUE	reported	igd	2	TRUE	NA	NA	0.00010273637292065	470330	7.97730512551208e-06	406986	TRUE	0.000636964683928921	0.000104250136038325	49.0368700830105	93.7835275860503	48.3247575133329
rs7515985	G	A	G	A	0.013605	-0.00800164	0.415798	0.461952	FALSE	FALSE	FALSE	finngen_R10_F5_DEPRESSIO	28670509	0.264127	0.00716549	406986	outcome	TRUE	reported	textfile	1	28997021	0.002078	6.05062e-11	473997	ieu-b-29	basophil cell count || id:ieu-b-29	TRUE	reported	igd	2	TRUE	NA	NA	9.04259275055483e-05	473997	3.06399153705816e-06	406986	TRUE	0.000282525270601356	8.99233594524748e-05	42.6270559317487	93.7835275860503	42.8653136437364
rs7573465	T	G	T	G	0.015498	-0.00341662	0.556148	0.589912	FALSE	FALSE	FALSE	finngen_R10_F5_DEPRESSIO	181451158	0.638934	0.00728195	406986	outcome	TRUE	reported	textfile	2	182315885	0.002064	6.26037e-14	473058	ieu-b-29	basophil cell count || id:ieu-b-29	TRUE	reported	igd	2	TRUE	NA	NA	0.000119170185109191	473058	5.40904259688959e-07	406986	TRUE	1.91529354791392e-06	0.000118579569604047	56.1014293619601	93.7835275860503	56.3808900081125
rs76427287	C	T	C	T	-0.028841	0.00310932	0.254032	0.262382	FALSE	FALSE	FALSE	finngen_R10_F5_DEPRESSIO	837190	0.704395	0.00819546	406986	outcome	TRUE	reported	textfile	19	837190	0.002472	2.07014e-31	461318	ieu-b-29	basophil cell count || id:ieu-b-29	TRUE	reported	igd	2	TRUE	NA	NA	0.000294983042147733	461318	3.53676888639388e-07	406986	TRUE	1.25181936921091e-14	0.000315253015912187	145.477122390126	93.7835275860503	136.120550325457
rs76428106	C	T	C	T	0.081896	-0.0208519	0.013391	0.0127089	FALSE	FALSE	FALSE	finngen_R10_F5_DEPRESSIO	28029870	0.528717	0.0331001	406986	outcome	TRUE	reported	textfile	13	28604007	0.009385	2.77971e-18	473999	ieu-b-29	basophil cell count || id:ieu-b-29	TRUE	reported	igd	2	TRUE	NA	NA	0.000160624382019957	473999	9.75112886722935e-07	406986	TRUE	4.5301222719009e-08	0.000177220296617067	84.0167784139911	93.7835275860503	76.1477063825934
rs77785849	A	C	A	C	0.035989	-0.00030616	0.033466	0.0276095	FALSE	FALSE	FALSE	finngen_R10_F5_DEPRESSIO	145822627	0.988766	0.0217439	406986	outcome	TRUE	reported	textfile	2	146580195	0.005781	4.94003e-10	470970	ieu-b-29	basophil cell count || id:ieu-b-29	TRUE	reported	igd	2	TRUE	NA	NA	8.22823115706944e-05	470970	4.87129777542647e-10	406986	TRUE	2.35566809751222e-05	8.37896733008656e-05	39.4655616616804	93.7835275860503	38.7555246099779
rs78744187	T	C	T	C	-0.130213	-0.000513996	0.081739	0.147679	FALSE	FALSE	FALSE	finngen_R10_F5_DEPRESSIO	33263642	0.959413	0.0101002	406986	outcome	TRUE	reported	textfile	19	33754548	0.003757	1e-200	473058	ieu-b-29	basophil cell count || id:ieu-b-29	TRUE	reported	igd	2	TRUE	NA	NA	0.0025328667261117	473058	6.3632969817586e-09	406986	TRUE	2.41723684538153e-122	0.002545271678125	1207.12850897284	93.7835275860503	1201.23035839266
rs79140637	A	G	A	G	-0.027476	0.0115905	0.054158	0.0390582	FALSE	FALSE	FALSE	finngen_R10_F5_DEPRESSIO	64856989	0.532237	0.0185569	406986	outcome	TRUE	reported	textfile	2	65084123	0.004583	2.09002e-09	473063	ieu-b-29	basophil cell count || id:ieu-b-29	TRUE	reported	igd	2	TRUE	NA	NA	7.59726297747547e-05	473063	9.58552127832947e-07	406986	TRUE	0.000295740801429401	7.73425031879125e-05	36.5905519054545	93.7835275860503	35.942418853956
rs80194822	G	A	G	A	0.060817	-0.0477962	0.010834	0.0128901	FALSE	FALSE	FALSE	finngen_R10_F5_DEPRESSIO	27783121	0.140548	0.0324317	406986	outcome	TRUE	reported	textfile	1	28109632	0.010479	6.65994e-09	471683	ieu-b-29	basophil cell count || id:ieu-b-29	TRUE	reported	igd	2	TRUE	NA	NA	7.14053761505304e-05	471683	5.33663693688134e-06	406986	TRUE	0.00410429565132857	7.92753181756465e-05	37.3956259025489	93.7835275860503	33.6829643727992
rs8113682	G	T	G	T	-0.021612	-0.0171167	0.747423	0.836284	FALSE	FALSE	FALSE	finngen_R10_F5_DEPRESSIO	19632921	0.0776515	0.00970068	406986	outcome	TRUE	reported	textfile	19	19743730	0.002364	6.41062e-20	473995	ieu-b-29	basophil cell count || id:ieu-b-29	TRUE	reported	igd	2	TRUE	NA	NA	0.000176297629773269	473995	7.64988774896603e-06	406986	TRUE	8.68521733715119e-07	0.000176351911736992	83.6043154808164	93.7835275860503	83.5785771341699
rs8178414	T	C	T	C	0.073906	0.0127041	0.012939	0.0335644	FALSE	FALSE	FALSE	finngen_R10_F5_DEPRESSIO	58268002	0.519071	0.019703	406986	outcome	TRUE	reported	textfile	17	56345363	0.00909	4.48023e-16	473539	ieu-b-29	basophil cell count || id:ieu-b-29	TRUE	reported	igd	2	TRUE	NA	NA	0.000139578037669116	473539	1.02151632855486e-06	406986	TRUE	4.31303715527318e-07	0.000139519238313679	66.0767405298536	93.7835275860503	66.1045919729487
rs875740	A	C	A	C	-0.017944	-0.000431418	0.665329	0.585357	FALSE	FALSE	FALSE	finngen_R10_F5_DEPRESSIO	16029191	0.952417	0.0072298	406986	outcome	TRUE	reported	textfile	16	16123048	0.002172	1.51985e-16	472916	ieu-b-29	basophil cell count || id:ieu-b-29	TRUE	reported	igd	2	TRUE	NA	NA	0.000144302559434787	472916	8.74916517707013e-09	406986	TRUE	2.47869772736141e-08	0.00014339138245367	67.8215172628152	93.7835275860503	68.2525496101394
rs915125	T	C	T	C	-0.029254	-0.0051596	0.281093	0.306745	FALSE	FALSE	FALSE	finngen_R10_F5_DEPRESSIO	81753659	0.508991	0.00781273	406986	outcome	TRUE	reported	textfile	6	82463376	0.002288	2.18022e-37	472601	ieu-b-29	basophil cell count || id:ieu-b-29	TRUE	reported	igd	2	TRUE	NA	NA	0.00034579242381509	472601	1.07163930806203e-06	406986	TRUE	2.1643980344871e-16	0.000345878249819245	163.518272400197	93.7835275860503	163.477683046848
rs9376098	A	T	A	T	0.023167	0.00417475	0.349186	0.364222	FALSE	TRUE	FALSE	finngen_R10_F5_DEPRESSIO	135178322	0.573279	0.00741216	406986	outcome	TRUE	reported	textfile	6	135499460	0.002147	4.14954e-27	473987	ieu-b-29	basophil cell count || id:ieu-b-29	TRUE	reported	igd	2	TRUE	NA	NA	0.000245586359103358	473987	7.79459763485314e-07	406986	TRUE	4.49579647824881e-12	0.000243940159141561	115.652188543991	93.7835275860503	116.432844738024
rs9819371	T	C	T	C	-0.0301	-0.00628671	0.064572	0.0523568	FALSE	FALSE	FALSE	finngen_R10_F5_DEPRESSIO	141487958	0.69844	0.0162268	406986	outcome	TRUE	reported	textfile	3	141206800	0.00419	7.05018e-13	473998	ieu-b-29	basophil cell count || id:ieu-b-29	TRUE	reported	igd	2	TRUE	NA	NA	0.000108863673997369	473998	3.6881076726164e-07	406986	TRUE	4.2574060448856e-06	0.000109450459799728	51.8847589539561	93.7835275860503	51.6065641002273
rs9928015	T	G	T	G	-0.014985	-0.00479954	0.302009	0.362403	FALSE	FALSE	FALSE	finngen_R10_F5_DEPRESSIO	57536649	0.517905	0.00742299	406986	outcome	TRUE	reported	textfile	16	57570561	0.002233	2.01002e-11	472583	ieu-b-29	basophil cell count || id:ieu-b-29	TRUE	reported	igd	2	TRUE	NA	NA	9.52836550822147e-05	472583	1.0272205475057e-06	406986	TRUE	4.29903708964952e-05	9.46701790158267e-05	44.7435637506685	93.7835275860503	45.0335359623159
rs10006495	G	T	G	T	-0.015667	-0.00985431	0.353947	0.338741	FALSE	FALSE	FALSE	finngen_R10_F5_DEPRESSIO	119342160	0.190858	0.00753362	406986	outcome	TRUE	reported	textfile	4	120263315	0.001959	1.3499e-15	558743	ieu-b-30	white blood cell count || id:ieu-b-30	TRUE	reported	igd	2	TRUE	NA	NA	0.000114457053938116	558743	4.2040305009555e-06	406986	TRUE	2.70841390852642e-05	0.000112255612973462	62.7288551144872	99.3247518217276	63.9591693525335
rs10049210	C	T	C	T	0.014676	0.00696112	0.404518	0.33216	FALSE	FALSE	FALSE	finngen_R10_F5_DEPRESSIO	157079584	0.35804	0.0075738	406986	outcome	TRUE	reported	textfile	3	156797373	0.001887	7.68953e-15	562121	ieu-b-30	white blood cell count || id:ieu-b-30	TRUE	reported	igd	2	TRUE	NA	NA	0.000107596119831861	562121	2.07564146689185e-06	406986	TRUE	1.42473010158852e-05	0.000103765239192798	58.3344655795902	99.3247518217276	60.4883315935406
rs1007938	G	A	G	A	-0.011156	-0.00682441	0.40493	0.349691	FALSE	FALSE	FALSE	finngen_R10_F5_DEPRESSIO	26649616	0.362316	0.00749143	406986	outcome	TRUE	reported	textfile	12	26802549	0.001884	3.26002e-09	557353	ieu-b-30	white blood cell count || id:ieu-b-30	TRUE	reported	igd	2	TRUE	NA	NA	6.29070194316393e-05	557353	2.03902498923849e-06	406986	TRUE	0.00160921698058081	5.99784193769903e-05	33.4310371589519	99.3247518217276	35.0634959272632
rs10087240	T	C	T	C	0.019951	-0.0042308	0.457631	0.506837	FALSE	FALSE	FALSE	finngen_R10_F5_DEPRESSIO	128000328	0.553846	0.00714653	406986	outcome	TRUE	reported	textfile	8	129012574	0.001855	6.13056e-27	560510	ieu-b-30	white blood cell count || id:ieu-b-30	TRUE	reported	igd	2	TRUE	NA	NA	0.000206333656720923	560510	8.61146100217338e-07	406986	TRUE	6.80848425530036e-11	0.000197592123069046	110.77385375813	99.3247518217276	115.675533017052
rs10138752	T	C	T	C	-0.040319	-0.0170788	0.077277	0.116121	FALSE	FALSE	FALSE	finngen_R10_F5_DEPRESSIO	68713254	0.125064	0.0111345	406986	outcome	TRUE	reported	textfile	14	69179971	0.003453	1.85012e-31	562237	ieu-b-30	white blood cell count || id:ieu-b-30	TRUE	reported	igd	2	TRUE	NA	NA	0.000242439381314659	562237	5.78087288551201e-06	406986	TRUE	1.57560173044395e-10	0.00023183078179683	130.373604218132	99.3247518217276	136.340959971431
rs10146962	C	T	C	T	-0.015367	0.00439365	0.338281	0.44748	FALSE	FALSE	FALSE	finngen_R10_F5_DEPRESSIO	100704203	0.541463	0.00719562	406986	outcome	TRUE	reported	textfile	14	101170540	0.00197	6.4506e-15	557343	ieu-b-30	white blood cell count || id:ieu-b-30	TRUE	reported	igd	2	TRUE	NA	NA	0.000109163468450209	557343	9.16087045063086e-07	406986	TRUE	4.1590316825554e-06	0.000105720543885457	58.9286236158036	99.3247518217276	60.8479190393981
rs10164769	T	C	T	C	0.027162	0.000799445	0.74307	0.854122	FALSE	FALSE	FALSE	finngen_R10_F5_DEPRESSIO	236870586	0.937549	0.0102034	406986	outcome	TRUE	reported	textfile	2	237779229	0.002111	7.73036e-38	558142	ieu-b-30	white blood cell count || id:ieu-b-30	TRUE	reported	igd	2	TRUE	NA	NA	0.000296534393870957	558142	1.50837739008754e-08	406986	TRUE	1.08166068235541e-16	0.000281707253942339	157.276392616051	99.3247518217276	165.556799880439
rs10203838	C	T	C	T	0.012292	-0.00283342	0.417873	0.409738	FALSE	FALSE	FALSE	finngen_R10_F5_DEPRESSIO	213071176	0.696444	0.00726283	406986	outcome	TRUE	reported	textfile	2	213935900	0.001866	4.66015e-11	557354	ieu-b-30	white blood cell count || id:ieu-b-30	TRUE	reported	igd	2	TRUE	NA	NA	7.78499699615243e-05	557354	3.73966460830739e-07	406986	TRUE	6.81151111396816e-05	7.35084309707563e-05	40.9730828854479	99.3247518217276	43.3932146184501
rs10205474	A	C	A	C	-0.012945	0.00757988	0.201408	0.137544	FALSE	FALSE	FALSE	finngen_R10_F5_DEPRESSIO	197275525	0.470058	0.0104928	406986	outcome	TRUE	reported	textfile	2	198140249	0.002325	2.65003e-08	558130	ieu-b-30	white blood cell count || id:ieu-b-30	TRUE	reported	igd	2	TRUE	NA	NA	5.55392823084749e-05	558130	1.28222422484363e-06	406986	TRUE	0.00216797333141547	5.39058349680611e-05	30.0879777766186	99.3247518217276	30.9997502601457
rs1024091	T	C	T	C	0.013797	-0.00284395	0.557743	0.53596	FALSE	FALSE	FALSE	finngen_R10_F5_DEPRESSIO	42619976	0.691033	0.00715542	406986	outcome	TRUE	reported	textfile	17	40771994	0.001848	8.70964e-14	562232	ieu-b-30	white blood cell count || id:ieu-b-30	TRUE	reported	igd	2	TRUE	NA	NA	9.91307347998698e-05	562232	3.88146923214443e-07	406986	TRUE	5.75620710501874e-06	9.39092059102708e-05	52.8035315766512	99.3247518217276	55.739798553719
rs10260281	C	G	C	G	0.013403	-0.00476756	0.236987	0.196335	FALSE	TRUE	FALSE	finngen_R10_F5_DEPRESSIO	38230949	0.596732	0.00901058	406986	outcome	TRUE	reported	textfile	7	38270550	0.002157	5.33003e-10	562241	ieu-b-30	white blood cell count || id:ieu-b-30	TRUE	reported	igd	2	TRUE	NA	NA	6.86677716947598e-05	562241	6.87874493996281e-07	406986	TRUE	0.000290675599387155	6.49666527768061e-05	36.529159067772	99.3247518217276	38.6103505766285
rs1033415	G	A	G	A	0.012676	-0.00939249	0.650368	0.710824	FALSE	FALSE	FALSE	finngen_R10_F5_DEPRESSIO	39492769	0.233865	0.00788979	406986	outcome	TRUE	reported	textfile	22	39888774	0.002046	6.00994e-10	507333	ieu-b-30	white blood cell count || id:ieu-b-30	TRUE	reported	igd	2	TRUE	NA	NA	7.56534860676427e-05	507333	3.48218424905346e-06	406986	TRUE	0.00116765808709727	7.30743222003782e-05	37.0755782289893	99.3247518217276	38.3842626434623
rs1047891	A	C	A	C	-0.021105	-0.00317869	0.314955	0.321712	FALSE	FALSE	FALSE	finngen_R10_F5_DEPRESSIO	210675783	0.677752	0.00764969	406986	outcome	TRUE	reported	textfile	2	211540507	0.001979	1.59993e-26	558143	ieu-b-30	white blood cell count || id:ieu-b-30	TRUE	reported	igd	2	TRUE	NA	NA	0.000203726119165688	558143	4.24259093107534e-07	406986	TRUE	3.8685851401114e-11	0.000192206609014662	107.299012541404	99.3247518217276	113.731069866749
rs10494783	A	G	A	G	-0.043813	0.00517884	0.052086	0.0674111	FALSE	FALSE	FALSE	finngen_R10_F5_DEPRESSIO	198694532	0.715735	0.0142211	406986	outcome	TRUE	reported	textfile	1	198663661	0.004145	4.42996e-26	560511	ieu-b-30	white blood cell count || id:ieu-b-30	TRUE	reported	igd	2	TRUE	NA	NA	0.000199291035331479	560511	3.25852554087986e-07	406986	TRUE	4.7634917254395e-11	0.000189550931471306	106.265145705402	99.3247518217276	111.726685049349
rs10498635	T	C	T	C	-0.031169	0.00138032	0.18322	0.135039	FALSE	FALSE	FALSE	finngen_R10_F5_DEPRESSIO	92636964	0.894842	0.0104427	406986	outcome	TRUE	reported	textfile	14	93103309	0.002388	6.57961e-39	561451	ieu-b-30	white blood cell count || id:ieu-b-30	TRUE	reported	igd	2	TRUE	NA	NA	0.000303343728043103	561451	4.29295764308741e-08	406986	TRUE	6.25467462447187e-17	0.000290772752311763	163.301554655191	99.3247518217276	170.363711529451
rs10749539	G	C	G	C	-0.012456	0.00587323	0.292801	0.329729	FALSE	TRUE	FALSE	finngen_R10_F5_DEPRESSIO	86568584	0.439726	0.00760136	406986	outcome	TRUE	reported	textfile	10	88328341	0.002048	1.22999e-09	560787	ieu-b-30	white blood cell count || id:ieu-b-30	TRUE	reported	igd	2	TRUE	NA	NA	6.59587261425855e-05	560787	1.46687613042022e-06	406986	TRUE	0.000791009164873868	6.42541804055298e-05	36.035095964272	99.3247518217276	36.9911041259766
rs10808139	A	G	A	G	0.017618	-0.0090032	0.118535	0.160048	FALSE	FALSE	FALSE	finngen_R10_F5_DEPRESSIO	105069499	0.355912	0.00975234	406986	outcome	TRUE	reported	textfile	7	104709946	0.002845	6.05996e-10	562238	ieu-b-30	white blood cell count || id:ieu-b-30	TRUE	reported	igd	2	TRUE	NA	NA	6.82025164174007e-05	562238	2.09410224573962e-06	406986	TRUE	0.000934094042799007	6.48626792084377e-05	36.4704988817047	99.3247518217276	38.3485254863928
rs10808536	A	G	A	G	0.011839	-0.0103655	0.295428	0.378771	FALSE	FALSE	FALSE	finngen_R10_F5_DEPRESSIO	86156820	0.15961	0.00737033	406986	outcome	TRUE	reported	textfile	8	87169049	0.002018	4.56005e-09	560832	ieu-b-30	white blood cell count || id:ieu-b-30	TRUE	reported	igd	2	TRUE	NA	NA	6.13662844114095e-05	560832	4.85989849449006e-06	406986	TRUE	0.00626131957683032	5.83494909169015e-05	32.726054539548	99.3247518217276	34.4181654013777
rs10814191	T	C	T	C	0.011216	-0.00082585	0.713413	0.611102	FALSE	FALSE	FALSE	finngen_R10_F5_DEPRESSIO	34999010	0.910242	0.00732568	406986	outcome	TRUE	reported	textfile	9	34999007	0.002038	3.83999e-08	562235	ieu-b-30	white blood cell count || id:ieu-b-30	TRUE	reported	igd	2	TRUE	NA	NA	5.38676356687384e-05	562235	3.12269170036598e-08	406986	TRUE	0.000500752023828187	5.14403011092914e-05	28.9229226174287	99.3247518217276	30.2877939367908
rs10828725	T	G	T	G	-0.049726	-0.00679686	0.364782	0.384766	FALSE	FALSE	FALSE	finngen_R10_F5_DEPRESSIO	24929314	0.354571	0.00734192	406986	outcome	TRUE	reported	textfile	10	25218243	0.001914	1.09901e-148	562240	ieu-b-30	white blood cell count || id:ieu-b-30	TRUE	reported	igd	2	TRUE	NA	NA	0.00119906280303315	562240	2.10580960700975e-06	406986	TRUE	1.65542772313694e-58	0.00114591721314703	645.017338556392	99.3247518217276	674.96800127532
rs10844682	C	T	C	T	0.025362	0.0067835	0.341835	0.376231	FALSE	FALSE	FALSE	finngen_R10_F5_DEPRESSIO	9747028	0.358222	0.00738333	406986	outcome	TRUE	reported	textfile	12	9899624	0.001952	1.42988e-38	558141	ieu-b-30	white blood cell count || id:ieu-b-30	TRUE	reported	igd	2	TRUE	NA	NA	0.000302366493759702	558141	2.07407693778499e-06	406986	TRUE	1.00886824601078e-14	0.000289433171277969	161.590710495702	99.3247518217276	168.813576029629
rs10864368	C	T	C	T	0.021532	0.00443696	0.502821	0.516301	FALSE	FALSE	FALSE	finngen_R10_F5_DEPRESSIO	8858254	0.534125	0.00713656	406986	outcome	TRUE	reported	textfile	1	8918313	0.001838	1.15001e-31	559077	ieu-b-30	white blood cell count || id:ieu-b-30	TRUE	reported	igd	2	TRUE	NA	NA	0.000245414975458991	559077	9.49763413360602e-07	406986	TRUE	1.00057139098016e-12	0.000231806132874269	129.627062084659	99.3247518217276	137.239057924768
rs10872223	T	C	T	C	0.014143	0.0136147	0.18332	0.28713	FALSE	FALSE	FALSE	finngen_R10_F5_DEPRESSIO	121493557	0.0848164	0.00789995	406986	outcome	TRUE	reported	textfile	6	121814703	0.002394	3.57001e-09	561300	ieu-b-30	white blood cell count || id:ieu-b-30	TRUE	reported	igd	2	TRUE	NA	NA	6.21747850983876e-05	561300	7.29771605961791e-06	406986	TRUE	0.0118064495479396	5.98928317442971e-05	33.6197402538568	99.3247518217276	34.9007524729395
rs10889574	A	G	A	G	-0.043688	0.00531808	0.356606	0.450134	FALSE	FALSE	FALSE	finngen_R10_F5_DEPRESSIO	65683658	0.459925	0.00719661	406986	outcome	TRUE	reported	textfile	1	66149341	0.001998	6.63743e-106	508416	ieu-b-30	white blood cell count || id:ieu-b-30	TRUE	reported	igd	2	TRUE	NA	NA	0.00093952347648361	508416	1.34176320396241e-06	406986	TRUE	1.06955959135117e-44	0.000875830319050978	445.674731272067	99.3247518217276	478.116090064038
rs10936588	A	G	A	G	-0.014309	-0.00889153	0.636322	0.707724	FALSE	FALSE	FALSE	finngen_R10_F5_DEPRESSIO	169602013	0.257884	0.00785883	406986	outcome	TRUE	reported	textfile	3	169319801	0.001909	6.95024e-14	561157	ieu-b-30	white blood cell count || id:ieu-b-30	TRUE	reported	igd	2	TRUE	NA	NA	0.00010011067599798	561157	3.14527415068841e-06	406986	TRUE	6.37733102321688e-05	9.47638140180206e-05	53.1822278060272	99.3247518217276	56.183230930875
rs10940474	T	C	T	C	-0.013374	0.00687732	0.659356	0.683999	FALSE	FALSE	FALSE	finngen_R10_F5_DEPRESSIO	55584873	0.37083	0.00768485	406986	outcome	TRUE	reported	textfile	5	54880701	0.001946	6.5298e-12	557354	ieu-b-30	white blood cell count || id:ieu-b-30	TRUE	reported	igd	2	TRUE	NA	NA	8.47365152387622e-05	557354	1.96783864185705e-06	406986	TRUE	0.000154149967294273	8.03476797213552e-05	44.7855384021525	99.3247518217276	47.2320685222487
rs10980797	G	A	G	A	-0.026981	-0.0119022	0.487935	0.47073	FALSE	FALSE	FALSE	finngen_R10_F5_DEPRESSIO	111150273	0.0958915	0.00714803	406986	outcome	TRUE	reported	textfile	9	113912553	0.00184	1.18987e-48	562242	ieu-b-30	white blood cell count || id:ieu-b-30	TRUE	reported	igd	2	TRUE	NA	NA	0.000382289737821807	562242	6.81242069850066e-06	406986	TRUE	1.82246574728196e-16	0.000363775246452642	204.603424226607	99.3247518217276	215.020782431474
rs10986338	A	G	A	G	-0.016612	-0.0130759	0.649839	0.684454	FALSE	FALSE	FALSE	finngen_R10_F5_DEPRESSIO	124428953	0.0891641	0.00769251	406986	outcome	TRUE	reported	textfile	9	127191232	0.001953	1.93019e-17	561155	ieu-b-30	white blood cell count || id:ieu-b-30	TRUE	reported	igd	2	TRUE	NA	NA	0.000128914592082956	561155	7.0994813561657e-06	406986	TRUE	2.4356215723368e-05	0.000125587780809108	70.4828117442853	99.3247518217276	72.350137079536
rs11002309	T	C	T	C	0.012677	-0.0142624	0.340114	0.274044	FALSE	FALSE	FALSE	finngen_R10_F5_DEPRESSIO	77835173	0.0752333	0.00801695	406986	outcome	TRUE	reported	textfile	10	79594931	0.00195	8.27942e-11	561296	ieu-b-30	white blood cell count || id:ieu-b-30	TRUE	reported	igd	2	TRUE	NA	NA	7.52905827502129e-05	561296	7.77653554828729e-06	406986	TRUE	0.00423394797401156	7.2136721411885e-05	40.4928299281543	99.3247518217276	42.2633343852729
rs11022177	G	C	G	C	-0.018063	-0.00709789	0.311138	0.314463	FALSE	TRUE	FALSE	finngen_R10_F5_DEPRESSIO	12111931	0.357039	0.00770654	406986	outcome	TRUE	reported	textfile	11	12133478	0.002016	3.43005e-19	562238	ieu-b-30	white blood cell count || id:ieu-b-30	TRUE	reported	igd	2	TRUE	NA	NA	0.000142763784573879	562238	2.08430569037736e-06	406986	TRUE	3.31898972515888e-07	0.000139860489365637	78.6456015112922	99.3247518217276	80.2784000318878
rs11064881	A	G	A	G	-0.032266	-0.0177183	0.073548	0.086474	FALSE	FALSE	FALSE	finngen_R10_F5_DEPRESSIO	119709120	0.164334	0.0127411	406986	outcome	TRUE	reported	textfile	12	120146925	0.003547	9.91973e-20	559081	ieu-b-30	white blood cell count || id:ieu-b-30	TRUE	reported	igd	2	TRUE	NA	NA	0.00014798933770506	559081	4.75172012888148e-06	406986	TRUE	1.2581110454723e-06	0.000141877669210813	79.3320808754402	99.3247518217276	82.7499770491056
rs1109278	G	A	G	A	-0.014404	-0.00270394	0.483817	0.486285	FALSE	FALSE	FALSE	finngen_R10_F5_DEPRESSIO	78252148	0.706438	0.00717906	406986	outcome	TRUE	reported	textfile	17	76248229	0.001932	9.31966e-14	506688	ieu-b-30	white blood cell count || id:ieu-b-30	TRUE	reported	igd	2	TRUE	NA	NA	0.000109689595858946	506688	3.48563130638245e-07	406986	TRUE	2.66211610022382e-06	0.000103628936843403	52.5127733363082	99.3247518217276	55.5842795845496
rs11114149	T	A	T	A	-0.013653	0.00135607	0.683244	0.753384	FALSE	TRUE	FALSE	finngen_R10_F5_DEPRESSIO	79514963	0.869779	0.00827182	406986	outcome	TRUE	reported	textfile	12	79908743	0.001991	7.29962e-12	562238	ieu-b-30	white blood cell count || id:ieu-b-30	TRUE	reported	igd	2	TRUE	NA	NA	8.3629343792672e-05	562238	6.60365994703794e-08	406986	TRUE	1.56975766016646e-05	8.06838944797696e-05	45.3670504870421	99.3247518217276	47.023360269379
rs11159261	C	T	C	T	-0.01437	-0.0114524	0.534241	0.534515	FALSE	FALSE	FALSE	finngen_R10_F5_DEPRESSIO	77454777	0.108862	0.00714292	406986	outcome	TRUE	reported	textfile	14	77921120	0.001851	8.67961e-15	559077	ieu-b-30	white blood cell count || id:ieu-b-30	TRUE	reported	igd	2	TRUE	NA	NA	0.000107791325042591	559077	6.3162798747009e-06	406986	TRUE	0.000133928116324072	0.000102764237037713	57.4588205337125	99.3247518217276	60.2699316239765
rs11169302	G	T	G	T	0.018563	0.0104479	0.392444	0.330503	FALSE	FALSE	FALSE	finngen_R10_F5_DEPRESSIO	50184922	0.169575	0.00760642	406986	outcome	TRUE	reported	textfile	12	50578705	0.001889	9.44931e-23	561149	ieu-b-30	white blood cell count || id:ieu-b-30	TRUE	reported	igd	2	TRUE	NA	NA	0.000172060442998879	561149	4.63572923120576e-06	406986	TRUE	1.00662163456522e-07	0.000164319964636697	92.2228092447424	99.3247518217276	96.5678169088487
rs11198788	C	T	C	T	0.011894	-0.00894041	0.430983	0.465742	FALSE	FALSE	FALSE	finngen_R10_F5_DEPRESSIO	119124648	0.211871	0.00716127	406986	outcome	TRUE	reported	textfile	10	120884160	0.001855	1.47001e-10	562239	ieu-b-30	white blood cell count || id:ieu-b-30	TRUE	reported	igd	2	TRUE	NA	NA	7.31167472327084e-05	562239	3.82962082312161e-06	406986	TRUE	0.00135534746580114	6.93859031327686e-05	39.0140290432985	99.3247518217276	41.111946585683
rs11221394	C	T	C	T	0.016288	0.000587335	0.117605	0.150878	FALSE	FALSE	FALSE	finngen_R10_F5_DEPRESSIO	128616108	0.953044	0.00997439	406986	outcome	TRUE	reported	textfile	11	128486003	0.002877	1.54e-08	562235	ieu-b-30	white blood cell count || id:ieu-b-30	TRUE	reported	igd	2	TRUE	NA	NA	5.70052306265268e-05	562235	8.51964960497662e-09	406986	TRUE	0.00029035005875312	5.50622991743119e-05	30.9595463554746	99.3247518217276	32.0520489652874
rs112282032	T	C	T	C	-0.01779	0.000599296	0.271206	0.327666	FALSE	FALSE	FALSE	finngen_R10_F5_DEPRESSIO	30815615	0.937407	0.00763156	406986	outcome	TRUE	reported	textfile	16	30826936	0.002073	9.93116e-18	562228	ieu-b-30	white blood cell count || id:ieu-b-30	TRUE	reported	igd	2	TRUE	NA	NA	0.000130974117644076	562228	1.5152307297271e-08	406986	TRUE	3.77414020120941e-08	0.000125108257046895	70.3479160316092	99.3247518217276	73.6467000781183
rs11252331	G	T	G	T	0.016749	-0.00169462	0.836619	0.86659	FALSE	FALSE	FALSE	finngen_R10_F5_DEPRESSIO	4087104	0.87185	0.0105054	406986	outcome	TRUE	reported	textfile	10	4129296	0.00249	1.80011e-11	559084	ieu-b-30	white blood cell count || id:ieu-b-30	TRUE	reported	igd	2	TRUE	NA	NA	8.09223367763574e-05	559084	6.3935505829782e-08	406986	TRUE	2.20420942071473e-05	7.6689699155687e-05	42.8791187700783	99.3247518217276	45.245883292205
rs112750178	C	T	C	T	0.015327	0.00442213	0.23854	0.195476	FALSE	FALSE	FALSE	finngen_R10_F5_DEPRESSIO	26533204	0.622778	0.00898957	406986	outcome	TRUE	reported	textfile	1	26859695	0.002179	2.06016e-12	562239	ieu-b-30	white blood cell count || id:ieu-b-30	TRUE	reported	igd	2	TRUE	NA	NA	8.79918028081027e-05	562239	5.94576280863113e-07	406986	TRUE	2.87313341933129e-05	8.53399963363547e-05	47.9853985939033	99.3247518217276	49.4766007707179
rs112880875	A	G	A	G	0.025752	-0.00488805	0.090039	0.0836035	FALSE	FALSE	FALSE	finngen_R10_F5_DEPRESSIO	132487447	0.705437	0.0129316	406986	outcome	TRUE	reported	textfile	3	132206291	0.003204	9.68055e-16	562233	ieu-b-30	white blood cell count || id:ieu-b-30	TRUE	reported	igd	2	TRUE	NA	NA	0.000114887353915247	562233	3.51066400028238e-07	406986	TRUE	8.6405027761004e-07	0.000108668923603486	61.103677657391	99.3247518217276	64.6006536772854
rs113473633	G	A	G	A	-0.050832	-0.0251739	0.025546	0.014356	FALSE	FALSE	FALSE	finngen_R10_F5_DEPRESSIO	102527974	0.413306	0.0307715	406986	outcome	TRUE	reported	textfile	4	103449131	0.006222	3.23966e-16	562239	ieu-b-30	white blood cell count || id:ieu-b-30	TRUE	reported	igd	2	TRUE	NA	NA	0.00011869800125586	562239	1.64446873571841e-06	406986	TRUE	3.00017928848807e-06	0.000128643735113949	72.3375734749023	99.3247518217276	66.7443305507226
rs113519804	A	C	A	C	-0.032444	0.0212322	0.028736	0.0811745	FALSE	FALSE	FALSE	finngen_R10_F5_DEPRESSIO	76309044	0.103105	0.013026	406986	outcome	TRUE	reported	textfile	11	76020088	0.005656	9.91996e-09	562232	ieu-b-30	white blood cell count || id:ieu-b-30	TRUE	reported	igd	2	TRUE	NA	NA	5.85208401579848e-05	562232	6.52811316311295e-06	406986	TRUE	0.0133011216981899	5.87573753562666e-05	33.037100319858	99.3247518217276	32.9040975374563
rs114050631	T	C	T	C	-0.138239	0.00825082	0.011062	0.0168867	FALSE	FALSE	FALSE	finngen_R10_F5_DEPRESSIO	218156235	0.769506	0.0281577	406986	outcome	TRUE	reported	textfile	2	219020958	0.00975	1.38007e-45	546609	ieu-b-30	white blood cell count || id:ieu-b-30	TRUE	reported	igd	2	TRUE	NA	NA	0.000367635173036169	546609	2.10970845178736e-07	406986	TRUE	1.56402698897454e-19	0.000418113203114262	228.639200683232	99.3247518217276	201.025863205786
rs114427331	G	C	G	C	-0.036288	0.00465958	0.03761	0.0842715	FALSE	TRUE	FALSE	finngen_R10_F5_DEPRESSIO	152524522	0.71487	0.0127547	406986	outcome	TRUE	reported	textfile	2	153381036	0.004834	6.36063e-14	558141	ieu-b-30	white blood cell count || id:ieu-b-30	TRUE	reported	igd	2	TRUE	NA	NA	0.000100954703447682	558141	3.27925787706099e-07	406986	TRUE	4.28899487388987e-06	9.53258083080856e-05	53.2101236213109	99.3247518217276	56.3524462720877
rs115433278	A	G	A	G	-0.024206	-0.0121291	0.053082	0.03711	FALSE	FALSE	FALSE	finngen_R10_F5_DEPRESSIO	70891323	0.527235	0.0191846	406986	outcome	TRUE	reported	textfile	3	70940474	0.004232	1.09001e-08	561302	ieu-b-30	white blood cell count || id:ieu-b-30	TRUE	reported	igd	2	TRUE	NA	NA	5.8281991784364e-05	561302	9.82141118736631e-07	406986	TRUE	0.00125177999938965	5.89027679237641e-05	33.0640712009213	99.3247518217276	32.7155887182364
rs11644125	T	C	T	C	-0.017778	0.00332041	0.59737	0.580834	FALSE	FALSE	FALSE	finngen_R10_F5_DEPRESSIO	57025062	0.646991	0.00725064	406986	outcome	TRUE	reported	textfile	16	57058974	0.001893	6.36063e-21	561302	ieu-b-30	white blood cell count || id:ieu-b-30	TRUE	reported	igd	2	TRUE	NA	NA	0.000157109084024995	561302	5.15291740632516e-07	406986	TRUE	9.47902521694046e-09	0.000152035616309513	85.3505677607013	99.3247518217276	88.1991857565156
rs11688303	T	C	T	C	0.021084	-0.0101099	0.120295	0.100127	FALSE	FALSE	FALSE	finngen_R10_F5_DEPRESSIO	127652670	0.399982	0.012012	406986	outcome	TRUE	reported	textfile	2	128410244	0.002892	3.19007e-13	558142	ieu-b-30	white blood cell count || id:ieu-b-30	TRUE	reported	igd	2	TRUE	NA	NA	9.52192890726539e-05	558142	1.74054389747416e-06	406986	TRUE	4.23754601315433e-05	9.40850559749839e-05	52.5175742607915	99.3247518217276	53.150754980114
rs11723621	G	A	G	A	-0.029079	-0.00674185	0.29001	0.19978	FALSE	FALSE	FALSE	finngen_R10_F5_DEPRESSIO	71749645	0.452182	0.00896783	406986	outcome	TRUE	reported	textfile	4	72615362	0.002022	7.57007e-47	562242	ieu-b-30	white blood cell count || id:ieu-b-30	TRUE	reported	igd	2	TRUE	NA	NA	0.00036771823358398	562242	1.38869060864442e-06	406986	TRUE	2.21139833977285e-18	0.000348220340415907	195.851603707553	99.3247518217276	206.821951853059
rs11735662	T	C	T	C	0.052247	0.0365463	0.033197	0.0227386	FALSE	FALSE	FALSE	finngen_R10_F5_DEPRESSIO	144104973	0.13081	0.0241882	406986	outcome	TRUE	reported	textfile	4	145026126	0.005162	4.74024e-24	562239	ieu-b-30	white blood cell count || id:ieu-b-30	TRUE	reported	igd	2	TRUE	NA	NA	0.000182174744620861	562239	5.60918748118511e-06	406986	TRUE	6.38142705540006e-08	0.000175222366091055	98.5337627629879	99.3247518217276	102.444044609064
rs11744663	A	G	A	G	-0.018732	0.0147357	0.190499	0.182027	FALSE	FALSE	FALSE	finngen_R10_F5_DEPRESSIO	58019808	0.110919	0.00924404	406986	outcome	TRUE	reported	textfile	5	57315635	0.002351	1.71989e-15	562241	ieu-b-30	white blood cell count || id:ieu-b-30	TRUE	reported	igd	2	TRUE	NA	NA	0.000112899765034716	562241	6.24364012475635e-06	406986	TRUE	7.85226579290117e-05	0.00010822021283434	60.8522096828499	99.3247518217276	63.4838183015237
rs117556162	A	G	A	G	0.027237	-0.00230198	0.056886	0.046501	FALSE	FALSE	FALSE	finngen_R10_F5_DEPRESSIO	67646903	0.892375	0.0170139	406986	outcome	TRUE	reported	textfile	16	67680806	0.004058	1.99022e-11	553958	ieu-b-30	white blood cell count || id:ieu-b-30	TRUE	reported	igd	2	TRUE	NA	NA	8.13174719258395e-05	553958	4.49798481524735e-08	406986	TRUE	1.99669418055946e-05	7.96009271165931e-05	44.0989214968354	99.3247518217276	45.0499648274004
rs11854390	T	C	T	C	0.013665	0.00280853	0.562198	0.594128	FALSE	FALSE	FALSE	finngen_R10_F5_DEPRESSIO	79932475	0.699955	0.00728765	406986	outcome	TRUE	reported	textfile	15	80224817	0.00186	2.1301e-13	562241	ieu-b-30	white blood cell count || id:ieu-b-30	TRUE	reported	igd	2	TRUE	NA	NA	9.59910463797782e-05	562241	3.64926688754145e-07	406986	TRUE	7.92771472799259e-06	9.19213312137233e-05	51.6865084329335	99.3247518217276	53.9750910509886
rs11874453	A	G	A	G	-0.011551	0.00243456	0.532635	0.465861	FALSE	FALSE	FALSE	finngen_R10_F5_DEPRESSIO	23170436	0.736173	0.00722581	406986	outcome	TRUE	reported	textfile	18	20750400	0.001904	1.36e-09	560213	ieu-b-30	white blood cell count || id:ieu-b-30	TRUE	reported	igd	2	TRUE	NA	NA	6.56939107344813e-05	560213	2.7892692044835e-07	406986	TRUE	0.000234250545159564	6.64285924352268e-05	37.2165004364702	99.3247518217276	36.8048692822717
rs11965885	T	G	T	G	-0.01534	-0.00142175	0.58175	0.58446	FALSE	FALSE	FALSE	finngen_R10_F5_DEPRESSIO	43725357	0.845262	0.0072848	406986	outcome	TRUE	reported	textfile	6	43693094	0.001892	5.41003e-16	560214	ieu-b-30	white blood cell count || id:ieu-b-30	TRUE	reported	igd	2	TRUE	NA	NA	0.00011732892442202	560214	9.35909447758277e-08	406986	TRUE	3.20880078868203e-07	0.00011451254227595	64.1586473033062	99.3247518217276	65.736784234498
rs12138789	C	T	C	T	-0.014617	0.0115546	0.237746	0.244995	FALSE	FALSE	FALSE	finngen_R10_F5_DEPRESSIO	9132248	0.164006	0.00830237	406986	outcome	TRUE	reported	textfile	1	9192307	0.00218	2.08018e-11	562238	ieu-b-30	white blood cell count || id:ieu-b-30	TRUE	reported	igd	2	TRUE	NA	NA	7.99558290723617e-05	562238	4.75911566803694e-06	406986	TRUE	0.00102038187875599	7.74389437106598e-05	43.5423338284449	99.3247518217276	44.9576401397189
rs12142474	G	A	G	A	-0.021647	0.00188327	0.086122	0.0930661	FALSE	FALSE	FALSE	finngen_R10_F5_DEPRESSIO	67590631	0.878615	0.0123311	406986	outcome	TRUE	reported	textfile	1	68056314	0.003435	3.05e-10	507475	ieu-b-30	white blood cell count || id:ieu-b-30	TRUE	reported	igd	2	TRUE	NA	NA	7.82519241232741e-05	507475	5.73118168517891e-08	406986	TRUE	4.30784808122653e-05	7.37611636285887e-05	37.4345602068116	99.3247518217276	39.7138463755035
rs12157427	A	G	A	G	-0.021248	-0.0153896	0.064431	0.0494396	FALSE	FALSE	FALSE	finngen_R10_F5_DEPRESSIO	31687770	0.3507	0.0164906	406986	outcome	TRUE	reported	textfile	22	32083756	0.003755	1.55998e-08	561250	ieu-b-30	white blood cell count || id:ieu-b-30	TRUE	reported	igd	2	TRUE	NA	NA	5.70475043522792e-05	561250	2.13994929841564e-06	406986	TRUE	0.00309546587812069	5.44298084519734e-05	30.5502839801584	99.3247518217276	32.0196243623682
rs12214269	A	G	A	G	0.018185	0.00535239	0.545937	0.616318	FALSE	FALSE	FALSE	finngen_R10_F5_DEPRESSIO	135525380	0.470009	0.00740852	406986	outcome	TRUE	reported	textfile	6	135846518	0.001839	5.06058e-23	562241	ieu-b-30	white blood cell count || id:ieu-b-30	TRUE	reported	igd	2	TRUE	NA	NA	0.000173886817996245	562241	1.28249208381711e-06	406986	TRUE	4.70329382641949e-09	0.000163951445322205	92.1950121720086	99.3247518217276	97.7829538300865
rs12216862	T	C	T	C	0.011449	-0.00484193	0.290091	0.304262	FALSE	FALSE	FALSE	finngen_R10_F5_DEPRESSIO	41970545	0.533068	0.00776787	406986	outcome	TRUE	reported	textfile	8	41828063	0.002032	1.81001e-08	562239	ieu-b-30	white blood cell count || id:ieu-b-30	TRUE	reported	igd	2	TRUE	NA	NA	5.64603752035617e-05	562239	9.54674593628935e-07	406986	TRUE	0.00149171543105682	5.39885972455601e-05	30.3560258288044	99.3247518217276	31.7459043589962
rs12376511	C	T	C	T	-0.034202	-0.00674831	0.164417	0.189411	FALSE	FALSE	FALSE	finngen_R10_F5_DEPRESSIO	22142757	0.459517	0.00912377	406986	outcome	TRUE	reported	textfile	9	22142756	0.002489	6.16027e-43	562241	ieu-b-30	white blood cell count || id:ieu-b-30	TRUE	reported	igd	2	TRUE	NA	NA	0.000335727112941135	562241	1.34419870446844e-06	406986	TRUE	7.39589863275371e-17	0.000321417350118843	180.771472601169	99.3247518217276	188.822269008144
rs12429714	T	C	T	C	-0.011129	0.0135246	0.424441	0.418292	FALSE	FALSE	FALSE	finngen_R10_F5_DEPRESSIO	98997577	0.0613663	0.00722913	406986	outcome	TRUE	reported	textfile	13	99649831	0.001864	2.45002e-09	562242	ieu-b-30	white blood cell count || id:ieu-b-30	TRUE	reported	igd	2	TRUE	NA	NA	6.33973631615425e-05	562242	8.59994588911587e-06	406986	TRUE	0.0145277115616784	6.05131079610101e-05	34.024948775397	99.3247518217276	35.6467933766509
rs1245035	A	C	A	C	0.014435	0.00219025	0.627427	0.546743	FALSE	FALSE	FALSE	finngen_R10_F5_DEPRESSIO	64582269	0.760057	0.00717162	406986	outcome	TRUE	reported	textfile	12	64976049	0.001914	4.78961e-14	559427	ieu-b-30	white blood cell count || id:ieu-b-30	TRUE	reported	igd	2	TRUE	NA	NA	0.000101663178782583	559427	2.29179307707476e-07	406986	TRUE	3.13510547581245e-06	9.74177634376351e-05	54.5032418950245	99.3247518217276	56.8787062605299
rs12502008	T	G	T	G	0.011097	0.00235149	0.361382	0.371635	FALSE	FALSE	FALSE	finngen_R10_F5_DEPRESSIO	55124875	0.751725	0.00743284	406986	outcome	TRUE	reported	textfile	4	55991042	0.001947	1.24e-08	560506	ieu-b-30	white blood cell count || id:ieu-b-30	TRUE	reported	igd	2	TRUE	NA	NA	5.79529280483508e-05	560506	2.45923064043025e-07	406986	TRUE	0.000548687956974947	5.68393156251887e-05	31.8604746927578	99.3247518217276	32.4847305680661
rs1250215	C	G	C	G	0.011698	-0.011354	0.64108	0.682779	FALSE	TRUE	FALSE	finngen_R10_F5_DEPRESSIO	215388316	0.139327	0.00768046	406986	outcome	TRUE	reported	textfile	2	216253039	0.001917	1.07999e-09	558142	ieu-b-30	white blood cell count || id:ieu-b-30	TRUE	reported	igd	2	TRUE	NA	NA	6.67124494047549e-05	558142	5.36962118828957e-06	406986	TRUE	0.0045337909462792	6.29742664055945e-05	35.1506706393157	99.3247518217276	37.2373707069792
rs12540307	T	C	T	C	-0.038684	0.0092389	0.048819	0.148558	FALSE	FALSE	FALSE	finngen_R10_F5_DEPRESSIO	66197780	0.358087	0.010053	406986	outcome	TRUE	reported	textfile	7	65662767	0.004464	4.75992e-18	508398	ieu-b-30	white blood cell count || id:ieu-b-30	TRUE	reported	igd	2	TRUE	NA	NA	0.000147688985482331	508398	2.07525242761448e-06	406986	TRUE	3.52088356192869e-07	0.000138977594579141	70.665474091266	99.3247518217276	75.095580253337
rs12550612	A	G	A	G	-0.032751	-0.00500724	0.821328	0.76777	FALSE	FALSE	FALSE	finngen_R10_F5_DEPRESSIO	23109256	0.55393	0.00845988	406986	outcome	TRUE	reported	textfile	8	22966769	0.00242	1.08993e-41	560512	ieu-b-30	white blood cell count || id:ieu-b-30	TRUE	reported	igd	2	TRUE	NA	NA	0.000326657883621875	560512	8.6077709191537e-07	406986	TRUE	8.32224023980756e-17	0.000314812706574819	176.511238142873	99.3247518217276	183.154839321085
rs12566440	G	A	G	A	-0.014772	0.00442629	0.364982	0.390832	FALSE	FALSE	FALSE	finngen_R10_F5_DEPRESSIO	100629646	0.544531	0.00730441	406986	outcome	TRUE	reported	textfile	1	101095202	0.001903	8.79023e-15	562242	ieu-b-30	white blood cell count || id:ieu-b-30	TRUE	reported	igd	2	TRUE	NA	NA	0.000107160008670197	562242	9.02260025552553e-07	406986	TRUE	4.9128091836461e-06	0.000101150044021314	56.8763537962339	99.3247518217276	60.2561003189643
rs12630592	T	G	T	G	-0.012328	-0.0127722	0.3731	0.386181	FALSE	FALSE	FALSE	finngen_R10_F5_DEPRESSIO	120049399	0.0812924	0.00732675	406986	outcome	TRUE	reported	textfile	3	119768246	0.001992	6.27004e-10	505259	ieu-b-30	white blood cell count || id:ieu-b-30	TRUE	reported	igd	2	TRUE	NA	NA	7.57986243813607e-05	505259	7.46668958169502e-06	406986	TRUE	0.00456419127095231	7.10949521026035e-05	35.9237762136544	99.3247518217276	38.3006886985694
rs12683699	G	A	G	A	0.021786	0.00482557	0.160286	0.184154	FALSE	FALSE	FALSE	finngen_R10_F5_DEPRESSIO	109976018	0.600449	0.00921341	406986	outcome	TRUE	reported	textfile	9	112738298	0.002517	5.1606e-18	559084	ieu-b-30	white blood cell count || id:ieu-b-30	TRUE	reported	igd	2	TRUE	NA	NA	0.000133984594042546	559084	6.74029361770303e-07	406986	TRUE	1.79502732327717e-07	0.000127765023524615	71.4402524477232	99.3247518217276	74.9184127196092
rs12716647	C	G	C	G	0.012379	-0.000761354	0.637508	0.656711	FALSE	TRUE	FALSE	finngen_R10_F5_DEPRESSIO	7043782	0.919284	0.00751318	406986	outcome	TRUE	reported	textfile	8	6901304	0.001918	1.12001e-10	562241	ieu-b-30	white blood cell count || id:ieu-b-30	TRUE	reported	igd	2	TRUE	NA	NA	7.40833781473454e-05	562241	2.52318057892794e-08	406986	TRUE	4.04228951669598e-05	7.08247723006524e-05	39.8232696275502	99.3247518217276	41.6556504374887
rs12784071	T	C	T	C	0.018141	0.00518738	0.222099	0.205278	FALSE	FALSE	FALSE	finngen_R10_F5_DEPRESSIO	114094686	0.557369	0.00884082	406986	outcome	TRUE	reported	textfile	10	115854445	0.002233	4.78961e-16	562240	ieu-b-30	white blood cell count || id:ieu-b-30	TRUE	reported	igd	2	TRUE	NA	NA	0.000117374519521134	562240	8.45927856416524e-07	406986	TRUE	1.45436312880734e-06	0.000113716471422002	63.9429928308805	99.3247518217276	66.0001618438081
rs12792460	G	C	G	C	0.015654	0.00877288	0.271243	0.283555	FALSE	TRUE	FALSE	finngen_R10_F5_DEPRESSIO	18054892	0.267702	0.00791511	406986	outcome	TRUE	reported	textfile	11	18076439	0.00207	4.12952e-14	562235	ieu-b-30	white blood cell count || id:ieu-b-30	TRUE	reported	igd	2	TRUE	NA	NA	0.000101706676373348	562235	3.01850445601262e-06	406986	TRUE	4.98870910676339e-05	9.68772791918519e-05	54.4728804963247	99.3247518217276	57.1886662465869
rs1285254	C	T	C	T	-0.012308	-0.000188655	0.775119	0.818566	FALSE	FALSE	FALSE	finngen_R10_F5_DEPRESSIO	79900873	0.983779	0.00927905	406986	outcome	TRUE	reported	textfile	17	77874672	0.002252	4.70002e-08	562240	ieu-b-30	white blood cell count || id:ieu-b-30	TRUE	reported	igd	2	TRUE	NA	NA	5.31245097854106e-05	562240	1.01566917903944e-09	406986	TRUE	0.000421803748514593	5.28112098990914e-05	29.6940372092772	99.3247518217276	29.870204972726
rs1285886	A	G	A	G	0.026498	0.00638848	0.196802	0.194575	FALSE	FALSE	FALSE	finngen_R10_F5_DEPRESSIO	7140598	0.478723	0.00901872	406986	outcome	TRUE	reported	textfile	6	7140831	0.002326	5.10035e-30	562241	ieu-b-30	white blood cell count || id:ieu-b-30	TRUE	reported	igd	2	TRUE	NA	NA	0.00023077330414949	562241	1.23289871548577e-06	406986	TRUE	7.79310309516737e-12	0.000221977171510317	124.83193277214	99.3247518217276	129.779701442219
rs12905862	A	G	A	G	0.011091	0.00135565	0.316261	0.275592	FALSE	FALSE	FALSE	finngen_R10_F5_DEPRESSIO	78253165	0.865561	0.00800741	406986	outcome	TRUE	reported	textfile	15	78545507	0.001979	2.15001e-08	562236	ieu-b-30	white blood cell count || id:ieu-b-30	TRUE	reported	igd	2	TRUE	NA	NA	5.58609678721956e-05	562236	7.04261031042508e-08	406986	TRUE	0.000460640193541788	5.31994813767003e-05	29.912148523136	99.3247518217276	31.4086899304752
rs12929950	A	G	A	G	-0.030161	0.00949954	0.077395	0.142543	FALSE	FALSE	FALSE	finngen_R10_F5_DEPRESSIO	2094893	0.352879	0.0102253	406986	outcome	TRUE	reported	textfile	16	2144894	0.003616	7.83069e-17	508420	ieu-b-30	white blood cell count || id:ieu-b-30	TRUE	reported	igd	2	TRUE	NA	NA	0.000136821480953684	508420	2.12067822660445e-06	406986	TRUE	1.1210011201225e-06	0.000129912271803732	66.0583191922274	99.3247518217276	69.5720226506824
rs12936529	T	C	T	C	-0.025157	0.00989981	0.478786	0.504345	FALSE	FALSE	FALSE	finngen_R10_F5_DEPRESSIO	16265470	0.165365	0.00713628	406986	outcome	TRUE	reported	textfile	17	16168784	0.001845	2.74031e-42	561298	ieu-b-30	white blood cell count || id:ieu-b-30	TRUE	reported	igd	2	TRUE	NA	NA	0.000331122873776064	561298	4.72857809660327e-06	406986	TRUE	7.0678374493887e-15	0.000315867694538637	177.351293017808	99.3247518217276	185.919506760379
rs12956324	A	C	A	C	0.013776	0.0066169	0.402959	0.329088	FALSE	FALSE	FALSE	finngen_R10_F5_DEPRESSIO	69870034	0.38571	0.00762823	406986	outcome	TRUE	reported	textfile	18	67537270	0.001875	2.09991e-13	562197	ieu-b-30	white blood cell count || id:ieu-b-30	TRUE	reported	igd	2	TRUE	NA	NA	9.60096854432609e-05	562197	1.84877238568544e-06	406986	TRUE	4.12469159950102e-05	9.1314822654774e-05	51.3414249555153	99.3247518217276	53.98134784
rs12997100	C	T	C	T	0.02676	-0.0163395	0.070514	0.0362751	FALSE	FALSE	FALSE	finngen_R10_F5_DEPRESSIO	191657697	0.395362	0.0192245	406986	outcome	TRUE	reported	textfile	2	192522423	0.00359	9.37994e-14	558144	ieu-b-30	white blood cell count || id:ieu-b-30	TRUE	reported	igd	2	TRUE	NA	NA	9.95394840197784e-05	558144	1.77496303134926e-06	406986	TRUE	2.74018015713039e-05	9.38686167059649e-05	52.3969358933926	99.3247518217276	55.5626973719943
rs12999905	A	G	A	G	0.025242	0.0034388	0.061608	0.0367301	FALSE	FALSE	FALSE	finngen_R10_F5_DEPRESSIO	110962063	0.8572	0.0191108	406986	outcome	TRUE	reported	textfile	2	111719640	0.004067	5.57995e-10	504320	ieu-b-30	white blood cell count || id:ieu-b-30	TRUE	reported	igd	2	TRUE	NA	NA	7.63768142406623e-05	504320	7.9557060939004e-08	406986	TRUE	5.97538100277629e-05	7.36714007720827e-05	37.1565508697256	99.3247518217276	38.5211443265069
rs13132853	G	A	G	A	0.020133	-0.00606751	0.355109	0.379116	FALSE	FALSE	FALSE	finngen_R10_F5_DEPRESSIO	38678394	0.409865	0.00736231	406986	outcome	TRUE	reported	textfile	4	38680015	0.00193	1.88018e-25	562241	ieu-b-30	white blood cell count || id:ieu-b-30	TRUE	reported	igd	2	TRUE	NA	NA	0.000193507300494961	562241	1.6688401540548e-06	406986	TRUE	8.68931977227932e-10	0.000185650010494614	104.399057936683	99.3247518217276	108.818408279417
rs13149209	C	T	C	T	-0.014688	-0.0102929	0.217886	0.324601	FALSE	FALSE	FALSE	finngen_R10_F5_DEPRESSIO	88829517	0.177065	0.00762527	406986	outcome	TRUE	reported	textfile	4	89750668	0.002228	4.49987e-11	562243	ieu-b-30	white blood cell count || id:ieu-b-30	TRUE	reported	igd	2	TRUE	NA	NA	7.72927702882593e-05	562243	4.47698639443784e-06	406986	TRUE	0.00117955402008938	7.35283312075033e-05	41.3436823984106	99.3247518217276	43.4605236439118
rs13180726	A	G	A	G	-0.02131	0.000965451	0.825591	0.836769	FALSE	FALSE	FALSE	finngen_R10_F5_DEPRESSIO	179699456	0.920318	0.00965131	406986	outcome	TRUE	reported	textfile	5	179126457	0.002441	2.71019e-18	561298	ieu-b-30	white blood cell count || id:ieu-b-30	TRUE	reported	igd	2	TRUE	NA	NA	0.000135762688066747	561298	2.45872861769688e-08	406986	TRUE	2.35671820958802e-08	0.000130776809247119	73.4141007850253	99.3247518217276	76.2134006972582
rs1322599	T	C	T	C	-0.030663	0.00568871	0.174313	0.139598	FALSE	FALSE	FALSE	finngen_R10_F5_DEPRESSIO	16758194	0.581262	0.0103142	406986	outcome	TRUE	reported	textfile	6	16758425	0.002456	9.97011e-36	560216	ieu-b-30	white blood cell count || id:ieu-b-30	TRUE	reported	igd	2	TRUE	NA	NA	0.000278161988426033	560216	7.47444296364627e-07	406986	TRUE	1.60841850991868e-14	0.000270647802942697	151.66173519316	99.3247518217276	155.873598294146
rs13237635	C	T	C	T	-0.010408	0.00963594	0.565316	0.495566	FALSE	FALSE	FALSE	finngen_R10_F5_DEPRESSIO	149457460	0.178485	0.00716196	406986	outcome	TRUE	reported	textfile	7	149154551	0.00186	2.24001e-08	562241	ieu-b-30	white blood cell count || id:ieu-b-30	TRUE	reported	igd	2	TRUE	NA	NA	5.56882442421899e-05	562241	4.44779870899819e-06	406986	TRUE	0.0092882294242255	5.3238951642823e-05	29.9346086198899	99.3247518217276	31.3118464562377
rs1366045	C	T	C	T	-0.024654	-0.00702574	0.384323	0.343868	FALSE	FALSE	FALSE	finngen_R10_F5_DEPRESSIO	42867558	0.349201	0.00750501	406986	outcome	TRUE	reported	textfile	3	42909050	0.001886	5.44001e-39	562238	ieu-b-30	white blood cell count || id:ieu-b-30	TRUE	reported	igd	2	TRUE	NA	NA	0.00030383708555852	562238	2.153293980171e-06	406986	TRUE	8.67294793035654e-15	0.000287643182133038	161.769884154002	99.3247518217276	170.88006733772
rs1371045	C	T	C	T	-0.014328	0.00887191	0.744485	0.742678	FALSE	FALSE	FALSE	finngen_R10_F5_DEPRESSIO	145029483	0.278378	0.00818465	406986	outcome	TRUE	reported	textfile	2	145787050	0.002114	1.26009e-11	558139	ieu-b-30	white blood cell count || id:ieu-b-30	TRUE	reported	igd	2	TRUE	NA	NA	8.22971173659417e-05	558139	2.88705754579721e-06	406986	TRUE	0.000347708419491048	7.81040391063241e-05	43.5961591108025	99.3247518217276	45.936846665336
rs1371794	C	A	C	A	-0.063244	0.000289587	0.622486	0.671783	FALSE	FALSE	FALSE	finngen_R10_F5_DEPRESSIO	74082337	0.969636	0.00760779	406986	outcome	TRUE	reported	textfile	4	74948054	0.001899	1e-200	562241	ieu-b-30	white blood cell count || id:ieu-b-30	TRUE	reported	igd	2	TRUE	NA	NA	0.00196884651443985	562241	3.56011276219032e-09	406986	TRUE	5.91408604425703e-103	0.00187988510146013	1058.93539643501	99.3247518217276	1109.14603373467
rs138028125	G	C	G	C	0.054052	-0.0103639	0.03427	0.0144528	FALSE	TRUE	FALSE	finngen_R10_F5_DEPRESSIO	28138552	0.73388	0.0304847	406986	outcome	TRUE	reported	textfile	13	28712689	0.005559	2.5398e-22	557992	ieu-b-30	white blood cell count || id:ieu-b-30	TRUE	reported	igd	2	TRUE	NA	NA	0.000169406548317476	557992	2.83991353498089e-07	406986	TRUE	1.39638884791251e-09	0.000193385255717694	107.927910504488	99.3247518217276	94.5431761288034
rs139369470	C	T	C	T	0.025273	-0.000444483	0.047983	0.0154238	FALSE	FALSE	FALSE	finngen_R10_F5_DEPRESSIO	25831862	0.987874	0.0292457	406986	outcome	TRUE	reported	textfile	2	26054731	0.004383	8.34008e-09	562240	ieu-b-30	white blood cell count || id:ieu-b-30	TRUE	reported	igd	2	TRUE	NA	NA	5.91323007242439e-05	562240	5.67556279374506e-10	406986	TRUE	0.000195422866607119	5.83546799480619e-05	32.8111332278167	99.3247518217276	33.2483925485442
rs140311179	G	C	G	C	-0.025605	0.0276763	0.051183	0.0530249	FALSE	TRUE	FALSE	finngen_R10_F5_DEPRESSIO	26293918	0.0846272	0.0160494	406986	outcome	TRUE	reported	textfile	4	26295540	0.004196	1.07999e-09	562230	ieu-b-30	white blood cell count || id:ieu-b-30	TRUE	reported	igd	2	TRUE	NA	NA	6.62273484775566e-05	562230	7.30664399746819e-06	406986	TRUE	0.00826986959136239	6.36777560838046e-05	35.8036973465918	99.3247518217276	37.2373358098548
rs144317085	T	A	T	A	0.049756	-0.0230299	0.034356	0.0570508	FALSE	TRUE	FALSE	finngen_R10_F5_DEPRESSIO	104884951	0.134906	0.0154043	406986	outcome	TRUE	reported	textfile	4	105806108	0.005126	2.99985e-22	562241	ieu-b-30	white blood cell count || id:ieu-b-30	TRUE	reported	igd	2	TRUE	NA	NA	0.000167548280760626	562241	5.49187251805578e-06	406986	TRUE	2.59036852725405e-07	0.000164263304147931	92.3704089294049	99.3247518217276	94.2179638844391
rs145209947	A	C	A	C	-0.075356	-0.0196733	0.01404	0.00889689	FALSE	FALSE	FALSE	finngen_R10_F5_DEPRESSIO	129681939	0.621428	0.0398385	406986	outcome	TRUE	reported	textfile	8	130694185	0.008651	3.19007e-18	562239	ieu-b-30	white blood cell count || id:ieu-b-30	TRUE	reported	igd	2	TRUE	NA	NA	0.000134935127212431	562239	5.99198720188148e-07	406986	TRUE	1.37697652355205e-07	0.000157214310195194	88.405600746754	99.3247518217276	75.8757594237857
rs146207734	T	A	T	A	-0.054274	-0.0317605	0.017496	0.00746064	FALSE	TRUE	FALSE	finngen_R10_F5_DEPRESSIO	16569536	0.456866	0.0426879	406986	outcome	TRUE	reported	textfile	17	16472850	0.008237	4.58036e-11	507056	ieu-b-30	white blood cell count || id:ieu-b-30	TRUE	reported	igd	2	TRUE	NA	NA	8.56158418677081e-05	507056	1.36015109036283e-06	406986	TRUE	0.000121783501713781	0.000101271385931862	51.3552621408662	99.3247518217276	43.415572143148
rs1468102	G	C	G	C	0.014895	-0.00820634	0.306335	0.234722	FALSE	TRUE	FALSE	finngen_R10_F5_DEPRESSIO	2983296	0.331053	0.00844278	406986	outcome	TRUE	reported	textfile	11	3004526	0.002	9.94947e-14	562233	ieu-b-30	white blood cell count || id:ieu-b-30	TRUE	reported	igd	2	TRUE	NA	NA	9.86423463433766e-05	562233	2.32139862804922e-06	406986	TRUE	4.39573175649089e-05	9.4288214621552e-05	53.0167560501628	99.3247518217276	55.46525625
rs1474419	C	T	C	T	0.018298	-0.0120307	0.579762	0.619819	FALSE	FALSE	FALSE	finngen_R10_F5_DEPRESSIO	6652974	0.103919	0.00739833	406986	outcome	TRUE	reported	textfile	7	6692605	0.001886	3.11028e-22	560209	ieu-b-30	white blood cell count || id:ieu-b-30	TRUE	reported	igd	2	TRUE	NA	NA	0.00016799732713211	560209	6.49731973365381e-06	406986	TRUE	4.28666120659833e-07	0.000163148208625867	91.411682161863	99.3247518217276	94.1290920765725
rs1476081	T	G	T	G	0.011441	0.00623266	0.294671	0.401102	FALSE	FALSE	FALSE	finngen_R10_F5_DEPRESSIO	17239670	0.396117	0.00734486	406986	outcome	TRUE	reported	textfile	7	17279294	0.00208	3.84999e-08	560512	ieu-b-30	white blood cell count || id:ieu-b-30	TRUE	reported	igd	2	TRUE	NA	NA	5.3975229088757e-05	560512	1.76930100342224e-06	406986	TRUE	0.00348253676202093	5.44110496825738e-05	30.4995969726656	99.3247518217276	30.2552886926775
rs148713124	T	G	T	G	0.096379	0.0393431	0.008951	0.00490917	FALSE	FALSE	FALSE	finngen_R10_F5_DEPRESSIO	118354485	0.448267	0.0518828	406986	outcome	TRUE	reported	textfile	11	118225200	0.010089	1.3499e-21	558150	ieu-b-30	white blood cell count || id:ieu-b-30	TRUE	reported	igd	2	TRUE	NA	NA	0.000163473820766486	558150	1.41290314567025e-06	406986	TRUE	1.83845754204526e-08	0.000164801633546121	91.9988637235264	99.3247518217276	91.2575043260781
rs150649461	C	G	C	G	0.0679	-0.0242382	0.015183	0.027245	FALSE	TRUE	FALSE	finngen_R10_F5_DEPRESSIO	92460097	0.26626	0.0218025	406986	outcome	TRUE	reported	textfile	1	92925654	0.007944	1.33015e-17	562242	ieu-b-30	white blood cell count || id:ieu-b-30	TRUE	reported	igd	2	TRUE	NA	NA	0.000129922063498004	562242	3.03675310597105e-06	406986	TRUE	2.70758401237012e-06	0.000137874094462159	77.529020113847	99.3247518217276	73.0568726807694
rs1506609	G	A	G	A	0.021031	0.00798421	0.799464	0.715629	FALSE	FALSE	FALSE	finngen_R10_F5_DEPRESSIO	82711820	0.313447	0.00792071	406986	outcome	TRUE	reported	textfile	4	83632973	0.002326	1.6099e-19	558139	ieu-b-30	white blood cell count || id:ieu-b-30	TRUE	reported	igd	2	TRUE	NA	NA	0.000146452235136763	558139	2.49664765919319e-06	406986	TRUE	3.31188545875042e-07	0.000141821182640772	79.1668769556885	99.3247518217276	81.7523839818893
rs150861794	T	C	T	C	-0.065191	0.0714926	0.020249	0.00777048	FALSE	FALSE	FALSE	finngen_R10_F5_DEPRESSIO	108351457	0.0867162	0.0417358	406986	outcome	TRUE	reported	textfile	13	109003805	0.007096	4.31023e-20	562214	ieu-b-30	white blood cell count || id:ieu-b-30	TRUE	reported	igd	2	TRUE	NA	NA	0.000150100717565604	562214	7.20981682166028e-06	406986	TRUE	3.34393454580747e-06	0.000168626015230493	94.8195583190513	99.3247518217276	84.4010932886591
rs1611236	A	G	A	G	-0.035855	-0.00143548	0.322501	0.223993	FALSE	FALSE	FALSE	finngen_R10_F5_DEPRESSIO	29780913	0.867592	0.00861027	406986	outcome	TRUE	reported	textfile	6	29748690	0.001971	7.25939e-74	559747	ieu-b-30	white blood cell count || id:ieu-b-30	TRUE	reported	igd	2	TRUE	NA	NA	0.000590852805904284	559747	6.82941314315698e-08	406986	TRUE	1.70754130870905e-31	0.000561783750922144	314.632401030328	99.3247518217276	330.922430287366
rs1621453	G	A	G	A	0.010499	-0.00543698	0.56322	0.644011	FALSE	FALSE	FALSE	finngen_R10_F5_DEPRESSIO	194669147	0.466338	0.00746378	406986	outcome	TRUE	reported	textfile	3	194389876	0.00186	1.71002e-08	561158	ieu-b-30	white blood cell count || id:ieu-b-30	TRUE	reported	igd	2	TRUE	NA	NA	5.67755975976706e-05	561158	1.30382681648851e-06	406986	TRUE	0.00190183037111244	5.42333809240793e-05	30.4350377008257	99.3247518217276	31.8617762169037
rs16850073	T	C	T	C	0.042606	0.00418632	0.374415	0.385096	FALSE	FALSE	FALSE	finngen_R10_F5_DEPRESSIO	73838282	0.568693	0.00734472	406986	outcome	TRUE	reported	textfile	4	74703999	0.001922	8.77001e-109	557354	ieu-b-30	white blood cell count || id:ieu-b-30	TRUE	reported	igd	2	TRUE	NA	NA	0.000880891583561341	557354	7.98245859350429e-07	406986	TRUE	2.53036724133608e-44	0.000850376182576073	474.362252472555	99.3247518217276	491.399555613787
rs16964983	C	T	C	T	0.021856	-0.00477013	0.172918	0.173642	FALSE	FALSE	FALSE	finngen_R10_F5_DEPRESSIO	29283844	0.611597	0.00939381	406986	outcome	TRUE	reported	textfile	17	27610862	0.002434	2.89001e-19	559082	ieu-b-30	white blood cell count || id:ieu-b-30	TRUE	reported	igd	2	TRUE	NA	NA	0.000144199458718083	559082	6.33576813327405e-07	406986	TRUE	5.27524118045216e-08	0.000136634424750563	76.4000130613805	99.3247518217276	80.6306602776741
rs17011726	G	C	G	C	-0.023627	-0.00136961	0.232584	0.149264	FALSE	TRUE	FALSE	finngen_R10_F5_DEPRESSIO	49056159	0.892007	0.0100881	406986	outcome	TRUE	reported	textfile	10	50264204	0.002187	3.58014e-27	559081	ieu-b-30	white blood cell count || id:ieu-b-30	TRUE	reported	igd	2	TRUE	NA	NA	0.000208716009681358	559081	4.52895206203387e-08	406986	TRUE	4.89704157585367e-12	0.000199277305896568	111.433963163312	99.3247518217276	116.713097868709
rs17026212	G	T	G	T	-0.014719	-0.00435283	0.513548	0.583213	FALSE	FALSE	FALSE	finngen_R10_F5_DEPRESSIO	85324573	0.548086	0.0072471	406986	outcome	TRUE	reported	textfile	2	85551696	0.001834	1.05999e-15	561134	ieu-b-30	white blood cell count || id:ieu-b-30	TRUE	reported	igd	2	TRUE	NA	NA	0.000114773879935662	561134	8.8641517689092e-07	406986	TRUE	2.07251167787461e-06	0.00010824494940129	60.7462804254957	99.3247518217276	64.4106894607968
rs17041439	C	A	C	A	0.037876	0.00674223	0.056554	0.0305924	FALSE	FALSE	FALSE	finngen_R10_F5_DEPRESSIO	101479462	0.746239	0.020835	406986	outcome	TRUE	reported	textfile	12	101873240	0.003999	2.96006e-21	561300	ieu-b-30	white blood cell count || id:ieu-b-30	TRUE	reported	igd	2	TRUE	NA	NA	0.000159794750953242	561300	2.57301708597982e-07	406986	TRUE	3.77178060119678e-09	0.000153087096596846	85.9406375482987	99.3247518217276	89.7068087977233
rs17138597	A	G	A	G	-0.013276	-0.00705706	0.194778	0.193455	FALSE	FALSE	FALSE	finngen_R10_F5_DEPRESSIO	18108468	0.43712	0.0090817	406986	outcome	TRUE	reported	textfile	7	18148091	0.002333	1.29999e-08	562241	ieu-b-30	white blood cell count || id:ieu-b-30	TRUE	reported	igd	2	TRUE	NA	NA	5.75915848674992e-05	562241	1.48366323964192e-06	406986	TRUE	0.00196417091679036	5.52866171430277e-05	31.0860109762661	99.3247518217276	32.3821000207794
rs17209630	A	G	A	G	0.014259	0.00106801	0.281259	0.298806	FALSE	FALSE	FALSE	finngen_R10_F5_DEPRESSIO	105283862	0.891216	0.00780905	406986	outcome	TRUE	reported	textfile	8	106296090	0.002045	3.25012e-12	560513	ieu-b-30	white blood cell count || id:ieu-b-30	TRUE	reported	igd	2	TRUE	NA	NA	8.67300716744908e-05	560513	4.59596672010097e-08	406986	TRUE	9.95546510357733e-06	8.22028701809971e-05	46.0794008270251	99.3247518217276	48.6173757928277
rs17232826	T	C	T	C	-0.021831	-0.012531	0.10177	0.0820565	FALSE	FALSE	FALSE	finngen_R10_F5_DEPRESSIO	89776376	0.337364	0.0130615	406986	outcome	TRUE	reported	textfile	16	89842784	0.003087	1.59993e-12	562163	ieu-b-30	white blood cell count || id:ieu-b-30	TRUE	reported	igd	2	TRUE	NA	NA	8.89558783950133e-05	562163	2.26155436639875e-06	406986	TRUE	0.000117133200068988	8.71333848790833e-05	48.9872592027206	99.3247518217276	50.0119744135333
rs17270882	C	G	C	G	0.030784	-0.00216941	0.239086	0.247779	FALSE	TRUE	FALSE	finngen_R10_F5_DEPRESSIO	181353319	0.792848	0.00826081	406986	outcome	TRUE	reported	textfile	2	182218046	0.002158	4.07005e-46	558141	ieu-b-30	white blood cell count || id:ieu-b-30	TRUE	reported	igd	2	TRUE	NA	NA	0.000364457204340548	558141	1.69457423568991e-07	406986	TRUE	1.26760938123846e-19	0.000344802032565175	192.513840817505	99.3247518217276	203.491943678328
rs175714	C	T	C	T	0.010451	-0.000171856	0.577258	0.513747	FALSE	FALSE	FALSE	finngen_R10_F5_DEPRESSIO	75515513	0.980823	0.0071495	406986	outcome	TRUE	reported	textfile	14	75981856	0.001877	2.63998e-08	560513	ieu-b-30	white blood cell count || id:ieu-b-30	TRUE	reported	igd	2	TRUE	NA	NA	5.53068584231187e-05	560513	1.41971352922652e-09	406986	TRUE	0.000326993665986972	5.3307835541912e-05	29.8812211106534	99.3247518217276	31.0018171347118
rs17660636	G	A	G	A	0.011343	-0.00730821	0.357796	0.317041	FALSE	FALSE	FALSE	finngen_R10_F5_DEPRESSIO	37606444	0.342332	0.00769636	406986	outcome	TRUE	reported	textfile	17	35966490	0.001935	4.67003e-09	561301	ieu-b-30	white blood cell count || id:ieu-b-30	TRUE	reported	igd	2	TRUE	NA	NA	6.12171447822199e-05	561301	2.21550630758909e-06	406986	TRUE	0.00208793084333194	5.91281576398582e-05	33.1905382504726	99.3247518217276	34.3632257676822
rs17758695	T	C	T	C	-0.055946	-0.0145316	0.028609	0.0438353	FALSE	FALSE	FALSE	finngen_R10_F5_DEPRESSIO	63253621	0.406093	0.0174913	406986	outcome	TRUE	reported	textfile	18	60920854	0.005728	1.66994e-22	559933	ieu-b-30	white blood cell count || id:ieu-b-30	TRUE	reported	igd	2	TRUE	NA	NA	0.000170342715321616	559933	1.69591710356385e-06	406986	TRUE	1.16848450305334e-08	0.000173966181428871	97.4260067640178	99.3247518217276	95.3964170174542
rs1779809	T	C	T	C	0.014395	0.0122377	0.333689	0.286997	FALSE	FALSE	FALSE	finngen_R10_F5_DEPRESSIO	182176410	0.122273	0.00791929	406986	outcome	TRUE	reported	textfile	1	182145545	0.001944	1.35988e-13	562225	ieu-b-30	white blood cell count || id:ieu-b-30	TRUE	reported	igd	2	TRUE	NA	NA	9.75168930495414e-05	562225	5.86742067982864e-06	406986	TRUE	0.000293060812744889	9.21450919078911e-05	51.8108641245668	99.3247518217276	54.8315871670138
rs180941	A	G	A	G	-0.016866	-0.00551384	0.625014	0.754228	FALSE	FALSE	FALSE	finngen_R10_F5_DEPRESSIO	113960915	0.507461	0.00831906	406986	outcome	TRUE	reported	textfile	10	115720674	0.001919	1.63005e-18	561157	ieu-b-30	white blood cell count || id:ieu-b-30	TRUE	reported	igd	2	TRUE	NA	NA	0.000137635868283955	561157	1.07939897527603e-06	406986	TRUE	2.06144011590473e-07	0.000133339550529799	74.8341338273182	99.3247518217276	77.2456874441455
rs182090955	A	G	A	G	-0.075776	0.0085986	0.009784	0.00306832	FALSE	FALSE	FALSE	finngen_R10_F5_DEPRESSIO	92610578	0.899618	0.0681647	406986	outcome	TRUE	reported	textfile	7	92239892	0.009684	5.32967e-15	560391	ieu-b-30	white blood cell count || id:ieu-b-30	TRUE	reported	igd	2	TRUE	NA	NA	0.000109248816422459	560391	3.90984089274036e-08	406986	TRUE	6.38237326338203e-07	0.000111260173245862	62.3559149549759	99.3247518217276	61.2285241299581
rs1822534	G	A	G	A	-0.025822	0.0130587	0.394237	0.352808	FALSE	FALSE	FALSE	finngen_R10_F5_DEPRESSIO	12225304	0.0809487	0.00748261	406986	outcome	TRUE	reported	textfile	3	12266804	0.001882	8.29087e-43	562234	ieu-b-30	white blood cell count || id:ieu-b-30	TRUE	reported	igd	2	TRUE	NA	NA	0.000334718382707992	562234	7.48364337854101e-06	406986	TRUE	3.99230191754254e-14	0.000318470986879839	179.111621750366	99.3247518217276	188.25239728464
rs1885474	G	T	G	T	-0.021583	-0.0135591	0.102894	0.169013	FALSE	FALSE	FALSE	finngen_R10_F5_DEPRESSIO	67806993	0.155144	0.00953796	406986	outcome	TRUE	reported	textfile	10	69566751	0.003031	1.10994e-12	562227	ieu-b-30	white blood cell count || id:ieu-b-30	TRUE	reported	igd	2	TRUE	NA	NA	9.01783801383105e-05	562227	4.96559438714708e-06	406986	TRUE	0.000413219562526	8.59978174129151e-05	48.3542812576269	99.3247518217276	50.7051122781516
rs1886654	C	T	C	T	-0.057486	-0.00494397	0.892184	0.914216	FALSE	FALSE	FALSE	finngen_R10_F5_DEPRESSIO	235942610	0.699765	0.0128202	406986	outcome	TRUE	reported	textfile	1	236105910	0.002959	5.08042e-84	562242	ieu-b-30	white blood cell count || id:ieu-b-30	TRUE	reported	igd	2	TRUE	NA	NA	0.000670843273765965	562242	3.65413474862425e-07	406986	TRUE	9.76374977186032e-35	0.000635757983727687	357.675964120832	99.3247518217276	377.428117356034
rs1895994	A	G	A	G	-0.012955	-0.0101533	0.32446	0.231508	FALSE	FALSE	FALSE	finngen_R10_F5_DEPRESSIO	48662880	0.231267	0.00848156	406986	outcome	TRUE	reported	textfile	12	49056663	0.001964	4.35011e-11	560151	ieu-b-30	white blood cell count || id:ieu-b-30	TRUE	reported	igd	2	TRUE	NA	NA	7.76702261524176e-05	560151	3.52114649892453e-06	406986	TRUE	0.000757463494815787	7.3572762583663e-05	41.2147416708802	99.3247518217276	43.5102789622575
rs1933295	G	A	G	A	-0.015546	-0.00228506	0.776835	0.743685	FALSE	FALSE	FALSE	finngen_R10_F5_DEPRESSIO	61641349	0.780103	0.00818475	406986	outcome	TRUE	reported	textfile	1	62107021	0.002311	1.81009e-11	508416	ieu-b-30	white blood cell count || id:ieu-b-30	TRUE	reported	igd	2	TRUE	NA	NA	8.8998211990223e-05	508416	1.91516836702369e-07	406986	TRUE	1.89192620596512e-05	8.37957881086657e-05	42.606522062574	99.3247518217276	45.2519642947085
rs1947897	C	G	C	G	-0.014361	-0.0016314	0.336356	0.371411	FALSE	TRUE	FALSE	finngen_R10_F5_DEPRESSIO	78034639	0.824996	0.00737779	406986	outcome	TRUE	reported	textfile	8	78946874	0.001947	1.71002e-13	562239	ieu-b-30	white blood cell count || id:ieu-b-30	TRUE	reported	igd	2	TRUE	NA	NA	9.67555790564944e-05	562239	1.20140918833857e-07	406986	TRUE	4.00445317055246e-06	9.20733005336614e-05	51.771783071086	99.3247518217276	54.4048304728621
rs2012011	A	G	A	G	-0.025502	0.00633759	0.136123	0.171504	FALSE	FALSE	FALSE	finngen_R10_F5_DEPRESSIO	46925618	0.503903	0.00948228	406986	outcome	TRUE	reported	textfile	6	46893355	0.002683	2.14981e-21	561157	ieu-b-30	white blood cell count || id:ieu-b-30	TRUE	reported	igd	2	TRUE	NA	NA	0.000160973499307991	561157	1.09760206722307e-06	406986	TRUE	1.57012983438364e-08	0.000152954374317373	85.8442421724159	99.3247518217276	90.3456272559422
rs2012610	T	G	T	G	0.027526	-0.00497565	0.127328	0.104015	FALSE	FALSE	FALSE	finngen_R10_F5_DEPRESSIO	141214723	0.670017	0.0116765	406986	outcome	TRUE	reported	textfile	3	140933565	0.002769	2.9902e-23	561135	ieu-b-30	white blood cell count || id:ieu-b-30	TRUE	reported	igd	2	TRUE	NA	NA	0.000176075128602187	561135	4.46166285480298e-07	406986	TRUE	9.31584870272667e-10	0.000168380256167454	94.4996301559456	99.3247518217276	98.8189646998491
rs2038700	C	T	C	T	0.034424	-0.00723588	0.394624	0.388661	FALSE	FALSE	FALSE	finngen_R10_F5_DEPRESSIO	24992783	0.323255	0.00732531	406986	outcome	TRUE	reported	textfile	14	25461989	0.00189	4.60999e-74	562237	ieu-b-30	white blood cell count || id:ieu-b-30	TRUE	reported	igd	2	TRUE	NA	NA	0.000589691686068676	562237	2.39746523350463e-06	406986	TRUE	2.21479989895579e-28	0.000566188906215085	318.511557396137	99.3247518217276	331.740929985163
rs2062250	A	G	A	G	0.050625	0.0127878	0.938363	0.939914	FALSE	FALSE	FALSE	finngen_R10_F5_DEPRESSIO	64379803	0.394958	0.0150328	406986	outcome	TRUE	reported	textfile	15	64672002	0.003905	2.11982e-38	560514	ieu-b-30	white blood cell count || id:ieu-b-30	TRUE	reported	igd	2	TRUE	NA	NA	0.000299759446237333	560514	1.77800837989471e-06	406986	TRUE	8.46665885096473e-15	0.000296464322027806	166.221088690815	99.3247518217276	168.069147043827
rs2068330	G	C	G	C	0.018714	-0.000119697	0.360551	0.386696	FALSE	TRUE	FALSE	finngen_R10_F5_DEPRESSIO	162380880	0.986987	0.00733857	406986	outcome	TRUE	reported	textfile	2	163237390	0.001927	2.87012e-22	558138	ieu-b-30	white blood cell count || id:ieu-b-30	TRUE	reported	igd	2	TRUE	NA	NA	0.000168949303387601	558138	6.53681678843591e-10	406986	TRUE	3.09722449189017e-10	0.000161486366515176	90.1459119970991	99.3247518217276	94.312622447405
rs2076211	T	C	T	C	-0.018018	-0.00301381	0.158474	0.191278	FALSE	FALSE	FALSE	finngen_R10_F5_DEPRESSIO	43933198	0.740069	0.00908424	406986	outcome	TRUE	reported	textfile	22	44329078	0.002546	1.53003e-12	559078	ieu-b-30	white blood cell count || id:ieu-b-30	TRUE	reported	igd	2	TRUE	NA	NA	8.95749580815132e-05	559078	2.70443835638098e-07	406986	TRUE	1.41868619130038e-05	8.65901953439823e-05	48.4146922897951	99.3247518217276	50.0836955093059
rs2082382	A	G	A	G	-0.017857	0.00019126	0.55412	0.646202	FALSE	FALSE	FALSE	finngen_R10_F5_DEPRESSIO	148820990	0.979557	0.00746394	406986	outcome	TRUE	reported	textfile	5	148200553	0.00186	8.66962e-22	562242	ieu-b-30	white blood cell count || id:ieu-b-30	TRUE	reported	igd	2	TRUE	NA	NA	0.000163907255771576	562242	1.61337263732797e-09	406986	TRUE	5.59354386441051e-10	0.000157568286020027	88.6051544942264	99.3247518217276	92.1703228696959
rs2084312	T	C	T	C	0.028894	-0.00524769	0.800412	0.751781	FALSE	FALSE	FALSE	finngen_R10_F5_DEPRESSIO	74699072	0.525377	0.00826306	406986	outcome	TRUE	reported	textfile	17	72695211	0.002311	7.67008e-36	561156	ieu-b-30	white blood cell count || id:ieu-b-30	TRUE	reported	igd	2	TRUE	NA	NA	0.000278491804143766	561156	9.91007097161645e-07	406986	TRUE	2.4879590777164e-14	0.000266743195710071	149.723949090144	99.3247518217276	156.320323791488
rs2091084	C	T	C	T	0.01735	-0.00500554	0.653201	0.72429	FALSE	FALSE	FALSE	finngen_R10_F5_DEPRESSIO	30203338	0.532281	0.00801492	406986	outcome	TRUE	reported	textfile	10	30492267	0.001951	6.25029e-19	562241	ieu-b-30	white blood cell count || id:ieu-b-30	TRUE	reported	igd	2	TRUE	NA	NA	0.00014063789890507	562241	9.58353507491094e-07	406986	TRUE	1.24472962487166e-07	0.00013638092489201	76.6891337653509	99.3247518217276	79.0832337423198
rs2148537	A	G	A	G	0.017567	-0.0115725	0.166266	0.181427	FALSE	FALSE	FALSE	finngen_R10_F5_DEPRESSIO	92618444	0.212232	0.00927694	406986	outcome	TRUE	reported	textfile	9	95380726	0.002475	1.31009e-12	559080	ieu-b-30	white blood cell count || id:ieu-b-30	TRUE	reported	igd	2	TRUE	NA	NA	9.01017571714557e-05	559080	3.82354219279317e-06	406986	TRUE	0.000254342673593205	8.5557120491704e-05	47.8371966230563	99.3247518217276	50.378449382716
rs2180369	C	T	C	T	0.02298	-0.00113924	0.110762	0.092191	FALSE	FALSE	FALSE	finngen_R10_F5_DEPRESSIO	93050120	0.926109	0.012284	406986	outcome	TRUE	reported	textfile	14	93516465	0.003071	7.65068e-14	506687	ieu-b-30	white blood cell count || id:ieu-b-30	TRUE	reported	igd	2	TRUE	NA	NA	0.000110497989705601	506687	2.11336003146452e-08	406986	TRUE	8.43510652394962e-07	0.000104025268799656	52.713526860555	99.3247518217276	55.9938611230722
rs218264	T	A	T	A	0.025769	-0.00372636	0.250868	0.249676	FALSE	TRUE	FALSE	finngen_R10_F5_DEPRESSIO	54542708	0.653004	0.00828829	406986	outcome	TRUE	reported	textfile	4	55408875	0.002141	2.52e-33	562241	ieu-b-30	white blood cell count || id:ieu-b-30	TRUE	reported	igd	2	TRUE	NA	NA	0.000257589967754428	562241	4.96663438161598e-07	406986	TRUE	8.88058877919747e-14	0.000249590897666951	140.364770482435	99.3247518217276	144.864441507098
rs2194067	T	C	T	C	0.012618	0.00999722	0.415502	0.422883	FALSE	FALSE	FALSE	finngen_R10_F5_DEPRESSIO	34973823	0.166436	0.00722475	406986	outcome	TRUE	reported	textfile	19	35464727	0.001886	2.30994e-11	561155	ieu-b-30	white blood cell count || id:ieu-b-30	TRUE	reported	igd	2	TRUE	NA	NA	7.97593745752302e-05	561155	4.70471664816149e-06	406986	TRUE	0.00102254337013989	7.73334151856569e-05	43.3992341426696	99.3247518217276	44.7607824130249
rs2259855	C	T	C	T	-0.023612	0.0115016	0.52533	0.506852	FALSE	FALSE	FALSE	finngen_R10_F5_DEPRESSIO	29770842	0.106499	0.00712557	406986	outcome	TRUE	reported	textfile	17	28097860	0.001849	2.66011e-37	562240	ieu-b-30	white blood cell count || id:ieu-b-30	TRUE	reported	igd	2	TRUE	NA	NA	0.000289965002332576	562240	6.40172746881132e-06	406986	TRUE	1.85056709116535e-12	0.000278047844014767	156.372542771555	99.3247518217276	163.076629496715
rs2260850	G	T	G	T	0.023885	0.012853	0.280997	0.294467	FALSE	FALSE	FALSE	finngen_R10_F5_DEPRESSIO	113531251	0.100552	0.00782675	406986	outcome	TRUE	reported	textfile	13	114185566	0.002116	1.67996e-29	524745	ieu-b-30	white blood cell count || id:ieu-b-30	TRUE	reported	igd	2	TRUE	NA	NA	0.00024275437796986	524745	6.62622040628091e-06	406986	TRUE	4.73783474669155e-10	0.000230522262105086	120.992834925815	99.3247518217276	127.414591008823
rs2282677	C	T	C	T	0.01138	0.000886868	0.405364	0.398049	FALSE	FALSE	FALSE	finngen_R10_F5_DEPRESSIO	63909179	0.903277	0.00729796	406986	outcome	TRUE	reported	textfile	17	61986539	0.001929	3.79001e-09	560831	ieu-b-30	white blood cell count || id:ieu-b-30	TRUE	reported	igd	2	TRUE	NA	NA	6.20529819309247e-05	560831	3.62858800766445e-08	406986	TRUE	0.00018915325743112	6.2432524310978e-05	35.0161563238325	99.3247518217276	34.803271450113
rs2282986	C	T	C	T	-0.124348	0.00488801	0.018529	0.0261941	FALSE	FALSE	FALSE	finngen_R10_F5_DEPRESSIO	92670231	0.827504	0.022432	406986	outcome	TRUE	reported	textfile	7	92299545	0.006855	1.80011e-73	560514	ieu-b-30	white blood cell count || id:ieu-b-30	TRUE	reported	igd	2	TRUE	NA	NA	0.000586709197694272	560514	1.16667741933887e-07	406986	TRUE	4.21452104418967e-31	0.000562389311148272	315.40333703579	99.3247518217276	329.050602833201
rs2284837	G	A	G	A	0.01378	-0.00201801	0.220169	0.191534	FALSE	FALSE	FALSE	finngen_R10_F5_DEPRESSIO	186281288	0.823883	0.00906754	406986	outcome	TRUE	reported	textfile	3	185999077	0.002231	6.76005e-10	562241	ieu-b-30	white blood cell count || id:ieu-b-30	TRUE	reported	igd	2	TRUE	NA	NA	6.78498449240763e-05	562241	1.21699916177024e-07	406986	TRUE	0.000126641127373685	6.52056301095468e-05	36.6635389363199	99.3247518217276	38.1504174601762
rs2286599	A	G	A	G	0.03864	-0.00800462	0.141477	0.103275	FALSE	FALSE	FALSE	finngen_R10_F5_DEPRESSIO	6390367	0.506452	0.0120484	406986	outcome	TRUE	reported	textfile	12	6499533	0.00279	1.42988e-43	543851	ieu-b-30	white blood cell count || id:ieu-b-30	TRUE	reported	igd	2	TRUE	NA	NA	0.00035256106735692	543851	1.08453826013707e-06	406986	TRUE	1.14979278922037e-17	0.000362695366751246	197.323080679414	99.3247518217276	191.807607815932
rs2290669	C	A	C	A	-0.047616	0.00875991	0.786444	0.722401	FALSE	FALSE	FALSE	finngen_R10_F5_DEPRESSIO	16384963	0.271131	0.00796021	406986	outcome	TRUE	reported	textfile	19	16495774	0.002308	1.51985e-94	560514	ieu-b-30	white blood cell count || id:ieu-b-30	TRUE	reported	igd	2	TRUE	NA	NA	0.000758786566112468	560514	2.97557985657262e-06	406986	TRUE	4.42795219272262e-36	0.000761579764050158	427.199943539485	99.3247518217276	425.631939542665
rs2298695	C	A	C	A	-0.015731	0.000445685	0.396473	0.366255	FALSE	FALSE	FALSE	finngen_R10_F5_DEPRESSIO	46235113	0.952102	0.00741984	406986	outcome	TRUE	reported	textfile	21	47655027	0.001881	6.51028e-17	560513	ieu-b-30	white blood cell count || id:ieu-b-30	TRUE	reported	igd	2	TRUE	NA	NA	0.000124766140926466	560513	8.86522198851191e-09	406986	TRUE	7.51867156138631e-08	0.000118427613780325	66.3878423813811	99.3247518217276	69.941520750469
rs2305980	A	T	A	T	0.013867	0.00187942	0.255073	0.170467	FALSE	TRUE	FALSE	finngen_R10_F5_DEPRESSIO	150250117	0.844278	0.0095682	406986	outcome	TRUE	reported	textfile	4	151171269	0.002123	6.6696e-11	561297	ieu-b-30	white blood cell count || id:ieu-b-30	TRUE	reported	igd	2	TRUE	NA	NA	7.60047718189644e-05	561297	9.48003240725965e-08	406986	TRUE	4.40627107894613e-05	7.30757417765949e-05	41.0200460507867	99.3247518217276	42.6643410916351
rs2312675	C	T	C	T	-0.017557	0.0108374	0.211587	0.178293	FALSE	FALSE	FALSE	finngen_R10_F5_DEPRESSIO	166953296	0.246662	0.0093547	406986	outcome	TRUE	reported	textfile	1	166922533	0.002242	5.10975e-15	562242	ieu-b-30	white blood cell count || id:ieu-b-30	TRUE	reported	igd	2	TRUE	NA	NA	0.000109058694790553	562242	3.29770429015154e-06	406986	TRUE	2.76476348775833e-05	0.000102842676695781	57.8282137537267	99.3247518217276	61.3238484579128
rs2314339	T	C	T	C	0.027194	-0.00369864	0.124894	0.176455	FALSE	FALSE	FALSE	finngen_R10_F5_DEPRESSIO	40096959	0.691931	0.00933443	406986	outcome	TRUE	reported	textfile	17	38253212	0.002851	1.51985e-21	557350	ieu-b-30	white blood cell count || id:ieu-b-30	TRUE	reported	igd	2	TRUE	NA	NA	0.00016321287559122	557350	3.85772276986405e-07	406986	TRUE	3.74319905378484e-09	0.000161651008588526	90.1104327771403	99.3247518217276	90.9812190914078
rs2327028	T	C	T	C	-0.013484	-0.00406334	0.475724	0.499554	FALSE	FALSE	FALSE	finngen_R10_F5_DEPRESSIO	8160278	0.569656	0.00714676	406986	outcome	TRUE	reported	textfile	20	8140925	0.001851	3.3597e-13	562241	ieu-b-30	white blood cell count || id:ieu-b-30	TRUE	reported	igd	2	TRUE	NA	NA	9.4376244991687e-05	562241	7.94273823595485e-07	406986	TRUE	1.80777496921397e-05	9.06948282122021e-05	50.9967946647318	99.3247518217276	53.0670138733834
rs2328667	G	A	G	A	0.012282	-0.00493818	0.561405	0.674807	FALSE	FALSE	FALSE	finngen_R10_F5_DEPRESSIO	22104192	0.519059	0.00765851	406986	outcome	TRUE	reported	textfile	6	22104421	0.001866	4.84953e-11	561295	ieu-b-30	white blood cell count || id:ieu-b-30	TRUE	reported	igd	2	TRUE	NA	NA	7.71776875944787e-05	561295	1.02156848193252e-06	406986	TRUE	0.000159209850734964	7.42861984885401e-05	41.6994208996859	99.3247518217276	43.3226393440928
rs2358581	G	T	G	T	-0.028224	0.00981987	0.73286	0.697732	FALSE	FALSE	FALSE	finngen_R10_F5_DEPRESSIO	10280935	0.210129	0.00783576	406986	outcome	TRUE	reported	textfile	19	10391611	0.002196	9.36052e-38	506961	ieu-b-30	white blood cell count || id:ieu-b-30	TRUE	reported	igd	2	TRUE	NA	NA	0.000325730279535298	506961	3.85895943951653e-06	406986	TRUE	2.12605722959963e-14	0.000311908393939865	158.174103313887	99.3247518217276	165.185702768073
rs2371108	T	G	T	G	0.019217	-0.0032588	0.388965	0.379348	FALSE	FALSE	FALSE	finngen_R10_F5_DEPRESSIO	27715527	0.658561	0.00737451	406986	outcome	TRUE	reported	textfile	3	27757018	0.001891	3.11028e-24	561295	ieu-b-30	white blood cell count || id:ieu-b-30	TRUE	reported	igd	2	TRUE	NA	NA	0.000183957965257234	561295	4.79812472727673e-07	406986	TRUE	4.05782765632573e-10	0.000175540684481491	98.5470564324093	99.3247518217276	103.273316142232
rs2394990	A	C	A	C	-0.020322	0.00768733	0.632626	0.546413	FALSE	FALSE	FALSE	finngen_R10_F5_DEPRESSIO	31372782	0.287323	0.00722484	406986	outcome	TRUE	reported	textfile	6	31340559	0.001892	7.10068e-27	560204	ieu-b-30	white blood cell count || id:ieu-b-30	TRUE	reported	igd	2	TRUE	NA	NA	0.000205900093797584	560204	2.78173681409138e-06	406986	TRUE	7.38969988466491e-10	0.000191963360232075	107.558905697689	99.3247518217276	115.369398915652
rs2412771	C	T	C	T	-0.018201	0.0101438	0.416739	0.439001	FALSE	FALSE	FALSE	finngen_R10_F5_DEPRESSIO	56895251	0.160822	0.00723364	406986	outcome	TRUE	reported	textfile	4	57761417	0.001883	4.41977e-22	562233	ieu-b-30	white blood cell count || id:ieu-b-30	TRUE	reported	igd	2	TRUE	NA	NA	0.000166150979927656	562233	4.83179098261303e-06	406986	TRUE	2.04317508264643e-07	0.000161045123350563	90.5591448551642	99.3247518217276	93.430755207239
rs2427599	T	C	T	C	0.055692	-0.0519952	0.010727	0.00665723	FALSE	FALSE	FALSE	finngen_R10_F5_DEPRESSIO	64056568	0.246142	0.0448323	406986	outcome	TRUE	reported	textfile	20	62687921	0.009529	5.21003e-09	508417	ieu-b-30	white blood cell count || id:ieu-b-30	TRUE	reported	igd	2	TRUE	NA	NA	6.71805326161205e-05	508417	3.30495610255881e-06	406986	TRUE	0.00242443065664641	6.58279091905989e-05	33.4700997178232	99.3247518217276	34.1578852349481
rs2428608	T	C	T	C	-0.011309	-0.00111815	0.56284	0.59911	FALSE	FALSE	FALSE	finngen_R10_F5_DEPRESSIO	47963429	0.878005	0.00728437	406986	outcome	TRUE	reported	textfile	17	46040795	0.001852	1.05e-09	562230	ieu-b-30	white blood cell count || id:ieu-b-30	TRUE	reported	igd	2	TRUE	NA	NA	6.63170456867731e-05	562230	5.78946964268493e-08	406986	TRUE	0.000123029872821298	6.29366721648297e-05	35.3869864570534	99.3247518217276	37.2877727773139
rs2439963	G	A	G	A	-0.01238	-0.00443206	0.736551	0.796362	FALSE	FALSE	FALSE	finngen_R10_F5_DEPRESSIO	78064281	0.616846	0.00885835	406986	outcome	TRUE	reported	textfile	13	78638416	0.002091	3.29003e-09	562241	ieu-b-30	white blood cell count || id:ieu-b-30	TRUE	reported	igd	2	TRUE	NA	NA	6.23426387386963e-05	562241	6.15074876453399e-07	406986	TRUE	0.000549350668632742	5.94799593346762e-05	33.4439421006852	99.3247518217276	35.053648198732
rs2469147	G	A	G	A	-0.015295	-0.0117657	0.157884	0.160986	FALSE	FALSE	FALSE	finngen_R10_F5_DEPRESSIO	66617886	0.226687	0.00973223	406986	outcome	TRUE	reported	textfile	15	66910224	0.002536	1.67001e-09	562234	ieu-b-30	white blood cell count || id:ieu-b-30	TRUE	reported	igd	2	TRUE	NA	NA	6.46929279267958e-05	562234	3.59113653879174e-06	406986	TRUE	0.00281363195529836	6.22069628214636e-05	34.976920929057	99.3247518217276	36.3747874456408
rs247826	T	C	T	C	0.033815	-0.00998363	0.220606	0.289988	FALSE	FALSE	FALSE	finngen_R10_F5_DEPRESSIO	84549359	0.206905	0.0079102	406986	outcome	TRUE	reported	textfile	16	84582965	0.002233	9.58959e-52	560506	ieu-b-30	white blood cell count || id:ieu-b-30	TRUE	reported	igd	2	TRUE	NA	NA	0.000408963900290535	560506	3.91401954978023e-06	406986	TRUE	7.97540636959961e-19	0.00039320873543648	220.481764402857	99.3247518217276	229.319685441417
rs2506699	G	A	G	A	0.01427	0.0105525	0.483895	0.586628	FALSE	FALSE	FALSE	finngen_R10_F5_DEPRESSIO	134081677	0.14668	0.00727075	406986	outcome	TRUE	reported	textfile	9	136946799	0.001892	4.86968e-14	562240	ieu-b-30	white blood cell count || id:ieu-b-30	TRUE	reported	igd	2	TRUE	NA	NA	0.000101167623539401	562240	5.17574312627636e-06	406986	TRUE	0.000155621041433848	0.000101710817052007	57.1915033522205	99.3247518217276	56.8860373487568
rs2561758	G	A	G	A	-0.03629	0.00168901	0.723119	0.726282	FALSE	FALSE	FALSE	finngen_R10_F5_DEPRESSIO	173778279	0.832569	0.00798933	406986	outcome	TRUE	reported	textfile	5	173205282	0.00208	4.20049e-68	561302	ieu-b-30	white blood cell count || id:ieu-b-30	TRUE	reported	igd	2	TRUE	NA	NA	0.000542021811526656	561302	1.09816181374824e-07	406986	TRUE	7.22009804166386e-29	0.000527359604137856	296.16313027372	99.3247518217276	304.401835244083
rs257063	T	C	T	C	-0.013818	0.0106167	0.740602	0.724421	FALSE	FALSE	FALSE	finngen_R10_F5_DEPRESSIO	115471122	0.183534	0.00798275	406986	outcome	TRUE	reported	textfile	5	114806819	0.0021	4.91021e-11	559081	ieu-b-30	white blood cell count || id:ieu-b-30	TRUE	reported	igd	2	TRUE	NA	NA	7.74363681769998e-05	559081	4.34605092381824e-06	406986	TRUE	0.00111796567343203	7.3362120539743e-05	41.0182301735853	99.3247518217276	43.2964
rs2615061	A	G	A	G	-0.027637	0.014886	0.117457	0.174097	FALSE	FALSE	FALSE	finngen_R10_F5_DEPRESSIO	225708104	0.113001	0.00939273	406986	outcome	TRUE	reported	textfile	1	225895806	0.002854	3.82032e-22	561302	ieu-b-30	white blood cell count || id:ieu-b-30	TRUE	reported	igd	2	TRUE	NA	NA	0.000167034533715792	561302	6.1715227784611e-06	406986	TRUE	3.95293863538305e-07	0.000158353100668979	88.8976726276006	99.3247518217276	93.7721469615175
rs2710804	C	T	C	T	0.020606	-0.00364332	0.375925	0.354344	FALSE	FALSE	FALSE	finngen_R10_F5_DEPRESSIO	36044919	0.625045	0.00745492	406986	outcome	TRUE	reported	textfile	7	36084529	0.001897	1.91999e-27	560511	ieu-b-30	white blood cell count || id:ieu-b-30	TRUE	reported	igd	2	TRUE	NA	NA	0.000210464438804945	560511	5.86855352942891e-07	406986	TRUE	2.50749486501934e-11	0.000199230296112517	111.692626598802	99.3247518217276	117.99204525971
rs2713573	T	C	T	C	0.024566	-0.00487541	0.689211	0.716164	FALSE	FALSE	FALSE	finngen_R10_F5_DEPRESSIO	128598430	0.537381	0.00790464	406986	outcome	TRUE	reported	textfile	3	128317273	0.001984	3.46019e-35	562241	ieu-b-30	white blood cell count || id:ieu-b-30	TRUE	reported	igd	2	TRUE	NA	NA	0.000272612761223729	562241	9.34717458234805e-07	406986	TRUE	4.23807498351741e-14	0.000258533443086242	145.395174022314	99.3247518217276	153.315321970929
rs2790122	C	T	C	T	0.013402	-0.00498498	0.712432	0.780434	FALSE	FALSE	FALSE	finngen_R10_F5_DEPRESSIO	200327211	0.564049	0.00864192	406986	outcome	TRUE	reported	textfile	1	200296339	0.002029	4.08037e-11	562242	ieu-b-30	white blood cell count || id:ieu-b-30	TRUE	reported	igd	2	TRUE	NA	NA	7.75924909110377e-05	562242	8.17577001517766e-07	406986	TRUE	0.000122633898258607	7.35958283939946e-05	41.3815640667273	99.3247518217276	43.6289873716279
rs28530750	A	G	A	G	0.055643	0.0126227	0.043032	0.0255059	FALSE	FALSE	FALSE	finngen_R10_F5_DEPRESSIO	36310920	0.577162	0.0226402	406986	outcome	TRUE	reported	textfile	4	36312542	0.004613	1.83021e-33	561301	ieu-b-30	white blood cell count || id:ieu-b-30	TRUE	reported	igd	2	TRUE	NA	NA	0.000259147686020839	561301	7.63776576922329e-07	406986	TRUE	1.41084125576756e-13	0.000254999903805889	143.167698755752	99.3247518217276	145.49704223763
rs28571765	C	T	C	T	-0.02207	0.0148376	0.206778	0.232938	FALSE	FALSE	FALSE	finngen_R10_F5_DEPRESSIO	54536721	0.0785236	0.00843373	406986	outcome	TRUE	reported	textfile	8	55449281	0.00237	1.32008e-20	508414	ieu-b-30	white blood cell count || id:ieu-b-30	TRUE	reported	igd	2	TRUE	NA	NA	0.000170536801052408	508414	7.60514139036547e-06	406986	TRUE	9.6856154796428e-07	0.000159784167131194	81.2491703105128	99.3247518217276	86.7177446634264
rs28574812	G	A	G	A	-0.016041	-0.00959585	0.15791	0.18114	FALSE	FALSE	FALSE	finngen_R10_F5_DEPRESSIO	15012619	0.302687	0.00931014	406986	outcome	TRUE	reported	textfile	21	16384940	0.002537	2.65999e-10	562202	ieu-b-30	white blood cell count || id:ieu-b-30	TRUE	reported	igd	2	TRUE	NA	NA	7.11050130249481e-05	562202	2.61021336041606e-06	406986	TRUE	0.000925532100795189	6.84322811021456e-05	38.4752613855289	99.3247518217276	39.9780809645935
rs28576226	A	G	A	G	0.031285	-0.00259699	0.122129	0.139062	FALSE	FALSE	FALSE	finngen_R10_F5_DEPRESSIO	101173463	0.801581	0.0103342	406986	outcome	TRUE	reported	textfile	15	101713668	0.002853	6.14045e-28	547354	ieu-b-30	white blood cell count || id:ieu-b-30	TRUE	reported	igd	2	TRUE	NA	NA	0.000219637589196998	547354	1.55170595494698e-07	406986	TRUE	3.1605708388302e-12	0.000209870703328336	114.897262777521	99.3247518217276	120.245484150406
rs2857633	C	T	C	T	-0.013283	-0.0099837	0.727142	0.645647	FALSE	FALSE	FALSE	finngen_R10_F5_DEPRESSIO	29718344	0.183594	0.00750784	406986	outcome	TRUE	reported	textfile	22	30114333	0.002098	2.52e-10	560513	ieu-b-30	white blood cell count || id:ieu-b-30	TRUE	reported	igd	2	TRUE	NA	NA	7.15099015423605e-05	560513	4.34484016425787e-06	406986	TRUE	0.00197383798367449	7.00129315869995e-05	39.2457660078912	99.3247518217276	40.0849528944448
rs28588746	G	A	G	A	-0.010471	-0.00281775	0.377846	0.381639	FALSE	FALSE	FALSE	finngen_R10_F5_DEPRESSIO	110023756	0.702577	0.00737931	406986	outcome	TRUE	reported	textfile	4	110944912	0.001899	3.61002e-08	560831	ieu-b-30	white blood cell count || id:ieu-b-30	TRUE	reported	igd	2	TRUE	NA	NA	5.42091233145102e-05	560831	3.58258014871072e-07	406986	TRUE	0.00102000661010789	5.15488571729454e-05	28.9115843785796	99.3247518217276	30.4036965770904
rs2904270	A	G	A	G	-0.015318	0.0133861	0.517092	0.53169	FALSE	FALSE	FALSE	finngen_R10_F5_DEPRESSIO	50568735	0.061546	0.00716006	406986	outcome	TRUE	reported	textfile	20	49185272	0.001844	1.02991e-16	562241	ieu-b-30	white blood cell count || id:ieu-b-30	TRUE	reported	igd	2	TRUE	NA	NA	0.000122717932701912	562241	8.58803372425974e-06	406986	TRUE	7.52999694242033e-05	0.000117183467543451	65.8928371593071	99.3247518217276	69.0052759492003
rs2935104	G	A	G	A	0.01955	0.00561474	0.906903	0.935334	FALSE	FALSE	FALSE	finngen_R10_F5_DEPRESSIO	170175852	0.698667	0.0145038	406986	outcome	TRUE	reported	textfile	6	170491076	0.003311	3.62001e-09	508420	ieu-b-30	white blood cell count || id:ieu-b-30	TRUE	reported	igd	2	TRUE	NA	NA	6.85684708179623e-05	508420	3.68229179291579e-07	406986	TRUE	0.000263785089245623	6.45386748527034e-05	32.8147418112139	99.3247518217276	34.863835356204
rs2993986	T	C	T	C	0.030146	-0.00673134	0.774092	0.808203	FALSE	FALSE	FALSE	finngen_R10_F5_DEPRESSIO	28511094	0.460464	0.00912004	406986	outcome	TRUE	reported	textfile	10	28800023	0.00219	4.75007e-43	562240	ieu-b-30	white blood cell count || id:ieu-b-30	TRUE	reported	igd	2	TRUE	NA	NA	0.000336902803804155	562240	1.33854091637774e-06	406986	TRUE	6.41738901780727e-17	0.000317843676218463	178.760610759403	99.3247518217276	189.483396092659
rs303753	A	G	A	G	-0.019587	-0.000993022	0.34473	0.351461	FALSE	FALSE	FALSE	finngen_R10_F5_DEPRESSIO	23494958	0.894631	0.00749751	406986	outcome	TRUE	reported	textfile	18	21074922	0.00196	1.77992e-23	562233	ieu-b-30	white blood cell count || id:ieu-b-30	TRUE	reported	igd	2	TRUE	NA	NA	0.000177595427749184	562233	4.31028789214879e-08	406986	TRUE	1.83344431876156e-10	0.000173326595618046	97.4664787138722	99.3247518217276	99.8673909308621
rs309190	C	T	C	T	-0.030461	-0.0154152	0.893852	0.855466	FALSE	FALSE	FALSE	finngen_R10_F5_DEPRESSIO	47126007	0.128299	0.0101359	406986	outcome	TRUE	reported	textfile	19	47629264	0.003167	7.05018e-22	507330	ieu-b-30	white blood cell count || id:ieu-b-30	TRUE	reported	igd	2	TRUE	NA	NA	0.000182315741618251	507330	5.68321242187303e-06	406986	TRUE	1.26392411300995e-07	0.000176074206921627	89.3431062657148	99.3247518217276	92.5107467291014
rs342294	C	T	C	T	-0.017407	-0.00435374	0.455851	0.478603	FALSE	FALSE	FALSE	finngen_R10_F5_DEPRESSIO	106732176	0.541804	0.00713625	406986	outcome	TRUE	reported	textfile	7	106372622	0.001848	4.90004e-21	558136	ieu-b-30	white blood cell count || id:ieu-b-30	TRUE	reported	igd	2	TRUE	NA	NA	0.000158941172607458	558136	9.14549327640673e-07	406986	TRUE	1.58013756382215e-08	0.000150320634949413	83.9116709225082	99.3247518217276	88.7245744199884
rs34298354	T	C	T	C	-0.024205	-0.00071683	0.123549	0.101857	FALSE	FALSE	FALSE	finngen_R10_F5_DEPRESSIO	247424751	0.951916	0.0118875	406986	outcome	TRUE	reported	textfile	1	247588053	0.002801	5.90065e-18	561299	ieu-b-30	white blood cell count || id:ieu-b-30	TRUE	reported	igd	2	TRUE	NA	NA	0.000133025058746683	561299	8.93457596396387e-09	406986	TRUE	2.75342646501815e-08	0.000126884053708135	71.2286764774267	99.3247518217276	74.6765002451692
rs34505104	G	A	G	A	-0.02041	0.00127414	0.304866	0.278069	FALSE	FALSE	FALSE	finngen_R10_F5_DEPRESSIO	24228641	0.87332	0.00799122	406986	outcome	TRUE	reported	textfile	22	24624609	0.002056	3.3597e-23	562224	ieu-b-30	white blood cell count || id:ieu-b-30	TRUE	reported	igd	2	TRUE	NA	NA	0.000175249116280025	562224	6.24641397041612e-08	406986	TRUE	2.76924030561594e-10	0.000176560491337394	99.283722143456	99.3247518217276	98.5461787839331
rs34562738	A	G	A	G	0.018655	-0.0162675	0.77203	0.830819	FALSE	FALSE	FALSE	finngen_R10_F5_DEPRESSIO	101760293	0.0878335	0.00953021	406986	outcome	TRUE	reported	textfile	2	102376755	0.002195	1.99022e-17	558136	ieu-b-30	white blood cell count || id:ieu-b-30	TRUE	reported	igd	2	TRUE	NA	NA	0.000129397765818064	558136	7.15906399760562e-06	406986	TRUE	2.43442454496961e-05	0.000122498953447808	68.3792072649663	99.3247518217276	72.2306391104239
rs34599082	T	C	T	C	-0.151481	-0.0269781	0.013363	0.00612277	FALSE	FALSE	FALSE	finngen_R10_F5_DEPRESSIO	159205704	0.561436	0.0464571	406986	outcome	TRUE	reported	textfile	1	159175494	0.008129	1.93019e-77	561453	ieu-b-30	white blood cell count || id:ieu-b-30	TRUE	reported	igd	2	TRUE	NA	NA	0.000618104204605884	561453	8.28592183363988e-07	406986	TRUE	2.67904998139849e-31	0.000605072881528418	339.924453475579	99.3247518217276	347.249860378927
rs34952318	A	G	A	G	-0.033097	-0.0112847	0.050283	0.0611689	FALSE	FALSE	FALSE	finngen_R10_F5_DEPRESSIO	11196407	0.452425	0.0150187	406986	outcome	TRUE	reported	textfile	20	11177055	0.004378	4.24033e-14	562240	ieu-b-30	white blood cell count || id:ieu-b-30	TRUE	reported	igd	2	TRUE	NA	NA	0.00010163923951202	562240	1.38719467506492e-06	406986	TRUE	1.51540020208196e-05	0.000104621910965936	58.8285687349463	99.3247518217276	57.1512515545041
rs35111447	T	C	T	C	-0.017887	0.0119086	0.098264	0.0705965	FALSE	FALSE	FALSE	finngen_R10_F5_DEPRESSIO	64294830	0.396396	0.014042	406986	outcome	TRUE	reported	textfile	17	62372190	0.003105	8.55993e-09	562235	ieu-b-30	white blood cell count || id:ieu-b-30	TRUE	reported	igd	2	TRUE	NA	NA	5.90214451111605e-05	562235	1.76719866611035e-06	406986	TRUE	0.00202183963440504	5.66994513970845e-05	31.8801102420982	99.3247518217276	33.1857628208619
rs35112940	A	G	A	G	-0.025968	-0.00632927	0.215982	0.261939	FALSE	FALSE	FALSE	finngen_R10_F5_DEPRESSIO	51235662	0.436253	0.00812969	406986	outcome	TRUE	reported	textfile	19	51738917	0.002241	5.20955e-31	561448	ieu-b-30	white blood cell count || id:ieu-b-30	TRUE	reported	igd	2	TRUE	NA	NA	0.000239101030098167	561448	1.48929692093984e-06	406986	TRUE	4.55391252171563e-12	0.000228376068704075	128.250119527737	99.3247518217276	134.274422097135
rs35571080	C	T	C	T	0.024903	-0.0023569	0.212693	0.230184	FALSE	FALSE	FALSE	finngen_R10_F5_DEPRESSIO	224450088	0.781254	0.00848763	406986	outcome	TRUE	reported	textfile	1	224637790	0.002243	1.32008e-28	561156	ieu-b-30	white blood cell count || id:ieu-b-30	TRUE	reported	igd	2	TRUE	NA	NA	0.000219617699392372	561156	1.89466318422269e-07	406986	TRUE	2.81176413642761e-12	0.000207697200379879	116.574326943313	99.3247518217276	123.266421972833
rs35592432	C	G	C	G	0.039902	0.00249628	0.027242	0.0249015	FALSE	TRUE	FALSE	finngen_R10_F5_DEPRESSIO	71306089	0.914025	0.0231215	406986	outcome	TRUE	reported	textfile	3	71355240	0.00608	5.47016e-11	560386	ieu-b-30	white blood cell count || id:ieu-b-30	TRUE	reported	igd	2	TRUE	NA	NA	7.68533963514485e-05	560386	2.86402784056866e-08	406986	TRUE	2.98542584294123e-05	8.43845859892925e-05	47.2917625308256	99.3247518217276	43.0707237924169
rs35592645	A	C	A	C	0.017479	-0.00505935	0.248719	0.196801	FALSE	FALSE	FALSE	finngen_R10_F5_DEPRESSIO	4713092	0.574037	0.00900056	406986	outcome	TRUE	reported	textfile	17	4616387	0.00213	2.38013e-16	561159	ieu-b-30	white blood cell count || id:ieu-b-30	TRUE	reported	igd	2	TRUE	NA	NA	0.000119987902041245	561159	7.76377093056354e-07	406986	TRUE	9.95727056060429e-07	0.000114175922417232	64.0779342531365	99.3247518217276	67.3401311468183
rs35713889	T	C	T	C	0.028328	0.0329285	0.043464	0.0235869	FALSE	FALSE	FALSE	finngen_R10_F5_DEPRESSIO	49125150	0.161515	0.0235205	406986	outcome	TRUE	reported	textfile	3	49162583	0.004568	5.79002e-10	560509	ieu-b-30	white blood cell count || id:ieu-b-30	TRUE	reported	igd	2	TRUE	NA	NA	6.86070585119174e-05	560509	4.8158324458399e-06	406986	TRUE	0.00311176517434914	6.67256533453455e-05	37.4026914986667	99.3247518217276	38.4573749927156
rs35734242	C	T	C	T	0.02176	-1.64915e-05	0.427987	0.453896	FALSE	FALSE	FALSE	finngen_R10_F5_DEPRESSIO	712911	0.998166	0.00717303	406986	outcome	TRUE	reported	textfile	4	706700	0.001948	6.29941e-29	507479	ieu-b-30	white blood cell count || id:ieu-b-30	TRUE	reported	igd	2	TRUE	NA	NA	0.000245819732569372	507479	1.29878626712826e-11	406986	TRUE	9.33204801051769e-14	0.000231837803948143	117.679635822531	99.3247518217276	124.77853345083
rs35755865	T	C	T	C	-0.041492	-0.00428577	0.034195	0.026629	FALSE	FALSE	FALSE	finngen_R10_F5_DEPRESSIO	26813569	0.846441	0.0221303	406986	outcome	TRUE	reported	textfile	1	27140060	0.005077	3.1798e-16	562241	ieu-b-30	white blood cell count || id:ieu-b-30	TRUE	reported	igd	2	TRUE	NA	NA	0.000118779599302481	562241	9.21522073554025e-08	406986	TRUE	2.62969996297585e-07	0.000113713176547955	63.9412536322084	99.3247518217276	66.7904564758849
rs3731332	T	C	T	C	-0.121199	-0.0140586	0.023234	0.0183307	FALSE	FALSE	FALSE	finngen_R10_F5_DEPRESSIO	92671254	0.597398	0.0266188	406986	outcome	TRUE	reported	textfile	7	92300568	0.00624	5.52968e-84	561302	ieu-b-30	white blood cell count || id:ieu-b-30	TRUE	reported	igd	2	TRUE	NA	NA	0.000671648517092784	561302	6.85377067396484e-07	406986	TRUE	3.57221957806519e-34	0.000666718625372048	374.47883643639	99.3247518217276	377.249691840278
rs3732378	A	G	A	G	0.020274	-0.00270298	0.172487	0.15901	FALSE	FALSE	FALSE	finngen_R10_F5_DEPRESSIO	39265671	0.781331	0.00973752	406986	outcome	TRUE	reported	textfile	3	39307162	0.00243	7.70016e-17	560513	ieu-b-30	white blood cell count || id:ieu-b-30	TRUE	reported	igd	2	TRUE	NA	NA	0.000124173312290387	560513	1.89326550000446e-07	406986	TRUE	1.9945056401191e-07	0.000117338376193276	65.7771687646427	99.3247518217276	69.6091510440482
rs3735485	G	A	G	A	0.041036	-0.0148256	0.844672	0.876114	FALSE	FALSE	FALSE	finngen_R10_F5_DEPRESSIO	44969742	0.171849	0.010851	406986	outcome	TRUE	reported	textfile	7	45009341	0.00257	2.33991e-57	561454	ieu-b-30	white blood cell count || id:ieu-b-30	TRUE	reported	igd	2	TRUE	NA	NA	0.0004538935321373	561454	4.58675668066103e-06	406986	TRUE	1.27877351658299e-20	0.000441873428174239	248.20039315388	99.3247518217276	254.955153900892
rs3747869	C	A	C	A	0.038842	-0.0026912	0.900449	0.810827	FALSE	FALSE	FALSE	finngen_R10_F5_DEPRESSIO	71760875	0.769058	0.00916596	406986	outcome	TRUE	reported	textfile	10	73520632	0.00322	1.79019e-33	503532	ieu-b-30	white blood cell count || id:ieu-b-30	TRUE	reported	igd	2	TRUE	NA	NA	0.000288895375553114	503532	2.11815923234568e-07	406986	TRUE	4.29470080948876e-15	0.000270481714436216	136.232506071872	99.3247518217276	145.50952548127
rs3752562	A	G	A	G	0.013547	-0.000281222	0.774844	0.772327	FALSE	FALSE	FALSE	finngen_R10_F5_DEPRESSIO	43591191	0.973711	0.00853359	406986	outcome	TRUE	reported	textfile	20	42219831	0.002209	8.96995e-10	557992	ieu-b-30	white blood cell count || id:ieu-b-30	TRUE	reported	igd	2	TRUE	NA	NA	6.73967792507349e-05	557992	2.66844159502807e-09	406986	TRUE	7.5707329655175e-05	6.40345049458701e-05	35.7329015534073	99.3247518217276	37.609263597354
rs3754224	C	T	C	T	-0.014577	0.00299887	0.270936	0.319381	FALSE	FALSE	FALSE	finngen_R10_F5_DEPRESSIO	42957951	0.695652	0.0076659	406986	outcome	TRUE	reported	textfile	1	43423622	0.002103	4.30031e-12	562229	ieu-b-30	white blood cell count || id:ieu-b-30	TRUE	reported	igd	2	TRUE	NA	NA	8.54493871712113e-05	562229	3.76020463789601e-07	406986	TRUE	2.74490999549286e-05	8.3945741956939e-05	47.2005249463113	99.3247518217276	48.0460581073299
rs3773312	A	G	A	G	0.017874	-0.0180111	0.134067	0.146907	FALSE	FALSE	FALSE	finngen_R10_F5_DEPRESSIO	12904642	0.0752004	0.0101229	406986	outcome	TRUE	reported	textfile	3	12946142	0.00285	3.67003e-10	506685	ieu-b-30	white blood cell count || id:ieu-b-30	TRUE	reported	igd	2	TRUE	NA	NA	7.76218057793159e-05	506685	7.77839274487833e-06	406986	TRUE	0.0042271013403301	7.41787797348748e-05	37.587914878064	99.3247518217276	39.3327024930748
rs3781454	A	G	A	G	0.025211	0.00184856	0.676766	0.589838	FALSE	FALSE	FALSE	finngen_R10_F5_DEPRESSIO	124659996	0.799238	0.00726825	406986	outcome	TRUE	reported	textfile	10	126348565	0.002007	3.67959e-36	562241	ieu-b-30	white blood cell count || id:ieu-b-30	TRUE	reported	igd	2	TRUE	NA	NA	0.000280570861058201	562241	1.58938819798245e-07	406986	TRUE	1.92927731441553e-15	0.000278077409613438	156.389453077652	99.3247518217276	157.792152230522
rs3793537	C	G	C	G	0.019834	-0.00176156	0.290389	0.23728	FALSE	TRUE	FALSE	finngen_R10_F5_DEPRESSIO	35687559	0.834141	0.00841266	406986	outcome	TRUE	reported	textfile	9	35687556	0.002029	1.53003e-22	562234	ieu-b-30	white blood cell count || id:ieu-b-30	TRUE	reported	igd	2	TRUE	NA	NA	0.000169928865529551	562234	1.07733513421032e-07	406986	TRUE	6.6268749630095e-10	0.000162125419823002	91.1668795065399	99.3247518217276	95.5556835933183
rs3795503	T	C	T	C	-0.015409	-0.00497852	0.314627	0.35553	FALSE	FALSE	FALSE	finngen_R10_F5_DEPRESSIO	180936558	0.50471	0.00746296	406986	outcome	TRUE	reported	textfile	1	180905694	0.00201	1.83021e-14	559077	ieu-b-30	white blood cell count || id:ieu-b-30	TRUE	reported	igd	2	TRUE	NA	NA	0.000105109282677625	559077	1.09345388946252e-06	406986	TRUE	7.88618522861655e-06	0.000102400455108425	57.255397418496	99.3247518217276	58.77014950125
rs3812849	C	A	C	A	0.01961	0.00165534	0.266532	0.244191	FALSE	FALSE	FALSE	finngen_R10_F5_DEPRESSIO	74127599	0.842384	0.00832481	406986	outcome	TRUE	reported	textfile	13	74701736	0.002086	5.85059e-21	562241	ieu-b-30	white blood cell count || id:ieu-b-30	TRUE	reported	igd	2	TRUE	NA	NA	0.000157158311245045	562241	9.71512472570616e-08	406986	TRUE	2.84832541628549e-09	0.000150354251237152	84.5477359728611	99.3247518217276	88.3744205307906
rs3847147	A	G	A	G	-0.011891	0.000291029	0.306976	0.301948	FALSE	FALSE	FALSE	finngen_R10_F5_DEPRESSIO	104772495	0.970166	0.00778146	406986	outcome	TRUE	reported	textfile	8	105784723	0.002003	2.98999e-09	560509	ieu-b-30	white blood cell count || id:ieu-b-30	TRUE	reported	igd	2	TRUE	NA	NA	6.2873337198833e-05	560509	3.43694844774648e-09	406986	TRUE	0.000132448916449837	6.01616102114908e-05	33.7230324867477	99.3247518217276	35.2431614684813
rs38859	T	C	T	C	0.011328	-0.0130614	0.448861	0.390456	FALSE	FALSE	FALSE	finngen_R10_F5_DEPRESSIO	116739040	0.074343	0.0073194	406986	outcome	TRUE	reported	textfile	7	116379094	0.001851	9.71002e-10	560513	ieu-b-30	white blood cell count || id:ieu-b-30	TRUE	reported	igd	2	TRUE	NA	NA	6.68160018036158e-05	560513	7.82434086586861e-06	406986	TRUE	0.0090285248419022	6.34906090138042e-05	35.5894443444323	99.3247518217276	37.4536064871851
rs399757	C	T	C	T	0.013512	-0.00274942	0.382674	0.329659	FALSE	FALSE	FALSE	finngen_R10_F5_DEPRESSIO	17812809	0.719694	0.00766135	406986	outcome	TRUE	reported	textfile	22	18295575	0.00199	1.16011e-11	507333	ieu-b-30	white blood cell count || id:ieu-b-30	TRUE	reported	igd	2	TRUE	NA	NA	9.08661768138954e-05	507333	3.1644198173036e-07	406986	TRUE	2.01971328903787e-05	8.62606633070667e-05	43.7664839021695	99.3247518217276	46.1034175904649
rs4074672	T	C	T	C	0.018004	-0.00885103	0.369536	0.29418	FALSE	FALSE	FALSE	finngen_R10_F5_DEPRESSIO	184012507	0.258582	0.00783451	406986	outcome	TRUE	reported	textfile	3	183730295	0.001907	3.8699e-21	560510	ieu-b-30	white blood cell count || id:ieu-b-30	TRUE	reported	igd	2	TRUE	NA	NA	0.000158995835928589	560510	3.13606639833665e-06	406986	TRUE	1.41570755983251e-07	0.000151037591217199	84.6705666163987	99.3247518217276	89.1326097184524
rs41272536	G	A	G	A	-0.034443	-0.0152265	0.045737	0.0377892	FALSE	FALSE	FALSE	finngen_R10_F5_DEPRESSIO	183471396	0.414778	0.018671	406986	outcome	TRUE	reported	textfile	1	183440531	0.004735	3.65006e-13	508419	ieu-b-30	white blood cell count || id:ieu-b-30	TRUE	reported	igd	2	TRUE	NA	NA	0.000104063089785492	508419	1.63413138155412e-06	406986	TRUE	2.21149102787659e-05	0.000103554195459577	52.6541659527646	99.3247518217276	52.9129502045586
rs41295055	T	C	T	C	-0.013749	0.00964137	0.186956	0.149234	FALSE	FALSE	FALSE	finngen_R10_F5_DEPRESSIO	6069659	0.341493	0.0101358	406986	outcome	TRUE	reported	textfile	10	6111622	0.002349	4.94994e-09	562241	ieu-b-30	white blood cell count || id:ieu-b-30	TRUE	reported	igd	2	TRUE	NA	NA	6.09296608550569e-05	562241	2.22322354546936e-06	406986	TRUE	0.0021526822548137	5.74679461819834e-05	32.3125775308787	99.3247518217276	34.2591189859874
rs41313381	A	C	A	C	0.048456	-0.0162479	0.0304	0.0175987	FALSE	FALSE	FALSE	finngen_R10_F5_DEPRESSIO	78946283	0.558576	0.0277761	406986	outcome	TRUE	reported	textfile	1	79411968	0.005508	1.46994e-18	505608	ieu-b-30	white blood cell count || id:ieu-b-30	TRUE	reported	igd	2	TRUE	NA	NA	0.000153048319724015	505608	8.40764255756786e-07	406986	TRUE	5.34627314153369e-08	0.000138417597640212	69.9944563369716	99.3247518217276	77.3939937630826
rs4239149	G	A	G	A	0.016302	0.00253645	0.656343	0.614205	FALSE	FALSE	FALSE	finngen_R10_F5_DEPRESSIO	43176078	0.729694	0.0073407	406986	outcome	TRUE	reported	textfile	17	41328095	0.001945	5.57956e-17	560511	ieu-b-30	white blood cell count || id:ieu-b-30	TRUE	reported	igd	2	TRUE	NA	NA	0.000125315718522292	560511	2.93359526991059e-07	406986	TRUE	2.30410631112131e-07	0.000119885822061422	67.2051391811828	99.3247518217276	70.2493914261735
rs4276676	C	T	C	T	-0.019264	-0.0113316	0.469209	0.371057	FALSE	FALSE	FALSE	finngen_R10_F5_DEPRESSIO	67883383	0.126113	0.00740813	406986	outcome	TRUE	reported	textfile	8	68795618	0.001849	2.22024e-25	562240	ieu-b-30	white blood cell count || id:ieu-b-30	TRUE	reported	igd	2	TRUE	NA	NA	0.000193025676771707	562240	5.74890919734588e-06	406986	TRUE	2.32290632716526e-08	0.000184847175591655	103.947320678939	99.3247518217276	108.547322877231
rs430989	G	T	G	T	-0.014189	0.000779146	0.269456	0.369959	FALSE	FALSE	FALSE	finngen_R10_F5_DEPRESSIO	48617517	0.916042	0.00739078	406986	outcome	TRUE	reported	textfile	19	49120774	0.002164	5.67022e-11	555166	ieu-b-30	white blood cell count || id:ieu-b-30	TRUE	reported	igd	2	TRUE	NA	NA	7.74344356767046e-05	555166	2.73073648726583e-08	406986	TRUE	2.86041199367843e-05	7.9262507960153e-05	44.0071790885732	99.3247518217276	42.9921401201308
rs4468717	T	C	T	C	-0.020008	0.00841065	0.077837	0.138606	FALSE	FALSE	FALSE	finngen_R10_F5_DEPRESSIO	3457608	0.420802	0.0104476	406986	outcome	TRUE	reported	textfile	18	3457606	0.003471	8.41008e-09	560512	ieu-b-30	white blood cell count || id:ieu-b-30	TRUE	reported	igd	2	TRUE	NA	NA	5.92773827675065e-05	560512	1.59238478911345e-06	406986	TRUE	0.00177290007268154	5.74686685093512e-05	32.2136146597188	99.3247518217276	33.2275354563527
rs447124	T	C	T	C	0.016995	0.0129905	0.490566	0.560369	FALSE	FALSE	FALSE	finngen_R10_F5_DEPRESSIO	4746539	0.0719698	0.00721974	406986	outcome	TRUE	reported	textfile	9	4746539	0.001853	4.85959e-20	561301	ieu-b-30	white blood cell count || id:ieu-b-30	TRUE	reported	igd	2	TRUE	NA	NA	0.000149841513305823	561301	7.95477368014511e-06	406986	TRUE	4.73889984668477e-06	0.000144363600549903	81.0428442618565	99.3247518217276	84.1184960197856
rs464609	A	G	A	G	0.012934	-0.0118651	0.544492	0.543585	FALSE	FALSE	FALSE	finngen_R10_F5_DEPRESSIO	34654372	0.097259	0.00715502	406986	outcome	TRUE	reported	textfile	5	34654477	0.001852	2.99985e-12	557351	ieu-b-30	white blood cell count || id:ieu-b-30	TRUE	reported	igd	2	TRUE	NA	NA	8.75021086575366e-05	557351	6.75679637723547e-06	406986	TRUE	0.0010520784460017	8.2981870663268e-05	46.2537008509235	99.3247518217276	48.7734805405632
rs4672564	C	A	C	A	-0.010185	-0.00339451	0.500893	0.481629	FALSE	FALSE	FALSE	finngen_R10_F5_DEPRESSIO	210278461	0.634917	0.0071491	406986	outcome	TRUE	reported	textfile	2	211143185	0.001848	3.67003e-08	558143	ieu-b-30	white blood cell count || id:ieu-b-30	TRUE	reported	igd	2	TRUE	NA	NA	5.44190019153242e-05	558143	5.53954206431202e-07	406986	TRUE	0.00129162249597056	5.1866947054492e-05	28.9505712736887	99.3247518217276	30.3751291322314
rs4703541	A	G	A	G	-0.036192	0.0185521	0.878793	0.87575	FALSE	FALSE	FALSE	finngen_R10_F5_DEPRESSIO	72447928	0.0857946	0.0107986	406986	outcome	TRUE	reported	textfile	5	71743755	0.002813	7.45075e-38	562242	ieu-b-30	white blood cell count || id:ieu-b-30	TRUE	reported	igd	2	TRUE	NA	NA	0.00029433107536391	562242	7.25221647112792e-06	406986	TRUE	2.0911318601175e-12	0.000279041921073349	156.932320400443	99.3247518217276	165.533425443724
rs4712614	G	T	G	T	-0.021637	-0.00672166	0.619988	0.642159	FALSE	FALSE	FALSE	finngen_R10_F5_DEPRESSIO	21382534	0.367355	0.00745659	406986	outcome	TRUE	reported	textfile	6	21382765	0.001891	2.78997e-30	562225	ieu-b-30	white blood cell count || id:ieu-b-30	TRUE	reported	igd	2	TRUE	NA	NA	0.000232809825044722	562225	1.996615096719e-06	406986	TRUE	1.72356126571773e-11	0.000220599579618239	124.053523606863	99.3247518217276	130.921518081838
rs4721650	G	A	G	A	0.015196	-0.0104224	0.209572	0.160176	FALSE	FALSE	FALSE	finngen_R10_F5_DEPRESSIO	2370516	0.284849	0.00974519	406986	outcome	TRUE	reported	textfile	7	2410151	0.002296	3.76011e-11	562239	ieu-b-30	white blood cell count || id:ieu-b-30	TRUE	reported	igd	2	TRUE	NA	NA	7.7904320710991e-05	562239	2.81045279731652e-06	406986	TRUE	0.000512446261762274	7.65039994525061e-05	43.0166700874835	99.3247518217276	43.8041040925591
rs4729046	C	T	C	T	-0.036605	0.0221186	0.924065	0.913375	FALSE	FALSE	FALSE	finngen_R10_F5_DEPRESSIO	92594643	0.0831381	0.012765	406986	outcome	TRUE	reported	textfile	7	92223957	0.003489	1.00995e-25	562243	ieu-b-30	white blood cell count || id:ieu-b-30	TRUE	reported	igd	2	TRUE	NA	NA	0.000195736291491268	562243	7.37722605564337e-06	406986	TRUE	4.28742730976397e-08	0.000188042205591829	105.74492222256	99.3247518217276	110.07251344992
rs47341	T	C	T	C	0.015865	-0.0113013	0.396441	0.370181	FALSE	FALSE	FALSE	finngen_R10_F5_DEPRESSIO	43164757	0.127089	0.00740739	406986	outcome	TRUE	reported	textfile	22	43560763	0.001975	1.00995e-15	506394	ieu-b-30	white blood cell count || id:ieu-b-30	TRUE	reported	igd	2	TRUE	NA	NA	0.000127410077496044	506394	5.71934857034459e-06	406986	TRUE	2.37884857078409e-05	0.000120450454145321	61.002494153682	99.3247518217276	64.5276654382311
rs4734879	G	A	G	A	-0.021974	0.00536491	0.276159	0.220719	FALSE	FALSE	FALSE	finngen_R10_F5_DEPRESSIO	105570896	0.535466	0.0086575	406986	outcome	TRUE	reported	textfile	8	106583124	0.002057	1.33999e-26	560514	ieu-b-30	white blood cell count || id:ieu-b-30	TRUE	reported	igd	2	TRUE	NA	NA	0.000203552448790764	560514	9.43543952540483e-07	406986	TRUE	1.07093137467637e-10	0.000193041470129338	108.222952022896	99.3247518217276	114.116818934551
rs4760	G	A	G	A	-0.070234	0.00973874	0.152719	0.167326	FALSE	FALSE	FALSE	finngen_R10_F5_DEPRESSIO	43648948	0.312046	0.00963336	406986	outcome	TRUE	reported	textfile	19	44153100	0.002594	2.208e-161	560511	ieu-b-30	white blood cell count || id:ieu-b-30	TRUE	reported	igd	2	TRUE	NA	NA	0.0013061848222487	560511	2.5111435265279e-06	406986	TRUE	3.01779915199359e-63	0.00127657207921597	716.444732891573	99.3247518217276	733.085894202207
rs4761234	C	T	C	T	0.015191	-0.00173638	0.4824	0.41217	FALSE	FALSE	FALSE	finngen_R10_F5_DEPRESSIO	69338325	0.810944	0.00725887	406986	outcome	TRUE	reported	textfile	12	69732105	0.001847	2.03002e-16	562240	ieu-b-30	white blood cell count || id:ieu-b-30	TRUE	reported	igd	2	TRUE	NA	NA	0.000120300239727984	562240	1.40596372464017e-07	406986	TRUE	2.64233136853592e-07	0.000115240276049691	64.7999298874343	99.3247518217276	67.6455039545244
rs4789229	T	C	T	C	0.011726	-0.009564	0.644533	0.726402	FALSE	FALSE	FALSE	finngen_R10_F5_DEPRESSIO	75799921	0.231845	0.00799919	406986	outcome	TRUE	reported	textfile	17	73796002	0.001926	1.17999e-09	562240	ieu-b-30	white blood cell count || id:ieu-b-30	TRUE	reported	igd	2	TRUE	NA	NA	6.59232163502723e-05	562240	3.51243461660013e-06	406986	TRUE	0.00240904042460373	6.30048848798534e-05	35.4259724743965	99.3247518217276	37.066980888945
rs4790752	T	C	T	C	-0.017539	0.00941203	0.450783	0.342723	FALSE	FALSE	FALSE	finngen_R10_F5_DEPRESSIO	5212582	0.21392	0.00757289	406986	outcome	TRUE	reported	textfile	17	5115877	0.001845	2.11009e-21	562232	ieu-b-30	white blood cell count || id:ieu-b-30	TRUE	reported	igd	2	TRUE	NA	NA	0.000160706373275621	562232	3.79545917389823e-06	406986	TRUE	1.85492401282445e-07	0.000152317973449578	85.650780365846	99.3247518217276	90.3684670353478
rs4794820	G	A	G	A	0.07212	0.00343629	0.552137	0.525589	FALSE	FALSE	FALSE	finngen_R10_F5_DEPRESSIO	39933091	0.631132	0.00715692	406986	outcome	TRUE	reported	textfile	17	38089344	0.001861	1e-200	561295	ieu-b-30	white blood cell count || id:ieu-b-30	TRUE	reported	igd	2	TRUE	NA	NA	0.00266850853490802	561295	5.66434515722839e-07	406986	TRUE	3.27669809930564e-135	0.00257237018855339	1447.57708438119	99.3247518217276	1501.82278801185
rs4805881	C	A	C	A	-0.01642	-0.000387044	0.665284	0.65737	FALSE	FALSE	FALSE	finngen_R10_F5_DEPRESSIO	33405526	0.958905	0.00751135	406986	outcome	TRUE	reported	textfile	19	33896432	0.001984	1.32008e-16	562242	ieu-b-30	white blood cell count || id:ieu-b-30	TRUE	reported	igd	2	TRUE	NA	NA	0.000121811509438148	562242	6.52390070234613e-09	406986	TRUE	1.01709355521808e-07	0.000120077006629623	67.5202038314025	99.3247518217276	68.4956466246098
rs4844390	G	A	G	A	-0.026549	-0.00433672	0.220218	0.219937	FALSE	FALSE	FALSE	finngen_R10_F5_DEPRESSIO	207761504	0.614962	0.00862165	406986	outcome	TRUE	reported	textfile	1	207934849	0.002216	4.9705e-33	561301	ieu-b-30	white blood cell count || id:ieu-b-30	TRUE	reported	igd	2	TRUE	NA	NA	0.000255653363777823	561301	6.21676402621329e-07	406986	TRUE	1.53701855087769e-13	0.000242076343458422	135.910110129368	99.3247518217276	143.534672556986
rs4844565	T	A	T	A	-0.011403	-0.00275749	0.410019	0.407164	FALSE	TRUE	FALSE	finngen_R10_F5_DEPRESSIO	207053793	0.704395	0.00726813	406986	outcome	TRUE	reported	textfile	1	207227138	0.001866	1.01e-09	562236	ieu-b-30	white blood cell count || id:ieu-b-30	TRUE	reported	igd	2	TRUE	NA	NA	6.64154347483666e-05	562236	3.53675543472973e-07	406986	TRUE	0.000241695790778856	6.2908633574637e-05	35.3715978680917	99.3247518217276	37.3434957248167
rs4877107	C	T	C	T	0.010359	-0.00130481	0.457254	0.466199	FALSE	FALSE	FALSE	finngen_R10_F5_DEPRESSIO	88768686	0.855373	0.00715877	406986	outcome	TRUE	reported	textfile	9	91383601	0.001856	2.45002e-08	560512	ieu-b-30	white blood cell count || id:ieu-b-30	TRUE	reported	igd	2	TRUE	NA	NA	5.55740722038505e-05	560512	8.16282268393977e-08	406986	TRUE	0.000499180238325372	5.32622865221756e-05	29.8556343978982	99.3247518217276	31.1515544297154
rs4909932	G	A	G	A	0.013829	0.000123298	0.59811	0.569927	FALSE	FALSE	FALSE	finngen_R10_F5_DEPRESSIO	10454420	0.986342	0.00720249	406986	outcome	TRUE	reported	textfile	11	10475967	0.001881	2.01002e-13	559426	ieu-b-30	white blood cell count || id:ieu-b-30	TRUE	reported	igd	2	TRUE	NA	NA	9.66097390003156e-05	559426	7.20061183419388e-10	406986	TRUE	1.95613361620292e-06	9.1939007792522e-05	51.437616618759	99.3247518217276	54.0510284862673
rs4909945	C	T	C	T	0.011456	-0.002214	0.688902	0.66933	FALSE	FALSE	FALSE	finngen_R10_F5_DEPRESSIO	10652192	0.770298	0.00758262	406986	outcome	TRUE	reported	textfile	11	10673739	0.001986	8.23e-09	560509	ieu-b-30	white blood cell count || id:ieu-b-30	TRUE	reported	igd	2	TRUE	NA	NA	5.93609304953408e-05	560509	2.09478387487048e-07	406986	TRUE	0.000433198287848781	5.62536452758097e-05	31.5323357614389	99.3247518217276	33.2741922561658
rs4924450	A	G	A	G	0.01369	0.00628089	0.706498	0.784174	FALSE	FALSE	FALSE	finngen_R10_F5_DEPRESSIO	40305028	0.473133	0.00875519	406986	outcome	TRUE	reported	textfile	15	40597229	0.002122	1.13999e-10	508419	ieu-b-30	white blood cell count || id:ieu-b-30	TRUE	reported	igd	2	TRUE	NA	NA	8.18578854120318e-05	508419	1.26454223535282e-06	406986	TRUE	0.000165215566212687	7.77246712294479e-05	39.5196158216091	99.3247518217276	41.6213475630285
rs4925756	T	C	T	C	-0.014563	-0.00574767	0.691881	0.722664	FALSE	FALSE	FALSE	finngen_R10_F5_DEPRESSIO	247884714	0.472932	0.00800826	406986	outcome	TRUE	reported	textfile	1	248048016	0.002004	3.83001e-13	561154	ieu-b-30	white blood cell count || id:ieu-b-30	TRUE	reported	igd	2	TRUE	NA	NA	9.40989724318324e-05	561154	1.26569608189526e-06	406986	TRUE	3.11135368603805e-05	9.04235553149296e-05	50.7459475410779	99.3247518217276	52.8087958314907
rs4948097	G	A	G	A	-0.017568	0.0137812	0.758343	0.830602	FALSE	FALSE	FALSE	finngen_R10_F5_DEPRESSIO	55988878	0.148282	0.00953304	406986	outcome	TRUE	reported	textfile	7	56056571	0.002148	3.0297e-16	560151	ieu-b-30	white blood cell count || id:ieu-b-30	TRUE	reported	igd	2	TRUE	NA	NA	0.000119404492389624	560151	5.13489626480369e-06	406986	TRUE	2.60737831946052e-05	0.000113120079905353	63.3712682018264	99.3247518217276	66.8922942479948
rs4970996	C	G	C	G	0.0154	-0.00380948	0.750743	0.793615	FALSE	TRUE	FALSE	finngen_R10_F5_DEPRESSIO	150534113	0.669046	0.00891197	406986	outcome	TRUE	reported	textfile	1	150506589	0.002154	8.97016e-13	562241	ieu-b-30	white blood cell count || id:ieu-b-30	TRUE	reported	igd	2	TRUE	NA	NA	9.0905381735489e-05	562241	4.48958742629319e-07	406986	TRUE	1.65299497075532e-05	8.87585282721183e-05	49.90793593213	99.3247518217276	51.115197568127
rs520910	C	T	C	T	-0.024764	-0.0121764	0.067393	0.0533687	FALSE	FALSE	FALSE	finngen_R10_F5_DEPRESSIO	156138257	0.44263	0.0158596	406986	outcome	TRUE	reported	textfile	1	156108048	0.003685	1.86982e-11	562239	ieu-b-30	white blood cell count || id:ieu-b-30	TRUE	reported	igd	2	TRUE	NA	NA	8.03178918499721e-05	562239	1.44835621965962e-06	406986	TRUE	0.000163309935247904	7.70876926259845e-05	43.3448943968518	99.3247518217276	45.1613178218934
rs527393	A	G	A	G	-0.02209	-0.0052815	0.467803	0.45777	FALSE	FALSE	FALSE	finngen_R10_F5_DEPRESSIO	168853247	0.461535	0.00717283	406986	outcome	TRUE	reported	textfile	2	169709757	0.001842	4.3401e-33	558138	ieu-b-30	white blood cell count || id:ieu-b-30	TRUE	reported	igd	2	TRUE	NA	NA	0.000257608537505822	558138	1.33215751149561e-06	406986	TRUE	4.92617613266155e-13	0.000242972348852482	135.644572779586	99.3247518217276	143.817647343149
rs533483	A	G	A	G	-0.017399	0.00491403	0.243389	0.192471	FALSE	FALSE	FALSE	finngen_R10_F5_DEPRESSIO	234629510	0.589025	0.00909587	406986	outcome	TRUE	reported	textfile	1	234765256	0.002188	1.90985e-15	557350	ieu-b-30	white blood cell count || id:ieu-b-30	TRUE	reported	igd	2	TRUE	NA	NA	0.000113443135944349	557350	7.1714912071569e-07	406986	TRUE	1.98294214310807e-06	0.00011149417266702	62.1479832855976	99.3247518217276	63.2344784498461
rs549302	A	G	A	G	0.020151	0.00749918	0.545007	0.531442	FALSE	FALSE	FALSE	finngen_R10_F5_DEPRESSIO	122413827	0.294031	0.00714671	406986	outcome	TRUE	reported	textfile	6	122734972	0.001843	8.48008e-28	562242	ieu-b-30	white blood cell count || id:ieu-b-30	TRUE	reported	igd	2	TRUE	NA	NA	0.000212582966116099	562242	2.70543264303297e-06	406986	TRUE	3.2644000612805e-10	0.000201386334477027	113.250259751053	99.3247518217276	119.548060750463
rs55671712	T	C	T	C	0.018588	0.00616052	0.095812	0.199756	FALSE	FALSE	FALSE	finngen_R10_F5_DEPRESSIO	169755469	0.491054	0.00894599	406986	outcome	TRUE	reported	textfile	1	169724610	0.003119	2.59e-09	562240	ieu-b-30	white blood cell count || id:ieu-b-30	TRUE	reported	igd	2	TRUE	NA	NA	6.31665197420826e-05	562240	1.16519895108614e-06	406986	TRUE	0.000845947584129659	5.98651352553793e-05	33.6604690042436	99.3247518217276	35.5168612032634
rs55767800	C	T	C	T	-0.018378	0.00783246	0.632257	0.598592	FALSE	FALSE	FALSE	finngen_R10_F5_DEPRESSIO	17771653	0.282156	0.00728271	406986	outcome	TRUE	reported	textfile	17	17674967	0.002003	4.70977e-20	508419	ieu-b-30	white blood cell count || id:ieu-b-30	TRUE	reported	igd	2	TRUE	NA	NA	0.000165555123844414	508419	2.84205035232524e-06	406986	TRUE	1.05965422319992e-07	0.000157059623134196	79.8643258759427	99.3247518217276	84.184976653841
rs55964818	C	T	C	T	-0.036254	0.00261961	0.567337	0.579222	FALSE	FALSE	FALSE	finngen_R10_F5_DEPRESSIO	129593625	0.718211	0.00725952	406986	outcome	TRUE	reported	textfile	8	130605871	0.00186	1.53993e-84	562237	ieu-b-30	white blood cell count || id:ieu-b-30	TRUE	reported	igd	2	TRUE	NA	NA	0.000675265763977836	562237	3.19948436524999e-07	406986	TRUE	4.62154158337366e-35	0.000645256995510115	363.020308264049	99.3247518217276	379.914590126026
rs55978995	A	C	A	C	0.013869	-0.00196064	0.16913	0.0973535	FALSE	FALSE	FALSE	finngen_R10_F5_DEPRESSIO	73052759	0.871089	0.0120822	406986	outcome	TRUE	reported	textfile	13	73626897	0.002466	1.89998e-08	562214	ieu-b-30	white blood cell count || id:ieu-b-30	TRUE	reported	igd	2	TRUE	NA	NA	5.62573936384615e-05	562214	6.47032823125303e-08	406986	TRUE	0.000430177145888444	5.40597482795477e-05	30.3946823286168	99.3247518217276	31.6303612339496
rs560194	C	T	C	T	-0.013586	0.00113499	0.530014	0.511848	FALSE	FALSE	FALSE	finngen_R10_F5_DEPRESSIO	10528561	0.873941	0.00715382	406986	outcome	TRUE	reported	textfile	6	10528794	0.001843	1.75995e-13	559430	ieu-b-30	white blood cell count || id:ieu-b-30	TRUE	reported	igd	2	TRUE	NA	NA	9.71283846914788e-05	559430	6.18487163628423e-08	406986	TRUE	3.11609264624674e-06	9.19571449214596e-05	51.4481326925163	99.3247518217276	54.3416161045784
rs56188865	C	T	C	T	-0.027014	-0.00129576	0.374222	0.358896	FALSE	FALSE	FALSE	finngen_R10_F5_DEPRESSIO	247442974	0.862245	0.00746766	406986	outcome	TRUE	reported	textfile	1	247606276	0.001899	7.00003e-46	561158	ieu-b-30	white blood cell count || id:ieu-b-30	TRUE	reported	igd	2	TRUE	NA	NA	0.000360485388063867	561158	7.39780189920073e-08	406986	TRUE	9.8518461246534e-20	0.000341788458295257	191.862220395648	99.3247518217276	202.36148678346
rs56378716	G	A	G	A	0.107631	0.0151917	0.01278	0.0322339	FALSE	FALSE	FALSE	finngen_R10_F5_DEPRESSIO	58279141	0.447933	0.020019	406986	outcome	TRUE	reported	textfile	17	56356502	0.008291	1.69981e-38	561450	ieu-b-30	white blood cell count || id:ieu-b-30	TRUE	reported	igd	2	TRUE	NA	NA	0.000300068939498027	561450	1.41497915332125e-06	406986	TRUE	4.60147950386803e-15	0.000292313952495631	164.167072326548	99.3247518217276	168.523674663625
rs56388170	T	G	T	G	0.059326	-0.00010674	0.294509	0.283299	FALSE	FALSE	FALSE	finngen_R10_F5_DEPRESSIO	28684757	0.989283	0.00794682	406986	outcome	TRUE	reported	textfile	7	28724374	0.002043	2.72898e-185	561153	ieu-b-30	white blood cell count || id:ieu-b-30	TRUE	reported	igd	2	TRUE	NA	NA	0.0015004500207556	561153	4.43292423482186e-10	406986	TRUE	5.93792230853292e-79	0.00146254817210222	821.912455883316	99.3247518217276	843.244275487685
rs571497	A	G	A	G	-0.036357	0.00235246	0.154843	0.124725	FALSE	FALSE	FALSE	finngen_R10_F5_DEPRESSIO	7762944	0.828491	0.0108589	406986	outcome	TRUE	reported	textfile	19	7827830	0.002584	6.31975e-45	559429	ieu-b-30	white blood cell count || id:ieu-b-30	TRUE	reported	igd	2	TRUE	NA	NA	0.000353747989756666	559429	1.15317559284133e-07	406986	TRUE	3.09414080617735e-19	0.000345967294900163	193.610428760416	99.3247518217276	197.966206813302
rs5746451	C	T	C	T	0.019536	-0.00875114	0.504194	0.497888	FALSE	FALSE	FALSE	finngen_R10_F5_DEPRESSIO	17643254	0.219886	0.00713312	406986	outcome	TRUE	reported	textfile	22	18126020	0.001849	4.60999e-26	561295	ieu-b-30	white blood cell count || id:ieu-b-30	TRUE	reported	igd	2	TRUE	NA	NA	0.000198848114621928	561295	3.69820738087673e-06	406986	TRUE	3.3057010429695e-09	0.000190814221644532	107.123127525723	99.3247518217276	111.634253061234
rs5746990	A	G	A	G	-0.015117	-0.000407722	0.622693	0.588044	FALSE	FALSE	FALSE	finngen_R10_F5_DEPRESSIO	17082646	0.955205	0.00725856	406986	outcome	TRUE	reported	textfile	22	17563536	0.001903	2.05022e-15	562236	ieu-b-30	white blood cell count || id:ieu-b-30	TRUE	reported	igd	2	TRUE	NA	NA	0.000112224532050455	562236	7.75264701006143e-09	406986	TRUE	3.31292174623874e-07	0.000107381648774061	60.3800976312722	99.3247518217276	63.103529316904
rs57871178	C	T	C	T	-0.013314	0.0170423	0.17625	0.176606	FALSE	FALSE	FALSE	finngen_R10_F5_DEPRESSIO	85197925	0.0685788	0.00935782	406986	outcome	TRUE	reported	textfile	2	85425048	0.002414	3.55001e-08	562237	ieu-b-30	white blood cell count || id:ieu-b-30	TRUE	reported	igd	2	TRUE	NA	NA	5.41004901602654e-05	562237	8.14940990050887e-06	406986	TRUE	0.0287540878017784	5.14720723678875e-05	28.9408902553568	99.3247518217276	30.4188347591274
rs579721	A	G	A	G	-0.012287	0.00613351	0.283654	0.222369	FALSE	FALSE	FALSE	finngen_R10_F5_DEPRESSIO	60066845	0.475883	0.00860311	406986	outcome	TRUE	reported	textfile	11	59834318	0.002033	1.54999e-09	562243	ieu-b-30	white blood cell count || id:ieu-b-30	TRUE	reported	igd	2	TRUE	NA	NA	6.49630240152847e-05	562243	1.24890477296662e-06	406986	TRUE	0.000742646691599386	6.13526695947443e-05	34.4971027949684	99.3247518217276	36.5272485058996
rs59085061	G	A	G	A	-0.050292	-0.0233598	0.040472	0.073579	FALSE	FALSE	FALSE	finngen_R10_F5_DEPRESSIO	87921701	0.0857393	0.0135946	406986	outcome	TRUE	reported	textfile	10	89681458	0.004692	8.99912e-27	559446	ieu-b-30	white blood cell count || id:ieu-b-30	TRUE	reported	igd	2	TRUE	NA	NA	0.000205322246308447	559446	7.2547906789885e-06	406986	TRUE	1.62176180337358e-08	0.000196444614972702	109.921354636977	99.3247518217276	114.889888213709
rs59241311	A	G	A	G	-0.01718	0.00505495	0.099621	0.0793325	FALSE	FALSE	FALSE	finngen_R10_F5_DEPRESSIO	2396872	0.703997	0.0133049	406986	outcome	TRUE	reported	textfile	12	2506038	0.00307	2.24001e-08	561302	ieu-b-30	white blood cell count || id:ieu-b-30	TRUE	reported	igd	2	TRUE	NA	NA	5.57892208597862e-05	561302	3.54676985849348e-07	406986	TRUE	0.000841610972869762	5.29483667926682e-05	29.7214919851839	99.3247518217276	31.316236777048
rs60190483	C	T	C	T	-0.031395	0.0125	0.057277	0.0496108	FALSE	FALSE	FALSE	finngen_R10_F5_DEPRESSIO	70158113	0.443934	0.0163277	406986	outcome	TRUE	reported	textfile	2	70385245	0.003962	2.42996e-15	562202	ieu-b-30	white blood cell count || id:ieu-b-30	TRUE	reported	igd	2	TRUE	NA	NA	0.000111674158583007	562202	1.44009797703993e-06	406986	TRUE	5.32101983160639e-06	0.000106442566161777	59.8483811114174	99.3247518217276	62.7902240007991
rs6029234	C	G	C	G	0.024169	-0.00916111	0.624198	0.596011	FALSE	TRUE	FALSE	finngen_R10_F5_DEPRESSIO	40630638	0.208122	0.00727796	406986	outcome	TRUE	reported	textfile	20	39259278	0.001905	7.57007e-37	561154	ieu-b-30	white blood cell count || id:ieu-b-30	TRUE	reported	igd	2	TRUE	NA	NA	0.000286762482256922	561154	3.89312044756078e-06	406986	TRUE	3.67031531053291e-13	0.00027404937689062	153.825511726564	99.3247518217276	160.963498735886
rs6045615	C	A	C	A	-0.019319	0.0135189	0.330205	0.306848	FALSE	FALSE	FALSE	finngen_R10_F5_DEPRESSIO	1950936	0.0813804	0.00775729	406986	outcome	TRUE	reported	textfile	20	1931582	0.001982	1.99022e-22	560509	ieu-b-30	white blood cell count || id:ieu-b-30	TRUE	reported	igd	2	TRUE	NA	NA	0.000169475660574787	560509	7.46246108365561e-06	406986	TRUE	5.87675327278479e-07	0.000165091543137026	92.5502448318422	99.3247518217276	95.0083956924123
rs6051431	T	C	T	C	0.011858	-0.0130153	0.351093	0.366658	FALSE	FALSE	FALSE	finngen_R10_F5_DEPRESSIO	2851344	0.0785706	0.00739912	406986	outcome	TRUE	reported	textfile	20	2831990	0.001931	8.43995e-10	562230	ieu-b-30	white blood cell count || id:ieu-b-30	TRUE	reported	igd	2	TRUE	NA	NA	6.70682146546978e-05	562230	7.60269532315084e-06	406986	TRUE	0.00830212694279541	6.4070412112789e-05	36.0244877651264	99.3247518217276	37.7101573418087
rs6062468	T	C	T	C	0.010809	0.0124861	0.508105	0.440277	FALSE	FALSE	FALSE	finngen_R10_F5_DEPRESSIO	63637602	0.083832	0.00722211	406986	outcome	TRUE	reported	textfile	20	62268955	0.001937	2.45997e-08	506687	ieu-b-30	white blood cell count || id:ieu-b-30	TRUE	reported	igd	2	TRUE	NA	NA	6.14535611805138e-05	506687	7.34420675120134e-06	406986	TRUE	0.0148163550777625	5.84018905463755e-05	29.5930902039053	99.3247518217276	31.1395112806103
rs60695341	T	C	T	C	-0.029901	0.0140307	0.197348	0.215687	FALSE	FALSE	FALSE	finngen_R10_F5_DEPRESSIO	50718074	0.10687	0.00870164	406986	outcome	TRUE	reported	textfile	15	51010271	0.002312	3.19963e-38	562209	ieu-b-30	white blood cell count || id:ieu-b-30	TRUE	reported	igd	2	TRUE	NA	NA	0.000297420110515227	562209	6.38816821382114e-06	406986	TRUE	8.53716018860603e-13	0.00028324447241351	159.287142304767	99.3247518217276	167.261414980963
rs61739285	T	C	T	C	-0.033699	0.00572748	0.033259	0.0524796	FALSE	FALSE	FALSE	finngen_R10_F5_DEPRESSIO	27469476	0.720679	0.0160186	406986	outcome	TRUE	reported	textfile	16	27480797	0.005207	9.9793e-11	560511	ieu-b-30	white blood cell count || id:ieu-b-30	TRUE	reported	igd	2	TRUE	NA	NA	7.47211985101665e-05	560511	3.14123607818538e-07	406986	TRUE	8.66115131735624e-05	7.30269811254576e-05	40.9352695428054	99.3247518217276	41.8850339556717
rs62019353	C	T	C	T	0.011729	0.00648162	0.27272	0.206146	FALSE	FALSE	FALSE	finngen_R10_F5_DEPRESSIO	90390451	0.464207	0.00885544	406986	outcome	TRUE	reported	textfile	15	90933683	0.002072	1.54e-08	562243	ieu-b-30	white blood cell count || id:ieu-b-30	TRUE	reported	igd	2	TRUE	NA	NA	5.69895473103486e-05	562243	1.31634259472906e-06	406986	TRUE	0.0018667914772186	5.45720918238538e-05	30.6843419878639	99.3247518217276	32.0436862244898
rs62089697	A	G	A	G	0.017652	0.00230769	0.172097	0.171819	FALSE	FALSE	FALSE	finngen_R10_F5_DEPRESSIO	2823031	0.807771	0.00948482	406986	outcome	TRUE	reported	textfile	17	2726325	0.002518	2.48028e-12	562238	ieu-b-30	white blood cell count || id:ieu-b-30	TRUE	reported	igd	2	TRUE	NA	NA	8.74016791290384e-05	562238	1.45451883821301e-07	406986	TRUE	1.31654451841446e-05	8.87913357197564e-05	49.9261184364763	99.3247518217276	49.1446657931046
rs62194505	A	G	A	G	-0.010877	0.0037425	0.382331	0.433103	FALSE	FALSE	FALSE	finngen_R10_F5_DEPRESSIO	237956297	0.604139	0.00721852	406986	outcome	TRUE	reported	textfile	2	238864939	0.001937	2e-08	557048	ieu-b-30	white blood cell count || id:ieu-b-30	TRUE	reported	igd	2	TRUE	NA	NA	5.66035112467693e-05	557048	6.60464785750077e-07	406986	TRUE	0.00113621302028713	5.5878349623317e-05	31.1285505563015	99.3247518217276	31.5325443786982
rs62270938	T	C	T	C	0.016035	0.00661875	0.177104	0.107101	FALSE	FALSE	FALSE	finngen_R10_F5_DEPRESSIO	128468214	0.569378	0.0116329	406986	outcome	TRUE	reported	textfile	3	128187057	0.002454	6.59022e-11	561154	ieu-b-30	white blood cell count || id:ieu-b-30	TRUE	reported	igd	2	TRUE	NA	NA	7.60808321041451e-05	561154	7.9542325524777e-07	406986	TRUE	0.000142755083102308	7.49447552366645e-05	42.0585513584019	99.3247518217276	42.6961594562443
rs62345144	C	G	C	G	-0.034084	-0.0502657	0.024821	0.00774855	FALSE	TRUE	FALSE	finngen_R10_F5_DEPRESSIO	145202044	0.22512	0.0414383	406986	outcome	TRUE	reported	textfile	4	146123196	0.006181	3.57998e-08	561295	ieu-b-30	white blood cell count || id:ieu-b-30	TRUE	reported	igd	2	TRUE	NA	NA	5.41714515668689e-05	561295	3.61543620973546e-06	406986	TRUE	0.00801483710183835	5.62386288837739e-05	31.5681240700742	99.3247518217276	30.4077037937759
rs62466318	T	C	T	C	-0.021214	0.00677208	0.202209	0.192257	FALSE	FALSE	FALSE	finngen_R10_F5_DEPRESSIO	73627755	0.4566	0.00909667	406986	outcome	TRUE	reported	textfile	7	73042085	0.002399	9.79941e-19	508416	ieu-b-30	white blood cell count || id:ieu-b-30	TRUE	reported	igd	2	TRUE	NA	NA	0.000153780171545425	508416	1.36176244295711e-06	406986	TRUE	9.22896754495626e-08	0.000145199372263709	73.8321140266911	99.3247518217276	78.1960171330245
rs62510269	G	A	G	A	-0.036092	-0.012717	0.14573	0.15023	FALSE	FALSE	FALSE	finngen_R10_F5_DEPRESSIO	78100108	0.205307	0.0100405	406986	outcome	TRUE	reported	textfile	8	79012343	0.002609	1.77011e-43	562239	ieu-b-30	white blood cell count || id:ieu-b-30	TRUE	reported	igd	2	TRUE	NA	NA	0.000340256570206022	562239	3.94166411801059e-06	406986	TRUE	1.25362916611527e-15	0.000324336639915302	182.413222707789	99.3247518217276	191.36994814512
rs626416	C	G	C	G	-0.016605	0.00211298	0.762943	0.8099	FALSE	TRUE	FALSE	finngen_R10_F5_DEPRESSIO	76711764	0.816758	0.00911881	406986	outcome	TRUE	reported	textfile	9	79326680	0.002181	2.80996e-14	547355	ieu-b-30	white blood cell count || id:ieu-b-30	TRUE	reported	igd	2	TRUE	NA	NA	0.000105889509428953	547355	1.31928020408441e-07	406986	TRUE	1.61618228352158e-06	9.97361574972454e-05	54.5963302427816	99.3247518217276	57.965078548197
rs630505	C	T	C	T	0.012464	7.97575e-05	0.265394	0.251565	FALSE	FALSE	FALSE	finngen_R10_F5_DEPRESSIO	111195294	0.992281	0.00824416	406986	outcome	TRUE	reported	textfile	1	111737916	0.002102	3.12997e-09	560509	ieu-b-30	white blood cell count || id:ieu-b-30	TRUE	reported	igd	2	TRUE	NA	NA	6.27250728710165e-05	560509	2.29970910903879e-10	406986	TRUE	0.000123828226627728	6.0574585030559e-05	33.9545357136343	99.3247518217276	35.1600478362775
rs632887	G	A	G	A	0.01204	-0.00670245	0.411004	0.385827	FALSE	FALSE	FALSE	finngen_R10_F5_DEPRESSIO	3283185	0.362289	0.00735714	406986	outcome	TRUE	reported	textfile	12	3392351	0.001921	3.74999e-10	560507	ieu-b-30	white blood cell count || id:ieu-b-30	TRUE	reported	igd	2	TRUE	NA	NA	7.0079067937986e-05	560507	2.03925203061197e-06	406986	TRUE	0.000747392216647884	7.01845247534796e-05	39.3415382141117	99.3247518217276	39.2824208500204
rs633323	T	A	T	A	0.014666	-0.000722428	0.697507	0.733173	FALSE	TRUE	FALSE	finngen_R10_F5_DEPRESSIO	31240178	0.928718	0.0080756	406986	outcome	TRUE	reported	textfile	2	31463044	0.002007	2.87012e-13	561149	ieu-b-30	white blood cell count || id:ieu-b-30	TRUE	reported	igd	2	TRUE	NA	NA	9.51504059809751e-05	561149	1.96635622342366e-08	406986	TRUE	3.01620605503678e-06	9.07647585101664e-05	50.9369952277754	99.3247518217276	53.398445748798
rs6421984	C	T	C	T	0.038666	-0.00675134	0.514549	0.432877	FALSE	FALSE	FALSE	finngen_R10_F5_DEPRESSIO	305619	0.350964	0.00723834	406986	outcome	TRUE	reported	textfile	11	305619	0.001952	2.78997e-87	500261	ieu-b-30	white blood cell count || id:ieu-b-30	TRUE	reported	igd	2	TRUE	NA	NA	0.000783724557330872	500261	2.13758669374387e-06	406986	TRUE	2.98151973433929e-36	0.000746896849318168	373.921151472986	99.3247518217276	392.372775505576
rs6426584	T	A	T	A	-0.01152	0.0141946	0.334952	0.242817	FALSE	TRUE	FALSE	finngen_R10_F5_DEPRESSIO	227187248	0.0887973	0.00834105	406986	outcome	TRUE	reported	textfile	1	227374949	0.001951	3.65999e-09	562239	ieu-b-30	white blood cell count || id:ieu-b-30	TRUE	reported	igd	2	TRUE	NA	NA	6.20074778124472e-05	562239	7.11581161664931e-06	406986	TRUE	0.0114041376123068	5.91249138429985e-05	33.2441797436091	99.3247518217276	34.8650601972835
rs6429582	C	T	C	T	-0.018823	0.00059509	0.435077	0.421545	FALSE	FALSE	FALSE	finngen_R10_F5_DEPRESSIO	45856171	0.934429	0.0072331	406986	outcome	TRUE	reported	textfile	1	46321843	0.001853	3.25012e-24	557354	ieu-b-30	white blood cell count || id:ieu-b-30	TRUE	reported	igd	2	TRUE	NA	NA	0.000185104460713314	557354	1.66317911502471e-08	406986	TRUE	6.30212653713418e-11	0.000174165873461284	97.0886074275093	99.3247518217276	103.187441843262
rs6440053	A	T	A	T	-0.014128	0.007981	0.842254	0.823767	FALSE	TRUE	FALSE	finngen_R10_F5_DEPRESSIO	141940670	0.394882	0.00938061	406986	outcome	TRUE	reported	textfile	3	141659512	0.002541	2.76001e-08	561158	ieu-b-30	white blood cell count || id:ieu-b-30	TRUE	reported	igd	2	TRUE	NA	NA	5.50864146875541e-05	561158	1.7785838820393e-06	406986	TRUE	0.00310500745582424	5.3038692072182e-05	29.7645589617348	99.3247518217276	30.913775049441
rs6440732	A	C	A	C	0.023275	-0.0060252	0.827718	0.836739	FALSE	FALSE	FALSE	finngen_R10_F5_DEPRESSIO	151272722	0.532699	0.00965746	406986	outcome	TRUE	reported	textfile	3	150990510	0.002437	1.3499e-21	560513	ieu-b-30	white blood cell count || id:ieu-b-30	TRUE	reported	igd	2	TRUE	NA	NA	0.000162709725061521	560513	9.56399515737032e-07	406986	TRUE	1.06936706802014e-08	0.000154501136873263	86.6129685320756	99.3247518217276	91.2154323418762
rs6445826	C	T	C	T	0.01247	-0.00390328	0.498475	0.556517	FALSE	FALSE	FALSE	finngen_R10_F5_DEPRESSIO	56814971	0.589705	0.00723818	406986	outcome	TRUE	reported	textfile	3	56848999	0.001887	4.02995e-11	561148	ieu-b-30	white blood cell count || id:ieu-b-30	TRUE	reported	igd	2	TRUE	NA	NA	7.781788767505e-05	561148	7.1453418027803e-07	406986	TRUE	0.000107043474975087	7.77497267264389e-05	43.632340556189	99.3247518217276	43.6705947507406
rs6474514	C	T	C	T	0.011055	0.00424264	0.41173	0.473008	FALSE	FALSE	FALSE	finngen_R10_F5_DEPRESSIO	38977750	0.553753	0.00716485	406986	outcome	TRUE	reported	textfile	8	38835269	0.001872	3.58996e-09	557353	ieu-b-30	white blood cell count || id:ieu-b-30	TRUE	reported	igd	2	TRUE	NA	NA	6.25676504676098e-05	557353	8.61549925268908e-07	406986	TRUE	0.0007086353188922	5.9202044224245e-05	32.9982721155923	99.3247518217276	34.8743245603222
rs6476883	A	G	A	G	-0.011492	0.0137154	0.437247	0.344523	FALSE	FALSE	FALSE	finngen_R10_F5_DEPRESSIO	4654774	0.0673426	0.00749728	406986	outcome	TRUE	reported	textfile	9	4654774	0.001857	6.27004e-10	562241	ieu-b-30	white blood cell count || id:ieu-b-30	TRUE	reported	igd	2	TRUE	NA	NA	6.81109407121358e-05	562241	8.22296776091044e-06	406986	TRUE	0.00887649190472364	6.49928957896186e-05	36.5439158307727	99.3247518217276	38.2972356557977
rs6500550	T	C	T	C	-0.02072	-0.0111929	0.304495	0.28985	FALSE	FALSE	FALSE	finngen_R10_F5_DEPRESSIO	3696240	0.155054	0.00787173	406986	outcome	TRUE	reported	textfile	16	3746241	0.002036	2.64972e-24	557349	ieu-b-30	white blood cell count || id:ieu-b-30	TRUE	reported	igd	2	TRUE	NA	NA	0.000185787971431547	557349	4.96781455077822e-06	406986	TRUE	3.20030527856452e-08	0.00018184020818839	101.366527023552	99.3247518217276	103.567610129651
rs6590806	A	G	A	G	0.01608	0.0122117	0.250457	0.2209	FALSE	FALSE	FALSE	finngen_R10_F5_DEPRESSIO	100679517	0.155953	0.00860695	406986	outcome	TRUE	reported	textfile	11	100550248	0.002128	4.27957e-14	559070	ieu-b-30	white blood cell count || id:ieu-b-30	TRUE	reported	igd	2	TRUE	NA	NA	0.000102122127412199	559070	4.94622888293392e-06	406986	TRUE	0.000130685534561955	9.70804568421319e-05	54.2798463580987	99.3247518217276	57.0990446039912
rs6667709	T	C	T	C	-0.013844	-0.0065767	0.370088	0.411345	FALSE	FALSE	FALSE	finngen_R10_F5_DEPRESSIO	41736272	0.365014	0.00726023	406986	outcome	TRUE	reported	textfile	1	42201943	0.001923	6.29941e-13	557349	ieu-b-30	white blood cell count || id:ieu-b-30	TRUE	reported	igd	2	TRUE	NA	NA	9.29819310836856e-05	557349	2.01621617099482e-06	406986	TRUE	6.65884596480846e-05	8.9358951068762e-05	49.8083941271749	99.3247518217276	51.8280194130282
rs6684709	C	G	C	G	-0.020589	0.00615859	0.620492	0.712883	FALSE	TRUE	FALSE	finngen_R10_F5_DEPRESSIO	23523531	0.435886	0.00790416	406986	outcome	TRUE	reported	textfile	1	23850023	0.001895	1.83992e-27	561156	ieu-b-30	white blood cell count || id:ieu-b-30	TRUE	reported	igd	2	TRUE	NA	NA	0.000210319076240593	561156	1.49167137406191e-06	406986	TRUE	1.11126220226427e-10	0.000199644626091527	112.053751439073	99.3247518217276	118.046218280296
rs6734238	G	A	G	A	0.036475	0.0119738	0.402192	0.302946	FALSE	FALSE	FALSE	finngen_R10_F5_DEPRESSIO	113083453	0.123655	0.00777713	406986	outcome	TRUE	reported	textfile	2	113841030	0.001959	2.59e-77	503530	ieu-b-30	white blood cell count || id:ieu-b-30	TRUE	reported	igd	2	TRUE	NA	NA	0.000688017046625767	503530	5.82432253664528e-06	406986	TRUE	1.28515587671855e-29	0.00063975803215962	322.342303495035	99.3247518217276	346.674365326352
rs67491878	C	A	C	A	0.011131	0.011772	0.60436	0.638133	FALSE	FALSE	FALSE	finngen_R10_F5_DEPRESSIO	80245324	0.113953	0.00744746	406986	outcome	TRUE	reported	textfile	18	78003207	0.001914	6.15007e-09	562238	ieu-b-30	white blood cell count || id:ieu-b-30	TRUE	reported	igd	2	TRUE	NA	NA	6.015056689069e-05	562238	6.13909206245854e-06	406986	TRUE	0.0103303218122606	5.92508065962341e-05	33.3149104327551	99.3247518217276	33.8208484695621
rs6755895	C	T	C	T	-0.023327	-0.00421371	0.231769	0.215291	FALSE	FALSE	FALSE	finngen_R10_F5_DEPRESSIO	231715085	0.628665	0.00871309	406986	outcome	TRUE	reported	textfile	2	232579795	0.002239	2.13993e-25	558136	ieu-b-30	white blood cell count || id:ieu-b-30	TRUE	reported	igd	2	TRUE	NA	NA	0.000194440468836037	558136	5.74655146165629e-07	406986	TRUE	1.57879252799341e-10	0.00019377375238676	108.172680540846	99.3247518217276	108.544942162776
rs67684915	G	C	G	C	-0.0225	0.0108421	0.19513	0.210504	FALSE	TRUE	FALSE	finngen_R10_F5_DEPRESSIO	4213686	0.217384	0.00878959	406986	outcome	TRUE	reported	textfile	12	4322852	0.002347	9.66941e-22	561158	ieu-b-30	white blood cell count || id:ieu-b-30	TRUE	reported	igd	2	TRUE	NA	NA	0.000163751061585872	561158	3.73861395590371e-06	406986	TRUE	1.31747661104201e-07	0.00015901746163875	89.2477946611183	99.3247518217276	91.9049402468117
rs6779340	G	C	G	C	-0.017511	0.00139297	0.336941	0.298108	FALSE	TRUE	FALSE	finngen_R10_F5_DEPRESSIO	58047974	0.858654	0.00782181	406986	outcome	TRUE	reported	textfile	3	58033701	0.001961	4.51024e-19	561300	ieu-b-30	white blood cell count || id:ieu-b-30	TRUE	reported	igd	2	TRUE	NA	NA	0.000142040280828131	561300	7.79276594096043e-08	406986	TRUE	1.5721327588425e-08	0.000137011785665674	76.914979529261	99.3247518217276	79.7382515919169
rs6831590	T	G	T	G	-0.0184	0.000915397	0.367282	0.39221	FALSE	FALSE	FALSE	finngen_R10_F5_DEPRESSIO	6942049	0.900272	0.00730459	406986	outcome	TRUE	reported	textfile	4	6943776	0.001904	4.54046e-22	562238	ieu-b-30	white blood cell count || id:ieu-b-30	TRUE	reported	igd	2	TRUE	NA	NA	0.000166077567537444	562238	3.85877919347285e-08	406986	TRUE	6.97767525103612e-10	0.000157353162598149	88.4835358907433	99.3247518217276	93.3902972953887
rs6854855	G	A	G	A	0.016404	-0.000284598	0.486909	0.442655	FALSE	FALSE	FALSE	finngen_R10_F5_DEPRESSIO	151326009	0.968503	0.00720759	406986	outcome	TRUE	reported	textfile	4	152247161	0.001855	9.68947e-19	562240	ieu-b-30	white blood cell count || id:ieu-b-30	TRUE	reported	igd	2	TRUE	NA	NA	0.000139069245091663	562240	3.83094751327664e-09	406986	TRUE	1.19695084043098e-08	0.000134453377372669	75.6049633299206	99.3247518217276	78.2008895605234
rs6877725	C	T	C	T	-0.020573	-0.000648891	0.445441	0.523921	FALSE	FALSE	FALSE	finngen_R10_F5_DEPRESSIO	69314796	0.927673	0.00714855	406986	outcome	TRUE	reported	textfile	5	68610623	0.00186	2.11982e-28	561291	ieu-b-30	white blood cell count || id:ieu-b-30	TRUE	reported	igd	2	TRUE	NA	NA	0.000217915530481482	561291	2.02455807073369e-08	406986	TRUE	1.23380171100091e-12	0.000209104411034913	117.392553066044	99.3247518217276	122.340250028905
rs6878780	C	T	C	T	0.013254	-0.00365714	0.426771	0.528397	FALSE	FALSE	FALSE	finngen_R10_F5_DEPRESSIO	122758045	0.609411	0.00715803	406986	outcome	TRUE	reported	textfile	5	122093740	0.001858	1.02e-12	562219	ieu-b-30	white blood cell count || id:ieu-b-30	TRUE	reported	igd	2	TRUE	NA	NA	9.05022201863255e-05	562219	6.41384601549781e-07	406986	TRUE	2.30223654682889e-05	8.59502179296788e-05	48.326827375115	99.3247518217276	50.8864920670049
rs6924387	G	A	G	A	0.016547	-0.00429398	0.412477	0.432787	FALSE	FALSE	FALSE	finngen_R10_F5_DEPRESSIO	136761810	0.552521	0.0072291	406986	outcome	TRUE	reported	textfile	6	137082948	0.001881	1.48013e-18	562239	ieu-b-30	white blood cell count || id:ieu-b-30	TRUE	reported	igd	2	TRUE	NA	NA	0.000137620061773821	562239	8.66909690199931e-07	406986	TRUE	1.53848139880649e-07	0.000132706788456671	74.6225695430639	99.3247518217276	77.3857405019161
rs6948695	C	T	C	T	-0.010993	-0.000846197	0.413883	0.391905	FALSE	FALSE	FALSE	finngen_R10_F5_DEPRESSIO	130008868	0.908064	0.00732762	406986	outcome	TRUE	reported	textfile	7	129648708	0.001875	4.70002e-09	561298	ieu-b-30	white blood cell count || id:ieu-b-30	TRUE	reported	igd	2	TRUE	NA	NA	6.12366422058084e-05	561298	3.27672303201137e-08	406986	TRUE	0.000204752117669167	5.86306026228887e-05	32.9110523246477	99.3247518217276	34.3739872711111
rs6985508	A	G	A	G	-0.026558	0.00326376	0.357998	0.369156	FALSE	FALSE	FALSE	finngen_R10_F5_DEPRESSIO	141327635	0.658531	0.00738504	406986	outcome	TRUE	reported	textfile	8	142337734	0.002018	1.57e-39	503530	ieu-b-30	white blood cell count || id:ieu-b-30	TRUE	reported	igd	2	TRUE	NA	NA	0.000343855063213909	503530	4.79902688327476e-07	406986	TRUE	2.4630787933156e-17	0.00032421843880708	163.306008874897	99.3247518217276	173.200208038457
rs7005996	T	C	T	C	0.024146	0.0143835	0.906282	0.900632	FALSE	FALSE	FALSE	finngen_R10_F5_DEPRESSIO	141231582	0.227966	0.0119305	406986	outcome	TRUE	reported	textfile	8	142241681	0.003326	4.05976e-13	508418	ieu-b-30	white blood cell count || id:ieu-b-30	TRUE	reported	igd	2	TRUE	NA	NA	0.000103652951989102	508418	3.57135463996959e-06	406986	TRUE	8.07690235143912e-05	9.90391158362115e-05	50.3580585345758	99.3247518217276	52.7042821929231
rs703005	T	C	T	C	-0.015482	0.0106859	0.598155	0.69004	FALSE	FALSE	FALSE	finngen_R10_F5_DEPRESSIO	26469647	0.169733	0.00778254	406986	outcome	TRUE	reported	textfile	10	26758576	0.001905	4.54988e-16	561155	ieu-b-30	white blood cell count || id:ieu-b-30	TRUE	reported	igd	2	TRUE	NA	NA	0.000117687886315537	561155	4.63233693710502e-06	406986	TRUE	2.4017974723758e-05	0.000115227576617786	64.6677518101267	99.3247518217276	66.0486835995894
rs7036656	T	C	T	C	0.028141	-0.00588084	0.7215	0.771417	FALSE	FALSE	FALSE	finngen_R10_F5_DEPRESSIO	21990458	0.488449	0.00848878	406986	outcome	TRUE	reported	textfile	9	21990457	0.002055	1.24997e-42	560512	ieu-b-30	white blood cell count || id:ieu-b-30	TRUE	reported	igd	2	TRUE	NA	NA	0.000334446582188702	560512	1.17926205028603e-06	406986	TRUE	6.60945188713845e-17	0.000318251590634816	178.439987876695	99.3247518217276	187.523370332878
rs706809	C	T	C	T	0.022341	-0.00230729	0.777872	0.79679	FALSE	FALSE	FALSE	finngen_R10_F5_DEPRESSIO	51900473	0.795717	0.00891213	406986	outcome	TRUE	reported	textfile	12	52294257	0.002258	4.70977e-23	561301	ieu-b-30	white blood cell count || id:ieu-b-30	TRUE	reported	igd	2	TRUE	NA	NA	0.000174376250956866	561301	1.64688750467699e-07	406986	TRUE	5.0596576379348e-10	0.000172483143335535	96.8313176411326	99.3247518217276	97.8942857243726
rs7082470	A	G	A	G	-0.029017	0.00357662	0.474125	0.472607	FALSE	FALSE	FALSE	finngen_R10_F5_DEPRESSIO	63517266	0.617493	0.00716174	406986	outcome	TRUE	reported	textfile	10	65277026	0.00184	5.75043e-56	562237	ieu-b-30	white blood cell count || id:ieu-b-30	TRUE	reported	igd	2	TRUE	NA	NA	0.000442139620927861	562237	6.12817133141586e-07	406986	TRUE	7.72587010693406e-23	0.000419865698546958	236.162347491549	99.3247518217276	248.696328272684
rs71352239	T	C	T	C	-0.01291	0.00204734	0.323814	0.305011	FALSE	FALSE	FALSE	finngen_R10_F5_DEPRESSIO	44926286	0.795319	0.0078923	406986	outcome	TRUE	reported	textfile	19	45429543	0.002182	3.36001e-09	507479	ieu-b-30	white blood cell count || id:ieu-b-30	TRUE	reported	igd	2	TRUE	NA	NA	6.89757881070019e-05	507479	1.6534663657624e-07	406986	TRUE	0.000174174765609538	7.29867921490144e-05	37.04182188316	99.3247518217276	35.0060405904152
rs7159281	G	A	G	A	-0.01285	-0.000927658	0.671781	0.658644	FALSE	FALSE	FALSE	finngen_R10_F5_DEPRESSIO	23287395	0.902244	0.00755258	406986	outcome	TRUE	reported	textfile	14	23756604	0.002	1.34999e-10	561156	ieu-b-30	white blood cell count || id:ieu-b-30	TRUE	reported	igd	2	TRUE	NA	NA	7.3558396560331e-05	561156	3.70687352084009e-08	406986	TRUE	4.65746299706809e-05	7.28161454184396e-05	40.8640468285153	99.3247518217276	41.280625
rs718515	A	G	A	G	-0.016391	-0.00322366	0.551929	0.561789	FALSE	FALSE	FALSE	finngen_R10_F5_DEPRESSIO	46276334	0.654684	0.0072075	406986	outcome	TRUE	reported	textfile	18	43856297	0.001858	1.20005e-18	562240	ieu-b-30	white blood cell count || id:ieu-b-30	TRUE	reported	igd	2	TRUE	NA	NA	0.000138400983207553	562240	4.91531787908643e-07	406986	TRUE	7.62454468743659e-08	0.000132883465757835	74.7220633475	99.3247518217276	77.8250630618939
rs7225843	C	T	C	T	-0.03151	-0.00647655	0.203083	0.242431	FALSE	FALSE	FALSE	finngen_R10_F5_DEPRESSIO	2098531	0.435973	0.00831381	406986	outcome	TRUE	reported	textfile	17	2001825	0.002297	8.58025e-43	559082	ieu-b-30	white blood cell count || id:ieu-b-30	TRUE	reported	igd	2	TRUE	NA	NA	0.000336476474529096	559082	1.4911085885845e-06	406986	TRUE	9.5200669843008e-17	0.000321376016787679	179.732665233695	99.3247518217276	188.180585719785
rs7235882	T	C	T	C	0.017758	0.00207338	0.093753	0.0697099	FALSE	FALSE	FALSE	finngen_R10_F5_DEPRESSIO	22104158	0.883411	0.0141386	406986	outcome	TRUE	reported	textfile	18	19684119	0.003188	2.59998e-08	561300	ieu-b-30	white blood cell count || id:ieu-b-30	TRUE	reported	igd	2	TRUE	NA	NA	5.52756650520895e-05	561300	5.28405872270904e-08	406986	TRUE	0.000465939818455164	5.35858167385108e-05	30.0792235834552	99.3247518217276	31.0278353266405
rs7246841	C	T	C	T	0.022477	0.00189992	0.731395	0.685778	FALSE	FALSE	FALSE	finngen_R10_F5_DEPRESSIO	1030432	0.805816	0.00772871	406986	outcome	TRUE	reported	textfile	19	1030431	0.002216	3.78007e-24	502283	ieu-b-30	white blood cell count || id:ieu-b-30	TRUE	reported	igd	2	TRUE	NA	NA	0.000204786574732132	502283	1.48483844949089e-07	406986	TRUE	4.02852272199918e-11	0.000198505601597782	99.7253881242996	99.3247518217276	102.881474287753
rs72664840	T	C	T	C	0.020614	-0.00446479	0.179041	0.12876	FALSE	FALSE	FALSE	finngen_R10_F5_DEPRESSIO	35127117	0.677111	0.0107222	406986	outcome	TRUE	reported	textfile	14	35596323	0.002397	8.43918e-18	562234	ieu-b-30	white blood cell count || id:ieu-b-30	TRUE	reported	igd	2	TRUE	NA	NA	0.000131527265100439	562234	4.2604624803838e-07	406986	TRUE	1.47613673742555e-07	0.000124919000944907	70.2422343289936	99.3247518217276	73.9585648797195
rs72726027	C	T	C	T	-0.04262	-0.00911897	0.111895	0.0755282	FALSE	FALSE	FALSE	finngen_R10_F5_DEPRESSIO	41956628	0.499712	0.0135107	406986	outcome	TRUE	reported	textfile	15	42248826	0.002923	4.16965e-48	561303	ieu-b-30	white blood cell count || id:ieu-b-30	TRUE	reported	igd	2	TRUE	NA	NA	0.000378624731465807	561303	1.11932975936893e-06	406986	TRUE	3.94291850118793e-19	0.000361020515641136	202.714360492838	99.3247518217276	212.602937126467
rs72747074	A	G	A	G	0.017932	-0.00519676	0.31238	0.337062	FALSE	FALSE	FALSE	finngen_R10_F5_DEPRESSIO	88930706	0.492355	0.00756918	406986	outcome	TRUE	reported	textfile	9	91545621	0.002003	3.62994e-19	562232	ieu-b-30	white blood cell count || id:ieu-b-30	TRUE	reported	igd	2	TRUE	NA	NA	0.00014253438300037	562232	1.15821668138854e-06	406986	TRUE	1.30417163245798e-07	0.000138139912518009	77.6771333274028	99.3247518217276	80.1485300755806
rs72780125	C	T	C	T	0.034599	-0.00558773	0.131112	0.0944503	FALSE	FALSE	FALSE	finngen_R10_F5_DEPRESSIO	23777275	0.64826	0.0122489	406986	outcome	TRUE	reported	textfile	2	24000145	0.002765	6.74994e-36	541793	ieu-b-30	white blood cell count || id:ieu-b-30	TRUE	reported	igd	2	TRUE	NA	NA	0.000288921286975222	541793	5.11327428220655e-07	406986	TRUE	4.14805020392983e-15	0.000272749102831959	147.813325124244	99.3247518217276	156.580192342279
rs72790862	C	T	C	T	-0.025833	0.000627131	0.306947	0.296384	FALSE	FALSE	FALSE	finngen_R10_F5_DEPRESSIO	44384812	0.936112	0.00782372	406986	outcome	TRUE	reported	textfile	10	44880260	0.002003	5.0501e-38	562239	ieu-b-30	white blood cell count || id:ieu-b-30	TRUE	reported	igd	2	TRUE	NA	NA	0.000295760315429598	562239	1.57874721322726e-08	406986	TRUE	1.07741469749637e-16	0.000283928850665578	159.680643153146	99.3247518217276	166.336588227993
rs72836628	T	C	T	C	-0.01417	0.00486292	0.249186	0.290262	FALSE	FALSE	FALSE	finngen_R10_F5_DEPRESSIO	112142696	0.536009	0.00785786	406986	outcome	TRUE	reported	textfile	10	113902454	0.002131	3.01995e-11	561151	ieu-b-30	white blood cell count || id:ieu-b-30	TRUE	reported	igd	2	TRUE	NA	NA	7.87880567734103e-05	561151	9.41039669915514e-07	406986	TRUE	0.000122995832657735	7.5132129251556e-05	42.1634870299387	99.3247518217276	44.2153229097141
rs7283930	T	C	T	C	-0.011714	0.00844474	0.73874	0.810087	FALSE	FALSE	FALSE	finngen_R10_F5_DEPRESSIO	29089052	0.353419	0.00910015	406986	outcome	TRUE	reported	textfile	21	30461373	0.002102	2.56998e-08	562234	ieu-b-30	white blood cell count || id:ieu-b-30	TRUE	reported	igd	2	TRUE	NA	NA	5.52338692180353e-05	562234	2.11591008738166e-06	406986	TRUE	0.00367984955480376	5.29669508528958e-05	29.7812921361622	99.3247518217276	31.0559640992539
rs72843590	A	C	A	C	0.024724	-0.0178796	0.06259	0.0486413	FALSE	FALSE	FALSE	finngen_R10_F5_DEPRESSIO	25866152	0.283185	0.0166602	406986	outcome	TRUE	reported	textfile	6	25866380	0.00384	1.25e-10	562241	ieu-b-30	white blood cell count || id:ieu-b-30	TRUE	reported	igd	2	TRUE	NA	NA	7.37262311683277e-05	562241	2.82993598069133e-06	406986	TRUE	0.000794356853159417	7.1730192970046e-05	40.3324050164804	99.3247518217276	41.4548187934028
rs72951729	A	C	A	C	-0.01783	-0.00279798	0.096253	0.0896666	FALSE	FALSE	FALSE	finngen_R10_F5_DEPRESSIO	219095821	0.823138	0.0125183	406986	outcome	TRUE	reported	textfile	2	219960543	0.003116	1.07999e-08	557052	ieu-b-30	white blood cell count || id:ieu-b-30	TRUE	reported	igd	2	TRUE	NA	NA	5.87743836693516e-05	557052	1.22749890139898e-07	406986	TRUE	0.000388248130812886	5.53087476750856e-05	30.8114420346795	99.3247518217276	32.7421948253332
rs72978754	C	T	C	T	-0.028441	0.0122017	0.065813	0.0994522	FALSE	FALSE	FALSE	finngen_R10_F5_DEPRESSIO	137732066	0.305465	0.0119066	406986	outcome	TRUE	reported	textfile	6	138053203	0.003727	2.45019e-14	562240	ieu-b-30	white blood cell count || id:ieu-b-30	TRUE	reported	igd	2	TRUE	NA	NA	0.00010356327242325	562240	2.58039802966288e-06	406986	TRUE	3.12237162049464e-05	9.94638413147175e-05	55.9279140182692	99.3247518217276	58.2332379853928
rs73000965	A	T	A	T	0.028768	0.00834139	0.314788	0.37645	FALSE	TRUE	FALSE	finngen_R10_F5_DEPRESSIO	114111599	0.258767	0.00738627	406986	outcome	TRUE	reported	textfile	11	113982321	0.001987	1.85994e-47	562241	ieu-b-30	white blood cell count || id:ieu-b-30	TRUE	reported	igd	2	TRUE	NA	NA	0.000372684004830711	562241	3.13363059922212e-06	406986	TRUE	1.57996507348334e-17	0.000357019933009458	200.802220510619	99.3247518217276	209.615602574257
rs73016721	T	A	T	A	0.015926	-0.00118102	0.277522	0.354108	FALSE	TRUE	FALSE	finngen_R10_F5_DEPRESSIO	16305846	0.874907	0.00750193	406986	outcome	TRUE	reported	textfile	19	16416657	0.002122	6.4003e-14	558743	ieu-b-30	white blood cell count || id:ieu-b-30	TRUE	reported	igd	2	TRUE	NA	NA	0.000100801812936812	558743	6.08963310027668e-08	406986	TRUE	2.01070114314647e-06	0.000101710423383809	56.8355644412154	99.3247518217276	56.3277837048434
rs73036517	G	A	G	A	-0.052727	0.0130278	0.258764	0.295086	FALSE	FALSE	FALSE	finngen_R10_F5_DEPRESSIO	45241584	0.0961834	0.00783089	406986	outcome	TRUE	reported	textfile	19	45744842	0.00211	1.07895e-137	562226	ieu-b-30	white blood cell count || id:ieu-b-30	TRUE	reported	igd	2	TRUE	NA	NA	0.00110945511082217	562226	6.80048096258785e-06	406986	TRUE	2.33420828837625e-50	0.00106648924315244	600.246004148808	99.3247518217276	624.45509512365
rs7308123	C	T	C	T	0.018607	0.000252652	0.18119	0.154513	FALSE	FALSE	FALSE	finngen_R10_F5_DEPRESSIO	121787319	0.979575	0.00986851	406986	outcome	TRUE	reported	textfile	12	122225225	0.002436	2.28981e-14	562241	ieu-b-30	white blood cell count || id:ieu-b-30	TRUE	reported	igd	2	TRUE	NA	NA	0.000103760514131531	562241	1.61051573866951e-09	406986	TRUE	8.2197794387413e-07	0.000102730658967161	57.7651172155946	99.3247518217276	58.3442615353712
rs73190675	A	G	A	G	0.028802	-0.00772096	0.050278	0.0326159	FALSE	FALSE	FALSE	finngen_R10_F5_DEPRESSIO	109351086	0.701115	0.0201163	406986	outcome	TRUE	reported	textfile	12	109788891	0.004241	1.15001e-11	562243	ieu-b-30	white blood cell count || id:ieu-b-30	TRUE	reported	igd	2	TRUE	NA	NA	8.20258255622831e-05	562243	3.61966938390054e-07	406986	TRUE	3.98414541920158e-05	7.92227255813929e-05	44.5457934927816	99.3247518217276	46.1220653904539
rs73738524	G	A	G	A	0.022809	0.00698418	0.080389	0.0755406	FALSE	FALSE	FALSE	finngen_R10_F5_DEPRESSIO	45621226	0.605777	0.0135323	406986	outcome	TRUE	reported	textfile	6	45588963	0.003374	1.42988e-11	562240	ieu-b-30	white blood cell count || id:ieu-b-30	TRUE	reported	igd	2	TRUE	NA	NA	8.12768454862269e-05	562240	6.54500515481745e-07	406986	TRUE	6.67752974473885e-05	7.69207074478971e-05	43.2510716171174	99.3247518217276	45.7006454567847
rs739842	C	T	C	T	-0.015546	0.00527559	0.639495	0.663054	FALSE	FALSE	FALSE	finngen_R10_F5_DEPRESSIO	47808263	0.486826	0.00758677	406986	outcome	TRUE	reported	textfile	12	48202046	0.001973	3.44033e-15	561300	ieu-b-30	white blood cell count || id:ieu-b-30	TRUE	reported	igd	2	TRUE	NA	NA	0.000110596562159243	561300	1.18809285586416e-06	406986	TRUE	4.67642937825879e-06	0.000111433499156082	62.554370861743	99.3247518217276	62.0844954786218
rs74076327	C	T	C	T	-0.028663	0.0340578	0.04472	0.0193338	FALSE	FALSE	FALSE	finngen_R10_F5_DEPRESSIO	56513759	0.194873	0.0262731	406986	outcome	TRUE	reported	textfile	1	56979431	0.004475	1.54999e-10	562240	ieu-b-30	white blood cell count || id:ieu-b-30	TRUE	reported	igd	2	TRUE	NA	NA	7.29634438457848e-05	562240	4.12887195732427e-06	406986	TRUE	0.00156052477585039	7.01949329005928e-05	39.4690292100205	99.3247518217276	41.0258141256515
rs74607840	A	G	A	G	-0.015405	-0.00792172	0.625943	0.691334	FALSE	FALSE	FALSE	finngen_R10_F5_DEPRESSIO	149084155	0.306	0.0077387	406986	outcome	TRUE	reported	textfile	7	148781247	0.001914	8.82064e-16	562236	ieu-b-30	white blood cell count || id:ieu-b-30	TRUE	reported	igd	2	TRUE	NA	NA	0.000115205283595598	562236	2.57468735166221e-06	406986	TRUE	9.17449944975171e-06	0.000111128633593444	62.4872403014079	99.3247518217276	64.7797903912108
rs7502100	C	T	C	T	0.017816	0.00437156	0.366802	0.41891	FALSE	FALSE	FALSE	finngen_R10_F5_DEPRESSIO	38442381	0.546966	0.00725795	406986	outcome	TRUE	reported	textfile	17	36598626	0.001955	8.4004e-20	562235	ieu-b-30	white blood cell count || id:ieu-b-30	TRUE	reported	igd	2	TRUE	NA	NA	0.00014768840725215	562235	8.91388896272871e-07	406986	TRUE	5.13994543404276e-08	0.000147442142542368	82.9090624178225	99.3247518217276	83.047561436673
rs75354229	T	C	T	C	0.02445	-0.012135	0.128659	0.126492	FALSE	FALSE	FALSE	finngen_R10_F5_DEPRESSIO	44498817	0.260851	0.0107926	406986	outcome	TRUE	reported	textfile	18	42078782	0.002749	6.22014e-19	562234	ieu-b-30	white blood cell count || id:ieu-b-30	TRUE	reported	igd	2	TRUE	NA	NA	0.000140679749464294	562234	3.10633803021782e-06	406986	TRUE	9.25082574402596e-07	0.000134034328800545	75.3684907152537	99.3247518217276	79.105785482892
rs75475627	G	C	G	C	0.032813	-0.0138613	0.076568	0.0883553	FALSE	TRUE	FALSE	finngen_R10_F5_DEPRESSIO	54560455	0.27168	0.0126103	406986	outcome	TRUE	reported	textfile	2	54787592	0.003538	1.91999e-20	562242	ieu-b-30	white blood cell count || id:ieu-b-30	TRUE	reported	igd	2	TRUE	NA	NA	0.000152963581536918	562242	2.96878306316794e-06	406986	TRUE	2.30970199707999e-07	0.000152255887860568	85.6173861418691	99.3247518217276	86.0154013071678
rs7549164	T	C	T	C	0.025162	0.00214309	0.189126	0.287219	FALSE	FALSE	FALSE	finngen_R10_F5_DEPRESSIO	30751346	0.78654	0.00791376	406986	outcome	TRUE	reported	textfile	1	31224193	0.002456	1.33015e-24	561299	ieu-b-30	white blood cell count || id:ieu-b-30	TRUE	reported	igd	2	TRUE	NA	NA	0.000186964720545432	561299	1.80192891716639e-07	406986	TRUE	1.22911322095577e-10	0.000194189133745117	109.018948498904	99.3247518217276	104.962361006483
rs755951	C	A	C	A	-0.013467	0.00321337	0.402765	0.36365	FALSE	FALSE	FALSE	finngen_R10_F5_DEPRESSIO	27369273	0.666322	0.00745214	406986	outcome	TRUE	reported	textfile	8	27226790	0.001888	1.02e-12	560510	ieu-b-30	white blood cell count || id:ieu-b-30	TRUE	reported	igd	2	TRUE	NA	NA	9.07646013271704e-05	560510	4.56858726582644e-07	406986	TRUE	1.72330907854028e-05	8.72506539010611e-05	48.9089568552432	99.3247518217276	50.8789031640513
rs7572278	A	T	A	T	0.015881	0.00690194	0.207324	0.220483	FALSE	TRUE	FALSE	finngen_R10_F5_DEPRESSIO	8422899	0.425609	0.00866286	406986	outcome	TRUE	reported	textfile	2	8563029	0.002332	1.00995e-11	561156	ieu-b-30	white blood cell count || id:ieu-b-30	TRUE	reported	igd	2	TRUE	NA	NA	8.26381612986003e-05	561156	1.5597024493476e-06	406986	TRUE	0.000139667696524652	8.28955038585383e-05	46.5209999539654	99.3247518217276	46.3765672395988
rs7573465	T	G	T	G	0.035796	-0.00341662	0.554185	0.589912	FALSE	FALSE	FALSE	finngen_R10_F5_DEPRESSIO	181451158	0.638934	0.00728195	406986	outcome	TRUE	reported	textfile	2	182315885	0.001853	4.66015e-83	558139	ieu-b-30	white blood cell count || id:ieu-b-30	TRUE	reported	igd	2	TRUE	NA	NA	0.000668170145266647	558139	5.40904259688959e-07	406986	TRUE	3.67346977753489e-34	0.000633152663112338	353.609816928822	99.3247518217276	373.179827988568
rs759488	C	T	C	T	0.013512	0.00649943	0.70489	0.619602	FALSE	FALSE	FALSE	finngen_R10_F5_DEPRESSIO	68193375	0.375683	0.00733669	406986	outcome	TRUE	reported	textfile	12	68587155	0.002025	2.57988e-11	560512	ieu-b-30	white blood cell count || id:ieu-b-30	TRUE	reported	igd	2	TRUE	NA	NA	7.94275847233697e-05	560512	1.92828858322437e-06	406986	TRUE	0.000258815709104258	7.59581789662945e-05	42.5785530817528	99.3247518217276	44.5234919067215
rs76378167	A	G	A	G	0.023127	0.0181396	0.061252	0.0964768	FALSE	FALSE	FALSE	finngen_R10_F5_DEPRESSIO	18322904	0.132348	0.0120536	406986	outcome	TRUE	reported	textfile	19	18433714	0.004041	1.06999e-08	508413	ieu-b-30	white blood cell count || id:ieu-b-30	TRUE	reported	igd	2	TRUE	NA	NA	6.44195940212797e-05	508413	5.5647045249796e-06	406986	TRUE	0.00704994747881026	6.15088907511008e-05	31.2737202675012	99.3247518217276	32.7537401985991
rs7639292	T	C	T	C	-0.023984	-0.0180147	0.168472	0.119032	FALSE	FALSE	FALSE	finngen_R10_F5_DEPRESSIO	107576818	0.103637	0.0110691	406986	outcome	TRUE	reported	textfile	3	107295665	0.002466	2.48028e-22	562238	ieu-b-30	white blood cell count || id:ieu-b-30	TRUE	reported	igd	2	TRUE	NA	NA	0.000168215253858504	562238	6.50802607296651e-06	406986	TRUE	4.13417644480271e-07	0.000161167636106003	90.628853491775	99.3247518217276	94.5925833838172
rs76428106	C	T	C	T	0.158445	-0.0208519	0.013471	0.0127089	FALSE	FALSE	FALSE	finngen_R10_F5_DEPRESSIO	28029870	0.528717	0.0331001	406986	outcome	TRUE	reported	textfile	13	28604007	0.008517	3.44985e-77	562241	ieu-b-30	white blood cell count || id:ieu-b-30	TRUE	reported	igd	2	TRUE	NA	NA	0.000615170595417154	562241	9.75112886722935e-07	406986	TRUE	5.58266120909529e-31	0.000667262572978161	375.411539838667	99.3247518217276	346.085802205754
rs76545872	A	G	A	G	-0.013013	-0.00943151	0.194057	0.187764	FALSE	FALSE	FALSE	finngen_R10_F5_DEPRESSIO	20279369	0.302095	0.00913948	406986	outcome	TRUE	reported	textfile	12	20432303	0.002333	2.5e-08	561301	ieu-b-30	white blood cell count || id:ieu-b-30	TRUE	reported	igd	2	TRUE	NA	NA	5.54251710371172e-05	561301	2.61662214870684e-06	406986	TRUE	0.00464829968916001	5.29686002000474e-05	29.7327972283356	99.3247518217276	31.1118174557666
rs77215665	G	A	G	A	-0.04012	0.0469512	0.018274	0.00314598	FALSE	FALSE	FALSE	finngen_R10_F5_DEPRESSIO	123047012	0.46961	0.0649291	406986	outcome	TRUE	reported	textfile	9	125809291	0.006861	5.13003e-09	562242	ieu-b-30	white blood cell count || id:ieu-b-30	TRUE	reported	igd	2	TRUE	NA	NA	6.08133402896786e-05	562242	1.28480356598875e-06	406986	TRUE	0.00120190124903732	5.77531608002954e-05	32.4730125474734	99.3247518217276	34.1937718819541
rs7751717	A	G	A	G	-0.013802	0.000629096	0.199529	0.274888	FALSE	FALSE	FALSE	finngen_R10_F5_DEPRESSIO	152684094	0.937415	0.00801204	406986	outcome	TRUE	reported	textfile	6	153005229	0.002306	2.22998e-09	562241	ieu-b-30	white blood cell count || id:ieu-b-30	TRUE	reported	igd	2	TRUE	NA	NA	6.37113492506926e-05	562241	1.51485228893396e-08	406986	TRUE	0.000134203745642882	6.08507128714061e-05	34.2147259445709	99.3247518217276	35.8232876413504
rs7776857	T	G	T	G	-0.018545	-0.00595046	0.65805	0.59367	FALSE	FALSE	FALSE	finngen_R10_F5_DEPRESSIO	22715149	0.41386	0.00728223	406986	outcome	TRUE	reported	textfile	7	22754768	0.001949	1.89017e-21	562238	ieu-b-30	white blood cell count || id:ieu-b-30	TRUE	reported	igd	2	TRUE	NA	NA	0.000161005761573687	562238	1.64056804833824e-06	406986	TRUE	2.96785424564506e-08	0.000154776553778225	87.034421377855	99.3247518217276	90.5378124735923
rs7781268	A	G	A	G	-0.01333	-0.0108593	0.245805	0.355947	FALSE	FALSE	FALSE	finngen_R10_F5_DEPRESSIO	76118865	0.145649	0.00746309	406986	outcome	TRUE	reported	textfile	7	75748183	0.002258	3.65999e-09	507300	ieu-b-30	white blood cell count || id:ieu-b-30	TRUE	reported	igd	2	TRUE	NA	NA	6.86941001665372e-05	507300	5.20219598065831e-06	406986	TRUE	0.00430631011248073	6.58816786170912e-05	33.4238458181614	99.3247518217276	34.8507736688213
rs780142	G	T	G	T	0.014549	0.0129523	0.274035	0.254168	FALSE	FALSE	FALSE	finngen_R10_F5_DEPRESSIO	62505765	0.114798	0.00821328	406986	outcome	TRUE	reported	textfile	15	62797964	0.002067	2.02023e-12	561156	ieu-b-30	white blood cell count || id:ieu-b-30	TRUE	reported	igd	2	TRUE	NA	NA	8.8280529644383e-05	561156	6.11055338797992e-06	406986	TRUE	0.000771080806324778	8.42205360688558e-05	47.2646713531412	99.3247518217276	49.5433460448933
rs7803075	G	A	G	A	-0.02444	0.00680295	0.7342	0.640518	FALSE	FALSE	FALSE	finngen_R10_F5_DEPRESSIO	131057307	0.361601	0.00745678	406986	outcome	TRUE	reported	textfile	7	130742066	0.00211	5.47016e-31	559426	ieu-b-30	white blood cell count || id:ieu-b-30	TRUE	reported	igd	2	TRUE	NA	NA	0.000239768571411625	559426	2.04509587950046e-06	406986	TRUE	8.96138757624439e-12	0.000233131928145792	130.450007832884	99.3247518217276	134.164461714696
rs7846314	T	A	T	A	0.046831	0.00909202	0.187345	0.194107	FALSE	TRUE	FALSE	finngen_R10_F5_DEPRESSIO	60738272	0.314034	0.00903068	406986	outcome	TRUE	reported	textfile	8	61650831	0.002355	5.70953e-88	562243	ieu-b-30	white blood cell count || id:ieu-b-30	TRUE	reported	igd	2	TRUE	NA	NA	0.000702841149777728	562243	2.49058541418712e-06	406986	TRUE	8.51271773569631e-34	0.000667798097302994	375.714371368062	99.3247518217276	395.444045239609
rs7850247	C	T	C	T	0.01034	-0.00861677	0.514717	0.460294	FALSE	FALSE	FALSE	finngen_R10_F5_DEPRESSIO	92985107	0.228737	0.00715906	406986	outcome	TRUE	reported	textfile	9	95747389	0.001861	2.84001e-08	560500	ieu-b-30	white blood cell count || id:ieu-b-30	TRUE	reported	igd	2	TRUE	NA	NA	5.50744723224477e-05	560500	3.55957473351294e-06	406986	TRUE	0.00719932385375084	5.3411486281361e-05	29.9386303044721	99.3247518217276	30.8708317825578
rs7852409	G	C	G	C	0.015628	-0.0116964	0.764716	0.728776	FALSE	TRUE	FALSE	finngen_R10_F5_DEPRESSIO	2621482	0.150359	0.00813228	406986	outcome	TRUE	reported	textfile	9	2621482	0.002288	8.70964e-12	560215	ieu-b-30	white blood cell count || id:ieu-b-30	TRUE	reported	igd	2	TRUE	NA	NA	8.32732310079571e-05	560215	5.08276738340232e-06	406986	TRUE	0.000849655230761616	8.78879576882224e-05	49.2403040701528	99.3247518217276	46.6546316445792
rs7855091	A	G	A	G	0.014823	0.0130565	0.307022	0.350076	FALSE	FALSE	FALSE	finngen_R10_F5_DEPRESSIO	111892818	0.0816206	0.00749789	406986	outcome	TRUE	reported	textfile	9	114655098	0.001994	1.10994e-13	559081	ieu-b-30	white blood cell count || id:ieu-b-30	TRUE	reported	igd	2	TRUE	NA	NA	9.88338707389858e-05	559081	7.45066170955521e-06	406986	TRUE	0.000464906804750904	9.34955964665195e-05	52.2763121818938	99.3247518217276	55.2614033172738
rs7864482	G	A	G	A	0.012766	0.00762281	0.377314	0.391789	FALSE	FALSE	FALSE	finngen_R10_F5_DEPRESSIO	99506579	0.297372	0.00731495	406986	outcome	TRUE	reported	textfile	9	102268861	0.001902	1.99986e-11	562241	ieu-b-30	white blood cell count || id:ieu-b-30	TRUE	reported	igd	2	TRUE	NA	NA	8.01185150283318e-05	562241	2.66826507342395e-06	406986	TRUE	0.000377169786861136	7.65793537545756e-05	43.0591967210769	99.3247518217276	45.0493630590855
rs7917772	A	G	A	G	0.016558	0.010659	0.630809	0.583492	FALSE	FALSE	FALSE	finngen_R10_F5_DEPRESSIO	102727686	0.142321	0.00726487	406986	outcome	TRUE	reported	textfile	10	104487443	0.001904	3.59998e-18	561300	ieu-b-30	white blood cell count || id:ieu-b-30	TRUE	reported	igd	2	TRUE	NA	NA	0.000134719313739274	561300	5.28929265203945e-06	406986	TRUE	6.15959468584634e-06	0.000127701129495451	71.6875431637706	99.3247518217276	75.6278698979592
rs79237520	T	C	T	C	0.040077	0.0119677	0.022751	0.0202513	FALSE	FALSE	FALSE	finngen_R10_F5_DEPRESSIO	135376876	0.633035	0.0250655	406986	outcome	TRUE	reported	textfile	5	134712566	0.006305	2.13e-10	559444	ieu-b-30	white blood cell count || id:ieu-b-30	TRUE	reported	igd	2	TRUE	NA	NA	7.22160608378711e-05	559444	5.6013287705838e-07	406986	TRUE	0.000168838020426996	7.142103342979e-05	39.958779681368	99.3247518217276	40.4036152972007
rs79272926	A	C	A	C	-0.022316	0.0162505	0.221625	0.251587	FALSE	FALSE	FALSE	finngen_R10_F5_DEPRESSIO	119390942	0.0481415	0.00822349	406986	outcome	TRUE	reported	textfile	5	118726637	0.002222	1.03992e-23	560821	ieu-b-30	white blood cell count || id:ieu-b-30	TRUE	reported	igd	2	TRUE	NA	NA	0.000179822393793399	560821	9.59488150908567e-06	406986	TRUE	5.49075523509997e-07	0.000171818660314256	96.3757284073222	99.3247518217276	100.865953021945
rs7934719	T	C	T	C	0.017862	-0.00658461	0.414299	0.396339	FALSE	FALSE	FALSE	finngen_R10_F5_DEPRESSIO	108471137	0.366516	0.00729178	406986	outcome	TRUE	reported	textfile	11	108341864	0.001873	1.54989e-21	562226	ieu-b-30	white blood cell count || id:ieu-b-30	TRUE	reported	igd	2	TRUE	NA	NA	0.000161735363219155	562226	2.00361739826531e-06	406986	TRUE	3.97788142447816e-08	0.000154838878224369	87.0676149226419	99.3247518217276	90.9462120691685
rs796003	T	G	T	G	-0.025352	0.0141594	0.258407	0.25818	FALSE	FALSE	FALSE	finngen_R10_F5_DEPRESSIO	83980886	0.0821032	0.00814409	406986	outcome	TRUE	reported	textfile	9	86595801	0.002125	8.84097e-33	562238	ieu-b-30	white blood cell count || id:ieu-b-30	TRUE	reported	igd	2	TRUE	NA	NA	0.000253091758461682	562238	7.42718105592998e-06	406986	TRUE	1.4900456800828e-10	0.000246333991431946	138.531963138153	99.3247518217276	142.333321301038
rs796056	C	A	C	A	0.020577	-0.00872487	0.623451	0.689566	FALSE	FALSE	FALSE	finngen_R10_F5_DEPRESSIO	101118814	0.257273	0.00770163	406986	outcome	TRUE	reported	textfile	2	101735276	0.001898	2.30994e-27	558143	ieu-b-30	white blood cell count || id:ieu-b-30	TRUE	reported	igd	2	TRUE	NA	NA	0.000210540827955697	558143	3.15336267706318e-06	406986	TRUE	6.47513737611901e-10	0.00019880071190745	110.98089122492	99.3247518217276	117.536214427921
rs79692389	C	G	C	G	0.02617	-0.000796695	0.061217	0.0664274	FALSE	TRUE	FALSE	finngen_R10_F5_DEPRESSIO	111697909	0.955626	0.0143178	406986	outcome	TRUE	reported	textfile	5	111033606	0.003837	9.39074e-12	561302	ieu-b-30	white blood cell count || id:ieu-b-30	TRUE	reported	igd	2	TRUE	NA	NA	8.28691365121227e-05	561302	7.60771545536085e-09	406986	TRUE	1.19022948475478e-05	7.87181176106995e-05	44.1879578077453	99.3247518217276	46.5183012557116
rs79716587	A	G	A	G	-0.035863	0.00281604	0.124095	0.0840294	FALSE	FALSE	FALSE	finngen_R10_F5_DEPRESSIO	143129250	0.828097	0.0129686	406986	outcome	TRUE	reported	textfile	2	143886819	0.00283	9.21934e-37	558142	ieu-b-30	white blood cell count || id:ieu-b-30	TRUE	reported	igd	2	TRUE	NA	NA	0.000287641982942066	558142	1.15854808092943e-07	406986	TRUE	7.40431711059216e-16	0.000279598293834013	156.098636632989	99.3247518217276	160.590688983506
rs798555	C	T	C	T	0.018842	-0.0129157	0.294964	0.361866	FALSE	FALSE	FALSE	finngen_R10_F5_DEPRESSIO	2719839	0.0825715	0.00744009	406986	outcome	TRUE	reported	textfile	7	2759473	0.002054	4.8095e-20	555158	ieu-b-30	white blood cell count || id:ieu-b-30	TRUE	reported	igd	2	TRUE	NA	NA	0.000151555694023411	555158	7.40455507801275e-06	406986	TRUE	3.36183194483705e-06	0.000147660488836728	81.9867125386944	99.3247518217276	84.1498062535495
rs806321	T	C	T	C	0.01598	0.0114981	0.530051	0.579604	FALSE	FALSE	FALSE	finngen_R10_F5_DEPRESSIO	50267187	0.112583	0.00724658	406986	outcome	TRUE	reported	textfile	13	50841323	0.001848	5.65979e-18	560512	ieu-b-30	white blood cell count || id:ieu-b-30	TRUE	reported	igd	2	TRUE	NA	NA	0.000133385407087412	560512	6.18594363291953e-06	406986	TRUE	1.07965754875384e-05	0.000127218987145967	71.3165873091903	99.3247518217276	74.773828264088
rs8176528	A	G	A	G	-0.016872	-0.0135663	0.297384	0.310705	FALSE	FALSE	FALSE	finngen_R10_F5_DEPRESSIO	187480290	0.0783556	0.00770678	406986	outcome	TRUE	reported	textfile	2	188345017	0.002017	6.30957e-17	557056	ieu-b-30	white blood cell count || id:ieu-b-30	TRUE	reported	igd	2	TRUE	NA	NA	0.000125594173316587	557056	7.61370888891361e-06	406986	TRUE	4.18877167579032e-05	0.000118959399480791	66.2746933160905	99.3247518217276	69.9715246384905
rs830623	C	A	C	A	0.014483	-0.0166328	0.169687	0.165644	FALSE	FALSE	FALSE	finngen_R10_F5_DEPRESSIO	71628595	0.0849063	0.00965394	406986	outcome	TRUE	reported	textfile	3	71677746	0.002457	3.87998e-09	562242	ieu-b-30	white blood cell count || id:ieu-b-30	TRUE	reported	igd	2	TRUE	NA	NA	6.1795687776236e-05	562242	7.29358480006987e-06	406986	TRUE	0.0121610268682975	5.91068025348531e-05	33.2341730228981	99.3247518217276	34.7461546578356
rs832190	T	C	T	C	-0.013264	-0.00291749	0.633275	0.640509	FALSE	FALSE	FALSE	finngen_R10_F5_DEPRESSIO	63856953	0.694458	0.00742717	406986	outcome	TRUE	reported	textfile	3	63842629	0.001909	3.87972e-12	561154	ieu-b-30	white blood cell count || id:ieu-b-30	TRUE	reported	igd	2	TRUE	NA	NA	8.60239327287626e-05	561154	3.79135562412426e-07	406986	TRUE	2.60146867183875e-05	8.17168999932157e-05	45.8593493488575	99.3247518217276	48.2766548463195
rs8705	A	G	A	G	-0.026397	0.0023706	0.316569	0.435118	FALSE	FALSE	FALSE	finngen_R10_F5_DEPRESSIO	128459018	0.741782	0.00719462	406986	outcome	TRUE	reported	textfile	11	128328913	0.002004	1.3499e-39	559259	ieu-b-30	white blood cell count || id:ieu-b-30	TRUE	reported	igd	2	TRUE	NA	NA	0.000310146986483541	559259	2.66761645155137e-07	406986	TRUE	1.06212339152076e-16	0.000301510332122044	168.672620349359	99.3247518217276	173.505685485317
rs873218	A	G	A	G	-0.011924	-0.00088336	0.553941	0.613963	FALSE	FALSE	FALSE	finngen_R10_F5_DEPRESSIO	12612669	0.904272	0.00734501	406986	outcome	TRUE	reported	textfile	12	12765603	0.001855	1.33999e-10	560514	ieu-b-30	white blood cell count || id:ieu-b-30	TRUE	reported	igd	2	TRUE	NA	NA	7.37121668604817e-05	560514	3.55396646455789e-08	406986	TRUE	4.55221119898829e-05	7.02634948570518e-05	39.3862994483646	99.3247518217276	41.3195998285395
rs903123	T	C	T	C	0.013484	0.00308864	0.818174	0.757229	FALSE	FALSE	FALSE	finngen_R10_F5_DEPRESSIO	212232450	0.711866	0.00836234	406986	outcome	TRUE	reported	textfile	1	212405792	0.002387	1.67001e-08	562242	ieu-b-30	white blood cell count || id:ieu-b-30	TRUE	reported	igd	2	TRUE	NA	NA	5.67526652341948e-05	562242	3.35198031108927e-07	406986	TRUE	0.000727048217106629	5.4096496880089e-05	30.4168598514253	99.3247518217276	31.9104295031968
rs9304460	A	G	A	G	0.011676	0.00973282	0.443947	0.483316	FALSE	FALSE	FALSE	finngen_R10_F5_DEPRESSIO	54237018	0.176388	0.00719904	406986	outcome	TRUE	reported	textfile	18	51763388	0.001867	4.14e-10	562120	ieu-b-30	white blood cell count || id:ieu-b-30	TRUE	reported	igd	2	TRUE	NA	NA	6.95731758071807e-05	562120	4.49106068529832e-06	406986	TRUE	0.00250217398520649	6.73078133990288e-05	37.8374802102927	99.3247518217276	39.1110555187224
rs9313822	A	G	A	G	0.025101	-0.0361636	0.052082	0.0410817	FALSE	FALSE	FALSE	finngen_R10_F5_DEPRESSIO	159780687	0.0454726	0.0180795	406986	outcome	TRUE	reported	textfile	5	159207694	0.004098	9.34997e-10	559082	ieu-b-30	white blood cell count || id:ieu-b-30	TRUE	reported	igd	2	TRUE	NA	NA	6.71019343552603e-05	559082	9.83080037246797e-06	406986	TRUE	0.0141312785888535	6.22114704301182e-05	34.7833528115954	99.3247518217276	37.5178669807862
rs9323285	A	C	A	C	0.012057	-0.00139092	0.337997	0.448872	FALSE	FALSE	FALSE	finngen_R10_F5_DEPRESSIO	55397111	0.846599	0.00718973	406986	outcome	TRUE	reported	textfile	14	55863829	0.001962	8.18993e-10	557353	ieu-b-30	white blood cell count || id:ieu-b-30	TRUE	reported	igd	2	TRUE	NA	NA	6.77520289967669e-05	557353	9.19605934333145e-08	406986	TRUE	0.000120503335850355	6.50550957781633e-05	36.2608816421833	99.3247518217276	37.7642197158862
rs9348970	C	G	C	G	-0.032759	0.0136994	0.178025	0.140047	FALSE	TRUE	FALSE	finngen_R10_F5_DEPRESSIO	35185788	0.182132	0.0102677	406986	outcome	TRUE	reported	textfile	6	35153565	0.002404	3.0903e-42	562239	ieu-b-30	white blood cell count || id:ieu-b-30	TRUE	reported	igd	2	TRUE	NA	NA	0.000330163842960922	562239	4.37398727786692e-06	406986	TRUE	5.55900973507379e-15	0.00031407319392276	176.639047921503	99.3247518217276	185.691637239376
rs935655	G	T	G	T	0.014783	0.00494968	0.761993	0.685982	FALSE	FALSE	FALSE	finngen_R10_F5_DEPRESSIO	45840306	0.519148	0.00767797	406986	outcome	TRUE	reported	textfile	2	46067445	0.002161	8.10961e-12	562243	ieu-b-30	white blood cell count || id:ieu-b-30	TRUE	reported	igd	2	TRUE	NA	NA	8.32256051847549e-05	562243	1.02113613234572e-06	406986	TRUE	8.08730753884973e-05	7.92676277920363e-05	44.5710433582975	99.3247518217276	46.7967421718697
rs9390461	G	A	G	A	0.015366	-0.00328337	0.538265	0.485764	FALSE	FALSE	FALSE	finngen_R10_F5_DEPRESSIO	147380081	0.64695	0.0071689	406986	outcome	TRUE	reported	textfile	6	147701217	0.001845	8.50942e-17	562240	ieu-b-30	white blood cell count || id:ieu-b-30	TRUE	reported	igd	2	TRUE	NA	NA	0.0001233545423202	562240	5.15414992162729e-07	406986	TRUE	4.46654781165077e-07	0.000117365537062719	65.9951103786422	99.3247518217276	69.3631674267962
rs9429767	A	G	A	G	0.017446	-0.00677988	0.197243	0.231347	FALSE	FALSE	FALSE	finngen_R10_F5_DEPRESSIO	109953465	0.423674	0.00847417	406986	outcome	TRUE	reported	textfile	1	110496087	0.002344	1.02991e-13	561289	ieu-b-30	white blood cell count || id:ieu-b-30	TRUE	reported	igd	2	TRUE	NA	NA	9.86844392635516e-05	561289	1.5727933026747e-06	406986	TRUE	2.48541722045392e-05	9.6384551893829e-05	54.1046108275016	99.3247518217276	55.3957595603909
rs9430574	A	G	A	G	-0.014039	-0.00174966	0.33041	0.417802	FALSE	FALSE	FALSE	finngen_R10_F5_DEPRESSIO	9649014	0.80909	0.00724197	406986	outcome	TRUE	reported	textfile	1	9709072	0.001984	1.54989e-12	562233	ieu-b-30	white blood cell count || id:ieu-b-30	TRUE	reported	igd	2	TRUE	NA	NA	8.90503332017402e-05	562233	1.43422234856967e-07	406986	TRUE	1.07617864546217e-05	8.7209638397013e-05	49.036238638231	99.3247518217276	50.0713167537884
rs9487043	T	C	T	C	0.023076	0.0127741	0.486515	0.585412	FALSE	FALSE	FALSE	finngen_R10_F5_DEPRESSIO	109289271	0.0784332	0.00725861	406986	outcome	TRUE	reported	textfile	6	109610474	0.001839	4.35011e-36	562232	ieu-b-30	white blood cell count || id:ieu-b-30	TRUE	reported	igd	2	TRUE	NA	NA	0.000279976756081419	562232	7.60979674548251e-06	406986	TRUE	1.11743366937211e-11	0.000266057222189461	149.625160886256	99.3247518217276	157.455415428096
rs9526795	C	T	C	T	-0.01411	-0.00781999	0.258932	0.272801	FALSE	FALSE	FALSE	finngen_R10_F5_DEPRESSIO	51767045	0.329171	0.00801406	406986	outcome	TRUE	reported	textfile	13	52341181	0.002116	2.67979e-11	557352	ieu-b-30	white blood cell count || id:ieu-b-30	TRUE	reported	igd	2	TRUE	NA	NA	7.97737574964962e-05	557352	2.33953132352659e-06	406986	TRUE	0.000330566297961986	7.64060607532571e-05	42.5881719552816	99.3247518217276	44.4654509167706
rs9625746	C	G	C	G	-0.018377	-0.00512077	0.41186	0.305774	FALSE	TRUE	FALSE	finngen_R10_F5_DEPRESSIO	29241669	0.508615	0.00774707	406986	outcome	TRUE	reported	textfile	22	29637658	0.001915	8.77001e-22	562221	ieu-b-30	white blood cell count || id:ieu-b-30	TRUE	reported	igd	2	TRUE	NA	NA	0.000163770255041069	562221	1.07353887909934e-06	406986	TRUE	1.09761612331866e-08	0.000163609892279377	91.9996420789493	99.3247518217276	92.0898305939778
rs9656395	G	A	G	A	-0.027515	0.0137131	0.095026	0.0743018	FALSE	FALSE	FALSE	finngen_R10_F5_DEPRESSIO	130891125	0.317345	0.013714	406986	outcome	TRUE	reported	textfile	7	130575884	0.003156	2.9703e-18	562239	ieu-b-30	white blood cell count || id:ieu-b-30	TRUE	reported	igd	2	TRUE	NA	NA	0.000135172054351822	562239	2.45677052445381e-06	406986	TRUE	1.01980829027814e-06	0.000130210971923661	73.2189601334058	99.3247518217276	76.0090046159086
rs9819371	T	C	T	C	-0.044448	-0.00628671	0.064757	0.0523568	FALSE	FALSE	FALSE	finngen_R10_F5_DEPRESSIO	141487958	0.69844	0.0162268	406986	outcome	TRUE	reported	textfile	3	141206800	0.003776	5.94019e-32	562240	ieu-b-30	white blood cell count || id:ieu-b-30	TRUE	reported	igd	2	TRUE	NA	NA	0.000246384433264159	562240	3.6881076726164e-07	406986	TRUE	2.26128277040107e-13	0.000239301615816528	134.576666287147	99.3247518217276	138.560830221201
rs9829114	A	G	A	G	-0.033578	-0.00285536	0.414149	0.432723	FALSE	FALSE	FALSE	finngen_R10_F5_DEPRESSIO	196791752	0.692465	0.00721941	406986	outcome	TRUE	reported	textfile	3	196518623	0.001872	7.45075e-72	562216	ieu-b-30	white blood cell count || id:ieu-b-30	TRUE	reported	igd	2	TRUE	NA	NA	0.000571936541394799	562216	3.84362337989518e-07	406986	TRUE	1.03289668802497e-29	0.00054712106717271	307.767509747812	99.3247518217276	321.73474253963
rs9835104	A	G	A	G	-0.013518	-0.00363294	0.18798	0.195989	FALSE	FALSE	FALSE	finngen_R10_F5_DEPRESSIO	119337193	0.685439	0.00896906	406986	outcome	TRUE	reported	textfile	3	119056040	0.002467	4.35001e-08	506686	ieu-b-30	white blood cell count || id:ieu-b-30	TRUE	reported	igd	2	TRUE	NA	NA	5.92548168382058e-05	506686	4.03129965184455e-07	406986	TRUE	0.00079241672902085	5.57870313082519e-05	28.2679731576939	99.3247518217276	30.0252467553465
rs9867398	T	C	T	C	0.022319	-0.0173289	0.094175	0.106719	FALSE	FALSE	FALSE	finngen_R10_F5_DEPRESSIO	186195027	0.134523	0.0115796	406986	outcome	TRUE	reported	textfile	3	185912816	0.003192	2.80027e-12	562235	ieu-b-30	white blood cell count || id:ieu-b-30	TRUE	reported	igd	2	TRUE	NA	NA	8.69500032854176e-05	562235	5.5026913070641e-06	406986	TRUE	0.00069613020887704	8.49883487963463e-05	47.7873156738687	99.3247518217276	48.8904122186732
rs987107	A	G	A	G	0.020353	0.0108846	0.261079	0.294297	FALSE	FALSE	FALSE	finngen_R10_F5_DEPRESSIO	35875125	0.164207	0.0078247	406986	outcome	TRUE	reported	textfile	5	35875227	0.002093	2.52e-22	559079	ieu-b-30	white blood cell count || id:ieu-b-30	TRUE	reported	igd	2	TRUE	NA	NA	0.0001691115741027	559079	4.75455806280778e-06	406986	TRUE	1.49413663001521e-07	0.000159829452117871	89.3712547603864	99.3247518217276	94.5623831080737
rs9885207	C	T	C	T	0.016744	0.00452187	0.41613	0.419577	FALSE	FALSE	FALSE	finngen_R10_F5_DEPRESSIO	173648210	0.533952	0.00727007	406986	outcome	TRUE	reported	textfile	5	173075213	0.001872	3.94003e-19	562240	ieu-b-30	white blood cell count || id:ieu-b-30	TRUE	reported	igd	2	TRUE	NA	NA	0.000142273741869612	562240	9.50563669306287e-07	406986	TRUE	1.02543923822629e-07	0.000136236542719641	76.607798087162	99.3247518217276	80.0030864197531
rs9900613	T	C	T	C	-0.011338	0.0107452	0.43077	0.382601	FALSE	FALSE	FALSE	finngen_R10_F5_DEPRESSIO	76678775	0.142832	0.00733298	406986	outcome	TRUE	reported	textfile	17	74674857	0.001867	1.29999e-09	561293	ieu-b-30	white blood cell count || id:ieu-b-30	TRUE	reported	igd	2	TRUE	NA	NA	6.57003459809862e-05	561293	5.27580066972683e-06	406986	TRUE	0.00478073464514352	6.30428926065271e-05	35.3876391731462	99.3247518217276	36.8794358877112
rs990558	T	C	T	C	-0.011062	-0.0079052	0.36139	0.407573	FALSE	FALSE	FALSE	finngen_R10_F5_DEPRESSIO	35542372	0.276742	0.00726803	406986	outcome	TRUE	reported	textfile	21	36914669	0.001929	1e-08	562243	ieu-b-30	white blood cell count || id:ieu-b-30	TRUE	reported	igd	2	TRUE	NA	NA	5.84864066667388e-05	562243	2.9067903056876e-06	406986	TRUE	0.00388231046552895	5.64818807911468e-05	31.7582229020553	99.3247518217276	32.8853791183704
rs9925985	C	A	C	A	-0.014131	0.00312801	0.269481	0.25507	FALSE	FALSE	FALSE	finngen_R10_F5_DEPRESSIO	31294272	0.702563	0.0081914	406986	outcome	TRUE	reported	textfile	16	31305593	0.002078	1.08993e-11	561297	ieu-b-30	white blood cell count || id:ieu-b-30	TRUE	reported	igd	2	TRUE	NA	NA	8.2381131684905e-05	561297	3.58296451088138e-07	406986	TRUE	3.8226157081872e-05	7.86204372207364e-05	44.1327280441878	99.3247518217276	46.2439269361133
rs9926183	T	C	T	C	0.018579	0.000284218	0.26273	0.229303	FALSE	FALSE	FALSE	finngen_R10_F5_DEPRESSIO	1313877	0.973304	0.00849304	406986	outcome	TRUE	reported	textfile	16	1363878	0.002197	2.86022e-17	507332	ieu-b-30	white blood cell count || id:ieu-b-30	TRUE	reported	igd	2	TRUE	NA	NA	0.000140939523150136	507332	2.75168985090768e-09	406986	TRUE	1.94373854285268e-08	0.000133724472518882	67.8515100503957	99.3247518217276	71.5129272776279
rs9938104	T	C	T	C	-0.016624	-0.0122449	0.12614	0.0976429	FALSE	FALSE	FALSE	finngen_R10_F5_DEPRESSIO	81811369	0.312845	0.0121324	406986	outcome	TRUE	reported	textfile	16	81844974	0.002807	3.24997e-09	562238	ieu-b-30	white blood cell count || id:ieu-b-30	TRUE	reported	igd	2	TRUE	NA	NA	6.23792994726478e-05	562238	2.50287189646789e-06	406986	TRUE	0.00214809837852226	6.09250288048683e-05	34.2563315631212	99.3247518217276	35.0740757145763
rs1002774	A	G	A	G	-0.053992	-0.00910684	0.111651	0.0755259	FALSE	FALSE	FALSE	finngen_R10_F5_DEPRESSIO	41969583	0.500312	0.0135117	406986	outcome	TRUE	reported	textfile	15	42261781	0.002985	4.48023e-73	521592	ieu-b-31	monocyte cell count || id:ieu-b-31	TRUE	reported	igd	2	TRUE	NA	NA	0.00062685714002925	521592	1.11618865533799e-06	406986	TRUE	1.90325942290727e-30	0.000578275857010599	301.797426423567	147.206349785181	327.167502953068
rs10094039	G	A	G	A	-0.091286	0.00275885	0.616642	0.620574	FALSE	FALSE	FALSE	finngen_R10_F5_DEPRESSIO	129577430	0.708528	0.00737986	406986	outcome	TRUE	reported	textfile	8	130589676	0.001924	1e-200	521594	ieu-b-31	monocyte cell count || id:ieu-b-31	TRUE	reported	igd	2	TRUE	NA	NA	0.00429731289821434	521594	3.43385889799959e-07	406986	TRUE	1.87516880866617e-212	0.00393981639148631	2063.10496603065	147.206349785181	2251.11778670563
rs10099546	G	A	G	A	-0.020315	-0.00468753	0.143315	0.195072	FALSE	FALSE	FALSE	finngen_R10_F5_DEPRESSIO	143556564	0.604308	0.00904551	406986	outcome	TRUE	reported	textfile	8	144638734	0.002802	4.33012e-13	476031	ieu-b-31	monocyte cell count || id:ieu-b-31	TRUE	reported	igd	2	TRUE	NA	NA	0.000110411936365839	476031	6.59848724889109e-07	406986	TRUE	5.58416649573519e-06	0.000101338963911178	48.245174767699	147.206349785181	52.5650874693869
rs10123018	A	G	A	G	0.075498	-0.00104255	0.582145	0.613666	FALSE	FALSE	FALSE	finngen_R10_F5_DEPRESSIO	111088085	0.886993	0.00733622	406986	outcome	TRUE	reported	textfile	9	113850365	0.001889	1e-200	521590	ieu-b-31	monocyte cell count || id:ieu-b-31	TRUE	reported	igd	2	TRUE	NA	NA	0.00305317278467948	521590	4.96217109564921e-08	406986	TRUE	6.7451887182555e-153	0.00277304977203232	1450.41154790707	147.206349785181	1597.37534935898
rs1016680	C	A	C	A	-0.02553	0.0152105	0.63682	0.688961	FALSE	FALSE	FALSE	finngen_R10_F5_DEPRESSIO	37514283	0.0487978	0.00771969	406986	outcome	TRUE	reported	textfile	17	35874385	0.001951	4.31023e-39	521591	ieu-b-31	monocyte cell count || id:ieu-b-31	TRUE	reported	igd	2	TRUE	NA	NA	0.000328183026337896	521591	9.53906439972307e-06	406986	TRUE	6.67600600356669e-13	0.000301488148008374	157.300325815451	147.206349785181	171.232852240213
rs10197805	C	T	C	T	-0.041572	0.0145311	0.15658	0.136502	FALSE	FALSE	FALSE	finngen_R10_F5_DEPRESSIO	224886036	0.162871	0.010413	406986	outcome	TRUE	reported	textfile	2	225750753	0.002564	4.70002e-59	520192	ieu-b-31	monocyte cell count || id:ieu-b-31	TRUE	reported	igd	2	TRUE	NA	NA	0.000505108149162363	520192	4.78482250766277e-06	406986	TRUE	3.13636789099909e-22	0.000456469765209738	237.559445868933	147.206349785181	262.884993465261
rs10238435	T	C	T	C	-0.023569	9.44399e-05	0.239724	0.265986	FALSE	FALSE	FALSE	finngen_R10_F5_DEPRESSIO	28684874	0.990686	0.0080899	406986	outcome	TRUE	reported	textfile	7	28724491	0.002276	4.22961e-25	521583	ieu-b-31	monocyte cell count || id:ieu-b-31	TRUE	reported	igd	2	TRUE	NA	NA	0.00020555438905153	521583	3.34847757262015e-10	406986	TRUE	7.55718474305029e-12	0.000202486048504288	105.634265129848	147.206349785181	107.235306483795
rs1031091	G	A	G	A	-0.010933	0.00562021	0.336191	0.28067	FALSE	FALSE	FALSE	finngen_R10_F5_DEPRESSIO	24458079	0.482569	0.00800398	406986	outcome	TRUE	reported	textfile	2	24680948	0.001989	3.92998e-08	519575	ieu-b-31	monocyte cell count || id:ieu-b-31	TRUE	reported	igd	2	TRUE	NA	NA	5.81483373264381e-05	519575	1.21147717213237e-06	406986	TRUE	0.00182621939521831	5.33504284066782e-05	27.7209210615575	147.206349785181	30.2140629672348
rs10403909	G	A	G	A	0.018742	0.00253243	0.724302	0.735563	FALSE	FALSE	FALSE	finngen_R10_F5_DEPRESSIO	1008359	0.755108	0.00811909	406986	outcome	TRUE	reported	textfile	19	1008358	0.002204	1.94984e-17	469584	ieu-b-31	monocyte cell count || id:ieu-b-31	TRUE	reported	igd	2	TRUE	NA	NA	0.000153967966140035	469584	2.39046697674708e-07	406986	TRUE	2.60880987290131e-08	0.000140286268264652	65.8851492059682	147.206349785181	72.3117191642979
rs10409752	G	T	G	T	0.013022	-0.00772167	0.794453	0.809096	FALSE	FALSE	FALSE	finngen_R10_F5_DEPRESSIO	6297363	0.396896	0.00911459	406986	outcome	TRUE	reported	textfile	19	6297374	0.002383	4.74002e-08	521589	ieu-b-31	monocyte cell count || id:ieu-b-31	TRUE	reported	igd	2	TRUE	NA	NA	5.72473879669834e-05	521589	1.76347820911883e-06	406986	TRUE	0.0028567608790489	5.53815019400959e-05	28.8878713061296	147.206349785181	29.8612028233981
rs10420703	C	T	C	T	0.018408	0.00323037	0.808132	0.845639	FALSE	FALSE	FALSE	finngen_R10_F5_DEPRESSIO	33267582	0.743829	0.00988526	406986	outcome	TRUE	reported	textfile	19	33758488	0.00249	1.49005e-13	476099	ieu-b-31	monocyte cell count || id:ieu-b-31	TRUE	reported	igd	2	TRUE	NA	NA	0.000114780792954705	476099	2.62392183712832e-07	406986	TRUE	1.76428137344444e-06	0.000105081934577454	50.0344515234838	147.206349785181	54.6530643054144
rs10437954	A	G	A	G	-0.01788	0.00977343	0.905195	0.893451	FALSE	FALSE	FALSE	finngen_R10_F5_DEPRESSIO	57610139	0.397509	0.0115514	406986	outcome	TRUE	reported	textfile	12	58003922	0.003268	4.58997e-08	521589	ieu-b-31	monocyte cell count || id:ieu-b-31	TRUE	reported	igd	2	TRUE	NA	NA	5.73877570110279e-05	521589	1.75892235331006e-06	406986	TRUE	0.00280811233286475	5.48704363062809e-05	28.6212767236256	147.206349785181	29.93442588567
rs10460159	C	T	C	T	-0.015786	-0.0137221	0.428951	0.462779	FALSE	FALSE	FALSE	finngen_R10_F5_DEPRESSIO	63329127	0.055115	0.00715449	406986	outcome	TRUE	reported	textfile	18	60996360	0.001899	9.88098e-17	520192	ieu-b-31	monocyte cell count || id:ieu-b-31	TRUE	reported	igd	2	TRUE	NA	NA	0.000132823395999749	520192	9.03862849751384e-06	406986	TRUE	4.68593972806401e-05	0.000122083016787551	63.514118497911	147.206349785181	69.1025808045642
rs10478058	G	A	G	A	0.014834	0.00213301	0.196989	0.211914	FALSE	FALSE	FALSE	finngen_R10_F5_DEPRESSIO	111626887	0.807388	0.00874913	406986	outcome	TRUE	reported	textfile	5	110962584	0.002354	3.01002e-10	521591	ieu-b-31	monocyte cell count || id:ieu-b-31	TRUE	reported	igd	2	TRUE	NA	NA	7.61276012336013e-05	521591	1.46042293461716e-07	406986	TRUE	6.63217528805475e-05	6.96161521351239e-05	36.3135471854326	147.206349785181	39.710342452948
rs10518329	G	A	G	A	-0.013729	-0.00610729	0.330665	0.310053	FALSE	FALSE	FALSE	finngen_R10_F5_DEPRESSIO	119480680	0.427619	0.00769886	406986	outcome	TRUE	reported	textfile	4	120401835	0.001995	6.18016e-12	520193	ieu-b-31	monocyte cell count || id:ieu-b-31	TRUE	reported	igd	2	TRUE	NA	NA	9.10310683865491e-05	520193	1.54620200936775e-06	406986	TRUE	7.33653410278803e-05	8.34333284206719e-05	43.4048879587499	147.206349785181	47.3578535310708
rs1052484	C	G	C	G	0.013854	-0.00355822	0.215829	0.170485	FALSE	TRUE	FALSE	finngen_R10_F5_DEPRESSIO	24812238	0.708016	0.0095007	406986	outcome	TRUE	reported	textfile	14	25281444	0.002281	1.28e-09	521590	ieu-b-31	monocyte cell count || id:ieu-b-31	TRUE	reported	igd	2	TRUE	NA	NA	7.07198760038666e-05	521590	3.44648900841448e-07	406986	TRUE	0.000183856420389013	6.49682155065309e-05	33.8888432872944	147.206349785181	36.889247488113
rs10780209	A	G	A	G	0.045431	-0.0116936	0.479354	0.546984	FALSE	FALSE	FALSE	finngen_R10_F5_DEPRESSIO	88857212	0.10384	0.00718937	406986	outcome	TRUE	reported	textfile	9	91472127	0.001865	5.68853e-131	521582	ieu-b-31	monocyte cell count || id:ieu-b-31	TRUE	reported	igd	2	TRUE	NA	NA	0.00113640248944387	521582	6.5003185331672e-06	406986	TRUE	3.05800741640116e-50	0.00103022831096365	537.900642903227	147.206349785181	593.399150716242
rs10796828	G	T	G	T	-0.017973	0.014645	0.635004	0.743893	FALSE	FALSE	FALSE	finngen_R10_F5_DEPRESSIO	69675578	0.0743704	0.00820761	406986	outcome	TRUE	reported	textfile	11	69490346	0.00195	3.25987e-20	520511	ieu-b-31	monocyte cell count || id:ieu-b-31	TRUE	reported	igd	2	TRUE	NA	NA	0.000163182208961973	520511	7.82284264956838e-06	406986	TRUE	1.8550049374931e-06	0.000149739269575558	77.9523099894639	147.206349785181	84.9516710059172
rs10814193	C	A	C	A	0.014748	-0.00068878	0.715571	0.611324	FALSE	FALSE	FALSE	finngen_R10_F5_DEPRESSIO	35018689	0.925097	0.00732628	406986	outcome	TRUE	reported	textfile	9	35018686	0.002069	1.07004e-12	521594	ieu-b-31	monocyte cell count || id:ieu-b-31	TRUE	reported	igd	2	TRUE	NA	NA	9.74029367320378e-05	521594	2.17178428035695e-08	406986	TRUE	3.34382430859258e-06	8.85366039544059e-05	46.1840733107942	147.206349785181	50.8095415745004
rs10828725	T	G	T	G	-0.047265	-0.00679686	0.367802	0.384766	FALSE	FALSE	FALSE	finngen_R10_F5_DEPRESSIO	24929314	0.354571	0.00734192	406986	outcome	TRUE	reported	textfile	10	25218243	0.002019	3.55631e-121	478116	ieu-b-31	monocyte cell count || id:ieu-b-31	TRUE	reported	igd	2	TRUE	NA	NA	0.00114492675854635	478116	2.10580960700975e-06	406986	TRUE	4.062484172951e-52	0.00103890664522864	497.232389810842	147.206349785181	548.032969847371
rs10831507	C	A	C	A	0.010798	0.0139807	0.38974	0.383766	FALSE	FALSE	FALSE	finngen_R10_F5_DEPRESSIO	96326904	0.0556814	0.00730627	406986	outcome	TRUE	reported	textfile	11	96060068	0.001927	2.15001e-08	521590	ieu-b-31	monocyte cell count || id:ieu-b-31	TRUE	reported	igd	2	TRUE	NA	NA	6.01962562250887e-05	521590	8.99673970317741e-06	406986	TRUE	0.0228722553287365	5.54634049049345e-05	28.9306510299672	147.206349785181	31.3995350263874
rs10849020	G	C	G	C	-0.024066	0.00678251	0.210195	0.212816	FALSE	TRUE	FALSE	finngen_R10_F5_DEPRESSIO	4222843	0.436544	0.00871741	406986	outcome	TRUE	reported	textfile	12	4332009	0.002299	1.27997e-25	518763	ieu-b-31	monocyte cell count || id:ieu-b-31	TRUE	reported	igd	2	TRUE	NA	NA	0.00021118877721463	518763	1.48740062265637e-06	406986	TRUE	2.04268768609443e-10	0.00019230035246167	99.7771103168497	147.206349785181	109.579643247504
rs10849448	G	A	G	A	-0.050144	0.0137293	0.753266	0.756259	FALSE	FALSE	FALSE	finngen_R10_F5_DEPRESSIO	6384185	0.101165	0.00837543	406986	outcome	TRUE	reported	textfile	12	6493351	0.002236	2.76694e-111	521594	ieu-b-31	monocyte cell count || id:ieu-b-31	TRUE	reported	igd	2	TRUE	NA	NA	0.000963263020251222	521594	6.60240802677831e-06	406986	TRUE	3.2329889230952e-42	0.00093464203645128	487.957875018706	147.206349785181	502.914724415244
rs10892342	C	T	C	T	-0.018109	-0.00119714	0.276119	0.299	FALSE	FALSE	FALSE	finngen_R10_F5_DEPRESSIO	119265104	0.877629	0.00777484	406986	outcome	TRUE	reported	textfile	11	119135814	0.002101	7.0194e-18	521589	ieu-b-31	monocyte cell count || id:ieu-b-31	TRUE	reported	igd	2	TRUE	NA	NA	0.000142412536184715	521589	5.82545165355149e-08	406986	TRUE	2.2616808017891e-08	0.000131093875517464	68.385826212516	147.206349785181	74.2911074960112
rs10902106	C	T	C	T	0.013363	-0.00358363	0.540451	0.55012	FALSE	FALSE	FALSE	finngen_R10_F5_DEPRESSIO	220243	0.617987	0.00718584	406986	outcome	TRUE	reported	textfile	11	220243	0.001888	1.53003e-12	518722	ieu-b-31	monocyte cell count || id:ieu-b-31	TRUE	reported	igd	2	TRUE	NA	NA	9.65670630497864e-05	518722	6.11101908363773e-07	406986	TRUE	1.56278528600926e-05	8.87005030021298e-05	46.0148064537428	147.206349785181	50.0961045788746
rs10935473	T	G	T	G	0.025021	-0.00193763	0.441522	0.445023	FALSE	FALSE	FALSE	finngen_R10_F5_DEPRESSIO	98698056	0.787222	0.00717856	406986	outcome	TRUE	reported	textfile	3	98416900	0.00188	2.29985e-40	520192	ieu-b-31	monocyte cell count || id:ieu-b-31	TRUE	reported	igd	2	TRUE	NA	NA	0.000340395469394401	520192	1.79015080012179e-07	406986	TRUE	6.99399120455266e-18	0.000308743440558229	160.654851475572	147.206349785181	177.130613682662
rs10948314	G	A	G	A	-0.033579	0.00308873	0.10293	0.132021	FALSE	FALSE	FALSE	finngen_R10_F5_DEPRESSIO	46943394	0.770316	0.0105792	406986	outcome	TRUE	reported	textfile	6	46911131	0.003076	1.03992e-27	520190	ieu-b-31	monocyte cell count || id:ieu-b-31	TRUE	reported	igd	2	TRUE	NA	NA	0.000229035628011128	520190	2.09448285964604e-07	406986	TRUE	2.32342614146375e-12	0.00020822545442685	108.338941612744	147.206349785181	119.168879182936
rs11057841	T	C	T	C	0.020359	0.00309439	0.143569	0.140963	FALSE	FALSE	FALSE	finngen_R10_F5_DEPRESSIO	124832197	0.765071	0.0103551	406986	outcome	TRUE	reported	textfile	12	125316743	0.002724	8.16018e-14	521592	ieu-b-31	monocyte cell count || id:ieu-b-31	TRUE	reported	igd	2	TRUE	NA	NA	0.000107083587765801	521592	2.19413867262141e-07	406986	TRUE	2.31314526602694e-06	0.000101928570799649	53.1703428204418	147.206349785181	55.859710200944
rs11082397	G	T	G	T	0.018719	-0.0115097	0.128716	0.126379	FALSE	FALSE	FALSE	finngen_R10_F5_DEPRESSIO	44514334	0.286444	0.0107976	406986	outcome	TRUE	reported	textfile	18	42094299	0.002766	1.35988e-11	521591	ieu-b-31	monocyte cell count || id:ieu-b-31	TRUE	reported	igd	2	TRUE	NA	NA	8.77999726269525e-05	521591	2.79186869911729e-06	406986	TRUE	0.000231983008096322	7.85936680426989e-05	40.9968148107773	147.206349785181	45.7995211192201
rs11130612	T	C	T	C	-0.012373	0.0016301	0.334436	0.297575	FALSE	FALSE	FALSE	finngen_R10_F5_DEPRESSIO	58043289	0.834855	0.007819	406986	outcome	TRUE	reported	textfile	3	58029016	0.001985	4.70999e-10	521568	ieu-b-31	monocyte cell count || id:ieu-b-31	TRUE	reported	igd	2	TRUE	NA	NA	7.44881828820614e-05	521568	1.06794450708161e-07	406986	TRUE	7.17600217337345e-05	6.81526684887395e-05	35.548537420684	147.206349785181	38.8533977120596
rs111556916	G	C	G	C	-0.035802	0.0414738	0.02697	0.00462025	FALSE	TRUE	FALSE	finngen_R10_F5_DEPRESSIO	42903605	0.446704	0.0545047	406986	outcome	TRUE	reported	textfile	3	42945097	0.005896	1.29999e-09	521194	ieu-b-31	monocyte cell count || id:ieu-b-31	TRUE	reported	igd	2	TRUE	NA	NA	7.07409947196984e-05	521194	1.42266221526691e-06	406986	TRUE	0.000559229904788749	6.72746967826992e-05	35.0653927792354	147.206349785181	36.8722488995138
rs11155787	T	C	T	C	0.013538	0.0130453	0.637971	0.668019	FALSE	FALSE	FALSE	finngen_R10_F5_DEPRESSIO	151365770	0.0861847	0.00760271	406986	outcome	TRUE	reported	textfile	6	151686905	0.001949	3.92013e-12	520194	ieu-b-31	monocyte cell count || id:ieu-b-31	TRUE	reported	igd	2	TRUE	NA	NA	9.27430539404741e-05	520194	7.23420504710554e-06	406986	TRUE	0.000910812224631374	8.46609843099789e-05	44.043695532793	147.206349785181	48.248669444356
rs11170652	A	G	A	G	-0.018075	-0.00480582	0.194716	0.239975	FALSE	FALSE	FALSE	finngen_R10_F5_DEPRESSIO	53705292	0.565988	0.00837293	406986	outcome	TRUE	reported	textfile	12	54099076	0.002374	2.77013e-14	521553	ieu-b-31	monocyte cell count || id:ieu-b-31	TRUE	reported	igd	2	TRUE	NA	NA	0.000111134815370128	521553	8.09473047043317e-07	406986	TRUE	4.01916032496292e-06	0.000102455981302262	53.4414949049789	147.206349785181	57.9689164559334
rs11189154	A	G	A	G	0.050518	-0.0123531	0.255718	0.284417	FALSE	FALSE	FALSE	finngen_R10_F5_DEPRESSIO	97349165	0.118669	0.00791669	406986	outcome	TRUE	reported	textfile	10	99108922	0.002145	1.25026e-122	520154	ieu-b-31	monocyte cell count || id:ieu-b-31	TRUE	reported	igd	2	TRUE	NA	NA	0.00106523287249985	520154	5.98252747227448e-06	406986	TRUE	3.23400690931457e-47	0.000971451465754358	505.79377692102	147.206349785181	554.673865932048
rs112248289	C	A	C	A	0.0221	0.00591573	0.128726	0.0737632	FALSE	FALSE	FALSE	finngen_R10_F5_DEPRESSIO	44730614	0.667377	0.0137655	406986	outcome	TRUE	reported	textfile	7	44770213	0.00282	4.82948e-15	521560	ieu-b-31	monocyte cell count || id:ieu-b-31	TRUE	reported	igd	2	TRUE	NA	NA	0.000117742318015078	521560	4.53790263839605e-07	406986	TRUE	1.13774817676856e-06	0.000109555849723702	57.1459905477472	147.206349785181	61.4166792414869
rs11235689	T	C	T	C	-0.016087	-0.00839904	0.413912	0.419408	FALSE	FALSE	FALSE	finngen_R10_F5_DEPRESSIO	73238702	0.246067	0.00724083	406986	outcome	TRUE	reported	textfile	11	72949747	0.001981	4.78961e-16	475638	ieu-b-31	monocyte cell count || id:ieu-b-31	TRUE	reported	igd	2	TRUE	NA	NA	0.000138626495879577	475638	3.30600742768428e-06	406986	TRUE	3.12119534906865e-06	0.000125559901464811	59.7283087736813	147.206349785181	65.9448937037138
rs11246065	G	A	G	A	-0.022075	-0.00437422	0.339085	0.2564	FALSE	FALSE	FALSE	finngen_R10_F5_DEPRESSIO	324170	0.594789	0.00822364	406986	outcome	TRUE	reported	textfile	11	324170	0.00207	1.59993e-26	475283	ieu-b-31	monocyte cell count || id:ieu-b-31	TRUE	reported	igd	2	TRUE	NA	NA	0.000239224895736094	475283	6.9517704886185e-07	406986	TRUE	7.2662670192586e-12	0.000218416582357096	103.831930294618	147.206349785181	113.726253821559
rs11247908	A	G	A	G	-0.029245	-0.000726785	0.172916	0.208074	FALSE	FALSE	FALSE	finngen_R10_F5_DEPRESSIO	26311731	0.934118	0.00879194	406986	outcome	TRUE	reported	textfile	1	26638222	0.002464	1.91999e-32	521592	ieu-b-31	monocyte cell count || id:ieu-b-31	TRUE	reported	igd	2	TRUE	NA	NA	0.000270007177814654	521592	1.67905582749869e-08	406986	TRUE	6.42515179911832e-15	0.000244634693195793	127.630232406741	147.206349785181	140.871080079113
rs11252148	A	G	A	G	0.011664	-0.000360991	0.483966	0.454202	FALSE	FALSE	FALSE	finngen_R10_F5_DEPRESSIO	3875045	0.959956	0.00718977	406986	outcome	TRUE	reported	textfile	10	3917237	0.001872	4.79005e-10	520191	ieu-b-31	monocyte cell count || id:ieu-b-31	TRUE	reported	igd	2	TRUE	NA	NA	7.46259302734708e-05	520191	6.19420272969737e-09	406986	TRUE	4.30567663390158e-05	6.79544946083053e-05	35.3515828947489	147.206349785181	38.8224852071006
rs11255548	C	T	C	T	0.02006	0.00907485	0.379159	0.367709	FALSE	FALSE	FALSE	finngen_R10_F5_DEPRESSIO	5852127	0.220819	0.00741195	406986	outcome	TRUE	reported	textfile	10	5894090	0.001931	2.9902e-25	521585	ieu-b-31	monocyte cell count || id:ieu-b-31	TRUE	reported	igd	2	TRUE	NA	NA	0.000206863578331012	521585	3.68328235922073e-06	406986	TRUE	2.52794048937546e-09	0.000189449564809911	98.8323961166811	147.206349785181	107.918850256158
rs113015223	T	C	T	C	0.018546	-0.00667006	0.210935	0.166756	FALSE	FALSE	FALSE	finngen_R10_F5_DEPRESSIO	56124607	0.488145	0.00962127	406986	outcome	TRUE	reported	textfile	8	57037166	0.002311	1.05999e-15	521565	ieu-b-31	monocyte cell count || id:ieu-b-31	TRUE	reported	igd	2	TRUE	NA	NA	0.000123463965609565	521565	1.18091007477555e-06	406986	TRUE	1.64079845009942e-06	0.00011449642693644	59.7239380997652	147.206349785181	64.4021876447019
rs113143864	T	C	T	C	0.034668	-0.0129941	0.070781	0.0555376	FALSE	FALSE	FALSE	finngen_R10_F5_DEPRESSIO	34869138	0.408983	0.0157374	406986	outcome	TRUE	reported	textfile	14	35338344	0.003669	3.60994e-21	521584	ieu-b-31	monocyte cell count || id:ieu-b-31	TRUE	reported	igd	2	TRUE	NA	NA	0.000171145396973287	521584	1.67512946963718e-06	406986	TRUE	1.73531792307649e-08	0.000158096533286176	82.4733447743677	147.206349785181	89.2816385855994
rs113155021	A	G	A	G	-0.047706	-0.0153448	0.015283	0.037286	FALSE	FALSE	FALSE	finngen_R10_F5_DEPRESSIO	43864596	0.413949	0.0187827	406986	outcome	TRUE	reported	textfile	8	43719739	0.007969	2.20999e-09	476441	ieu-b-31	monocyte cell count || id:ieu-b-31	TRUE	reported	igd	2	TRUE	NA	NA	7.52139476298653e-05	476441	1.63994156225656e-06	406986	TRUE	0.000533723043356299	6.85008644353194e-05	32.6387191311737	147.206349785181	35.8375534786959
rs1146933	C	T	C	T	-0.014028	-0.00199539	0.786362	0.835469	FALSE	FALSE	FALSE	finngen_R10_F5_DEPRESSIO	77829914	0.835976	0.00963753	406986	outcome	TRUE	reported	textfile	13	78404049	0.002287	8.87994e-10	521591	ieu-b-31	monocyte cell count || id:ieu-b-31	TRUE	reported	igd	2	TRUE	NA	NA	7.21272602406223e-05	521591	1.05328697878862e-07	406986	TRUE	9.40072976030353e-05	6.61184299519132e-05	34.4889261138338	147.206349785181	37.6234992215655
rs11508026	T	C	T	C	-0.011946	-0.00413163	0.431325	0.415272	FALSE	FALSE	FALSE	finngen_R10_F5_DEPRESSIO	56965416	0.568723	0.00724934	406986	outcome	TRUE	reported	textfile	16	56999328	0.00189	2.69998e-10	520647	ieu-b-31	monocyte cell count || id:ieu-b-31	TRUE	reported	igd	2	TRUE	NA	NA	7.67266765964321e-05	520647	7.98120055162952e-07	406986	TRUE	0.000170205372314191	7.00073734093772e-05	36.4515408053537	147.206349785181	39.9504257999496
rs115202835	A	G	A	G	0.027219	-0.00996503	0.067747	0.0782097	FALSE	FALSE	FALSE	finngen_R10_F5_DEPRESSIO	45565502	0.456895	0.0133944	406986	outcome	TRUE	reported	textfile	6	45533239	0.003757	4.5196e-13	520654	ieu-b-31	monocyte cell count || id:ieu-b-31	TRUE	reported	igd	2	TRUE	NA	NA	0.000100802341422637	520654	1.35998076524226e-06	406986	TRUE	2.22200149058937e-05	9.35832632177034e-05	48.7288733678064	147.206349785181	52.4882316030217
rs115340020	A	G	A	G	-0.094321	0.0693757	0.027188	0.00948356	FALSE	FALSE	FALSE	finngen_R10_F5_DEPRESSIO	92300881	0.0607323	0.0369916	406986	outcome	TRUE	reported	textfile	1	92766438	0.005802	2.22024e-59	520494	ieu-b-31	monocyte cell count || id:ieu-b-31	TRUE	reported	igd	2	TRUE	NA	NA	0.000507489229582913	520494	8.64226212507033e-06	406986	TRUE	7.75404572649722e-21	0.00047060113377337	245.059450575252	147.206349785181	264.278202425414
rs11557154	T	C	T	C	0.031988	-0.0160122	0.127576	0.131513	FALSE	FALSE	FALSE	finngen_R10_F5_DEPRESSIO	34107507	0.12936	0.0105577	406986	outcome	TRUE	reported	textfile	9	34107505	0.002794	2.63998e-30	520193	ieu-b-31	monocyte cell count || id:ieu-b-31	TRUE	reported	igd	2	TRUE	NA	NA	0.000251912152749818	520193	5.65175838257762e-06	406986	TRUE	1.12671813888761e-10	0.000227772220625809	118.512052973037	147.206349785181	131.075454150908
rs11590380	C	T	C	T	0.024736	-0.00793944	0.679418	0.717696	FALSE	FALSE	FALSE	finngen_R10_F5_DEPRESSIO	185431807	0.317489	0.00794237	406986	outcome	TRUE	reported	textfile	1	185400939	0.002083	1.69005e-32	478116	ieu-b-31	monocyte cell count || id:ieu-b-31	TRUE	reported	igd	2	TRUE	NA	NA	0.000294863398915907	478116	2.45528047193117e-06	406986	TRUE	2.52742164211912e-13	0.00026654167506671	127.471282842097	147.206349785181	141.01990071652
rs11602323	G	T	G	T	0.06519	0.00462697	0.123096	0.16082	FALSE	FALSE	FALSE	finngen_R10_F5_DEPRESSIO	122648573	0.633493	0.00970389	406986	outcome	TRUE	reported	textfile	11	122519281	0.002862	9.22571e-115	521562	ieu-b-31	monocyte cell count || id:ieu-b-31	TRUE	reported	igd	2	TRUE	NA	NA	0.000993771694047905	521562	5.58629748221462e-07	406986	TRUE	4.79383520138253e-49	0.000917461713150789	478.950750086615	147.206349785181	518.827160493827
rs11629297	G	C	G	C	0.061045	0.00898915	0.732661	0.597633	FALSE	TRUE	FALSE	finngen_R10_F5_DEPRESSIO	103374567	0.217638	0.00729145	406986	outcome	TRUE	reported	textfile	14	103840904	0.002145	3.7325e-178	521591	ieu-b-31	monocyte cell count || id:ieu-b-31	TRUE	reported	igd	2	TRUE	NA	NA	0.00155039845630874	521591	3.73448305428844e-06	406986	TRUE	9.48707259715856e-72	0.00145980748260748	762.532675951843	147.206349785181	809.92648920621
rs11631419	T	C	T	C	-0.01168	-0.00764143	0.572619	0.46907	FALSE	FALSE	FALSE	finngen_R10_F5_DEPRESSIO	85745442	0.286952	0.00717617	406986	outcome	TRUE	reported	textfile	15	86288673	0.001894	7.15995e-10	520192	ieu-b-31	monocyte cell count || id:ieu-b-31	TRUE	reported	igd	2	TRUE	NA	NA	7.31024593383232e-05	520192	2.78602683692263e-06	406986	TRUE	0.00100868180922626	6.67723477192208e-05	34.7366270061985	147.206349785181	38.0299484059593
rs11644125	T	C	T	C	-0.019445	0.00332041	0.597948	0.580834	FALSE	FALSE	FALSE	finngen_R10_F5_DEPRESSIO	57025062	0.646991	0.00725064	406986	outcome	TRUE	reported	textfile	16	57058974	0.001921	4.73042e-24	520654	ieu-b-31	monocyte cell count || id:ieu-b-31	TRUE	reported	igd	2	TRUE	NA	NA	0.000196756081944525	520654	5.15291740632516e-07	406986	TRUE	1.99914981735801e-10	0.000181799018864973	94.6712339075252	147.206349785181	102.461607521026
rs11655888	T	C	T	C	-0.014142	0.0106198	0.180123	0.255568	FALSE	FALSE	FALSE	finngen_R10_F5_DEPRESSIO	81415611	0.194287	0.0081817	406986	outcome	TRUE	reported	textfile	17	79389411	0.002545	2.83002e-08	477037	ieu-b-31	monocyte cell count || id:ieu-b-31	TRUE	reported	igd	2	TRUE	NA	NA	6.47243559761474e-05	477037	4.13967684153124e-06	406986	TRUE	0.00485034968250277	5.90703489573762e-05	28.1802885343594	147.206349785181	30.8777816976158
rs116619972	A	G	A	G	-0.040259	0.0231619	0.026454	0.0224158	FALSE	FALSE	FALSE	finngen_R10_F5_DEPRESSIO	32214208	0.344187	0.024486	406986	outcome	TRUE	reported	textfile	5	32214314	0.005861	6.72977e-12	521131	ieu-b-31	monocyte cell count || id:ieu-b-31	TRUE	reported	igd	2	TRUE	NA	NA	9.05311345388313e-05	521131	2.19854006042013e-06	406986	TRUE	0.000123165744439237	8.34841035249196e-05	43.5096197474371	147.206349785181	47.182671111833
rs11713343	A	G	A	G	-0.026259	-0.0063203	0.196605	0.215173	FALSE	FALSE	FALSE	finngen_R10_F5_DEPRESSIO	128466556	0.472426	0.00879606	406986	outcome	TRUE	reported	textfile	3	128185399	0.002392	5.23962e-28	519112	ieu-b-31	monocyte cell count || id:ieu-b-31	TRUE	reported	igd	2	TRUE	NA	NA	0.000232099288701695	519112	1.26858955998951e-06	406986	TRUE	1.59282190575781e-11	0.000217826164802842	113.100376632083	147.206349785181	120.513032747117
rs11723621	G	A	G	A	-0.013213	-0.00674185	0.290773	0.19978	FALSE	FALSE	FALSE	finngen_R10_F5_DEPRESSIO	71749645	0.452182	0.00896783	406986	outcome	TRUE	reported	textfile	4	72615362	0.002061	1.47999e-10	521593	ieu-b-31	monocyte cell count || id:ieu-b-31	TRUE	reported	igd	2	TRUE	NA	NA	7.87920821102519e-05	521593	1.38869060864442e-06	406986	TRUE	0.000232525639249662	7.20065831901073e-05	37.5606903496856	147.206349785181	41.1004792923076
rs11792030	A	G	A	G	0.02217	-0.00371922	0.103551	0.093322	FALSE	FALSE	FALSE	finngen_R10_F5_DEPRESSIO	127970309	0.762402	0.0123019	406986	outcome	TRUE	reported	textfile	9	130732588	0.003107	1e-12	521579	ieu-b-31	monocyte cell count || id:ieu-b-31	TRUE	reported	igd	2	TRUE	NA	NA	9.76085934816761e-05	521579	2.2458560634522e-07	406986	TRUE	6.88185847796948e-06	9.12517635040061e-05	47.5991645608365	147.206349785181	50.9153671397653
rs1180658	A	C	A	C	-0.012535	-0.00351862	0.633894	0.69553	FALSE	FALSE	FALSE	finngen_R10_F5_DEPRESSIO	59886187	0.650784	0.00777298	406986	outcome	TRUE	reported	textfile	10	61645945	0.001945	1.19001e-10	520655	ieu-b-31	monocyte cell count || id:ieu-b-31	TRUE	reported	igd	2	TRUE	NA	NA	7.97675854292937e-05	520655	5.03491425358948e-07	406986	TRUE	8.50901770226744e-05	7.29293192604591e-05	37.9736382525034	147.206349785181	41.5345457669458
rs118083884	A	G	A	G	-0.096502	-0.0270341	0.016672	0.00753758	FALSE	FALSE	FALSE	finngen_R10_F5_DEPRESSIO	16619608	0.521132	0.0421354	406986	outcome	TRUE	reported	textfile	17	16522922	0.008517	1.00995e-29	477020	ieu-b-31	monocyte cell count || id:ieu-b-31	TRUE	reported	igd	2	TRUE	NA	NA	0.000269059109226378	477020	1.01146722440073e-06	406986	TRUE	5.3417698868063e-13	0.000305343536559234	145.698851324949	147.206349785181	128.38058012948
rs11854390	T	C	T	C	0.04248	0.00280853	0.562044	0.594128	FALSE	FALSE	FALSE	finngen_R10_F5_DEPRESSIO	79932475	0.699955	0.00728765	406986	outcome	TRUE	reported	textfile	15	80224817	0.001892	1.25893e-111	521592	ieu-b-31	monocyte cell count || id:ieu-b-31	TRUE	reported	igd	2	TRUE	NA	NA	0.000965557089320091	521592	3.64926688754145e-07	406986	TRUE	4.16956594069208e-48	0.000888382118283616	463.783245817895	147.206349785181	504.111670816032
rs11857609	C	T	C	T	0.023258	0.00297574	0.759798	0.708458	FALSE	FALSE	FALSE	finngen_R10_F5_DEPRESSIO	65802932	0.704828	0.00785546	406986	outcome	TRUE	reported	textfile	15	66095270	0.002198	3.99025e-26	521591	ieu-b-31	monocyte cell count || id:ieu-b-31	TRUE	reported	igd	2	TRUE	NA	NA	0.000214618776458864	521591	3.52589385160992e-07	406986	TRUE	1.80345604395456e-11	0.000197446524335817	103.006273412465	147.206349785181	111.966823176997
rs11965885	T	G	T	G	-0.010796	-0.00142175	0.581843	0.58446	FALSE	FALSE	FALSE	finngen_R10_F5_DEPRESSIO	43725357	0.845262	0.0072848	406986	outcome	TRUE	reported	textfile	6	43693094	0.001925	2.09002e-08	519571	ieu-b-31	monocyte cell count || id:ieu-b-31	TRUE	reported	igd	2	TRUE	NA	NA	6.05333575095412e-05	519571	9.35909447758277e-08	406986	TRUE	0.000355957972256486	5.67153912711814e-05	29.4692304863139	147.206349785181	31.4531599932535
rs12055642	C	T	C	T	0.018089	-0.00954858	0.199011	0.10638	FALSE	FALSE	FALSE	finngen_R10_F5_DEPRESSIO	134757902	0.412199	0.0116442	406986	outcome	TRUE	reported	textfile	6	135079040	0.002337	1.03992e-14	521588	ieu-b-31	monocyte cell count || id:ieu-b-31	TRUE	reported	igd	2	TRUE	NA	NA	0.000114851291900171	521588	1.65226695128305e-06	406986	TRUE	6.49379546417872e-06	0.000104318839506454	54.4169229330634	147.206349785181	59.9117068739771
rs12118443	A	G	A	G	-0.018028	0.00268577	0.489432	0.48941	FALSE	FALSE	FALSE	finngen_R10_F5_DEPRESSIO	89573029	0.706454	0.00713122	406986	outcome	TRUE	reported	textfile	1	90038588	0.001863	4.00037e-22	521588	ieu-b-31	monocyte cell count || id:ieu-b-31	TRUE	reported	igd	2	TRUE	NA	NA	0.000179500432804699	521588	3.48523831779843e-07	406986	TRUE	9.1275807859243e-10	0.00016243179633236	84.7359147286534	147.206349785181	93.6417214744052
rs12144117	T	C	T	C	-0.014095	0.0115738	0.215407	0.230286	FALSE	FALSE	FALSE	finngen_R10_F5_DEPRESSIO	9122082	0.172235	0.00847863	406986	outcome	TRUE	reported	textfile	1	9182141	0.002289	7.62992e-10	520509	ieu-b-31	monocyte cell count || id:ieu-b-31	TRUE	reported	igd	2	TRUE	NA	NA	7.28417489341835e-05	520509	4.57847930423293e-06	406986	TRUE	0.00224060542917186	6.71528420243188e-05	34.9558717296842	147.206349785181	37.9174021823751
rs12147629	G	A	G	A	0.016563	-0.000469446	0.31157	0.370138	FALSE	FALSE	FALSE	finngen_R10_F5_DEPRESSIO	74840885	0.949401	0.00739761	406986	outcome	TRUE	reported	textfile	14	75307588	0.002024	2.90001e-16	521593	ieu-b-31	monocyte cell count || id:ieu-b-31	TRUE	reported	igd	2	TRUE	NA	NA	0.000128372247088383	521593	9.89489254481972e-09	406986	TRUE	7.87633912022683e-08	0.00011768562583014	61.3909880992235	147.206349785181	66.966405359012
rs12198236	C	T	C	T	-0.010361	0.00658561	0.562093	0.471476	FALSE	FALSE	FALSE	finngen_R10_F5_DEPRESSIO	110789924	0.357363	0.00715515	406986	outcome	TRUE	reported	textfile	6	111111127	0.001892	4.45995e-08	521594	ieu-b-31	monocyte cell count || id:ieu-b-31	TRUE	reported	igd	2	TRUE	NA	NA	5.74917055349659e-05	521594	2.08149940523322e-06	406986	TRUE	0.00332921458051123	5.28473734474026e-05	27.5662240137126	147.206349785181	29.9889377885746
rs12207691	G	A	G	A	-0.011668	-0.00907969	0.304304	0.230572	FALSE	FALSE	FALSE	finngen_R10_F5_DEPRESSIO	89122998	0.284436	0.00848247	406986	outcome	TRUE	reported	textfile	6	89832717	0.002031	9.49008e-09	521593	ieu-b-31	monocyte cell count || id:ieu-b-31	TRUE	reported	igd	2	TRUE	NA	NA	6.32725627533244e-05	521593	2.81526200329291e-06	406986	TRUE	0.00269034003130948	5.76434550752917e-05	30.0680406019241	147.206349785181	33.0044875575793
rs12306790	T	C	T	C	0.019129	0.000947332	0.714634	0.695606	FALSE	FALSE	FALSE	finngen_R10_F5_DEPRESSIO	89470270	0.902859	0.00776178	406986	outcome	TRUE	reported	textfile	12	89864047	0.002066	2.22024e-20	521594	ieu-b-31	monocyte cell count || id:ieu-b-31	TRUE	reported	igd	2	TRUE	NA	NA	0.000164331796853657	521594	3.66019653537406e-08	406986	TRUE	1.55949948061594e-09	0.000149245220656996	77.856732878202	147.206349785181	85.7282384599598
rs12327253	G	A	G	A	0.017782	-0.00190437	0.293564	0.320599	FALSE	FALSE	FALSE	finngen_R10_F5_DEPRESSIO	23139200	0.803915	0.00767017	406986	outcome	TRUE	reported	textfile	18	20719164	0.002112	4.05042e-17	521581	ieu-b-31	monocyte cell count || id:ieu-b-31	TRUE	reported	igd	2	TRUE	NA	NA	0.000135892117365101	521581	1.5146604364785e-07	406986	TRUE	7.13165907165828e-08	0.000131149556676752	68.4138270649939	147.206349785181	70.8881078182392
rs12376511	C	T	C	T	-0.048585	-0.00674831	0.163934	0.189411	FALSE	FALSE	FALSE	finngen_R10_F5_DEPRESSIO	22142757	0.459517	0.00912377	406986	outcome	TRUE	reported	textfile	9	22142756	0.002529	3.44033e-82	521592	ieu-b-31	monocyte cell count || id:ieu-b-31	TRUE	reported	igd	2	TRUE	NA	NA	0.000707082857255132	521592	1.34419870446844e-06	406986	TRUE	4.91778673229145e-34	0.000647059187558738	337.718125254513	147.206349785181	369.068309390431
rs12461422	T	C	T	C	-0.016008	0.00434109	0.283017	0.35399	FALSE	FALSE	FALSE	finngen_R10_F5_DEPRESSIO	3167544	0.562274	0.00749153	406986	outcome	TRUE	reported	textfile	19	3167542	0.002202	3.76964e-13	478115	ieu-b-31	monocyte cell count || id:ieu-b-31	TRUE	reported	igd	2	TRUE	NA	NA	0.000110525112711688	478115	8.25047284739784e-07	406986	TRUE	6.68029911376107e-06	0.000103998129570972	49.7280293456055	147.206349785181	52.8493343925636
rs12480732	T	C	T	C	0.054282	0.00246633	0.257776	0.244738	FALSE	FALSE	FALSE	finngen_R10_F5_DEPRESSIO	32603213	0.766883	0.00831941	406986	outcome	TRUE	reported	textfile	20	31191015	0.002188	8.57038e-136	520647	ieu-b-31	monocyte cell count || id:ieu-b-31	TRUE	reported	igd	2	TRUE	NA	NA	0.00118076165969507	520647	2.15943375565467e-07	406986	TRUE	4.4715184671513e-59	0.00112750675026346	587.693380244227	147.206349785181	615.484394687326
rs12522498	G	A	G	A	-0.010937	0.00752767	0.360634	0.321288	FALSE	FALSE	FALSE	finngen_R10_F5_DEPRESSIO	157375011	0.325867	0.00766196	406986	outcome	TRUE	reported	textfile	5	156802019	0.001949	2.04998e-08	520190	ieu-b-31	monocyte cell count || id:ieu-b-31	TRUE	reported	igd	2	TRUE	NA	NA	6.05321538198156e-05	520190	2.37171782483095e-06	406986	TRUE	0.00286435490663702	5.51623331165931e-05	28.6963666977933	147.206349785181	31.4900061891207
rs12530071	C	T	C	T	-0.014689	0.00494799	0.224608	0.351492	FALSE	FALSE	FALSE	finngen_R10_F5_DEPRESSIO	2885833	0.508083	0.00747628	406986	outcome	TRUE	reported	textfile	6	2886067	0.002241	5.77963e-11	520190	ieu-b-31	monocyte cell count || id:ieu-b-31	TRUE	reported	igd	2	TRUE	NA	NA	8.25856423750202e-05	520190	1.076238953664e-06	406986	TRUE	0.000119622328104519	7.51555390275e-05	39.0979479629912	147.206349785181	42.9636083129683
rs12694733	A	G	A	G	-0.011119	0.00151588	0.582142	0.573977	FALSE	FALSE	FALSE	finngen_R10_F5_DEPRESSIO	227457266	0.833948	0.00723086	406986	outcome	TRUE	reported	textfile	2	228321982	0.001889	4.06996e-09	520549	ieu-b-31	monocyte cell count || id:ieu-b-31	TRUE	reported	igd	2	TRUE	NA	NA	6.65546940612583e-05	520549	1.07987219086859e-07	406986	TRUE	0.000182600462508932	6.01477119215035e-05	31.3115943183577	147.206349785181	34.6471522601246
rs12747432	T	G	T	G	-0.02404	-0.0159868	0.066638	0.0970948	FALSE	FALSE	FALSE	finngen_R10_F5_DEPRESSIO	198597424	0.183752	0.0120266	406986	outcome	TRUE	reported	textfile	1	198566554	0.003738	1.31e-10	521590	ieu-b-31	monocyte cell count || id:ieu-b-31	TRUE	reported	igd	2	TRUE	NA	NA	7.92918049625272e-05	521590	4.34168317640768e-06	406986	TRUE	0.00110869029976778	7.18904152124293e-05	37.4998737713164	147.206349785181	41.3609335498707
rs1283945	C	T	C	T	-0.034748	-0.0292187	0.975589	0.991273	FALSE	FALSE	FALSE	finngen_R10_F5_DEPRESSIO	44604569	0.456758	0.0392621	406986	outcome	TRUE	reported	textfile	6	44572306	0.006118	1.38e-08	521198	ieu-b-31	monocyte cell count || id:ieu-b-31	TRUE	reported	igd	2	TRUE	NA	NA	6.18888948484671e-05	521198	1.36080783824311e-06	406986	TRUE	0.00135907432007719	5.75098304155347e-05	29.9756174659321	147.206349785181	32.2582408663186
rs12874404	G	A	G	A	-0.064503	0.0169548	0.055525	0.0352698	FALSE	FALSE	FALSE	finngen_R10_F5_DEPRESSIO	108341146	0.389077	0.0196854	406986	outcome	TRUE	reported	textfile	13	108993494	0.004124	4.18986e-55	520652	ieu-b-31	monocyte cell count || id:ieu-b-31	TRUE	reported	igd	2	TRUE	NA	NA	0.000469648163422998	520652	1.82271482969666e-06	406986	TRUE	2.62907073021068e-22	0.000436384038819309	227.302541012154	147.206349785181	244.637209702426
rs12934481	T	G	T	G	0.016179	0.00239753	0.202264	0.163741	FALSE	FALSE	FALSE	finngen_R10_F5_DEPRESSIO	10894539	0.804484	0.00968512	406986	outcome	TRUE	reported	textfile	16	10988396	0.002344	5.27959e-12	520653	ieu-b-31	monocyte cell count || id:ieu-b-31	TRUE	reported	igd	2	TRUE	NA	NA	9.14959120149203e-05	520653	1.50570775398079e-07	406986	TRUE	1.15273195659294e-05	8.44716793945986e-05	43.983979749113	147.206349785181	47.6417971161574
rs12941356	G	A	G	A	-0.017387	0.00523486	0.588457	0.535512	FALSE	FALSE	FALSE	finngen_R10_F5_DEPRESSIO	17813217	0.466291	0.00718555	406986	outcome	TRUE	reported	textfile	17	17716531	0.001989	2.45019e-18	478051	ieu-b-31	monocyte cell count || id:ieu-b-31	TRUE	reported	igd	2	TRUE	NA	NA	0.00015982249727339	478051	1.30410394675122e-06	406986	TRUE	6.95695100797721e-08	0.000146422985063425	70.0076123101569	147.206349785181	76.4151978667993
rs12993696	G	A	G	A	-0.013558	-0.00359548	0.241702	0.318186	FALSE	FALSE	FALSE	finngen_R10_F5_DEPRESSIO	231408115	0.638449	0.00765208	406986	outcome	TRUE	reported	textfile	2	232272826	0.002191	6.32004e-10	520650	ieu-b-31	monocyte cell count || id:ieu-b-31	TRUE	reported	igd	2	TRUE	NA	NA	7.35411403523577e-05	520650	5.42471816179071e-07	406986	TRUE	0.000179172527575448	6.73816139896913e-05	35.0844666084908	147.206349785181	38.2918636694948
rs13027410	C	A	C	A	0.012109	0.00947741	0.317451	0.371982	FALSE	FALSE	FALSE	finngen_R10_F5_DEPRESSIO	127835484	0.200018	0.00739555	406986	outcome	TRUE	reported	textfile	2	128593058	0.00207	5.01996e-09	484298	ieu-b-31	monocyte cell count || id:ieu-b-31	TRUE	reported	igd	2	TRUE	NA	NA	7.06536007487268e-05	484298	4.03514638399111e-06	406986	TRUE	0.002627641338708	6.35414451934771e-05	30.774823218163	147.206349785181	34.2196739713879
rs13032786	G	C	G	C	0.020299	0.0027963	0.299909	0.334219	FALSE	TRUE	FALSE	finngen_R10_F5_DEPRESSIO	148046103	0.712021	0.00757509	406986	outcome	TRUE	reported	textfile	2	148803672	0.002038	2.49e-23	520616	ieu-b-31	monocyte cell count || id:ieu-b-31	TRUE	reported	igd	2	TRUE	NA	NA	0.000190520773089562	520616	3.34822357477227e-07	406986	TRUE	2.60329346774013e-10	0.000173030744399245	90.0978176571265	147.206349785181	99.2066826951321
rs13073885	C	T	C	T	0.012652	0.0130171	0.315326	0.311374	FALSE	FALSE	FALSE	finngen_R10_F5_DEPRESSIO	120146313	0.0909076	0.00769955	406986	outcome	TRUE	reported	textfile	3	119865160	0.00201	3.16002e-10	521564	ieu-b-31	monocyte cell count || id:ieu-b-31	TRUE	reported	igd	2	TRUE	NA	NA	7.59604133212556e-05	521564	7.02291495536435e-06	406986	TRUE	0.00373005691914946	6.91181300429506e-05	36.0518819801284	147.206349785181	39.6210747258731
rs13077681	G	T	G	T	0.041426	0.00348845	0.02315	0.0218521	FALSE	FALSE	FALSE	finngen_R10_F5_DEPRESSIO	39108352	0.887141	0.0245798	406986	outcome	TRUE	reported	textfile	3	39149843	0.006385	8.99083e-11	521590	ieu-b-31	monocyte cell count || id:ieu-b-31	TRUE	reported	igd	2	TRUE	NA	NA	8.06977747733757e-05	521590	4.94915389172138e-08	406986	TRUE	2.80353637598263e-05	7.76166462901168e-05	40.4870537745016	147.206349785181	42.0943878719272
rs13094390	G	A	G	A	-0.020844	-0.0065597	0.115983	0.16507	FALSE	FALSE	FALSE	finngen_R10_F5_DEPRESSIO	71768627	0.493246	0.00957406	406986	outcome	TRUE	reported	textfile	3	71817778	0.002927	1.10994e-12	520654	ieu-b-31	monocyte cell count || id:ieu-b-31	TRUE	reported	igd	2	TRUE	NA	NA	9.73927982323013e-05	520654	1.15344749252576e-06	406986	TRUE	2.62779888781928e-05	8.90937172528054e-05	46.3909552177549	147.206349785181	50.7126942364417
rs13167280	A	G	A	G	0.017435	-0.00309707	0.128106	0.156603	FALSE	FALSE	FALSE	finngen_R10_F5_DEPRESSIO	1280362	0.753199	0.00985001	406986	outcome	TRUE	reported	textfile	5	1280477	0.002996	6.07002e-09	474344	ieu-b-31	monocyte cell count || id:ieu-b-31	TRUE	reported	igd	2	TRUE	NA	NA	7.13900522075062e-05	474344	2.42913280215356e-07	406986	TRUE	0.000196199994698552	6.79058295593796e-05	32.212774440026	147.206349785181	33.8657178195761
rs13225324	A	G	A	G	0.012802	-0.00116633	0.305023	0.314925	FALSE	FALSE	FALSE	finngen_R10_F5_DEPRESSIO	106876691	0.879315	0.00768145	406986	outcome	TRUE	reported	textfile	7	106517136	0.002041	3.69003e-10	521576	ieu-b-31	monocyte cell count || id:ieu-b-31	TRUE	reported	igd	2	TRUE	NA	NA	7.54259769226419e-05	521576	5.66472872027437e-08	406986	TRUE	5.3740175852432e-05	6.94846159706029e-05	36.2438874828542	147.206349785181	39.3431959864426
rs13229868	A	G	A	G	0.015633	0.00899109	0.197255	0.13903	FALSE	FALSE	FALSE	finngen_R10_F5_DEPRESSIO	6841671	0.391649	0.0104959	406986	outcome	TRUE	reported	textfile	7	6881302	0.002594	1.73002e-09	475605	ieu-b-31	monocyte cell count || id:ieu-b-31	TRUE	reported	igd	2	TRUE	NA	NA	7.63601834023585e-05	475605	1.80304764232902e-06	406986	TRUE	0.000533098869384005	7.73963145705313e-05	36.8127685713049	147.206349785181	36.3199057013724
rs13238198	T	C	T	C	-0.021599	0.0157646	0.107602	0.144474	FALSE	FALSE	FALSE	finngen_R10_F5_DEPRESSIO	49797908	0.120544	0.0101544	406986	outcome	TRUE	reported	textfile	7	49837504	0.003013	7.87952e-13	521591	ieu-b-31	monocyte cell count || id:ieu-b-31	TRUE	reported	igd	2	TRUE	NA	NA	9.851396877279e-05	521591	5.92212363118747e-06	406986	TRUE	0.000340670706612948	8.9593440945118e-05	46.7351404311675	147.206349785181	51.3888649792706
rs13267464	T	C	T	C	-0.020483	0.00780317	0.399388	0.445862	FALSE	FALSE	FALSE	finngen_R10_F5_DEPRESSIO	7049403	0.277653	0.00718784	406986	outcome	TRUE	reported	textfile	8	6906925	0.001911	8.9002e-27	521591	ieu-b-31	monocyte cell count || id:ieu-b-31	TRUE	reported	igd	2	TRUE	NA	NA	0.000220212356599809	521591	2.89578784713119e-06	406986	TRUE	3.34034220690437e-10	0.000201282557792519	105.007904296007	147.206349785181	114.885642104525
rs1335929	C	T	C	T	0.016628	-0.00727445	0.570881	0.594818	FALSE	FALSE	FALSE	finngen_R10_F5_DEPRESSIO	220963445	0.317328	0.00727473	406986	outcome	TRUE	reported	textfile	1	221136787	0.001894	1.77011e-18	521591	ieu-b-31	monocyte cell count || id:ieu-b-31	TRUE	reported	igd	2	TRUE	NA	NA	0.000147749999054513	521591	2.45690387328427e-06	406986	TRUE	4.1355781336232e-07	0.000135466952386769	70.6676453590116	147.206349785181	77.0761622597454
rs1367153	A	G	A	G	-0.011359	0.00509121	0.707555	0.647964	FALSE	FALSE	FALSE	finngen_R10_F5_DEPRESSIO	16460407	0.496305	0.00748361	406986	outcome	TRUE	reported	textfile	2	16641675	0.002056	3.39e-08	520649	ieu-b-31	monocyte cell count || id:ieu-b-31	TRUE	reported	igd	2	TRUE	NA	NA	5.86226096887686e-05	520649	1.13721321802734e-06	406986	TRUE	0.00163408109319862	5.33967223521572e-05	27.8023278556649	147.206349785181	30.5234752324032
rs138028125	G	C	G	C	0.135387	-0.0103639	0.03476	0.0144528	FALSE	TRUE	FALSE	finngen_R10_F5_DEPRESSIO	28138552	0.73388	0.0304847	406986	outcome	TRUE	reported	textfile	13	28712689	0.005559	6.19441e-131	517343	ieu-b-31	monocyte cell count || id:ieu-b-31	TRUE	reported	igd	2	TRUE	NA	NA	0.00114521239309686	517343	2.83991353498089e-07	406986	TRUE	6.02843021271941e-57	0.00122998270362857	637.104108912279	147.206349785181	593.144601205321
rs139271	C	T	C	T	-0.015295	-0.000977195	0.44222	0.530586	FALSE	FALSE	FALSE	finngen_R10_F5_DEPRESSIO	39091590	0.891554	0.00716746	406986	outcome	TRUE	reported	textfile	22	39487595	0.001907	1.10994e-15	521593	ieu-b-31	monocyte cell count || id:ieu-b-31	TRUE	reported	igd	2	TRUE	NA	NA	0.000123314438396961	521593	4.56724764724074e-08	406986	TRUE	1.91388121252975e-07	0.000115406501696452	60.201940321682	147.206349785181	64.3276337639404
rs1400003	T	C	T	C	-0.012475	-0.0124031	0.212658	0.15186	FALSE	FALSE	FALSE	finngen_R10_F5_DEPRESSIO	182096544	0.211882	0.00993515	406986	outcome	TRUE	reported	textfile	2	182961271	0.002282	4.70002e-08	520653	ieu-b-31	monocyte cell count || id:ieu-b-31	TRUE	reported	igd	2	TRUE	NA	NA	5.73955463465467e-05	520653	3.82941676762952e-06	406986	TRUE	0.0072387577229483	5.21142207731738e-05	27.134735265358	147.206349785181	29.8847638532247
rs141936164	G	A	G	A	-0.018654	0.00264861	0.350763	0.349813	FALSE	FALSE	FALSE	finngen_R10_F5_DEPRESSIO	102480566	0.723113	0.00747557	406986	outcome	TRUE	reported	textfile	4	103401723	0.001964	2.28981e-21	521589	ieu-b-31	monocyte cell count || id:ieu-b-31	TRUE	reported	igd	2	TRUE	NA	NA	0.000172925528765548	521589	3.08439459920634e-07	406986	TRUE	1.71999556475487e-09	0.000158486027074893	82.6773546093733	147.206349785181	90.2113076103053
rs1425553	A	G	A	G	-0.011125	-0.00226967	0.578634	0.562353	FALSE	FALSE	FALSE	finngen_R10_F5_DEPRESSIO	184475766	0.752695	0.00720331	406986	outcome	TRUE	reported	textfile	4	185396920	0.001905	5.33998e-09	519571	ieu-b-31	monocyte cell count || id:ieu-b-31	TRUE	reported	igd	2	TRUE	NA	NA	6.56354311150745e-05	519571	2.43940428291116e-07	406986	TRUE	0.000278596458587137	6.03522510475789e-05	31.359051313877	147.206349785181	34.1043737643031
rs143273199	C	T	C	T	-0.066784	0.0130734	0.259095	0.29508	FALSE	FALSE	FALSE	finngen_R10_F5_DEPRESSIO	45241294	0.0950452	0.0078314	406986	outcome	TRUE	reported	textfile	19	45744552	0.002145	1e-200	520150	ieu-b-31	monocyte cell count || id:ieu-b-31	TRUE	reported	igd	2	TRUE	NA	NA	0.00186017888790891	520150	6.84727823312155e-06	406986	TRUE	1.34344350142648e-83	0.00171236525897011	892.211156110174	147.206349785181	969.371532647616
rs144317085	T	A	T	A	0.061822	-0.0230299	0.034154	0.0570508	FALSE	TRUE	FALSE	finngen_R10_F5_DEPRESSIO	104884951	0.134906	0.0154043	406986	outcome	TRUE	reported	textfile	4	105806108	0.005227	3.10027e-32	521592	ieu-b-31	monocyte cell count || id:ieu-b-31	TRUE	reported	igd	2	TRUE	NA	NA	0.000268123811609932	521592	5.49187251805578e-06	406986	TRUE	1.95528915201791e-11	0.000252153822898451	131.55408435089	147.206349785181	139.888206256685
rs145447411	C	T	C	T	0.045684	0.038037	0.023067	0.0164939	FALSE	FALSE	FALSE	finngen_R10_F5_DEPRESSIO	181982040	0.180255	0.0283865	406986	outcome	TRUE	reported	textfile	2	182846767	0.006336	5.79963e-13	520654	ieu-b-31	monocyte cell count || id:ieu-b-31	TRUE	reported	igd	2	TRUE	NA	NA	9.98405592901825e-05	520654	4.41173649483464e-06	406986	TRUE	0.000162027183919939	9.40619844600155e-05	48.978167316689	147.206349785181	51.9873773243802
rs145718079	A	G	A	G	-0.080235	0.034563	0.01018	0.0101998	FALSE	FALSE	FALSE	finngen_R10_F5_DEPRESSIO	47728630	0.344886	0.0365918	406986	outcome	TRUE	reported	textfile	8	48641192	0.009874	4.67951e-16	518605	ieu-b-31	monocyte cell count || id:ieu-b-31	TRUE	reported	igd	2	TRUE	NA	NA	0.000127306667942767	518605	2.19218412115007e-06	406986	TRUE	2.85283248273641e-06	0.000129736361058321	67.2903960650483	147.206349785181	66.0300259777142
rs146474125	A	G	A	G	-0.026777	-0.0175199	0.040528	0.0673778	FALSE	FALSE	FALSE	finngen_R10_F5_DEPRESSIO	31097636	0.217384	0.0142033	406986	outcome	TRUE	reported	textfile	22	31493622	0.004828	2.98999e-08	521592	ieu-b-31	monocyte cell count || id:ieu-b-31	TRUE	reported	igd	2	TRUE	NA	NA	5.89704506409715e-05	521592	3.73857214561629e-06	406986	TRUE	0.00600981404652497	5.57623811555126e-05	29.0867223318011	147.206349785181	30.7602112933461
rs146681239	C	T	C	T	-0.011997	0.00929887	0.399438	0.384168	FALSE	FALSE	FALSE	finngen_R10_F5_DEPRESSIO	50328978	0.205302	0.00734165	406986	outcome	TRUE	reported	textfile	22	50767407	0.001999	2.01002e-09	478109	ieu-b-31	monocyte cell count || id:ieu-b-31	TRUE	reported	igd	2	TRUE	NA	NA	7.53289494983402e-05	478109	3.94179425115024e-06	406986	TRUE	0.00169717513575288	6.90529983859807e-05	33.0170018222996	147.206349785181	36.0180112567539
rs1468488	C	T	C	T	0.032537	-0.0066774	0.272855	0.268808	FALSE	FALSE	FALSE	finngen_R10_F5_DEPRESSIO	17109854	0.407377	0.00805947	406986	outcome	TRUE	reported	textfile	22	17590744	0.002139	3.3597e-52	520190	ieu-b-31	monocyte cell count || id:ieu-b-31	TRUE	reported	igd	2	TRUE	NA	NA	0.000444610772587995	520190	1.68664526377657e-06	406986	TRUE	3.17879791295081e-21	0.000420085749209555	218.615402925147	147.206349785181	231.38406441865
rs147341073	G	A	G	A	-0.074659	-0.0459889	0.027837	0.013173	FALSE	FALSE	FALSE	finngen_R10_F5_DEPRESSIO	92752382	0.149075	0.0318746	406986	outcome	TRUE	reported	textfile	7	92381696	0.005841	2.25009e-37	521594	ieu-b-31	monocyte cell count || id:ieu-b-31	TRUE	reported	igd	2	TRUE	NA	NA	0.000313128784083194	521594	5.1148982601916e-06	406986	TRUE	1.58003414125218e-13	0.000301686481738792	157.404742266003	147.206349785181	163.376626671979
rs149007767	T	C	T	C	-0.072233	-0.00543462	0.16205	0.206722	FALSE	FALSE	FALSE	finngen_R10_F5_DEPRESSIO	50330658	0.539442	0.00885613	406986	outcome	TRUE	reported	textfile	7	50370254	0.002651	1.96789e-163	521591	ieu-b-31	monocyte cell count || id:ieu-b-31	TRUE	reported	igd	2	TRUE	NA	NA	0.00142136525652754	521591	9.25278906570857e-07	406986	TRUE	3.86007095934898e-69	0.00141699540283607	740.137987295326	147.206349785181	742.423738093893
rs149110519	T	C	T	C	0.074605	-0.014554	0.036036	0.0258938	FALSE	FALSE	FALSE	finngen_R10_F5_DEPRESSIO	144064640	0.522418	0.0227541	406986	outcome	TRUE	reported	textfile	6	144385777	0.005093	1.51008e-48	521590	ieu-b-31	monocyte cell count || id:ieu-b-31	TRUE	reported	igd	2	TRUE	NA	NA	0.00041122763800682	521590	1.00523509857742e-06	406986	TRUE	3.03289178088441e-20	0.000386690282533338	201.771033984137	147.206349785181	214.579642332182
rs149902937	A	G	A	G	-0.018768	0.000772481	0.095147	0.108087	FALSE	FALSE	FALSE	finngen_R10_F5_DEPRESSIO	74016594	0.946957	0.0116112	406986	outcome	TRUE	reported	textfile	8	74928829	0.003291	1.21001e-08	519733	ieu-b-31	monocyte cell count || id:ieu-b-31	TRUE	reported	igd	2	TRUE	NA	NA	6.25711919503758e-05	519733	1.08753704788042e-08	406986	TRUE	0.000191948199299224	6.06511605291931e-05	31.5242002923305	147.206349785181	32.5222231178261
rs150042404	T	C	T	C	0.055059	-0.00792071	0.012654	0.0163367	FALSE	FALSE	FALSE	finngen_R10_F5_DEPRESSIO	28082659	0.783258	0.0287946	406986	outcome	TRUE	reported	textfile	13	28656796	0.009919	2.91998e-08	517305	ieu-b-31	monocyte cell count || id:ieu-b-31	TRUE	reported	igd	2	TRUE	NA	NA	5.9559356115941e-05	517305	1.85921112394638e-07	406986	TRUE	0.000506031194995544	7.5750209014733e-05	39.1887789321436	147.206349785181	30.8120687438196
rs150449635	C	T	C	T	0.14024	0.00293392	0.022455	0.00845957	FALSE	FALSE	FALSE	finngen_R10_F5_DEPRESSIO	110994574	0.941496	0.0399775	406986	outcome	TRUE	reported	textfile	2	111752151	0.006704	4.24033e-97	520651	ieu-b-31	monocyte cell count || id:ieu-b-31	TRUE	reported	igd	2	TRUE	NA	NA	0.000839780703115898	520651	1.32339024716615e-08	406986	TRUE	2.5811903972805e-43	0.000863423013236887	449.928807305318	147.206349785181	437.598470047448
rs1535701	G	T	G	T	0.020771	0.00164129	0.621414	0.643102	FALSE	FALSE	FALSE	finngen_R10_F5_DEPRESSIO	93339644	0.825614	0.00744925	406986	outcome	TRUE	reported	textfile	1	93805201	0.001925	4.05976e-27	521571	ieu-b-31	monocyte cell count || id:ieu-b-31	TRUE	reported	igd	2	TRUE	NA	NA	0.000223174535093929	521571	1.19280145431398e-07	406986	TRUE	2.99172562473108e-12	0.000202997360198813	105.898627303326	147.206349785181	116.426902614269
rs1587222	G	A	G	A	0.013851	-0.00486148	0.701806	0.688322	FALSE	FALSE	FALSE	finngen_R10_F5_DEPRESSIO	78594570	0.529153	0.00772523	406986	outcome	TRUE	reported	textfile	4	79515724	0.002057	1.71989e-11	520512	ieu-b-31	monocyte cell count || id:ieu-b-31	TRUE	reported	igd	2	TRUE	NA	NA	8.71017274261917e-05	520512	9.73052811098373e-07	406986	TRUE	6.6362145354265e-05	8.02986477585508e-05	41.7996055966095	147.206349785181	45.3412694454994
rs1594541	C	T	C	T	0.015743	-0.00238268	0.195904	0.168922	FALSE	FALSE	FALSE	finngen_R10_F5_DEPRESSIO	34327384	0.803116	0.00955687	406986	outcome	TRUE	reported	textfile	17	32654403	0.002369	3.12033e-11	520194	ieu-b-31	monocyte cell count || id:ieu-b-31	TRUE	reported	igd	2	TRUE	NA	NA	8.4887615178815e-05	520194	1.52729411990241e-07	406986	TRUE	2.48676030798712e-05	7.80829462415753e-05	40.6212958017539	147.206349785181	44.1616070886063
rs1611236	A	G	A	G	-0.03374	-0.00143548	0.322944	0.223993	FALSE	FALSE	FALSE	finngen_R10_F5_DEPRESSIO	29780913	0.867592	0.00861027	406986	outcome	TRUE	reported	textfile	6	29748690	0.002007	2.27982e-63	519103	ieu-b-31	monocyte cell count || id:ieu-b-31	TRUE	reported	igd	2	TRUE	NA	NA	0.000544135632712445	519103	6.82941314315698e-08	406986	TRUE	3.10625043070183e-28	0.000497819567827668	258.547345406664	147.206349785181	282.61513204035
rs16831132	T	C	T	C	-0.013584	-0.00635148	0.39739	0.458637	FALSE	FALSE	FALSE	finngen_R10_F5_DEPRESSIO	160205516	0.3749	0.00715795	406986	outcome	TRUE	reported	textfile	3	159923303	0.001931	2.07014e-12	520651	ieu-b-31	monocyte cell count || id:ieu-b-31	TRUE	reported	igd	2	TRUE	NA	NA	9.50395743380977e-05	520651	1.93461420764045e-06	406986	TRUE	6.47695318573035e-05	8.83768687152681e-05	46.0173951930292	147.206349785181	49.4869625594132
rs16939607	A	G	A	G	-0.025208	-0.0127156	0.146042	0.15023	FALSE	FALSE	FALSE	finngen_R10_F5_DEPRESSIO	78101098	0.205357	0.0100405	406986	outcome	TRUE	reported	textfile	8	79013333	0.002656	2.42996e-21	520192	ieu-b-31	monocyte cell count || id:ieu-b-31	TRUE	reported	igd	2	TRUE	NA	NA	0.000173134430176182	520192	3.94079630260342e-06	406986	TRUE	9.33059598865839e-08	0.000158497004697105	82.4616267942363	147.206349785181	90.0783949049209
rs16940328	A	G	A	G	0.038726	0.0021177	0.1123	0.114313	FALSE	FALSE	FALSE	finngen_R10_F5_DEPRESSIO	86042502	0.850378	0.0112264	406986	outcome	TRUE	reported	textfile	16	86076108	0.003003	5.14991e-38	521588	ieu-b-31	monocyte cell count || id:ieu-b-31	TRUE	reported	igd	2	TRUE	NA	NA	0.00031873535911029	521588	8.74320124846401e-08	406986	TRUE	4.63445234379902e-17	0.000299006930058944	156.004475040882	147.206349785181	166.300906996212
rs16978176	C	T	C	T	-0.025359	0.00330461	0.465252	0.460527	FALSE	FALSE	FALSE	finngen_R10_F5_DEPRESSIO	74765103	0.643696	0.00714453	406986	outcome	TRUE	reported	textfile	17	72761242	0.001908	2.89001e-40	520508	ieu-b-31	monocyte cell count || id:ieu-b-31	TRUE	reported	igd	2	TRUE	NA	NA	0.000339261362742701	520508	5.25672832820822e-07	406986	TRUE	2.73993777667519e-17	0.000319986503388309	166.608207310328	147.206349785181	176.647504548871
rs17005891	A	G	A	G	-0.050963	0.00686477	0.184381	0.233212	FALSE	FALSE	FALSE	finngen_R10_F5_DEPRESSIO	82626709	0.415421	0.00842932	406986	outcome	TRUE	reported	textfile	4	83547862	0.002417	1.15001e-98	520648	ieu-b-31	monocyte cell count || id:ieu-b-31	TRUE	reported	igd	2	TRUE	NA	NA	0.000853185452674448	520648	1.62962941881623e-06	406986	TRUE	1.12076188343781e-40	0.0007811662412953	407.029036207745	147.206349785181	444.586908275731
rs17011726	G	C	G	C	-0.022772	-0.00136961	0.233294	0.149264	FALSE	TRUE	FALSE	finngen_R10_F5_DEPRESSIO	49056159	0.892007	0.0100881	406986	outcome	TRUE	reported	textfile	10	50264204	0.002221	1.22999e-24	521591	ieu-b-31	monocyte cell count || id:ieu-b-31	TRUE	reported	igd	2	TRUE	NA	NA	0.000201506605601616	521591	4.52895206203387e-08	406986	TRUE	2.29543602773256e-11	0.000185508911586519	96.7773607483596	147.206349785181	105.124812253223
rs17086239	C	G	C	G	-0.068559	0.0164489	0.041159	0.0218656	FALSE	TRUE	FALSE	finngen_R10_F5_DEPRESSIO	28037049	0.508902	0.0249019	406986	outcome	TRUE	reported	textfile	13	28611186	0.00476	5.45004e-47	521590	ieu-b-31	monocyte cell count || id:ieu-b-31	TRUE	reported	igd	2	TRUE	NA	NA	0.000397571051890797	521590	1.07208927065917e-06	406986	TRUE	1.57125651924974e-19	0.000370996963561344	193.579381592813	147.206349785181	207.450766232964
rs17156536	A	C	A	C	0.024733	-0.0109037	0.159358	0.188073	FALSE	FALSE	FALSE	finngen_R10_F5_DEPRESSIO	28239869	0.233694	0.00915584	406986	outcome	TRUE	reported	textfile	7	28279488	0.002577	8.65964e-22	520652	ieu-b-31	monocyte cell count || id:ieu-b-31	TRUE	reported	igd	2	TRUE	NA	NA	0.000176889500766484	520652	3.4847574023053e-06	406986	TRUE	4.63521161143264e-08	0.000163896072132362	85.3464779082136	147.206349785181	92.1138125403841
rs17196752	T	C	T	C	-0.072454	-0.0138993	0.189945	0.233106	FALSE	FALSE	FALSE	finngen_R10_F5_DEPRESSIO	50270731	0.101208	0.00848021	406986	outcome	TRUE	reported	textfile	20	48887268	0.002408	8.09096e-199	520194	ieu-b-31	monocyte cell count || id:ieu-b-31	TRUE	reported	igd	2	TRUE	NA	NA	0.00173737237586375	520194	6.60073717917192e-06	406986	TRUE	4.82310936890829e-78	0.00161546332204452	841.710849425996	147.206349785181	905.340123867286
rs17387886	C	G	C	G	-0.027781	0.00247006	0.173567	0.24334	FALSE	TRUE	FALSE	finngen_R10_F5_DEPRESSIO	42954034	0.766892	0.00833231	406986	outcome	TRUE	reported	textfile	1	43419705	0.002504	1.45011e-28	521590	ieu-b-31	monocyte cell count || id:ieu-b-31	TRUE	reported	igd	2	TRUE	NA	NA	0.000235937530926404	521590	2.15926893801624e-07	406986	TRUE	1.05932028509604e-12	0.000221411692698055	115.511257514045	147.206349785181	123.091226720953
rs17544073	T	C	T	C	0.011294	-0.0126167	0.449385	0.393898	FALSE	FALSE	FALSE	finngen_R10_F5_DEPRESSIO	47411974	0.0842655	0.0073079	406986	outcome	TRUE	reported	textfile	7	47451572	0.001879	1.91999e-09	521593	ieu-b-31	monocyte cell count || id:ieu-b-31	TRUE	reported	igd	2	TRUE	NA	NA	6.92598963517403e-05	521593	7.3236207200447e-06	406986	TRUE	0.00724700728223316	6.31236601358189e-05	32.9268114747588	147.206349785181	36.1278408085104
rs17575497	T	C	T	C	0.366555	-0.0308022	0.013208	0.0271974	FALSE	FALSE	FALSE	finngen_R10_F5_DEPRESSIO	91850339	0.15791	0.0218125	406986	outcome	TRUE	reported	textfile	1	92315896	0.009065	1e-200	521131	ieu-b-31	monocyte cell count || id:ieu-b-31	TRUE	reported	igd	2	TRUE	NA	NA	0.0031277852594971	521131	4.89974096127596e-06	406986	TRUE	1.03589224686622e-145	0.00350244215729591	1831.63939000598	147.206349785181	1635.09382686603
rs17656204	T	C	T	C	-0.054151	0.012773	0.321977	0.203745	FALSE	FALSE	FALSE	finngen_R10_F5_DEPRESSIO	150122240	0.152151	0.00891983	406986	outcome	TRUE	reported	textfile	5	149501803	0.002035	6.77642e-156	519114	ieu-b-31	monocyte cell count || id:ieu-b-31	TRUE	reported	igd	2	TRUE	NA	NA	0.00136216927729823	519114	5.0384058267167e-06	406986	TRUE	1.26799262500206e-61	0.00128030143935063	665.471845345627	147.206349785181	708.082946712627
rs17700436	T	C	T	C	-0.028498	-0.00966702	0.057432	0.0510709	FALSE	FALSE	FALSE	finngen_R10_F5_DEPRESSIO	17128201	0.55613	0.0164238	406986	outcome	TRUE	reported	textfile	7	17167825	0.004027	1.53003e-12	521577	ieu-b-31	monocyte cell count || id:ieu-b-31	TRUE	reported	igd	2	TRUE	NA	NA	9.60079155246179e-05	521577	8.51256092146164e-07	406986	TRUE	2.19706880669782e-05	8.79276349334748e-05	45.8648889816418	147.206349785181	50.0801366292796
rs17731	A	G	A	G	-0.014337	-0.00145289	0.373507	0.263654	FALSE	FALSE	FALSE	finngen_R10_F5_DEPRESSIO	3779369	0.858061	0.00812385	406986	outcome	TRUE	reported	textfile	10	3821561	0.001938	1.45011e-13	519568	ieu-b-31	monocyte cell count || id:ieu-b-31	TRUE	reported	igd	2	TRUE	NA	NA	0.000105322839239404	519568	7.85894604786192e-08	406986	TRUE	1.85188930848515e-06	9.6197001355369e-05	49.9854996613824	147.206349785181	54.7279303932751
rs17758695	T	C	T	C	-0.109272	-0.0145316	0.028765	0.0438353	FALSE	FALSE	FALSE	finngen_R10_F5_DEPRESSIO	63253621	0.406093	0.0174913	406986	outcome	TRUE	reported	textfile	18	60920854	0.005762	3.89045e-80	519549	ieu-b-31	monocyte cell count || id:ieu-b-31	TRUE	reported	igd	2	TRUE	NA	NA	0.000691744810622243	519549	1.69591710356385e-06	406986	TRUE	6.87576739630168e-33	0.000667169958538331	346.857563394903	147.206349785181	359.642722111053
rs17776203	C	A	C	A	-0.010604	0.00504066	0.443406	0.464688	FALSE	FALSE	FALSE	finngen_R10_F5_DEPRESSIO	114088613	0.482454	0.00717673	406986	outcome	TRUE	reported	textfile	10	115848372	0.001913	3.07001e-08	520113	ieu-b-31	monocyte cell count || id:ieu-b-31	TRUE	reported	igd	2	TRUE	NA	NA	5.90728335783382e-05	520113	1.2121147372787e-06	406986	TRUE	0.00165208185220894	5.55021133074521e-05	28.8688619372985	147.206349785181	30.7262456316577
rs1781799	T	C	T	C	0.011157	0.0125544	0.612681	0.588352	FALSE	FALSE	FALSE	finngen_R10_F5_DEPRESSIO	77937453	0.0839827	0.00726515	406986	outcome	TRUE	reported	textfile	10	79697211	0.001931	7.82997e-09	520653	ieu-b-31	monocyte cell count || id:ieu-b-31	TRUE	reported	igd	2	TRUE	NA	NA	6.41144271521965e-05	520653	7.33706269876225e-06	406986	TRUE	0.0113279465669832	5.90783117551364e-05	30.7609994015361	147.206349785181	33.3833809675654
rs1800973	A	C	A	C	0.113424	-0.000963662	0.061915	0.0499047	FALSE	FALSE	FALSE	finngen_R10_F5_DEPRESSIO	69350234	0.95361	0.016565	406986	outcome	TRUE	reported	textfile	12	69744014	0.003883	1.64059e-187	520190	ieu-b-31	monocyte cell count || id:ieu-b-31	TRUE	reported	igd	2	TRUE	NA	NA	0.00163758190863546	520190	8.3155168460988e-09	406986	TRUE	4.96903878773141e-83	0.00149443827693249	778.552356843619	147.206349785181	853.247720920626
rs1822534	G	A	G	A	-0.030979	0.0130587	0.394011	0.352808	FALSE	FALSE	FALSE	finngen_R10_F5_DEPRESSIO	12225304	0.0809487	0.00748261	406986	outcome	TRUE	reported	textfile	3	12266804	0.001911	4.69029e-59	521585	ieu-b-31	monocyte cell count || id:ieu-b-31	TRUE	reported	igd	2	TRUE	NA	NA	0.000503583194825975	521585	7.48364337854101e-06	406986	TRUE	4.37097442390967e-21	0.00045828735293513	239.144489300935	147.206349785181	262.792771530381
rs183363123	T	C	T	C	0.062591	-0.011474	0.020836	0.0222783	FALSE	FALSE	FALSE	finngen_R10_F5_DEPRESSIO	110969466	0.635809	0.0242289	406986	outcome	TRUE	reported	textfile	9	113731746	0.00662	3.44033e-21	521566	ieu-b-31	monocyte cell count || id:ieu-b-31	TRUE	reported	igd	2	TRUE	NA	NA	0.00017136643589568	521566	5.5104202440842e-07	406986	TRUE	3.53924860205066e-09	0.00015985402011074	83.3874319612635	147.206349785181	89.3938828825951
rs1863651	T	A	T	A	-0.016734	0.00273033	0.699445	0.704094	FALSE	TRUE	FALSE	finngen_R10_F5_DEPRESSIO	81154763	0.728351	0.00786113	406986	outcome	TRUE	reported	textfile	8	82066998	0.002057	4.32016e-16	520513	ieu-b-31	monocyte cell count || id:ieu-b-31	TRUE	reported	igd	2	TRUE	NA	NA	0.000127129347778842	520513	2.96403181429821e-07	406986	TRUE	2.91953051230747e-07	0.000117735396889181	61.2897851473641	147.206349785181	66.1806374429867
rs1869365	C	T	C	T	0.020982	-0.00187386	0.231166	0.243937	FALSE	FALSE	FALSE	finngen_R10_F5_DEPRESSIO	42141847	0.821513	0.00830617	406986	outcome	TRUE	reported	textfile	17	40293865	0.002226	4.54046e-21	521583	ieu-b-31	monocyte cell count || id:ieu-b-31	TRUE	reported	igd	2	TRUE	NA	NA	0.000170312965293984	521583	1.25053329841343e-07	406986	TRUE	1.27101260461919e-09	0.000156487733359502	81.6338031422019	147.206349785181	88.8471385706294
rs188175496	T	C	T	C	-0.092901	0.042579	0.024394	0.0252771	FALSE	FALSE	FALSE	finngen_R10_F5_DEPRESSIO	28021803	0.0638616	0.0229766	406986	outcome	TRUE	reported	textfile	13	28595940	0.006733	2.93022e-43	520119	ieu-b-31	monocyte cell count || id:ieu-b-31	TRUE	reported	igd	2	TRUE	NA	NA	0.00036590097098421	520119	8.43797796962915e-06	406986	TRUE	8.95191582569257e-15	0.000410797938362519	213.750799695137	147.206349785181	190.380975909337
rs188393352	G	C	G	C	0.086506	-0.0440225	0.010149	0.0125981	FALSE	TRUE	FALSE	finngen_R10_F5_DEPRESSIO	27927625	0.17707	0.0326133	406986	outcome	TRUE	reported	textfile	1	28254136	0.0102	2.35993e-17	474701	ieu-b-31	monocyte cell count || id:ieu-b-31	TRUE	reported	igd	2	TRUE	NA	NA	0.00015149838441528	474701	4.47693339432235e-06	406986	TRUE	1.82887554386145e-06	0.000150354190277878	71.3837166116286	147.206349785181	71.9270284121492
rs1885525	A	G	A	G	0.012936	0.00324555	0.506048	0.518766	FALSE	FALSE	FALSE	finngen_R10_F5_DEPRESSIO	33882634	0.64997	0.00715189	406986	outcome	TRUE	reported	textfile	11	33904180	0.001888	7.62079e-12	520511	ieu-b-31	monocyte cell count || id:ieu-b-31	TRUE	reported	igd	2	TRUE	NA	NA	9.01838190446538e-05	520511	5.06008020061076e-07	406986	TRUE	2.68490611626935e-05	8.36578059661942e-05	43.5482840795575	147.206349785181	46.9457232117208
rs1889033	G	A	G	A	-0.015731	-0.00461817	0.485351	0.543261	FALSE	FALSE	FALSE	finngen_R10_F5_DEPRESSIO	52746215	0.520991	0.00719545	406986	outcome	TRUE	reported	textfile	1	53211887	0.001863	3.1798e-17	521570	ieu-b-31	monocyte cell count || id:ieu-b-31	TRUE	reported	igd	2	TRUE	NA	NA	0.000136683675664648	521570	1.01215292997102e-06	406986	TRUE	3.23752828742941e-07	0.000123625972161279	64.487323356256	147.206349785181	71.2995768372946
rs1892548	C	T	C	T	-0.062797	-0.00889081	0.654819	0.696222	FALSE	FALSE	FALSE	finngen_R10_F5_DEPRESSIO	40428504	0.255211	0.00781415	406986	outcome	TRUE	reported	textfile	13	41002641	0.001987	1e-200	520653	ieu-b-31	monocyte cell count || id:ieu-b-31	TRUE	reported	igd	2	TRUE	NA	NA	0.00191471000753206	520653	3.18082996481223e-06	406986	TRUE	1.23678414389442e-89	0.00178269047436527	929.817154352717	147.206349785181	998.808108011587
rs190982	A	G	A	G	-0.012414	0.012751	0.602656	0.696722	FALSE	FALSE	FALSE	finngen_R10_F5_DEPRESSIO	88927603	0.104007	0.00784326	406986	outcome	TRUE	reported	textfile	5	88223420	0.001944	1.76999e-10	520652	ieu-b-31	monocyte cell count || id:ieu-b-31	TRUE	reported	igd	2	TRUE	NA	NA	7.8316104030872e-05	520652	6.49404227535024e-06	406986	TRUE	0.00259749952926744	7.38056521317867e-05	38.4297491151094	147.206349785181	40.7784731748209
rs1933295	G	A	G	A	-0.02438	-0.00228506	0.776592	0.743685	FALSE	FALSE	FALSE	finngen_R10_F5_DEPRESSIO	61641349	0.780103	0.00818475	406986	outcome	TRUE	reported	textfile	1	62107021	0.002335	1.7398e-25	478114	ieu-b-31	monocyte cell count || id:ieu-b-31	TRUE	reported	igd	2	TRUE	NA	NA	0.000227963320467462	478114	1.91516836702369e-07	406986	TRUE	6.21443439590399e-12	0.000206247660646992	98.6298236976624	147.206349785181	109.016850918662
rs1954735	C	T	C	T	0.020807	0.00368387	0.168423	0.226396	FALSE	FALSE	FALSE	finngen_R10_F5_DEPRESSIO	107227097	0.666176	0.00853931	406986	outcome	TRUE	reported	textfile	8	108239325	0.002504	1.00995e-16	521590	ieu-b-31	monocyte cell count || id:ieu-b-31	TRUE	reported	igd	2	TRUE	NA	NA	0.000132362574560699	521590	4.57283464741995e-07	406986	TRUE	2.24600408340249e-07	0.000121269838124075	63.2605639258071	147.206349785181	69.0478698937929
rs1967309	G	A	G	A	-0.022132	0.00256653	0.603077	0.618069	FALSE	FALSE	FALSE	finngen_R10_F5_DEPRESSIO	4015582	0.72711	0.00735452	406986	outcome	TRUE	reported	textfile	16	4065583	0.001924	1.42988e-30	520655	ieu-b-31	monocyte cell count || id:ieu-b-31	TRUE	reported	igd	2	TRUE	NA	NA	0.00025408115354688	520655	2.99230981863901e-07	406986	TRUE	1.8734599524649e-13	0.000234504051123467	122.123876273312	147.206349785181	132.321735296787
rs1976633	G	A	G	A	-0.016163	0.00948675	0.834784	0.825087	FALSE	FALSE	FALSE	finngen_R10_F5_DEPRESSIO	141931897	0.313277	0.00940801	406986	outcome	TRUE	reported	textfile	3	141650739	0.002511	1.25e-10	521592	ieu-b-31	monocyte cell count || id:ieu-b-31	TRUE	reported	igd	2	TRUE	NA	NA	7.94304030792158e-05	521592	2.4983941268509e-06	406986	TRUE	0.00045553363029993	7.20609795600548e-05	37.5889950285314	147.206349785181	41.433395013355
rs1992057	A	G	A	G	0.012056	-0.0115751	0.431615	0.361828	FALSE	FALSE	FALSE	finngen_R10_F5_DEPRESSIO	96667913	0.119762	0.00744007	406986	outcome	TRUE	reported	textfile	10	98427670	0.001901	2.34002e-10	521589	ieu-b-31	monocyte cell count || id:ieu-b-31	TRUE	reported	igd	2	TRUE	NA	NA	7.7104903652965e-05	521589	5.94724104898815e-06	406986	TRUE	0.00242530292563936	7.13141338460316e-05	37.1991779575059	147.206349785181	40.2200165421394
rs1997577	T	A	T	A	-0.029591	-0.00906897	0.154954	0.176188	FALSE	TRUE	FALSE	finngen_R10_F5_DEPRESSIO	14998781	0.334899	0.00940479	406986	outcome	TRUE	reported	textfile	21	16371102	0.002601	5.79963e-30	521593	ieu-b-31	monocyte cell count || id:ieu-b-31	TRUE	reported	igd	2	TRUE	NA	NA	0.000248085130736923	521593	2.28475374125933e-06	406986	TRUE	9.84292582627212e-12	0.000229314977732497	119.636062891569	147.206349785181	129.431081352941
rs2013605	T	G	T	G	0.018187	-0.00164424	0.102362	0.115849	FALSE	FALSE	FALSE	finngen_R10_F5_DEPRESSIO	22146190	0.882757	0.0111492	406986	outcome	TRUE	reported	textfile	18	19726151	0.003113	5.26999e-09	520649	ieu-b-31	monocyte cell count || id:ieu-b-31	TRUE	reported	igd	2	TRUE	NA	NA	6.55529215068096e-05	520649	5.34399012707819e-08	406986	TRUE	0.000170444817013041	6.07843982222972e-05	31.6491383550735	147.206349785181	34.1321693871766
rs2022003	T	A	T	A	0.016809	0.00779013	0.279384	0.347277	FALSE	TRUE	FALSE	finngen_R10_F5_DEPRESSIO	158617176	0.298325	0.00749029	406986	outcome	TRUE	reported	textfile	1	158586966	0.002073	5.41003e-16	521591	ieu-b-31	monocyte cell count || id:ieu-b-31	TRUE	reported	igd	2	TRUE	NA	NA	0.000126038139937068	521591	2.65774711337446e-06	406986	TRUE	4.46357349088917e-06	0.00011376775328622	59.3467604164037	147.206349785181	65.7483941769411
rs2038700	C	T	C	T	0.039975	-0.00723588	0.394192	0.388661	FALSE	FALSE	FALSE	finngen_R10_F5_DEPRESSIO	24992783	0.323255	0.00732531	406986	outcome	TRUE	reported	textfile	14	25461989	0.001919	2.80996e-96	521588	ieu-b-31	monocyte cell count || id:ieu-b-31	TRUE	reported	igd	2	TRUE	NA	NA	0.000831265784890507	521588	2.39746523350463e-06	406986	TRUE	6.46218320112008e-39	0.00076322001467249	398.38893298024	147.206349785181	433.937312918917
rs205422	C	T	C	T	0.012805	0.00479708	0.697421	0.691986	FALSE	FALSE	FALSE	finngen_R10_F5_DEPRESSIO	28065537	0.535327	0.00773853	406986	outcome	TRUE	reported	textfile	16	28076858	0.002092	9.49008e-10	520509	ieu-b-31	monocyte cell count || id:ieu-b-31	TRUE	reported	igd	2	TRUE	NA	NA	7.19743864756998e-05	520509	9.44189649553119e-07	406986	TRUE	0.000330426417353149	6.92026881474789e-05	36.0229764863877	147.206349785181	37.4658685642107
rs2084312	T	C	T	C	0.037684	-0.00524769	0.800313	0.751781	FALSE	FALSE	FALSE	finngen_R10_F5_DEPRESSIO	74699072	0.525377	0.00826306	406986	outcome	TRUE	reported	textfile	17	72695211	0.002351	8.97016e-58	520512	ieu-b-31	monocyte cell count || id:ieu-b-31	TRUE	reported	igd	2	TRUE	NA	NA	0.000493361592595326	520512	9.91007097161645e-07	406986	TRUE	3.62509058421459e-24	0.000453893172175296	236.363218700085	147.206349785181	256.926400179766
rs2106135	T	C	T	C	-0.052526	0.00576109	0.018357	0.0262997	FALSE	FALSE	FALSE	finngen_R10_F5_DEPRESSIO	92670650	0.796541	0.0223449	406986	outcome	TRUE	reported	textfile	7	92299964	0.007005	6.75927e-14	521588	ieu-b-31	monocyte cell count || id:ieu-b-31	TRUE	reported	igd	2	TRUE	NA	NA	0.000107785326210471	521588	1.63333429894914e-07	406986	TRUE	1.83447923146529e-06	9.94337769626638e-05	51.8684234640981	147.206349785181	56.2253774274621
rs2136451	A	G	A	G	0.015051	-0.00721138	0.298482	0.313617	FALSE	FALSE	FALSE	finngen_R10_F5_DEPRESSIO	64765911	0.350025	0.00771649	406986	outcome	TRUE	reported	textfile	2	64993045	0.002047	1.99986e-13	520194	ieu-b-31	monocyte cell count || id:ieu-b-31	TRUE	reported	igd	2	TRUE	NA	NA	0.00010391690999476	520194	2.14594654156441e-06	406986	TRUE	3.02835267818422e-05	9.48675472203271e-05	49.3540212185749	147.206349785181	54.0623632377287
rs2184697	G	T	G	T	-0.014711	-0.00729606	0.292709	0.286734	FALSE	FALSE	FALSE	finngen_R10_F5_DEPRESSIO	88092058	0.356795	0.00791768	406986	outcome	TRUE	reported	textfile	10	89851815	0.00207	1.22999e-12	520192	ieu-b-31	monocyte cell count || id:ieu-b-31	TRUE	reported	igd	2	TRUE	NA	NA	9.7082183718264e-05	520192	2.08642443768137e-06	406986	TRUE	5.86530436892902e-05	8.96083735200574e-05	46.6175571448719	147.206349785181	50.5060843893673
rs2213290	T	C	T	C	0.035585	0.00633594	0.407826	0.329278	FALSE	FALSE	FALSE	finngen_R10_F5_DEPRESSIO	46364876	0.405369	0.00761465	406986	outcome	TRUE	reported	textfile	3	46406367	0.001932	1.10994e-75	521590	ieu-b-31	monocyte cell count || id:ieu-b-31	TRUE	reported	igd	2	TRUE	NA	NA	0.000649994563357759	521590	1.70115601364444e-06	406986	TRUE	5.92396143145682e-31	0.000611629157814922	319.213669554242	147.206349785181	339.249874886943
rs2228467	C	T	C	T	0.157057	0.00841048	0.061974	0.0763097	FALSE	FALSE	FALSE	finngen_R10_F5_DEPRESSIO	42864624	0.531879	0.0134538	406986	outcome	TRUE	reported	textfile	3	42906116	0.003864	1e-200	520192	ieu-b-31	monocyte cell count || id:ieu-b-31	TRUE	reported	igd	2	TRUE	NA	NA	0.00316592945704932	520192	9.60226920057385e-07	406986	TRUE	3.95215616893145e-154	0.00286793295803834	1496.16093469711	147.206349785181	1652.11532483583
rs2239630	G	A	G	A	0.048843	-0.00164301	0.555952	0.471299	FALSE	FALSE	FALSE	finngen_R10_F5_DEPRESSIO	23120140	0.818398	0.00715577	406986	outcome	TRUE	reported	textfile	14	23589349	0.001897	4.67735e-146	521592	ieu-b-31	monocyte cell count || id:ieu-b-31	TRUE	reported	igd	2	TRUE	NA	NA	0.00126937257805173	521592	1.29535938263466e-07	406986	TRUE	7.47825432550052e-64	0.0011778822382872	615.096107448025	147.206349785181	662.933552658819
rs2253843	G	A	G	A	-0.013064	0.000143635	0.278303	0.179724	FALSE	FALSE	FALSE	finngen_R10_F5_DEPRESSIO	127551586	0.98777	0.00937045	406986	outcome	TRUE	reported	textfile	9	130313865	0.002133	9.3901e-10	520473	ieu-b-31	monocyte cell count || id:ieu-b-31	TRUE	reported	igd	2	TRUE	NA	NA	7.20680542016806e-05	520473	5.77327607896123e-10	406986	TRUE	5.21726725753912e-05	6.85575244163197e-05	35.6846497417323	147.206349785181	37.5120356578219
rs2273215	A	G	A	G	-0.01813	-0.00460712	0.458222	0.390154	FALSE	FALSE	FALSE	finngen_R10_F5_DEPRESSIO	170276994	0.529887	0.00733408	406986	outcome	TRUE	reported	textfile	6	170586082	0.001963	2.72019e-20	477174	ieu-b-31	monocyte cell count || id:ieu-b-31	TRUE	reported	igd	2	TRUE	NA	NA	0.000178732046436121	477174	9.69594192999515e-07	406986	TRUE	6.45637619851079e-09	0.000163201034017386	77.8876751532665	147.206349785181	85.3011741154299
rs2274664	T	C	T	C	-0.015167	-0.00939309	0.580335	0.591412	FALSE	FALSE	FALSE	finngen_R10_F5_DEPRESSIO	54238956	0.197413	0.00728736	406986	outcome	TRUE	reported	textfile	1	54704629	0.001918	2.74979e-15	519571	ieu-b-31	monocyte cell count || id:ieu-b-31	TRUE	reported	igd	2	TRUE	NA	NA	0.000120339075593826	519571	4.08222943051009e-06	406986	TRUE	1.90658183685682e-05	0.000112049747827095	58.2240994244339	147.206349785181	62.5319782076611
rs2295481	T	C	T	C	-0.015251	0.0103062	0.207397	0.209371	FALSE	FALSE	FALSE	finngen_R10_F5_DEPRESSIO	62943375	0.241552	0.00880035	406986	outcome	TRUE	reported	textfile	20	61574727	0.002338	7.1499e-11	521591	ieu-b-31	monocyte cell count || id:ieu-b-31	TRUE	reported	igd	2	TRUE	NA	NA	8.15725007834133e-05	521591	3.36991109048749e-06	406986	TRUE	0.000580135134558908	7.64688958986787e-05	39.8883851636686	147.206349785181	42.5507900854774
rs231988	C	T	C	T	0.025769	-0.00345591	0.868197	0.905401	FALSE	FALSE	FALSE	finngen_R10_F5_DEPRESSIO	172559189	0.779922	0.0123681	406986	outcome	TRUE	reported	textfile	3	172276979	0.002888	4.79954e-19	478118	ieu-b-31	monocyte cell count || id:ieu-b-31	TRUE	reported	igd	2	TRUE	NA	NA	0.00016649268719367	478118	1.91841010174084e-07	406986	TRUE	5.06625544366641e-09	0.000151973793044281	72.6721462968811	147.206349785181	79.616073124247
rs2327028	T	C	T	C	-0.011197	-0.00406334	0.474846	0.499554	FALSE	FALSE	FALSE	finngen_R10_F5_DEPRESSIO	8160278	0.569656	0.00714676	406986	outcome	TRUE	reported	textfile	20	8140925	0.001883	2.80001e-09	521592	ieu-b-31	monocyte cell count || id:ieu-b-31	TRUE	reported	igd	2	TRUE	NA	NA	6.77866262551014e-05	521592	7.94273823595485e-07	406986	TRUE	0.000447217341821056	6.25277518008083e-05	32.6158894600245	147.206349785181	35.3592232708509
rs2338021	C	T	C	T	-0.031703	0.018597	0.879688	0.87572	FALSE	FALSE	FALSE	finngen_R10_F5_DEPRESSIO	72453267	0.0850746	0.0107998	406986	outcome	TRUE	reported	textfile	5	71749094	0.002879	3.63999e-28	520513	ieu-b-31	monocyte cell count || id:ieu-b-31	TRUE	reported	igd	2	TRUE	NA	NA	0.000232909024719393	520513	7.28574314308911e-06	406986	TRUE	1.9233055091223e-09	0.00021274939370206	110.761964205983	147.206349785181	121.259951902851
rs2371108	T	G	T	G	0.01062	-0.0032588	0.38831	0.379348	FALSE	FALSE	FALSE	finngen_R10_F5_DEPRESSIO	27715527	0.658561	0.00737451	406986	outcome	TRUE	reported	textfile	3	27757018	0.001915	3.01002e-08	520647	ieu-b-31	monocyte cell count || id:ieu-b-31	TRUE	reported	igd	2	TRUE	NA	NA	5.90668922814117e-05	520647	4.79812472727673e-07	406986	TRUE	0.000831153002959106	5.35783067931103e-05	27.8967722021185	147.206349785181	30.7546987163318
rs2385094	C	T	C	T	-0.023922	-0.00877868	0.122214	0.138335	FALSE	FALSE	FALSE	finngen_R10_F5_DEPRESSIO	125344207	0.397013	0.0103648	406986	outcome	TRUE	reported	textfile	8	126356449	0.002877	9.72971e-17	521592	ieu-b-31	monocyte cell count || id:ieu-b-31	TRUE	reported	igd	2	TRUE	NA	NA	0.000132534342871106	521592	1.76261914436458e-06	406986	TRUE	1.11684934359535e-06	0.000122781964062855	64.0497087845867	147.206349785181	69.13775102454
rs2504209	G	A	G	A	0.018355	-0.000613955	0.81111	0.760345	FALSE	FALSE	FALSE	finngen_R10_F5_DEPRESSIO	27972629	0.94165	0.00838785	406986	outcome	TRUE	reported	textfile	13	28546766	0.002421	3.58014e-14	521592	ieu-b-31	monocyte cell count || id:ieu-b-31	TRUE	reported	igd	2	TRUE	NA	NA	0.000110189975071967	521592	1.3164198697096e-08	406986	TRUE	6.89465773488492e-07	0.000103235126838363	53.8519692224951	147.206349785181	57.4803228531296
rs2535393	C	T	C	T	-0.015226	-0.00924539	0.598517	0.546442	FALSE	FALSE	FALSE	finngen_R10_F5_DEPRESSIO	602496	0.197939	0.00718119	406986	outcome	TRUE	reported	textfile	12	711662	0.001929	3.13979e-15	518765	ieu-b-31	monocyte cell count || id:ieu-b-31	TRUE	reported	igd	2	TRUE	NA	NA	0.000120084249303626	518765	4.07266353467058e-06	406986	TRUE	1.95752056515453e-05	0.000111415418947213	57.8046373071955	147.206349785181	62.3027470001003
rs2548257	A	C	A	C	0.012909	0.0116777	0.653021	0.64587	FALSE	FALSE	FALSE	finngen_R10_F5_DEPRESSIO	100826613	0.116964	0.00744918	406986	outcome	TRUE	reported	textfile	5	100162317	0.001966	5.35057e-11	520514	ieu-b-31	monocyte cell count || id:ieu-b-31	TRUE	reported	igd	2	TRUE	NA	NA	8.28230953223533e-05	520514	6.03834235627058e-06	406986	TRUE	0.00149793730757181	7.55171403545681e-05	39.3105463802854	147.206349785181	43.1139858261866
rs2711981	T	C	T	C	-0.0216	-0.0015517	0.663087	0.579412	FALSE	FALSE	FALSE	finngen_R10_F5_DEPRESSIO	39037638	0.8301	0.00723155	406986	outcome	TRUE	reported	textfile	4	39039258	0.001986	1.59001e-27	520191	ieu-b-31	monocyte cell count || id:ieu-b-31	TRUE	reported	igd	2	TRUE	NA	NA	0.000227346934657367	520191	1.13129364785364e-07	406986	TRUE	1.85719651845544e-12	0.000208461462507775	108.461969861321	147.206349785181	118.290267522202
rs2729450	C	T	C	T	-0.030635	0.011634	0.524171	0.506941	FALSE	FALSE	FALSE	finngen_R10_F5_DEPRESSIO	29761441	0.102491	0.00712476	406986	outcome	TRUE	reported	textfile	17	28088459	0.001881	1.35988e-59	521584	ieu-b-31	monocyte cell count || id:ieu-b-31	TRUE	reported	igd	2	TRUE	NA	NA	0.000508293759358513	521584	6.55145041870177e-06	406986	TRUE	1.20557766546173e-21	0.000468154995430313	244.295587025961	147.206349785181	265.251701378202
rs2734047	G	A	G	A	0.077151	-0.0093523	0.635458	0.678804	FALSE	FALSE	FALSE	finngen_R10_F5_DEPRESSIO	128574001	0.225049	0.00770871	406986	outcome	TRUE	reported	textfile	3	128292844	0.001952	1e-200	521587	ieu-b-31	monocyte cell count || id:ieu-b-31	TRUE	reported	igd	2	TRUE	NA	NA	0.0029860675399398	521587	3.61655052428477e-06	406986	TRUE	1.31742098251025e-140	0.00275770329685834	1442.35425918766	147.206349785181	1562.15273138311
rs2734442	A	G	A	G	-0.041999	0.00794977	0.875502	0.875363	FALSE	FALSE	FALSE	finngen_R10_F5_DEPRESSIO	10447769	0.462653	0.0108236	406986	outcome	TRUE	reported	textfile	12	10600368	0.002846	2.99985e-49	520195	ieu-b-31	monocyte cell count || id:ieu-b-31	TRUE	reported	igd	2	TRUE	NA	NA	0.000418467590495682	520195	1.32552446683274e-06	406986	TRUE	2.80181942001141e-20	0.000384527507442221	200.105463734087	147.206349785181	217.775043100277
rs2784250	G	T	G	T	-0.016907	0.00188313	0.140201	0.112688	FALSE	FALSE	FALSE	finngen_R10_F5_DEPRESSIO	220887051	0.867734	0.0113075	406986	outcome	TRUE	reported	textfile	1	221060393	0.002685	3.11e-10	521583	ieu-b-31	monocyte cell count || id:ieu-b-31	TRUE	reported	igd	2	TRUE	NA	NA	7.6013328353604e-05	521583	6.81475184599557e-08	406986	TRUE	5.25767751579335e-05	6.89145854363056e-05	35.9470156601356	147.206349785181	39.6501217537253
rs2797681	C	G	C	G	-0.01482	-0.00030837	0.255654	0.165368	FALSE	TRUE	FALSE	finngen_R10_F5_DEPRESSIO	137271899	0.974987	0.00983503	406986	outcome	TRUE	reported	textfile	6	137593036	0.002297	1.13999e-10	520509	ieu-b-31	monocyte cell count || id:ieu-b-31	TRUE	reported	igd	2	TRUE	NA	NA	7.99674249887487e-05	520509	2.41554719206957e-09	406986	TRUE	2.13468139503543e-05	8.35899092972248e-05	43.5127701470805	147.206349785181	41.626933277283
rs2817441	T	C	T	C	-0.02173	-0.000516498	0.279268	0.279454	FALSE	FALSE	FALSE	finngen_R10_F5_DEPRESSIO	156617565	0.948484	0.00799406	406986	outcome	TRUE	reported	textfile	6	156938699	0.0021	4.66982e-25	519571	ieu-b-31	monocyte cell count || id:ieu-b-31	TRUE	reported	igd	2	TRUE	NA	NA	0.000206038387126839	519571	1.02571130191967e-08	406986	TRUE	9.80618416617317e-12	0.000190083503476959	98.7802723182568	147.206349785181	107.073219954649
rs2834670	G	A	G	A	0.026935	0.000901992	0.176408	0.174763	FALSE	FALSE	FALSE	finngen_R10_F5_DEPRESSIO	34908079	0.924055	0.00946208	406986	outcome	TRUE	reported	textfile	21	36280376	0.002965	1.10994e-19	520515	ieu-b-31	monocyte cell count || id:ieu-b-31	TRUE	reported	igd	2	TRUE	NA	NA	0.000158520025633716	520515	2.23282555767688e-08	406986	TRUE	2.7470578076905e-09	0.000210811525565823	109.753276862575	147.206349785181	82.5248159386206
rs2836220	C	A	C	A	-0.011367	-0.0118438	0.338458	0.520061	FALSE	FALSE	FALSE	finngen_R10_F5_DEPRESSIO	38228577	0.098383	0.00716612	406986	outcome	TRUE	reported	textfile	21	39600499	0.001982	1.01e-08	521592	ieu-b-31	monocyte cell count || id:ieu-b-31	TRUE	reported	igd	2	TRUE	NA	NA	6.30561974468021e-05	521592	6.71171839919816e-06	406986	TRUE	0.0105242981588945	5.78607316966613e-05	30.1813253592304	147.206349785181	32.8915560427297
rs28498283	T	A	T	A	0.021103	0.00768947	0.257557	0.261383	FALSE	TRUE	FALSE	finngen_R10_F5_DEPRESSIO	43132926	0.345919	0.00815828	406986	outcome	TRUE	reported	textfile	2	43360065	0.002169	2.40991e-22	521586	ieu-b-31	monocyte cell count || id:ieu-b-31	TRUE	reported	igd	2	TRUE	NA	NA	0.000181453864372633	521586	2.1828169456801e-06	406986	TRUE	9.77483001867036e-09	0.000170315772341302	88.8491142063735	147.206349785181	94.6606089282295
rs28612496	A	G	A	G	0.014459	-0.00349757	0.172531	0.168281	FALSE	FALSE	FALSE	finngen_R10_F5_DEPRESSIO	147370286	0.715257	0.0095875	406986	outcome	TRUE	reported	textfile	4	148291438	0.002482	5.81996e-09	521591	ieu-b-31	monocyte cell count || id:ieu-b-31	TRUE	reported	igd	2	TRUE	NA	NA	6.50603328856548e-05	521591	3.26997625124798e-07	406986	TRUE	0.000339340775035414	5.96932717756444e-05	31.1372126142815	147.206349785181	33.9369619195354
rs28722705	T	A	T	A	0.034302	0.0148157	0.149045	0.0994089	FALSE	TRUE	FALSE	finngen_R10_F5_DEPRESSIO	56158115	0.216948	0.0119996	406986	outcome	TRUE	reported	textfile	5	55453942	0.002634	1e-38	521582	ieu-b-31	monocyte cell count || id:ieu-b-31	TRUE	reported	igd	2	TRUE	NA	NA	0.000325046298758789	521582	3.74569015669979e-06	406986	TRUE	1.40680116410929e-14	0.000298464640221401	155.719663860128	147.206349785181	169.592774010097
rs28723530	A	C	A	C	-0.015308	0.00484838	0.134572	0.169496	FALSE	FALSE	FALSE	finngen_R10_F5_DEPRESSIO	105505561	0.610441	0.00951702	406986	outcome	TRUE	reported	textfile	4	106426718	0.002758	2.93002e-08	521592	ieu-b-31	monocyte cell count || id:ieu-b-31	TRUE	reported	igd	2	TRUE	NA	NA	5.90600046452331e-05	521592	6.37696047676561e-07	406986	TRUE	0.000992303783571715	5.45823904645882e-05	28.4711830676558	147.206349785181	30.8069272801754
rs2885735	G	A	G	A	0.014255	-0.00993627	0.82342	0.866169	FALSE	FALSE	FALSE	finngen_R10_F5_DEPRESSIO	909478	0.347781	0.0105829	406986	outcome	TRUE	reported	textfile	7	949115	0.002608	4.70999e-08	475157	ieu-b-31	monocyte cell count || id:ieu-b-31	TRUE	reported	igd	2	TRUE	NA	NA	6.28719108184376e-05	475157	2.16600326489275e-06	406986	TRUE	0.00249873411931912	5.90918195280512e-05	28.079432772625	147.206349785181	29.8757811323817
rs290243	A	G	A	G	0.014337	0.00848734	0.214516	0.366546	FALSE	FALSE	FALSE	finngen_R10_F5_DEPRESSIO	90809055	0.252355	0.00741481	406986	outcome	TRUE	reported	textfile	9	93571337	0.002274	2.99999e-10	520651	ieu-b-31	monocyte cell count || id:ieu-b-31	TRUE	reported	igd	2	TRUE	NA	NA	7.63409316126995e-05	520651	3.21932196298975e-06	406986	TRUE	0.000905099393710544	6.92697466833189e-05	36.0677227429412	147.206349785181	39.7498642448883
rs2927	C	T	C	T	-0.016559	-0.000796122	0.580121	0.510428	FALSE	FALSE	FALSE	finngen_R10_F5_DEPRESSIO	16757881	0.911116	0.00713172	406986	outcome	TRUE	reported	textfile	6	16758112	0.001898	2.84971e-18	520189	ieu-b-31	monocyte cell count || id:ieu-b-31	TRUE	reported	igd	2	TRUE	NA	NA	0.000146302840594727	520189	3.06191643387426e-08	406986	TRUE	1.22300605907564e-08	0.000133579849271437	69.4957842893515	147.206349785181	76.115971723327
rs2978889	A	G	A	G	-0.019138	0.00670706	0.503921	0.465776	FALSE	FALSE	FALSE	finngen_R10_F5_DEPRESSIO	6839794	0.349451	0.0071683	406986	outcome	TRUE	reported	textfile	8	6697316	0.001885	3.43005e-24	518763	ieu-b-31	monocyte cell count || id:ieu-b-31	TRUE	reported	igd	2	TRUE	NA	NA	0.000198662906879307	518763	2.15106615708039e-06	406986	TRUE	1.62836270619822e-09	0.000183120259967384	95.0130479949894	147.206349785181	103.079046218576
rs30102	C	G	C	G	-0.013036	0.00770977	0.316993	0.222933	FALSE	TRUE	FALSE	finngen_R10_F5_DEPRESSIO	236908895	0.372355	0.00864255	406986	outcome	TRUE	reported	textfile	2	237817538	0.002014	9.89008e-11	520647	ieu-b-31	monocyte cell count || id:ieu-b-31	TRUE	reported	igd	2	TRUE	NA	NA	8.04624261152226e-05	520647	1.95533357636957e-06	406986	TRUE	0.0002958059199429	7.35857170131535e-05	38.3148550603952	147.206349785181	41.8957308769103
rs3012415	T	C	T	C	0.020349	0.00805581	0.822848	0.868939	FALSE	FALSE	FALSE	finngen_R10_F5_DEPRESSIO	170174240	0.446021	0.010571	406986	outcome	TRUE	reported	textfile	6	170489464	0.002546	1.36994e-15	478118	ieu-b-31	monocyte cell count || id:ieu-b-31	TRUE	reported	igd	2	TRUE	NA	NA	0.000133591259881993	478118	1.42694859439135e-06	406986	TRUE	1.17682335493355e-06	0.000120720719973458	57.725476411903	147.206349785181	63.8806527066162
rs3014807	T	G	T	G	0.025554	-0.00479123	0.118614	0.0869869	FALSE	FALSE	FALSE	finngen_R10_F5_DEPRESSIO	153395544	0.705052	0.0126582	406986	outcome	TRUE	reported	textfile	1	153368020	0.002989	1.31009e-17	486333	ieu-b-31	monocyte cell count || id:ieu-b-31	TRUE	reported	igd	2	TRUE	NA	NA	0.000150268769982158	486333	3.52024299941387e-07	406986	TRUE	3.99329225379095e-08	0.000136536849081777	66.4111699226749	147.206349785181	73.0913445206305
rs3027012	T	C	T	C	0.028123	0.0135419	0.182687	0.159851	FALSE	FALSE	FALSE	finngen_R10_F5_DEPRESSIO	159204333	0.16547	0.00976407	406986	outcome	TRUE	reported	textfile	1	159174123	0.002424	4.37019e-31	521589	ieu-b-31	monocyte cell count || id:ieu-b-31	TRUE	reported	igd	2	TRUE	NA	NA	0.000257999724305313	521589	4.72626477268244e-06	406986	TRUE	3.11401312258333e-11	0.000236183383674411	123.219284888224	147.206349785181	134.604030003867
rs3111414	G	C	G	C	0.017402	-0.00473768	0.794447	0.795682	FALSE	TRUE	FALSE	finngen_R10_F5_DEPRESSIO	8303729	0.591416	0.00882603	406986	outcome	TRUE	reported	textfile	2	8443859	0.002313	5.61953e-14	519576	ieu-b-31	monocyte cell count || id:ieu-b-31	TRUE	reported	igd	2	TRUE	NA	NA	0.000108931213538869	519576	7.07983286226208e-07	406986	TRUE	4.55703712626613e-06	9.89047326375574e-05	51.3934106069617	147.206349785181	56.6039922848151
rs31243	G	A	G	A	-0.022555	-0.0116585	0.09625	0.117743	FALSE	FALSE	FALSE	finngen_R10_F5_DEPRESSIO	76298535	0.292672	0.0110793	406986	outcome	TRUE	reported	textfile	5	75594360	0.003179	1.3499e-12	520193	ieu-b-31	monocyte cell count || id:ieu-b-31	TRUE	reported	igd	2	TRUE	NA	NA	9.67608663666843e-05	520193	2.72070962056572e-06	406986	TRUE	9.13818647869496e-05	8.85043683742969e-05	46.0432509178343	147.206349785181	50.3390026816634
rs3177609	C	T	C	T	0.031206	0.0156204	0.077556	0.0848624	FALSE	FALSE	FALSE	finngen_R10_F5_DEPRESSIO	76359123	0.224217	0.0128521	406986	outcome	TRUE	reported	textfile	18	74071078	0.003521	8.26038e-19	521593	ieu-b-31	monocyte cell count || id:ieu-b-31	TRUE	reported	igd	2	TRUE	NA	NA	0.000150573543495268	521593	3.62958688889258e-06	406986	TRUE	7.18008881505601e-07	0.000139335447358009	72.6862430931094	147.206349785181	78.5496326217645
rs329125	A	C	A	C	-0.016638	0.00718175	0.207081	0.186595	FALSE	FALSE	FALSE	finngen_R10_F5_DEPRESSIO	134535411	0.433322	0.00916601	406986	outcome	TRUE	reported	textfile	5	133871101	0.002346	1.38007e-12	520190	ieu-b-31	monocyte cell count || id:ieu-b-31	TRUE	reported	igd	2	TRUE	NA	NA	9.66816168336826e-05	520190	1.50841874845076e-06	406986	TRUE	3.92618187231267e-05	9.0907834724029e-05	47.2934640758389	147.206349785181	50.2974797391435
rs333947	A	G	A	G	0.036848	-0.00906328	0.150214	0.166406	FALSE	FALSE	FALSE	finngen_R10_F5_DEPRESSIO	109928142	0.34371	0.00957193	406986	outcome	TRUE	reported	textfile	1	110470764	0.002635	2.21004e-44	519569	ieu-b-31	monocyte cell count || id:ieu-b-31	TRUE	reported	igd	2	TRUE	NA	NA	0.000376237096656215	519569	2.20289336080238e-06	406986	TRUE	1.14449942301496e-17	0.000346639316579821	180.164802001265	147.206349785181	195.553954250366
rs34097845	T	C	T	C	-0.100554	0.000786674	0.05601	0.0891405	FALSE	FALSE	FALSE	finngen_R10_F5_DEPRESSIO	58281068	0.949984	0.0125413	406986	outcome	TRUE	reported	textfile	17	56358429	0.00424	2.99226e-124	519714	ieu-b-31	monocyte cell count || id:ieu-b-31	TRUE	reported	igd	2	TRUE	NA	NA	0.00108102194177386	519714	9.66778847960411e-09	406986	TRUE	2.5594559267423e-55	0.00106920668325145	556.27431598235	147.206349785181	562.42807249021
rs34236350	T	C	T	C	-0.032235	0.00601002	0.182541	0.267521	FALSE	FALSE	FALSE	finngen_R10_F5_DEPRESSIO	240628909	0.455714	0.00805715	406986	outcome	TRUE	reported	textfile	2	241568326	0.002507	8.43918e-38	477175	ieu-b-31	monocyte cell count || id:ieu-b-31	TRUE	reported	igd	2	TRUE	NA	NA	0.000346354132321948	477175	1.36713375681173e-06	406986	TRUE	2.95535172669597e-16	0.000310107128644615	148.020651155847	147.206349785181	165.328102453935
rs34417629	A	G	A	G	0.013122	-0.00854196	0.23399	0.236038	FALSE	FALSE	FALSE	finngen_R10_F5_DEPRESSIO	54489916	0.310703	0.00842611	406986	outcome	TRUE	reported	textfile	1	54955589	0.002203	2.65003e-09	521590	ieu-b-31	monocyte cell count || id:ieu-b-31	TRUE	reported	igd	2	TRUE	NA	NA	6.80164469072416e-05	521590	2.52512211504242e-06	406986	TRUE	0.00145488786205952	6.17250995685089e-05	32.1970586003873	147.206349785181	35.4789756633189
rs34478611	A	G	A	G	0.013464	0.00113575	0.241781	0.169226	FALSE	FALSE	FALSE	finngen_R10_F5_DEPRESSIO	35753901	0.905498	0.00956674	406986	outcome	TRUE	reported	textfile	9	35753898	0.002185	7.35005e-10	520652	ieu-b-31	monocyte cell count || id:ieu-b-31	TRUE	reported	igd	2	TRUE	NA	NA	7.29235460890212e-05	520652	3.46306144959947e-08	406986	TRUE	6.53707505495214e-05	6.6465309922309e-05	34.6074638068577	147.206349785181	37.9704132084265
rs34505104	G	A	G	A	-0.033131	0.00127414	0.305345	0.278069	FALSE	FALSE	FALSE	finngen_R10_F5_DEPRESSIO	24228641	0.87332	0.00799122	406986	outcome	TRUE	reported	textfile	22	24624609	0.002083	6.3797e-57	521575	ieu-b-31	monocyte cell count || id:ieu-b-31	TRUE	reported	igd	2	TRUE	NA	NA	0.00048480249871693	521575	6.24641397041612e-08	406986	TRUE	2.23993231086139e-25	0.00046564941696386	242.983308389975	147.206349785181	252.982540230921
rs34600126	T	G	T	G	0.022368	0.00928243	0.217724	0.19624	FALSE	FALSE	FALSE	finngen_R10_F5_DEPRESSIO	1616787	0.304572	0.00904123	406986	outcome	TRUE	reported	textfile	20	1597433	0.002266	6.02976e-23	521590	ieu-b-31	monocyte cell count || id:ieu-b-31	TRUE	reported	igd	2	TRUE	NA	NA	0.000186778026214181	521590	2.58994099643818e-06	406986	TRUE	8.14830980109908e-09	0.000170431793705505	88.9103315625542	147.206349785181	97.4393766714524
rs34743120	A	G	A	G	-0.046726	-0.0236893	0.020053	0.00918039	FALSE	FALSE	FALSE	finngen_R10_F5_DEPRESSIO	181560603	0.533547	0.038049	406986	outcome	TRUE	reported	textfile	2	182425330	0.00679	6.15035e-12	520654	ieu-b-31	monocyte cell count || id:ieu-b-31	TRUE	reported	igd	2	TRUE	NA	NA	9.09474695164507e-05	520654	9.52445670171286e-07	406986	TRUE	4.28334476888896e-05	8.58082700624872e-05	44.6800813450605	147.206349785181	47.3562888333142
rs34746889	C	G	C	G	-0.058229	-0.00363095	0.017439	0.00447247	FALSE	TRUE	FALSE	finngen_R10_F5_DEPRESSIO	67187541	0.945729	0.0533399	406986	outcome	TRUE	reported	textfile	16	67221444	0.007327	1.99986e-15	517523	ieu-b-31	monocyte cell count || id:ieu-b-31	TRUE	reported	igd	2	TRUE	NA	NA	0.000122024013580024	517523	1.13856754979154e-08	406986	TRUE	1.77165618391069e-07	0.000116195620358321	60.1406617249566	147.206349785181	63.1576962875372
rs35068491	C	T	C	T	0.014581	-0.000725645	0.20924	0.161325	FALSE	FALSE	FALSE	finngen_R10_F5_DEPRESSIO	34866010	0.940682	0.00975167	406986	outcome	TRUE	reported	textfile	21	36238307	0.00235	5.68002e-10	521588	ieu-b-31	monocyte cell count || id:ieu-b-31	TRUE	reported	igd	2	TRUE	NA	NA	7.38041725540285e-05	521588	1.36054553095266e-08	406986	TRUE	5.08045620774716e-05	7.03548464752783e-05	36.6986848839954	147.206349785181	38.4980644635582
rs35108724	A	G	A	G	-0.022858	0.00709614	0.056937	0.0562565	FALSE	FALSE	FALSE	finngen_R10_F5_DEPRESSIO	39030766	0.650089	0.0156427	406986	outcome	TRUE	reported	textfile	8	38888285	0.004105	2.63003e-08	521594	ieu-b-31	monocyte cell count || id:ieu-b-31	TRUE	reported	igd	2	TRUE	NA	NA	5.94419976264415e-05	521594	5.05642257971805e-07	406986	TRUE	0.0008187097406192	5.61101899701407e-05	29.2682684550087	147.206349785181	31.0063135031845
rs35979828	T	C	T	C	-0.046061	0.0261094	0.070849	0.0227605	FALSE	FALSE	FALSE	finngen_R10_F5_DEPRESSIO	54292096	0.283773	0.0243584	406986	outcome	TRUE	reported	textfile	12	54685880	0.003696	1.27997e-35	520191	ieu-b-31	monocyte cell count || id:ieu-b-31	TRUE	reported	igd	2	TRUE	NA	NA	0.000298477768287896	520191	2.82304438085657e-06	406986	TRUE	9.09194971460881e-14	0.000279329461353795	145.344712232348	147.206349785181	155.31120875089
rs360017	G	A	G	A	-0.024481	-0.00350237	0.775236	0.77768	FALSE	FALSE	FALSE	finngen_R10_F5_DEPRESSIO	173780350	0.682901	0.00857355	406986	outcome	TRUE	reported	textfile	5	173207353	0.002251	1.61994e-27	520655	ieu-b-31	monocyte cell count || id:ieu-b-31	TRUE	reported	igd	2	TRUE	NA	NA	0.000227122569782102	520655	4.10038998962973e-07	406986	TRUE	5.2987032615677e-12	0.000208856977083252	108.764727961622	147.206349785181	118.278911135009
rs36026517	C	G	C	G	-0.016699	0.0098161	0.198672	0.194549	FALSE	TRUE	FALSE	finngen_R10_F5_DEPRESSIO	74563860	0.276778	0.00902559	406986	outcome	TRUE	reported	textfile	16	74597758	0.002341	1.02e-12	520649	ieu-b-31	monocyte cell count || id:ieu-b-31	TRUE	reported	igd	2	TRUE	NA	NA	9.77219871234077e-05	520649	2.90635156697905e-06	406986	TRUE	9.22967666884276e-05	8.87887428665667e-05	46.2316974615476	147.206349785181	50.8836318794602
rs3731211	A	T	A	T	0.028382	-0.0059033	0.719766	0.771692	FALSE	TRUE	FALSE	finngen_R10_F5_DEPRESSIO	21986848	0.486892	0.00849079	406986	outcome	TRUE	reported	textfile	9	21986847	0.002081	2.51015e-42	521592	ieu-b-31	monocyte cell count || id:ieu-b-31	TRUE	reported	igd	2	TRUE	NA	NA	0.000356498512117252	521592	1.18772434181749e-06	406986	TRUE	1.77542636081997e-17	0.000324958679110041	169.550294276677	147.206349785181	186.012372069115
rs3731332	T	C	T	C	-0.108009	-0.0140586	0.022895	0.0183307	FALSE	FALSE	FALSE	finngen_R10_F5_DEPRESSIO	92671254	0.597398	0.0266188	406986	outcome	TRUE	reported	textfile	7	92300568	0.006386	4.00959e-64	520654	ieu-b-31	monocyte cell count || id:ieu-b-31	TRUE	reported	igd	2	TRUE	NA	NA	0.000549131011805041	520654	6.85377067396484e-07	406986	TRUE	3.21726547215272e-27	0.000521953446417048	271.898023894574	147.206349785181	286.063245757902
rs3761986	C	T	C	T	-0.012146	-0.000989252	0.394272	0.431957	FALSE	FALSE	FALSE	finngen_R10_F5_DEPRESSIO	6680277	0.891366	0.00724326	406986	outcome	TRUE	reported	textfile	6	6680510	0.00195	4.88e-10	516280	ieu-b-31	monocyte cell count || id:ieu-b-31	TRUE	reported	igd	2	TRUE	NA	NA	7.51417105071348e-05	516280	4.58319535186709e-08	406986	TRUE	5.50027911115951e-05	7.04644610694657e-05	36.3818146569842	147.206349785181	38.7969272846811
rs3762281	G	A	G	A	0.013022	0.0114674	0.505158	0.419641	FALSE	FALSE	FALSE	finngen_R10_F5_DEPRESSIO	156334991	0.113955	0.00725479	406986	outcome	TRUE	reported	textfile	1	156304782	0.001864	2.9703e-12	521592	ieu-b-31	monocyte cell count || id:ieu-b-31	TRUE	reported	igd	2	TRUE	NA	NA	9.35607457319681e-05	521592	6.13903670172329e-06	406986	TRUE	0.000581150069591638	8.47772190603356e-05	44.2226987671013	147.206349785181	48.8049155906353
rs3789062	T	C	T	C	-0.020082	-0.00836783	0.245372	0.255451	FALSE	FALSE	FALSE	finngen_R10_F5_DEPRESSIO	111159740	0.307471	0.00819939	406986	outcome	TRUE	reported	textfile	2	111917317	0.002179	3.22033e-20	520653	ieu-b-31	monocyte cell count || id:ieu-b-31	TRUE	reported	igd	2	TRUE	NA	NA	0.000163110498251796	520653	2.55908176347439e-06	406986	TRUE	9.30713483246468e-08	0.000149348835041495	77.7702352072183	147.206349785181	84.9374982229513
rs3795503	T	C	T	C	-0.01889	-0.00497852	0.314513	0.35553	FALSE	FALSE	FALSE	finngen_R10_F5_DEPRESSIO	180936558	0.50471	0.00746296	406986	outcome	TRUE	reported	textfile	1	180905694	0.002034	1.67996e-20	521586	ieu-b-31	monocyte cell count || id:ieu-b-31	TRUE	reported	igd	2	TRUE	NA	NA	0.000165335437097251	521586	1.09345388946252e-06	406986	TRUE	1.62076297414746e-08	0.000153862128343777	80.2643739974742	147.206349785181	86.2505789000947
rs3808609	C	G	C	G	0.016911	-0.0109831	0.318017	0.357677	FALSE	TRUE	FALSE	finngen_R10_F5_DEPRESSIO	58552818	0.139227	0.00742767	406986	outcome	TRUE	reported	textfile	8	59465377	0.002008	3.86011e-17	521591	ieu-b-31	monocyte cell count || id:ieu-b-31	TRUE	reported	igd	2	TRUE	NA	NA	0.000135963922697107	521591	5.37235874763453e-06	406986	TRUE	7.9259644072579e-06	0.000124048769344549	64.7105008116432	147.206349785181	70.9269299792861
rs3859570	C	T	C	T	-0.027849	-0.00672539	0.424757	0.473063	FALSE	FALSE	FALSE	finngen_R10_F5_DEPRESSIO	18400115	0.350334	0.00720107	406986	outcome	TRUE	reported	textfile	19	18510925	0.001998	3.97009e-44	478116	ieu-b-31	monocyte cell count || id:ieu-b-31	TRUE	reported	igd	2	TRUE	NA	NA	0.000406181691178937	478116	2.14319958092128e-06	406986	TRUE	1.87494252086068e-18	0.000379001643576069	181.274695224157	147.206349785181	194.280066102138
rs391023	T	C	T	C	-0.075903	0.00844945	0.366325	0.362836	FALSE	FALSE	FALSE	finngen_R10_F5_DEPRESSIO	85894208	0.255886	0.0074368	406986	outcome	TRUE	reported	textfile	16	85927814	0.001942	1e-200	520192	ieu-b-31	monocyte cell count || id:ieu-b-31	TRUE	reported	igd	2	TRUE	NA	NA	0.00292808658667338	520192	3.17180123021116e-06	406986	TRUE	2.78362503650817e-138	0.00267473653649892	1395.1027311686	147.206349785181	1527.6344073391
rs41268099	A	G	A	G	0.029048	0.019191	0.110855	0.0811106	FALSE	FALSE	FALSE	finngen_R10_F5_DEPRESSIO	40862972	0.145658	0.0131893	406986	outcome	TRUE	reported	textfile	1	41328644	0.002986	2.47002e-22	521591	ieu-b-31	monocyte cell count || id:ieu-b-31	TRUE	reported	igd	2	TRUE	NA	NA	0.000181403495594803	521591	5.20202125508572e-06	406986	TRUE	8.81494534972694e-08	0.000166337566837709	86.7742789717423	147.206349785181	94.6352350262376
rs41313381	A	C	A	C	0.043019	-0.0162479	0.030485	0.0175987	FALSE	FALSE	FALSE	finngen_R10_F5_DEPRESSIO	78946283	0.558576	0.0277761	406986	outcome	TRUE	reported	textfile	1	79411968	0.005345	8.84912e-16	519116	ieu-b-31	monocyte cell count || id:ieu-b-31	TRUE	reported	igd	2	TRUE	NA	NA	0.000124769452919341	519116	8.40764255756786e-07	406986	TRUE	9.71126905842079e-07	0.000109393457589625	56.7938882229831	147.206349785181	64.7776520549791
rs413141	G	A	G	A	0.043013	-0.0122435	0.862523	0.758362	FALSE	FALSE	FALSE	finngen_R10_F5_DEPRESSIO	6675978	0.142598	0.00835061	406986	outcome	TRUE	reported	textfile	19	6675989	0.002764	1.42004e-54	521593	ieu-b-31	monocyte cell count || id:ieu-b-31	TRUE	reported	igd	2	TRUE	NA	NA	0.000464078777069018	521593	5.28196037549136e-06	406986	TRUE	3.48703156049713e-20	0.000438763199811326	228.955393353791	147.206349785181	242.171700156656
rs41409548	A	G	A	G	-0.096493	0.0190634	0.033848	0.025857	FALSE	FALSE	FALSE	finngen_R10_F5_DEPRESSIO	17098605	0.403849	0.0228368	406986	outcome	TRUE	reported	textfile	22	17579495	0.005685	1.49005e-64	520655	ieu-b-31	monocyte cell count || id:ieu-b-31	TRUE	reported	igd	2	TRUE	NA	NA	0.000553021561470328	520655	1.71219074349884e-06	406986	TRUE	2.50777817181669e-26	0.000608975868086934	317.258315305037	147.206349785181	288.091655941626
rs4142441	G	A	G	A	0.031012	0.00382737	0.151573	0.153622	FALSE	FALSE	FALSE	finngen_R10_F5_DEPRESSIO	44210980	0.699232	0.0099063	406986	outcome	TRUE	reported	textfile	20	42839620	0.002648	1.22011e-31	520187	ieu-b-31	monocyte cell count || id:ieu-b-31	TRUE	reported	igd	2	TRUE	NA	NA	0.000263603557852963	520187	3.66775611507372e-07	406986	TRUE	8.0481684263145e-14	0.000247357950331065	128.703731284135	147.206349785181	137.158772282108
rs41430449	G	C	G	C	-0.030007	-0.00361425	0.066381	0.106816	FALSE	TRUE	FALSE	finngen_R10_F5_DEPRESSIO	50730828	0.754104	0.0115385	406986	outcome	TRUE	reported	textfile	7	50798525	0.00377	1.82012e-15	521592	ieu-b-31	monocyte cell count || id:ieu-b-31	TRUE	reported	igd	2	TRUE	NA	NA	0.000121445227705912	521592	2.41079471101731e-07	406986	TRUE	4.79015524731095e-07	0.000111606277816492	58.2192160763077	147.206349785181	63.3523101548593
rs4269828	G	A	G	A	0.012209	0.005705	0.560056	0.583746	FALSE	FALSE	FALSE	finngen_R10_F5_DEPRESSIO	235094523	0.434836	0.00730526	406986	outcome	TRUE	reported	textfile	1	235257838	0.001915	1.88999e-10	521591	ieu-b-31	monocyte cell count || id:ieu-b-31	TRUE	reported	igd	2	TRUE	NA	NA	7.7922049107718e-05	521591	1.49851797225809e-06	406986	TRUE	0.00027753122080055	7.3454606499785e-05	38.3159292311207	147.206349785181	40.6464509267907
rs4335411	A	G	A	G	-0.017413	-0.00212723	0.762473	0.751395	FALSE	FALSE	FALSE	finngen_R10_F5_DEPRESSIO	248897507	0.799765	0.00838645	406986	outcome	TRUE	reported	textfile	1	249191706	0.002412	5.51061e-13	499223	ieu-b-31	monocyte cell count || id:ieu-b-31	TRUE	reported	igd	2	TRUE	NA	NA	0.000104388921174422	499223	1.58086640240862e-07	406986	TRUE	3.32400365480663e-06	0.000109828397968935	54.8346650658669	147.206349785181	52.1185822201871
rs4365101	A	G	A	G	-0.026771	-0.00831492	0.068386	0.0818376	FALSE	FALSE	FALSE	finngen_R10_F5_DEPRESSIO	108313806	0.521737	0.0129785	406986	outcome	TRUE	reported	textfile	12	108707583	0.003761	1.13999e-12	521590	ieu-b-31	monocyte cell count || id:ieu-b-31	TRUE	reported	igd	2	TRUE	NA	NA	9.71298560506471e-05	521590	1.00853128202011e-06	406986	TRUE	2.31462801924641e-05	9.13192617924446e-05	47.6353811476392	147.206349785181	50.6666886059158
rs4385425	G	A	G	A	-0.060104	-0.0035142	0.323914	0.30109	FALSE	FALSE	FALSE	finngen_R10_F5_DEPRESSIO	50267738	0.651393	0.00777776	406986	outcome	TRUE	reported	textfile	7	50307334	0.001999	1.27938e-198	521593	ieu-b-31	monocyte cell count || id:ieu-b-31	TRUE	reported	igd	2	TRUE	NA	NA	0.0017302107362549	521593	5.01610154039509e-07	406986	TRUE	3.32535658675253e-85	0.00158222560888724	826.582477528908	147.206349785181	904.026504497872
rs445611	G	A	G	A	0.016004	-0.0134025	0.844726	0.867009	FALSE	FALSE	FALSE	finngen_R10_F5_DEPRESSIO	35396017	0.204023	0.0105517	406986	outcome	TRUE	reported	textfile	5	35396119	0.002607	8.58005e-10	521594	ieu-b-31	monocyte cell count || id:ieu-b-31	TRUE	reported	igd	2	TRUE	NA	NA	7.22458199220093e-05	521594	3.96412831843602e-06	406986	TRUE	0.00185752858072001	6.71895424584761e-05	35.047882681203	147.206349785181	37.6855643292549
rs4462758	A	G	A	G	-0.032903	0.00417171	0.750205	0.76528	FALSE	FALSE	FALSE	finngen_R10_F5_DEPRESSIO	181180327	0.620106	0.00841581	406986	outcome	TRUE	reported	textfile	2	182045054	0.002155	1.42988e-52	519112	ieu-b-31	monocyte cell count || id:ieu-b-31	TRUE	reported	igd	2	TRUE	NA	NA	0.000448871533938885	519112	6.03752272892394e-07	406986	TRUE	1.84994164931603e-22	0.000405755752863002	210.717368653272	147.206349785181	233.118342170854
rs4566648	G	T	G	T	-0.025396	-0.00950706	0.342027	0.255211	FALSE	FALSE	FALSE	finngen_R10_F5_DEPRESSIO	83238066	0.246937	0.00821116	406986	outcome	TRUE	reported	textfile	4	84159219	0.001975	8.13954e-38	521587	ieu-b-31	monocyte cell count || id:ieu-b-31	TRUE	reported	igd	2	TRUE	NA	NA	0.00031690835583888	521587	3.29385649192056e-06	406986	TRUE	2.09381697246808e-14	0.000290288008693513	151.453836246939	147.206349785181	165.347044640282
rs4577206	T	C	T	C	-0.020765	-0.019007	0.88902	0.864111	FALSE	FALSE	FALSE	finngen_R10_F5_DEPRESSIO	47042461	0.0694464	0.0104693	406986	outcome	TRUE	reported	textfile	19	47545719	0.003177	6.4998e-11	475639	ieu-b-31	monocyte cell count || id:ieu-b-31	TRUE	reported	igd	2	TRUE	NA	NA	8.9807954568584e-05	475639	8.09861972242516e-06	406986	TRUE	0.00189967808013774	8.50844348063998e-05	40.4727489189784	147.206349785181	42.7198226670309
rs458699	A	T	A	T	0.013577	0.0098245	0.757042	0.770742	FALSE	TRUE	FALSE	finngen_R10_F5_DEPRESSIO	112115208	0.247408	0.00849379	406986	outcome	TRUE	reported	textfile	1	112657830	0.002176	4.52002e-10	521594	ieu-b-31	monocyte cell count || id:ieu-b-31	TRUE	reported	igd	2	TRUE	NA	NA	7.46322472165601e-05	521594	3.28729827464167e-06	406986	TRUE	0.0010994283649252	6.78092295537299e-05	35.3711501518293	147.206349785181	38.9304885600265
rs4626924	T	C	T	C	-0.018347	-0.00985388	0.551005	0.643972	FALSE	FALSE	FALSE	finngen_R10_F5_DEPRESSIO	234773551	0.187974	0.00748436	406986	outcome	TRUE	reported	textfile	1	234909298	0.00191	8.19974e-22	520181	ieu-b-31	monocyte cell count || id:ieu-b-31	TRUE	reported	igd	2	TRUE	NA	NA	0.000177350959579527	520181	4.25918019774549e-06	406986	TRUE	7.53946291008486e-08	0.000166554803386894	86.6527435016481	147.206349785181	92.2706090841808
rs4658231	G	A	G	A	-0.016005	-0.00291382	0.24867	0.282823	FALSE	FALSE	FALSE	finngen_R10_F5_DEPRESSIO	91575945	0.713825	0.00794557	406986	outcome	TRUE	reported	textfile	1	92041502	0.002181	2.22998e-13	520190	ieu-b-31	monocyte cell count || id:ieu-b-31	TRUE	reported	igd	2	TRUE	NA	NA	0.000103512962702812	520190	3.3044397987702e-07	406986	TRUE	4.49332786343703e-06	9.57184102988136e-05	49.7963348425291	147.206349785181	53.8517753992685
rs4669869	C	T	C	T	0.020401	0.00412913	0.44511	0.533653	FALSE	FALSE	FALSE	finngen_R10_F5_DEPRESSIO	12758334	0.564509	0.00716668	406986	outcome	TRUE	reported	textfile	2	12898460	0.001889	3.76011e-27	517821	ieu-b-31	monocyte cell count || id:ieu-b-31	TRUE	reported	igd	2	TRUE	NA	NA	0.000225197311391658	517821	8.15649165184876e-07	406986	TRUE	1.66133349340925e-11	0.000205592447641275	106.481567451238	147.206349785181	116.637713086911
rs4721764	A	G	A	G	0.015617	-0.00566968	0.209536	0.242577	FALSE	FALSE	FALSE	finngen_R10_F5_DEPRESSIO	2538821	0.496679	0.00834116	406986	outcome	TRUE	reported	textfile	7	2578455	0.00233	2.11982e-11	521587	ieu-b-31	monocyte cell count || id:ieu-b-31	TRUE	reported	igd	2	TRUE	NA	NA	8.61233433087298e-05	521587	1.13523654370891e-06	406986	TRUE	8.57107031103108e-05	8.07915538683731e-05	42.1430674283377	147.206349785181	44.9245130689458
rs47341	T	C	T	C	0.031081	-0.0113013	0.396	0.370181	FALSE	FALSE	FALSE	finngen_R10_F5_DEPRESSIO	43164757	0.127089	0.00740739	406986	outcome	TRUE	reported	textfile	22	43560763	0.001997	1.46016e-54	476098	ieu-b-31	monocyte cell count || id:ieu-b-31	TRUE	reported	igd	2	TRUE	NA	NA	0.000508532127338903	476098	5.71934857034459e-06	406986	TRUE	3.56310186578489e-21	0.000462117150668448	220.11384534768	147.206349785181	242.233295110417
rs4737009	A	G	A	G	0.015384	-0.00576882	0.235763	0.250048	FALSE	FALSE	FALSE	finngen_R10_F5_DEPRESSIO	41772887	0.486203	0.00828425	406986	outcome	TRUE	reported	textfile	8	41630405	0.002209	3.44033e-12	520188	ieu-b-31	monocyte cell count || id:ieu-b-31	TRUE	reported	igd	2	TRUE	NA	NA	9.3228341989674e-05	520188	1.1914881576387e-06	406986	TRUE	4.26965624309379e-05	8.52849201489513e-05	44.3678053773412	147.206349785181	48.5005999367582
rs475616	G	A	G	A	0.01572	-0.00431296	0.65632	0.724912	FALSE	FALSE	FALSE	finngen_R10_F5_DEPRESSIO	30207976	0.590846	0.00802245	406986	outcome	TRUE	reported	textfile	10	30496905	0.00199	2.9703e-15	520514	ieu-b-31	monocyte cell count || id:ieu-b-31	TRUE	reported	igd	2	TRUE	NA	NA	0.000119871550170398	520514	7.10164858972048e-07	406986	TRUE	1.36585895322895e-06	0.00011148205802324	58.0342187599357	147.206349785181	62.4020605540264
rs4763944	A	G	A	G	0.013087	-0.0136498	0.204423	0.267667	FALSE	FALSE	FALSE	finngen_R10_F5_DEPRESSIO	13205038	0.0902838	0.0080582	406986	outcome	TRUE	reported	textfile	12	13357972	0.002322	1.76999e-08	520511	ieu-b-31	monocyte cell count || id:ieu-b-31	TRUE	reported	igd	2	TRUE	NA	NA	6.10240500565126e-05	520511	7.05011326180888e-06	406986	TRUE	0.0137219471786719	5.5708591375588e-05	28.9984386504852	147.206349785181	31.7655057306771
rs4810832	A	G	A	G	0.012663	-0.0142135	0.325034	0.261533	FALSE	FALSE	FALSE	finngen_R10_F5_DEPRESSIO	48609895	0.0815643	0.00816082	406986	outcome	TRUE	reported	textfile	20	47226433	0.002027	4.34e-10	520653	ieu-b-31	monocyte cell count || id:ieu-b-31	TRUE	reported	igd	2	TRUE	NA	NA	7.49525575935108e-05	520653	7.45339086931336e-06	406986	TRUE	0.00461060538860171	7.03580668953594e-05	36.6345754250442	147.206349785181	39.0270492407749
rs4813619	T	G	T	G	0.016505	-0.0125642	0.510832	0.556319	FALSE	FALSE	FALSE	finngen_R10_F5_DEPRESSIO	2835069	0.0809897	0.00720023	406986	outcome	TRUE	reported	textfile	20	2815715	0.001902	4.24033e-18	520190	ieu-b-31	monocyte cell count || id:ieu-b-31	TRUE	reported	igd	2	TRUE	NA	NA	0.000144739423546747	520190	7.48163226085816e-06	406986	TRUE	8.90850916105384e-06	0.000136143586378531	70.8299029480857	147.206349785181	75.3026105123723
rs4865956	A	T	A	T	-0.018917	0.010758	0.696281	0.719496	FALSE	TRUE	FALSE	finngen_R10_F5_DEPRESSIO	55586677	0.176052	0.00795112	406986	outcome	TRUE	reported	textfile	5	54882505	0.002041	1.97015e-20	521588	ieu-b-31	monocyte cell count || id:ieu-b-31	TRUE	reported	igd	2	TRUE	NA	NA	0.000164672496687131	521588	4.49807999284257e-06	406986	TRUE	3.02549290470418e-07	0.00015135299839665	78.9555551817318	147.206349785181	85.9050150503603
rs4871844	C	T	C	T	0.015503	-0.00161596	0.343089	0.367187	FALSE	FALSE	FALSE	finngen_R10_F5_DEPRESSIO	23022221	0.827883	0.00743251	406986	outcome	TRUE	reported	textfile	8	22879734	0.00201	1.26999e-14	521589	ieu-b-31	monocyte cell count || id:ieu-b-31	TRUE	reported	igd	2	TRUE	NA	NA	0.00011404154444591	521589	1.16148290509979e-07	406986	TRUE	7.68569760228058e-07	0.000108336504286263	56.5130346857836	147.206349785181	59.4893713026905
rs4905043	A	G	A	G	0.018703	0.00186909	0.399537	0.387269	FALSE	FALSE	FALSE	finngen_R10_F5_DEPRESSIO	93083664	0.800073	0.00738032	406986	outcome	TRUE	reported	textfile	14	93550009	0.002008	1.31009e-20	475634	ieu-b-31	monocyte cell count || id:ieu-b-31	TRUE	reported	igd	2	TRUE	NA	NA	0.000182366413449695	475634	1.57591445218926e-07	406986	TRUE	8.3177831239812e-10	0.000167840126977394	79.8435362237699	147.206349785181	86.7551231825686
rs4952782	A	T	A	T	0.019255	0.00646202	0.759932	0.683633	FALSE	TRUE	FALSE	finngen_R10_F5_DEPRESSIO	45846957	0.398831	0.00765905	406986	outcome	TRUE	reported	textfile	2	46074096	0.002182	1.17004e-18	521594	ieu-b-31	monocyte cell count || id:ieu-b-31	TRUE	reported	igd	2	TRUE	NA	NA	0.000149273184657245	521594	1.74907604068644e-06	406986	TRUE	1.8924187233817e-07	0.000135277649486626	70.5692861981908	147.206349785181	77.8713230321244
rs4983387	A	G	A	G	0.019449	0.00229902	0.899135	0.894444	FALSE	FALSE	FALSE	finngen_R10_F5_DEPRESSIO	104801891	0.844183	0.0116971	406986	outcome	TRUE	reported	textfile	14	105268228	0.003249	2.19999e-09	476100	ieu-b-31	monocyte cell count || id:ieu-b-31	TRUE	reported	igd	2	TRUE	NA	NA	7.52603244928192e-05	476100	9.4918685702889e-08	406986	TRUE	8.8747214226854e-05	6.86103989512183e-05	32.6675150511175	147.206349785181	35.8339868478603
rs4987353	A	G	A	G	-0.021886	0.0116351	0.310381	0.255368	FALSE	FALSE	FALSE	finngen_R10_F5_DEPRESSIO	169697846	0.154718	0.00817612	406986	outcome	TRUE	reported	textfile	1	169666987	0.002015	1.93019e-27	521592	ieu-b-31	monocyte cell count || id:ieu-b-31	TRUE	reported	igd	2	TRUE	NA	NA	0.000226128454715921	521592	4.97583796964115e-06	406986	TRUE	9.13193415804031e-10	0.000205053474195596	106.975777360483	147.206349785181	117.973017751479
rs55684236	A	G	A	G	0.01153	-0.0114483	0.348464	0.357196	FALSE	FALSE	FALSE	finngen_R10_F5_DEPRESSIO	43614338	0.124721	0.00745696	406986	outcome	TRUE	reported	textfile	1	44080009	0.001956	3.89e-09	521590	ieu-b-31	monocyte cell count || id:ieu-b-31	TRUE	reported	igd	2	TRUE	NA	NA	6.66138280290986e-05	521590	5.7913328331692e-06	406986	TRUE	0.00592665577572465	6.03649638726928e-05	31.4875415207364	147.206349785181	34.7472879839077
rs55860328	A	G	A	G	-0.01367	-0.00175735	0.682365	0.622815	FALSE	FALSE	FALSE	finngen_R10_F5_DEPRESSIO	114132059	0.811372	0.00736348	406986	outcome	TRUE	reported	textfile	13	114897534	0.002053	2.88005e-11	520193	ieu-b-31	monocyte cell count || id:ieu-b-31	TRUE	reported	igd	2	TRUE	NA	NA	8.52234836403568e-05	520193	1.39950002850588e-07	406986	TRUE	2.30921388642055e-05	8.10050545174736e-05	42.1415139901373	147.206349785181	44.3362676695433
rs56007794	T	A	T	A	0.039085	-0.00911714	0.24434	0.258224	FALSE	TRUE	FALSE	finngen_R10_F5_DEPRESSIO	42023089	0.263363	0.00815138	406986	outcome	TRUE	reported	textfile	6	41990827	0.002177	4.7698e-72	521592	ieu-b-31	monocyte cell count || id:ieu-b-31	TRUE	reported	igd	2	TRUE	NA	NA	0.000617597907427905	521592	3.07380489359518e-06	406986	TRUE	2.28195219287585e-28	0.00056411965513133	294.405250708449	147.206349785181	322.331964081835
rs56058420	G	A	G	A	0.01173	-0.0118331	0.356231	0.234625	FALSE	FALSE	FALSE	finngen_R10_F5_DEPRESSIO	184315963	0.164133	0.00850504	406986	outcome	TRUE	reported	textfile	4	185237116	0.001975	2.95999e-09	519573	ieu-b-31	monocyte cell count || id:ieu-b-31	TRUE	reported	igd	2	TRUE	NA	NA	6.7887128231242e-05	519573	4.75625298774525e-06	406986	TRUE	0.00379937482588547	6.3108490127913e-05	32.7914107406709	147.206349785181	35.2745777920205
rs56795609	T	A	T	A	-0.01493	0.0114739	0.17201	0.132134	FALSE	TRUE	FALSE	finngen_R10_F5_DEPRESSIO	110666096	0.280154	0.0106242	406986	outcome	TRUE	reported	textfile	1	111208718	0.002483	1.86999e-09	520513	ieu-b-31	monocyte cell count || id:ieu-b-31	TRUE	reported	igd	2	TRUE	NA	NA	6.94554131890536e-05	520513	2.86583422664637e-06	406986	TRUE	0.00150376885344518	6.3493372944507e-05	33.0510975703826	147.206349785181	36.1548177222512
rs56925909	G	C	G	C	0.01367	0.00829379	0.218542	0.208585	FALSE	TRUE	FALSE	finngen_R10_F5_DEPRESSIO	187711414	0.344227	0.00876864	406986	outcome	TRUE	reported	textfile	3	187429202	0.002253	1.32999e-09	521592	ieu-b-31	monocyte cell count || id:ieu-b-31	TRUE	reported	igd	2	TRUE	NA	NA	7.05756257664725e-05	521592	2.19818023392351e-06	406986	TRUE	0.000939877390946118	6.38274625626953e-05	33.2938912626744	147.206349785181	36.814138824419
rs571497	A	G	A	G	-0.028174	0.00235246	0.154612	0.124725	FALSE	FALSE	FALSE	finngen_R10_F5_DEPRESSIO	7762944	0.828491	0.0108589	406986	outcome	TRUE	reported	textfile	19	7827830	0.002628	8.93923e-27	519115	ieu-b-31	monocyte cell count || id:ieu-b-31	TRUE	reported	igd	2	TRUE	NA	NA	0.000221354446395679	519115	1.15317559284133e-07	406986	TRUE	3.79830925201892e-12	0.000207503914103949	107.74033590365	147.206349785181	114.933411753531
rs573790	C	T	C	T	-0.016093	-0.00225812	0.613652	0.469511	FALSE	FALSE	FALSE	finngen_R10_F5_DEPRESSIO	60087912	0.753404	0.00718794	406986	outcome	TRUE	reported	textfile	11	59855385	0.001947	1.48013e-16	520191	ieu-b-31	monocyte cell count || id:ieu-b-31	TRUE	reported	igd	2	TRUE	NA	NA	0.000131317897536757	520191	2.42497746350814e-07	406986	TRUE	1.59913541838617e-07	0.000122801830531019	63.888006986307	147.206349785181	68.3190973219701
rs58011825	C	A	C	A	0.018373	-0.0117083	0.137161	0.185436	FALSE	FALSE	FALSE	finngen_R10_F5_DEPRESSIO	123385432	0.203538	0.00920801	406986	outcome	TRUE	reported	textfile	3	123104279	0.002728	1.69005e-11	520650	ieu-b-31	monocyte cell count || id:ieu-b-31	TRUE	reported	igd	2	TRUE	NA	NA	8.71142854616158e-05	520650	3.97262030280951e-06	406986	TRUE	0.000450857667529079	7.99006947003235e-05	41.6034610397731	147.206349785181	45.3598299861972
rs58814158	G	T	G	T	-0.023512	-0.00881581	0.15736	0.116062	FALSE	FALSE	FALSE	finngen_R10_F5_DEPRESSIO	110167908	0.435996	0.0113172	406986	outcome	TRUE	reported	textfile	13	110820255	0.002622	3.23966e-19	521593	ieu-b-31	monocyte cell count || id:ieu-b-31	TRUE	reported	igd	2	TRUE	NA	NA	0.000154140489849904	521593	1.49096853396432e-06	406986	TRUE	8.66942619965317e-08	0.000146603912217666	76.478493223832	147.206349785181	80.4106867839516
rs59295685	T	C	T	C	-0.020043	-0.00541505	0.173015	0.191373	FALSE	FALSE	FALSE	finngen_R10_F5_DEPRESSIO	136250528	0.551088	0.00908366	406986	outcome	TRUE	reported	textfile	2	137008098	0.002487	7.98914e-16	520653	ieu-b-31	monocyte cell count || id:ieu-b-31	TRUE	reported	igd	2	TRUE	NA	NA	0.000124730597383025	520653	8.73183431467486e-07	406986	TRUE	1.00131459076665e-06	0.000114957374918461	59.8595535058062	147.206349785181	64.9492114120083
rs6044081	G	A	G	A	0.012275	0.00372637	0.758074	0.796417	FALSE	FALSE	FALSE	finngen_R10_F5_DEPRESSIO	16532697	0.675535	0.00890275	406986	outcome	TRUE	reported	textfile	20	16513342	0.002186	2e-08	520193	ieu-b-31	monocyte cell count || id:ieu-b-31	TRUE	reported	igd	2	TRUE	NA	NA	6.06112901531908e-05	520193	4.30473152421784e-07	406986	TRUE	0.000657410826453071	5.52671594486705e-05	28.751067930619	147.206349785181	31.5313587924152
rs60695341	T	C	T	C	-0.018162	0.0140307	0.197081	0.215687	FALSE	FALSE	FALSE	finngen_R10_F5_DEPRESSIO	50718074	0.10687	0.00870164	406986	outcome	TRUE	reported	textfile	15	51010271	0.00235	1.13999e-14	521560	ieu-b-31	monocyte cell count || id:ieu-b-31	TRUE	reported	igd	2	TRUE	NA	NA	0.000114508908085628	521560	6.38816821382114e-06	406986	TRUE	9.30342673854865e-05	0.000104393589468338	54.4529962796664	147.206349785181	59.7298766862834
rs60699901	C	T	C	T	0.021517	-0.00609701	0.118119	0.126959	FALSE	FALSE	FALSE	finngen_R10_F5_DEPRESSIO	91356939	0.569584	0.0107216	406986	outcome	TRUE	reported	textfile	13	92009193	0.002926	2.02023e-13	521593	ieu-b-31	monocyte cell count || id:ieu-b-31	TRUE	reported	igd	2	TRUE	NA	NA	0.000103666797596096	521593	7.94578724910431e-07	406986	TRUE	8.90746268239713e-06	9.64546529691134e-05	50.3147319868259	147.206349785181	54.0772746428303
rs61165644	G	A	G	A	-0.026402	0.00908667	0.14078	0.210412	FALSE	FALSE	FALSE	finngen_R10_F5_DEPRESSIO	244324638	0.298814	0.00874577	406986	outcome	TRUE	reported	textfile	1	244487940	0.002716	2.59e-22	521592	ieu-b-31	monocyte cell count || id:ieu-b-31	TRUE	reported	igd	2	TRUE	NA	NA	0.000181136591830614	521592	2.65237496814353e-06	406986	TRUE	1.54320869970332e-08	0.000168635493340186	87.9734224127969	147.206349785181	94.49615164378
rs6120950	T	C	T	C	-0.019355	0.0053395	0.202811	0.266938	FALSE	FALSE	FALSE	finngen_R10_F5_DEPRESSIO	31637267	0.508128	0.00806868	406986	outcome	TRUE	reported	textfile	20	30225070	0.002341	1.45011e-16	521589	ieu-b-31	monocyte cell count || id:ieu-b-31	TRUE	reported	igd	2	TRUE	NA	NA	0.00013103878337268	521589	1.07601517127181e-06	406986	TRUE	6.440932533977e-07	0.000121134862552907	63.1900240692633	147.206349785181	68.3570833320408
rs61985545	A	G	A	G	-0.01149	0.0131854	0.495161	0.53929	FALSE	FALSE	FALSE	finngen_R10_F5_DEPRESSIO	59574107	0.0656372	0.00716253	406986	outcome	TRUE	reported	textfile	14	60040825	0.001887	1.17999e-09	520511	ieu-b-31	monocyte cell count || id:ieu-b-31	TRUE	reported	igd	2	TRUE	NA	NA	7.12257580004389e-05	520511	8.32669694466972e-06	406986	TRUE	0.00794548299402223	6.6003867255536e-05	34.3578746939123	147.206349785181	37.0762888578282
rs62011334	G	A	G	A	0.011932	-0.00824683	0.355185	0.264144	FALSE	FALSE	FALSE	finngen_R10_F5_DEPRESSIO	63545292	0.31054	0.00813226	406986	outcome	TRUE	reported	textfile	15	63837491	0.00199	2.1e-09	521593	ieu-b-31	monocyte cell count || id:ieu-b-31	TRUE	reported	igd	2	TRUE	NA	NA	6.8922387604482e-05	521593	2.5268132208546e-06	406986	TRUE	0.00132984633907693	6.52148099979491e-05	34.0176764179444	147.206349785181	35.9517749551779
rs62018159	A	G	A	G	0.015004	-0.00635723	0.209149	0.187927	FALSE	FALSE	FALSE	finngen_R10_F5_DEPRESSIO	40105220	0.488906	0.00918607	406986	outcome	TRUE	reported	textfile	15	40397421	0.002338	1.42001e-10	519573	ieu-b-31	monocyte cell count || id:ieu-b-31	TRUE	reported	igd	2	TRUE	NA	NA	7.9258485899322e-05	519573	1.17678872948809e-06	406986	TRUE	0.00018778610128281	7.4472265769524e-05	38.6965114150198	147.206349785181	41.1836749329156
rs62057793	A	G	A	G	-0.019484	-0.00505328	0.111608	0.115246	FALSE	FALSE	FALSE	finngen_R10_F5_DEPRESSIO	27529299	0.651397	0.0111842	406986	outcome	TRUE	reported	textfile	17	25856325	0.002995	8.00018e-11	521588	ieu-b-31	monocyte cell count || id:ieu-b-31	TRUE	reported	igd	2	TRUE	NA	NA	8.11337267555713e-05	521588	5.01602073203363e-07	406986	TRUE	7.242146277997e-05	7.52811426235637e-05	39.268546237484	147.206349785181	42.3216497166953
rs62143205	A	G	A	G	-0.057574	-0.00746831	0.104321	0.102338	FALSE	FALSE	FALSE	finngen_R10_F5_DEPRESSIO	53822099	0.532016	0.0119506	406986	outcome	TRUE	reported	textfile	19	54325353	0.003245	2.18022e-70	516125	ieu-b-31	monocyte cell count || id:ieu-b-31	TRUE	reported	igd	2	TRUE	NA	NA	0.000609544461040818	516125	9.59593947490433e-07	406986	TRUE	1.14070233728592e-29	0.000619450968030658	319.911061189425	147.206349785181	314.791795461075
rs62176784	G	A	G	A	0.02263	0.0103749	0.319489	0.394212	FALSE	FALSE	FALSE	finngen_R10_F5_DEPRESSIO	168888041	0.156644	0.00732455	406986	outcome	TRUE	reported	textfile	2	169744551	0.002002	1.35988e-29	519574	ieu-b-31	monocyte cell count || id:ieu-b-31	TRUE	reported	igd	2	TRUE	NA	NA	0.000245860315184212	519574	4.9297678242153e-06	406986	TRUE	1.27125414271136e-10	0.000222684589381198	115.726447970515	147.206349785181	127.773550126198
rs62261974	G	A	G	A	-0.016569	-0.0133698	0.183464	0.148668	FALSE	FALSE	FALSE	finngen_R10_F5_DEPRESSIO	107578122	0.183467	0.0100513	406986	outcome	TRUE	reported	textfile	3	107296969	0.002414	7.00971e-12	521592	ieu-b-31	monocyte cell count || id:ieu-b-31	TRUE	reported	igd	2	TRUE	NA	NA	9.03128575400845e-05	521592	4.34736521768278e-06	406986	TRUE	0.000389610600984123	8.22524393372098e-05	42.9055789224228	147.206349785181	47.1105380516443
rs62454420	G	A	G	A	-0.034885	0.000771844	0.070245	0.0985572	FALSE	FALSE	FALSE	finngen_R10_F5_DEPRESSIO	27152185	0.948604	0.0119739	406986	outcome	TRUE	reported	textfile	7	27191804	0.003675	2.39001e-21	521578	ieu-b-31	monocyte cell count || id:ieu-b-31	TRUE	reported	igd	2	TRUE	NA	NA	0.000172730943727166	521578	1.02096409924482e-08	406986	TRUE	4.49133510756303e-10	0.00015896129410158	82.9235775715279	147.206349785181	90.1078791244389
rs62470670	G	A	G	A	-0.023333	0.0157207	0.092471	0.135381	FALSE	FALSE	FALSE	finngen_R10_F5_DEPRESSIO	115011640	0.131771	0.0104307	406986	outcome	TRUE	reported	textfile	7	114651694	0.00323	5.30029e-13	521594	ieu-b-31	monocyte cell count || id:ieu-b-31	TRUE	reported	igd	2	TRUE	NA	NA	0.000100037250769218	521594	5.5813221560134e-06	406986	TRUE	0.000259431465203916	9.13770690326751e-05	47.6659037614696	147.206349785181	52.18385003211
rs62491927	A	C	A	C	-0.012993	-0.0124132	0.256754	0.20557	FALSE	FALSE	FALSE	finngen_R10_F5_DEPRESSIO	149475803	0.160938	0.00885437	406986	outcome	TRUE	reported	textfile	7	149172894	0.002145	1.42001e-09	521586	ieu-b-31	monocyte cell count || id:ieu-b-31	TRUE	reported	igd	2	TRUE	NA	NA	7.0341151479211e-05	521586	4.82917273857975e-06	406986	TRUE	0.00308213728543002	6.44315636954794e-05	33.6086381756543	147.206349785181	36.691400068463
rs62501136	A	G	A	G	0.020496	0.00673383	0.221444	0.229432	FALSE	FALSE	FALSE	finngen_R10_F5_DEPRESSIO	23231916	0.429989	0.00853236	406986	outcome	TRUE	reported	textfile	8	23089429	0.002268	1.71989e-19	521571	ieu-b-31	monocyte cell count || id:ieu-b-31	TRUE	reported	igd	2	TRUE	NA	NA	0.000156556951639456	521571	1.53041055973879e-06	406986	TRUE	6.99709554839515e-08	0.000144851165530206	75.5608226276502	147.206349785181	81.6680384087792
rs62502392	A	G	A	G	-0.017907	-0.00330263	0.143097	0.147424	FALSE	FALSE	FALSE	finngen_R10_F5_DEPRESSIO	27333428	0.74375	0.0101031	406986	outcome	TRUE	reported	textfile	8	27190945	0.00267	2.08018e-11	520653	ieu-b-31	monocyte cell count || id:ieu-b-31	TRUE	reported	igd	2	TRUE	NA	NA	8.638511573378e-05	520653	2.62562736428014e-07	406986	TRUE	2.70033209052064e-05	7.86389769874628e-05	40.946682012684	147.206349785181	44.9803825274587
rs62513343	T	C	T	C	-0.015097	-0.0219221	0.142064	0.1049	FALSE	FALSE	FALSE	finngen_R10_F5_DEPRESSIO	115847695	0.0600745	0.0116592	406986	outcome	TRUE	reported	textfile	8	116859921	0.002695	2.17e-08	520504	ieu-b-31	monocyte cell count || id:ieu-b-31	TRUE	reported	igd	2	TRUE	NA	NA	6.02858218538986e-05	520504	8.68651744596911e-06	406986	TRUE	0.0213232880444893	5.55584647207282e-05	28.9198987492429	147.206349785181	31.3807826628712
rs628615	C	T	C	T	-0.016969	-0.00459057	0.112511	0.130976	FALSE	FALSE	FALSE	finngen_R10_F5_DEPRESSIO	23358915	0.663777	0.0105602	406986	outcome	TRUE	reported	textfile	1	23685408	0.002951	9.1601e-09	521592	ieu-b-31	monocyte cell count || id:ieu-b-31	TRUE	reported	igd	2	TRUE	NA	NA	6.33894952015714e-05	521592	4.64313599428493e-07	406986	TRUE	0.000499506552947942	5.75043182006894e-05	29.99540219545	147.206349785181	33.0654228026477
rs628965	G	A	G	A	-0.012645	0.0106466	0.630893	0.623959	FALSE	FALSE	FALSE	finngen_R10_F5_DEPRESSIO	3669066	0.149163	0.00738068	406986	outcome	TRUE	reported	textfile	20	3649713	0.001982	1.84001e-10	520651	ieu-b-31	monocyte cell count || id:ieu-b-31	TRUE	reported	igd	2	TRUE	NA	NA	7.81720277402191e-05	520651	5.11269124388367e-06	406986	TRUE	0.00166016419281821	7.44690225189805e-05	38.7751096499984	147.206349785181	40.7033699358811
rs6429432	C	A	C	A	-0.079652	-0.00473823	0.891513	0.914142	FALSE	FALSE	FALSE	finngen_R10_F5_DEPRESSIO	235943941	0.711649	0.0128184	406986	outcome	TRUE	reported	textfile	1	236107241	0.002993	6.29506e-156	521593	ieu-b-31	monocyte cell count || id:ieu-b-31	TRUE	reported	igd	2	TRUE	NA	NA	0.00135600266563009	521593	3.35727684538704e-07	406986	TRUE	2.45139096188093e-67	0.00122723786371846	640.902764714593	147.206349785181	708.239160558287
rs6429438	G	A	G	A	0.02083	0.0095134	0.886382	0.862237	FALSE	FALSE	FALSE	finngen_R10_F5_DEPRESSIO	243824372	0.357472	0.0103385	406986	outcome	TRUE	reported	textfile	1	243987674	0.002957	1.93019e-12	521593	ieu-b-31	monocyte cell count || id:ieu-b-31	TRUE	reported	igd	2	TRUE	NA	NA	9.51271502362613e-05	521593	2.08055025876692e-06	406986	TRUE	7.0726581156872e-05	8.73929911372611e-05	45.5873816579164	147.206349785181	49.6221858360089
rs6434817	G	A	G	A	0.0116	0.00593687	0.718131	0.734292	FALSE	FALSE	FALSE	finngen_R10_F5_DEPRESSIO	196049559	0.4619	0.00806945	406986	outcome	TRUE	reported	textfile	2	196914283	0.002071	2.17e-08	520195	ieu-b-31	monocyte cell count || id:ieu-b-31	TRUE	reported	igd	2	TRUE	NA	NA	6.03066334633503e-05	520195	1.32999281596157e-06	406986	TRUE	0.00157860905600324	5.44749654437117e-05	28.3390394672564	147.206349785181	31.3729805800411
rs644492	G	A	G	A	-0.020069	-0.0168223	0.195876	0.139556	FALSE	FALSE	FALSE	finngen_R10_F5_DEPRESSIO	53579521	0.10346	0.0103312	406986	outcome	TRUE	reported	textfile	6	53444319	0.002358	1.83992e-17	521592	ieu-b-31	monocyte cell count || id:ieu-b-31	TRUE	reported	igd	2	TRUE	NA	NA	0.000138859084632867	521592	6.5146193376823e-06	406986	TRUE	1.01436778224771e-05	0.000126877821327303	66.1866004377728	147.206349785181	72.4375685681214
rs6470759	A	G	A	G	-0.018194	0.00806635	0.588502	0.638213	FALSE	FALSE	FALSE	finngen_R10_F5_DEPRESSIO	129690034	0.280468	0.00747391	406986	outcome	TRUE	reported	textfile	8	130702280	0.001932	5.03965e-21	519111	ieu-b-31	monocyte cell count || id:ieu-b-31	TRUE	reported	igd	2	TRUE	NA	NA	0.000170808465298479	519111	2.86206714246392e-06	406986	TRUE	5.49123899857397e-08	0.000160325295216912	83.2396490960708	147.206349785181	88.6833594811586
rs647137	A	G	A	G	0.020504	0.00201449	0.697455	0.730438	FALSE	FALSE	FALSE	finngen_R10_F5_DEPRESSIO	31240984	0.802143	0.0080395	406986	outcome	TRUE	reported	textfile	2	31463850	0.002031	6.26037e-24	520511	ieu-b-31	monocyte cell count || id:ieu-b-31	TRUE	reported	igd	2	TRUE	NA	NA	0.000195769064988789	520511	1.54274713928019e-07	406986	TRUE	8.05692128450019e-11	0.000177424403592392	92.3673871180432	147.206349785181	101.919512936001
rs6493575	T	C	T	C	-0.01218	-0.0124127	0.395673	0.359849	FALSE	FALSE	FALSE	finngen_R10_F5_DEPRESSIO	52721278	0.0952796	0.00744086	406986	outcome	TRUE	reported	textfile	15	53013475	0.00191	1.85999e-10	521587	ieu-b-31	monocyte cell count || id:ieu-b-31	TRUE	reported	igd	2	TRUE	NA	NA	7.79594721929244e-05	521587	6.83763550610589e-06	406986	TRUE	0.00296380383116586	7.09468284831757e-05	37.0074270939798	147.206349785181	40.6656615772594
rs6512627	A	G	A	G	-0.047438	0.0146381	0.19363	0.160507	FALSE	FALSE	FALSE	finngen_R10_F5_DEPRESSIO	50351054	0.131353	0.00970189	406986	outcome	TRUE	reported	textfile	20	48967591	0.002378	1.83021e-88	521592	ieu-b-31	monocyte cell count || id:ieu-b-31	TRUE	reported	igd	2	TRUE	NA	NA	0.00076237485373006	521592	5.59341395706357e-06	406986	TRUE	1.44509936791254e-33	0.000702732023279141	366.795755145311	147.206349785181	397.950487401687
rs6545873	C	T	C	T	-0.015343	-0.0123012	0.610495	0.610803	FALSE	FALSE	FALSE	finngen_R10_F5_DEPRESSIO	61505877	0.0929052	0.00732098	406986	outcome	TRUE	reported	textfile	2	61733012	0.001915	1.18005e-15	521593	ieu-b-31	monocyte cell count || id:ieu-b-31	TRUE	reported	igd	2	TRUE	NA	NA	0.000123055060696637	521593	6.93707148238121e-06	406986	TRUE	5.23692017976234e-05	0.000111955572246729	58.4015572635074	147.206349785181	64.1923113525895
rs6579771	T	C	T	C	0.033644	-0.00151448	0.268553	0.232804	FALSE	FALSE	FALSE	finngen_R10_F5_DEPRESSIO	150102699	0.857523	0.00843585	406986	outcome	TRUE	reported	textfile	5	149482262	0.002115	6.13056e-57	521591	ieu-b-31	monocyte cell count || id:ieu-b-31	TRUE	reported	igd	2	TRUE	NA	NA	0.000484903634534728	521591	7.91939521798827e-08	406986	TRUE	2.59142202235965e-25	0.000444690770189814	232.049004182927	147.206349785181	253.043103353844
rs6581124	A	G	A	G	-0.012765	0.0132735	0.24468	0.281535	FALSE	FALSE	FALSE	finngen_R10_F5_DEPRESSIO	57151973	0.0947262	0.00794358	406986	outcome	TRUE	reported	textfile	12	57545756	0.002214	8.40001e-09	520647	ieu-b-31	monocyte cell count || id:ieu-b-31	TRUE	reported	igd	2	TRUE	NA	NA	6.38435422941757e-05	520647	6.86053596757331e-06	406986	TRUE	0.0102564042559149	6.02283672961279e-05	31.3594870215951	147.206349785181	33.241943361168
rs6591578	A	G	A	G	0.021869	-0.00550975	0.633592	0.631053	FALSE	FALSE	FALSE	finngen_R10_F5_DEPRESSIO	60391176	0.457264	0.00741196	406986	outcome	TRUE	reported	textfile	11	60158649	0.001941	2.03002e-29	521590	ieu-b-31	monocyte cell count || id:ieu-b-31	TRUE	reported	igd	2	TRUE	NA	NA	0.000243317588117244	521590	1.35774973840028e-06	406986	TRUE	5.14110176147186e-12	0.000222055981985572	115.847460153416	147.206349785181	126.94242147472
rs662333	A	G	A	G	-0.01382	0.00615259	0.779527	0.784606	FALSE	FALSE	FALSE	finngen_R10_F5_DEPRESSIO	121708237	0.479562	0.0087023	406986	outcome	TRUE	reported	textfile	11	121578945	0.002263	1.05e-09	519113	ieu-b-31	monocyte cell count || id:ieu-b-31	TRUE	reported	igd	2	TRUE	NA	NA	7.18382172719988e-05	519113	1.2282025066506e-06	406986	TRUE	0.000433132519571847	6.56496863527467e-05	34.0817117859498	147.206349785181	37.2946879901835
rs663202	C	G	C	G	-0.015065	0.00943617	0.170566	0.249145	FALSE	TRUE	FALSE	finngen_R10_F5_DEPRESSIO	124624107	0.253384	0.00826162	406986	outcome	TRUE	reported	textfile	3	124342954	0.002485	1.38998e-09	521591	ieu-b-31	monocyte cell count || id:ieu-b-31	TRUE	reported	igd	2	TRUE	NA	NA	7.04573754734667e-05	521591	3.20540089728817e-06	406986	TRUE	0.0015916897987574	6.42158989232866e-05	33.4964575086278	147.206349785181	36.7523814921724
rs6664626	T	G	T	G	0.018875	-0.00877507	0.142992	0.137668	FALSE	FALSE	FALSE	finngen_R10_F5_DEPRESSIO	65662556	0.397225	0.0103652	406986	outcome	TRUE	reported	textfile	1	66128239	0.002862	4.38026e-11	478108	ieu-b-31	monocyte cell count || id:ieu-b-31	TRUE	reported	igd	2	TRUE	NA	NA	9.09642955854889e-05	478108	1.76103385738493e-06	406986	TRUE	0.000118204754975619	8.7317347194648e-05	41.7505931488819	147.206349785181	43.4945319546568
rs6687430	A	G	A	G	0.011892	-0.00483644	0.54337	0.517546	FALSE	FALSE	FALSE	finngen_R10_F5_DEPRESSIO	10573188	0.500111	0.00717235	406986	outcome	TRUE	reported	textfile	1	10633245	0.001876	2.41002e-10	521593	ieu-b-31	monocyte cell count || id:ieu-b-31	TRUE	reported	igd	2	TRUE	NA	NA	7.7033669736648e-05	521593	1.11725122358583e-06	406986	TRUE	0.000223195125838942	7.0177823414407e-05	36.6066900703755	147.206349785181	40.1831642882147
rs6696074	T	C	T	C	0.018322	-0.00154144	0.562926	0.59438	FALSE	FALSE	FALSE	finngen_R10_F5_DEPRESSIO	225774988	0.832434	0.00728532	406986	outcome	TRUE	reported	textfile	1	225962690	0.00192	1.49005e-21	520513	ieu-b-31	monocyte cell count || id:ieu-b-31	TRUE	reported	igd	2	TRUE	NA	NA	0.000174919172930138	520513	1.09996432686261e-07	406986	TRUE	7.15697308811488e-10	0.000165189346036984	85.9970774960493	147.206349785181	91.0632823350694
rs67224956	C	T	C	T	0.026909	-0.00234277	0.170315	0.156148	FALSE	FALSE	FALSE	finngen_R10_F5_DEPRESSIO	117611953	0.811484	0.00982245	406986	outcome	TRUE	reported	textfile	1	118154575	0.002479	2.01002e-27	520651	ieu-b-31	monocyte cell count || id:ieu-b-31	TRUE	reported	igd	2	TRUE	NA	NA	0.000226255295530577	520651	1.397791058666e-07	406986	TRUE	2.36768088534142e-12	0.00020464034080373	106.567596828455	147.206349785181	117.826252176207
rs6736362	T	C	T	C	0.022174	-0.000219792	0.559146	0.669699	FALSE	FALSE	FALSE	finngen_R10_F5_DEPRESSIO	218250385	0.976968	0.00761317	406986	outcome	TRUE	reported	textfile	2	219115108	0.001885	6.4506e-32	520648	ieu-b-31	monocyte cell count || id:ieu-b-31	TRUE	reported	igd	2	TRUE	NA	NA	0.000265709712536799	520648	2.04793123486704e-09	406986	TRUE	7.86419238983755e-15	0.000242403055642593	126.236781489661	147.206349785181	138.377467230474
rs6745920	C	T	C	T	0.012709	-0.00713598	0.619377	0.689543	FALSE	FALSE	FALSE	finngen_R10_F5_DEPRESSIO	101529199	0.363095	0.00784619	406986	outcome	TRUE	reported	textfile	2	102145661	0.001997	2.01999e-10	520194	ieu-b-31	monocyte cell count || id:ieu-b-31	TRUE	reported	igd	2	TRUE	NA	NA	7.78518879258969e-05	520194	2.03241030644373e-06	406986	TRUE	0.000407620965577192	7.6155777653398e-05	39.61864347768	147.206349785181	40.5010823696737
rs6799804	A	T	A	T	-0.027417	-0.0174646	0.075378	0.130971	FALSE	TRUE	FALSE	finngen_R10_F5_DEPRESSIO	46779343	0.100034	0.0106188	406986	outcome	TRUE	reported	textfile	3	46820833	0.003565	1.51985e-14	520180	ieu-b-31	monocyte cell count || id:ieu-b-31	TRUE	reported	igd	2	TRUE	NA	NA	0.000113689259494929	520180	6.64639551482155e-06	406986	TRUE	0.000111864915163664	0.000104780071997134	54.5099998530342	147.206349785181	59.1453758195327
rs6800122	T	C	T	C	-0.021775	-0.0101227	0.399684	0.365563	FALSE	FALSE	FALSE	finngen_R10_F5_DEPRESSIO	141530556	0.171698	0.00740626	406986	outcome	TRUE	reported	textfile	3	141249398	0.001911	4.75007e-30	520649	ieu-b-31	monocyte cell count || id:ieu-b-31	TRUE	reported	igd	2	TRUE	NA	NA	0.000249312064251652	520649	4.5900296906755e-06	406986	TRUE	6.88489525204177e-11	0.00022753227266743	118.490955683917	147.206349785181	129.835947984636
rs6856799	C	T	C	T	-0.011101	0.000798449	0.315049	0.283332	FALSE	FALSE	FALSE	finngen_R10_F5_DEPRESSIO	38080362	0.91985	0.00793512	406986	outcome	TRUE	reported	textfile	4	38081983	0.002017	3.80996e-08	521591	ieu-b-31	monocyte cell count || id:ieu-b-31	TRUE	reported	igd	2	TRUE	NA	NA	5.80709277516225e-05	521591	2.48776880803049e-08	406986	TRUE	0.00035944379480549	5.31853241493972e-05	27.7423555239312	147.206349785181	30.2909161566447
rs6869021	T	C	T	C	-0.016905	0.00950335	0.313259	0.287324	FALSE	FALSE	FALSE	finngen_R10_F5_DEPRESSIO	111703320	0.229639	0.00791097	406986	outcome	TRUE	reported	textfile	5	111039017	0.002017	5.47016e-17	521587	ieu-b-31	monocyte cell count || id:ieu-b-31	TRUE	reported	igd	2	TRUE	NA	NA	0.000134658872869564	521587	3.54580703636077e-06	406986	TRUE	3.34788422904897e-06	0.000122958025250936	64.1409482448433	147.206349785181	70.2455073865205
rs6883116	C	T	C	T	-0.017985	-0.00631151	0.417349	0.444018	FALSE	FALSE	FALSE	finngen_R10_F5_DEPRESSIO	179803321	0.380466	0.00719639	406986	outcome	TRUE	reported	textfile	5	179230321	0.001921	8.20918e-21	521586	ieu-b-31	monocyte cell count || id:ieu-b-31	TRUE	reported	igd	2	TRUE	NA	NA	0.000168023070305343	521586	1.88998783928191e-06	406986	TRUE	3.01273472467071e-08	0.000157310877413743	82.0637462048889	147.206349785181	87.6528728069522
rs695113	T	C	T	C	0.021098	-0.0017387	0.696592	0.659442	FALSE	FALSE	FALSE	finngen_R10_F5_DEPRESSIO	128692203	0.817508	0.00753496	406986	outcome	TRUE	reported	textfile	11	128562098	0.002054	1.03992e-24	520190	ieu-b-31	monocyte cell count || id:ieu-b-31	TRUE	reported	igd	2	TRUE	NA	NA	0.000202783815927056	520190	1.30830804878411e-07	406986	TRUE	3.30595591327657e-11	0.000188156004336139	97.8949150996776	147.206349785181	105.507102772371
rs701905	C	G	C	G	0.021672	-0.00871579	0.352317	0.213493	FALSE	TRUE	FALSE	finngen_R10_F5_DEPRESSIO	212379769	0.320304	0.00876986	406986	outcome	TRUE	reported	textfile	1	212553111	0.001955	1.63005e-28	521591	ieu-b-31	monocyte cell count || id:ieu-b-31	TRUE	reported	igd	2	TRUE	NA	NA	0.000235544912748782	521591	2.42688839349761e-06	406986	TRUE	4.28754005558341e-11	0.000214350290820464	111.826723929551	147.206349785181	122.886580804678
rs7030655	T	G	T	G	0.020088	0.00628868	0.308549	0.274428	FALSE	FALSE	FALSE	finngen_R10_F5_DEPRESSIO	111728258	0.432766	0.0080165	406986	outcome	TRUE	reported	textfile	9	114490538	0.002019	2.66011e-23	521590	ieu-b-31	monocyte cell count || id:ieu-b-31	TRUE	reported	igd	2	TRUE	NA	NA	0.000189753918685074	521590	1.51206829068716e-06	406986	TRUE	1.98840860906217e-09	0.000172182475452795	89.8237790871102	147.206349785181	98.9921510876981
rs706819	C	T	C	T	0.018421	0.0049879	0.738253	0.745849	FALSE	FALSE	FALSE	finngen_R10_F5_DEPRESSIO	51922139	0.544084	0.00822206	406986	outcome	TRUE	reported	textfile	12	52315923	0.002154	1.29003e-17	520195	ieu-b-31	monocyte cell count || id:ieu-b-31	TRUE	reported	igd	2	TRUE	NA	NA	0.000140575438846885	520195	9.04266545530186e-07	406986	TRUE	1.87381108030404e-07	0.000131142462405735	68.2283385785535	147.206349785181	73.1366404754084
rs707793	C	T	C	T	-0.030323	0.00251475	0.531284	0.523115	FALSE	FALSE	FALSE	finngen_R10_F5_DEPRESSIO	10519776	0.725605	0.00716499	406986	outcome	TRUE	reported	textfile	6	10520009	0.001881	2.1301e-58	521503	ieu-b-31	monocyte cell count || id:ieu-b-31	TRUE	reported	igd	2	TRUE	NA	NA	0.000498075557628887	521503	3.02678093025874e-07	406986	TRUE	2.25539402358975e-25	0.000457942386735676	238.926827346612	147.206349785181	259.876339431699
rs7095778	G	A	G	A	-0.020412	0.00485612	0.091164	0.0649459	FALSE	FALSE	FALSE	finngen_R10_F5_DEPRESSIO	110169611	0.737223	0.0144728	406986	outcome	TRUE	reported	textfile	10	111929369	0.003252	3.56e-10	521589	ieu-b-31	monocyte cell count || id:ieu-b-31	TRUE	reported	igd	2	TRUE	NA	NA	7.55284346881664e-05	521589	2.76628067561995e-07	406986	TRUE	9.46544511207844e-05	6.90414667283632e-05	36.0136179394515	147.206349785181	39.3976253046663
rs7111769	C	A	C	A	-0.029162	-0.0121911	0.074664	0.0229228	FALSE	FALSE	FALSE	finngen_R10_F5_DEPRESSIO	88290553	0.613929	0.024166	406986	outcome	TRUE	reported	textfile	11	88023721	0.003669	1.99022e-15	521589	ieu-b-31	monocyte cell count || id:ieu-b-31	TRUE	reported	igd	2	TRUE	NA	NA	0.000121104374546184	521589	6.25314699024301e-07	406986	TRUE	1.04061793592392e-06	0.000117510133150688	61.298961068745	147.206349785181	63.1741180684766
rs71331613	A	C	A	C	-0.049775	0.00422539	0.036301	0.0537548	FALSE	FALSE	FALSE	finngen_R10_F5_DEPRESSIO	128835109	0.789629	0.0158378	406986	outcome	TRUE	reported	textfile	3	128553952	0.005022	3.98016e-23	520653	ieu-b-31	monocyte cell count || id:ieu-b-31	TRUE	reported	igd	2	TRUE	NA	NA	0.000188642906638582	520653	1.74890604833948e-07	406986	TRUE	1.9540259876953e-10	0.000173345483364832	90.2681468349285	147.206349785181	98.2356494427307
rs71368117	C	T	C	T	-0.023586	0.0115721	0.086908	0.0691949	FALSE	FALSE	FALSE	finngen_R10_F5_DEPRESSIO	29002209	0.417652	0.0142777	406986	outcome	TRUE	reported	textfile	17	27329227	0.003497	1.58016e-11	521548	ieu-b-31	monocyte cell count || id:ieu-b-31	TRUE	reported	igd	2	TRUE	NA	NA	8.72141247243584e-05	521548	1.61409768324994e-06	406986	TRUE	0.000114421867654432	8.82902766229142e-05	46.0515065118232	147.206349785181	45.4901452766941
rs71482156	T	A	T	A	0.056153	0.0167206	0.016468	0.0192779	FALSE	TRUE	FALSE	finngen_R10_F5_DEPRESSIO	118863807	0.525744	0.0263517	406986	outcome	TRUE	reported	textfile	11	118734516	0.008115	4.70977e-12	517649	ieu-b-31	monocyte cell count || id:ieu-b-31	TRUE	reported	igd	2	TRUE	NA	NA	9.24900486064221e-05	517649	9.89255957381767e-07	406986	TRUE	3.85557421222242e-05	0.000102142216011625	52.8790128713248	147.206349785181	47.8816247647704
rs7180079	G	A	G	A	0.059435	-0.00271871	0.876937	0.876891	FALSE	FALSE	FALSE	finngen_R10_F5_DEPRESSIO	64337674	0.802329	0.0108603	406986	outcome	TRUE	reported	textfile	15	64629873	0.00287	3.41036e-95	521593	ieu-b-31	monocyte cell count || id:ieu-b-31	TRUE	reported	igd	2	TRUE	NA	NA	0.000821549452383688	521593	1.53980144255043e-07	406986	TRUE	1.18231700943586e-41	0.000762448338055264	397.989637632359	147.206349785181	428.865134334519
rs7180804	A	G	A	G	-0.077442	-0.00449426	0.256783	0.222921	FALSE	FALSE	FALSE	finngen_R10_F5_DEPRESSIO	79966732	0.599329	0.00855453	406986	outcome	TRUE	reported	textfile	15	80259074	0.002141	1e-200	521587	ieu-b-31	monocyte cell count || id:ieu-b-31	TRUE	reported	igd	2	TRUE	NA	NA	0.00250211160982812	521587	6.78182297223258e-07	406986	TRUE	1.49142612031818e-122	0.00228910134165027	1196.70029152755	147.206349785181	1308.3374904366
rs7185007	T	C	T	C	-0.016721	-0.00518007	0.240169	0.270265	FALSE	FALSE	FALSE	finngen_R10_F5_DEPRESSIO	30916188	0.519318	0.00803862	406986	outcome	TRUE	reported	textfile	16	30927509	0.002191	2.39994e-14	521587	ieu-b-31	monocyte cell count || id:ieu-b-31	TRUE	reported	igd	2	TRUE	NA	NA	0.000111651908980959	521587	1.02030609161493e-06	406986	TRUE	4.89155101693079e-06	0.000102044228687929	53.230170851921	147.206349785181	58.2424638281039
rs718515	A	G	A	G	-0.019941	-0.00322366	0.552238	0.561789	FALSE	FALSE	FALSE	finngen_R10_F5_DEPRESSIO	46276334	0.654684	0.0072075	406986	outcome	TRUE	reported	textfile	18	43856297	0.001891	5.65979e-26	521591	ieu-b-31	monocyte cell count || id:ieu-b-31	TRUE	reported	igd	2	TRUE	NA	NA	0.000213152192797748	521591	4.91531787908643e-07	406986	TRUE	3.01518039547125e-11	0.000196651554563634	102.59146246387	147.206349785181	111.201541941692
rs72673751	C	T	C	T	-0.016555	-0.000582724	0.189986	0.142149	FALSE	FALSE	FALSE	finngen_R10_F5_DEPRESSIO	105566712	0.955001	0.0103268	406986	outcome	TRUE	reported	textfile	8	106578940	0.002389	4.35011e-12	521592	ieu-b-31	monocyte cell count || id:ieu-b-31	TRUE	reported	igd	2	TRUE	NA	NA	9.20570031288255e-05	521592	7.82378557040458e-09	406986	TRUE	5.48527754823282e-06	8.43533801666513e-05	44.0015912440778	147.206349785181	48.0204328791039
rs72720206	A	G	A	G	-0.016183	-0.00738107	0.326922	0.394522	FALSE	FALSE	FALSE	finngen_R10_F5_DEPRESSIO	145184625	0.31357	0.00732425	406986	outcome	TRUE	reported	textfile	4	146105777	0.001998	5.81969e-16	521554	ieu-b-31	monocyte cell count || id:ieu-b-31	TRUE	reported	igd	2	TRUE	NA	NA	0.000125769362904782	521554	2.49536402140774e-06	406986	TRUE	4.08660651761579e-06	0.000115254424533708	60.1181045019431	147.206349785181	65.603513673834
rs72743796	A	G	A	G	0.040748	0.0194049	0.030784	0.0139715	FALSE	FALSE	FALSE	finngen_R10_F5_DEPRESSIO	80386734	0.532265	0.03107	406986	outcome	TRUE	reported	textfile	15	80679076	0.005471	9.91973e-14	521591	ieu-b-31	monocyte cell count || id:ieu-b-31	TRUE	reported	igd	2	TRUE	NA	NA	0.000106341934254592	521591	9.58434767281208e-07	406986	TRUE	8.09510139780359e-06	9.90805060207006e-05	51.6844229736128	147.206349785181	55.4726822182438
rs72759267	T	C	T	C	0.021443	-0.00456052	0.158886	0.254054	FALSE	FALSE	FALSE	finngen_R10_F5_DEPRESSIO	124208925	0.584814	0.00834701	406986	outcome	TRUE	reported	textfile	9	126971204	0.002644	5.36043e-16	518163	ieu-b-31	monocyte cell count || id:ieu-b-31	TRUE	reported	igd	2	TRUE	NA	NA	0.000126919497338337	518163	7.33481572281881e-07	406986	TRUE	6.69305270825946e-07	0.000122897084506371	63.6883033117001	147.206349785181	65.7730815467785
rs72790862	C	T	C	T	-0.020289	0.000627131	0.307082	0.296384	FALSE	FALSE	FALSE	finngen_R10_F5_DEPRESSIO	44384812	0.936112	0.00782372	406986	outcome	TRUE	reported	textfile	10	44880260	0.002032	1.91999e-23	521590	ieu-b-31	monocyte cell count || id:ieu-b-31	TRUE	reported	igd	2	TRUE	NA	NA	0.000191101142629999	521590	1.57874721322726e-08	406986	TRUE	5.75543840463409e-11	0.000175181194618213	91.3884184708466	147.206349785181	99.6951146324168
rs72805138	A	G	A	G	0.029548	0.00941007	0.090934	0.0729589	FALSE	FALSE	FALSE	finngen_R10_F5_DEPRESSIO	85824952	0.497496	0.0138703	406986	outcome	TRUE	reported	textfile	16	85858558	0.003399	3.69999e-18	521589	ieu-b-31	monocyte cell count || id:ieu-b-31	TRUE	reported	igd	2	TRUE	NA	NA	0.000144865234668964	521589	1.13093116513356e-06	406986	TRUE	1.54968217049491e-07	0.000144347041328033	75.3004096365065	147.206349785181	75.5707707327173
rs72836307	T	C	T	C	-0.040906	-0.00398835	0.156407	0.122156	FALSE	FALSE	FALSE	finngen_R10_F5_DEPRESSIO	111018577	0.715025	0.0109235	406986	outcome	TRUE	reported	textfile	2	111776154	0.002579	1.36994e-56	520652	ieu-b-31	monocyte cell count || id:ieu-b-31	TRUE	reported	igd	2	TRUE	NA	NA	0.000482965013707542	520652	3.2755589664383e-07	406986	TRUE	1.43175775531897e-24	0.000441563510194774	230.001601897594	147.206349785181	251.577237390736
rs72970406	G	A	G	A	-0.018533	-0.00108528	0.087376	0.0667208	FALSE	FALSE	FALSE	finngen_R10_F5_DEPRESSIO	35539191	0.940178	0.0144614	406986	outcome	TRUE	reported	textfile	18	33119155	0.00335	3.23996e-08	521594	ieu-b-31	monocyte cell count || id:ieu-b-31	TRUE	reported	igd	2	TRUE	NA	NA	5.86739644214481e-05	521594	1.38383904466294e-08	406986	TRUE	0.000310663636786685	5.47779142603244e-05	28.5732870399387	147.206349785181	30.605666206282
rs72987040	A	C	A	C	-0.024778	0.00397766	0.124193	0.15262	FALSE	FALSE	FALSE	finngen_R10_F5_DEPRESSIO	3251118	0.68905	0.00994058	406986	outcome	TRUE	reported	textfile	19	3251116	0.002838	2.71019e-18	521589	ieu-b-31	monocyte cell count || id:ieu-b-31	TRUE	reported	igd	2	TRUE	NA	NA	0.00014612263378804	521589	3.93418120898948e-07	406986	TRUE	4.25202556779307e-08	0.000133557420599004	69.6711194329742	147.206349785181	76.2268046510635
rs73058593	C	G	C	G	0.037818	-0.00629343	0.217554	0.210898	FALSE	TRUE	FALSE	finngen_R10_F5_DEPRESSIO	39239883	0.473328	0.00877653	406986	outcome	TRUE	reported	textfile	3	39281374	0.002267	1.98016e-62	521592	ieu-b-31	monocyte cell count || id:ieu-b-31	TRUE	reported	igd	2	TRUE	NA	NA	0.000533252828573469	521592	1.26343017210163e-06	406986	TRUE	8.13996267507832e-26	0.000486909847627203	254.091026847039	147.206349785181	278.287740580458
rs73067080	C	T	C	T	-0.015721	-0.00790189	0.160101	0.297797	FALSE	FALSE	FALSE	finngen_R10_F5_DEPRESSIO	21235895	0.312553	0.00782458	406986	outcome	TRUE	reported	textfile	12	21388829	0.002549	7.11001e-10	521589	ieu-b-31	monocyte cell count || id:ieu-b-31	TRUE	reported	igd	2	TRUE	NA	NA	7.29226151432639e-05	521589	2.50588689421946e-06	406986	TRUE	0.000880442292482046	6.64678207206087e-05	34.6710557157156	147.206349785181	38.0382619142639
rs7308348	C	T	C	T	0.015377	0.00147739	0.182113	0.158325	FALSE	FALSE	FALSE	finngen_R10_F5_DEPRESSIO	121787514	0.879827	0.00977186	406986	outcome	TRUE	reported	textfile	12	122225420	0.002468	4.78002e-10	521590	ieu-b-31	monocyte cell count || id:ieu-b-31	TRUE	reported	igd	2	TRUE	NA	NA	7.44205722540503e-05	521590	5.61640577652995e-08	406986	TRUE	6.03405512429739e-05	7.04380749587075e-05	36.7422426944074	147.206349785181	38.8197664300781
rs731707	C	T	C	T	0.04713	-0.00156764	0.489214	0.582531	FALSE	FALSE	FALSE	finngen_R10_F5_DEPRESSIO	85947362	0.829279	0.00727016	406986	outcome	TRUE	reported	textfile	16	85980968	0.001913	5.30884e-134	520192	ieu-b-31	monocyte cell count || id:ieu-b-31	TRUE	reported	igd	2	TRUE	NA	NA	0.00116545764031449	520192	1.14242408301669e-07	406986	TRUE	9.98386917841219e-59	0.00111010162238932	578.10551882506	147.206349785181	606.966804014353
rs73201961	C	A	C	A	0.027169	0.0100644	0.089234	0.0905848	FALSE	FALSE	FALSE	finngen_R10_F5_DEPRESSIO	116393155	0.418856	0.0124496	406986	outcome	TRUE	reported	textfile	12	116830960	0.003286	1.44012e-16	521593	ieu-b-31	monocyte cell count || id:ieu-b-31	TRUE	reported	igd	2	TRUE	NA	NA	0.000131046426843077	521593	1.6057833441345e-06	406986	TRUE	1.12871234781728e-06	0.000119981551572854	62.5888069686078	147.206349785181	68.3615953663136
rs73217470	G	A	G	A	0.064788	-0.013959	0.046722	0.0203336	FALSE	FALSE	FALSE	finngen_R10_F5_DEPRESSIO	71939282	0.586605	0.025671	406986	outcome	TRUE	reported	textfile	13	72513420	0.004478	2.11009e-47	521591	ieu-b-31	monocyte cell count || id:ieu-b-31	TRUE	reported	igd	2	TRUE	NA	NA	0.000401160614546821	521591	7.26516345460343e-07	406986	TRUE	4.72269076211229e-20	0.000373904023180804	195.09717316481	147.206349785181	209.324936701109
rs73467599	C	T	C	T	0.018458	0.00718933	0.199459	0.353418	FALSE	FALSE	FALSE	finngen_R10_F5_DEPRESSIO	98545224	0.338387	0.00750956	406986	outcome	TRUE	reported	textfile	15	99088453	0.002363	5.94977e-15	521590	ieu-b-31	monocyte cell count || id:ieu-b-31	TRUE	reported	igd	2	TRUE	NA	NA	0.000116967026019029	521590	2.25200598552478e-06	406986	TRUE	8.44007265306332e-06	0.000108801904060087	56.7559426895238	147.206349785181	61.0157339961592
rs73784287	G	A	G	A	0.015482	-0.011041	0.14927	0.130382	FALSE	FALSE	FALSE	finngen_R10_F5_DEPRESSIO	160559369	0.30024	0.0106582	406986	outcome	TRUE	reported	textfile	6	160980401	0.002645	4.93003e-09	520654	ieu-b-31	monocyte cell count || id:ieu-b-31	TRUE	reported	igd	2	TRUE	NA	NA	6.58001153471346e-05	520654	2.63676003664164e-06	406986	TRUE	0.00192921916338975	6.08763216007931e-05	31.6973082096246	147.206349785181	34.2612160476842
rs73809166	C	T	C	T	0.046464	0.0166045	0.023149	0.0101666	FALSE	FALSE	FALSE	finngen_R10_F5_DEPRESSIO	36304315	0.644702	0.0360078	406986	outcome	TRUE	reported	textfile	4	36305937	0.006392	3.78007e-13	521594	ieu-b-31	monocyte cell count || id:ieu-b-31	TRUE	reported	igd	2	TRUE	NA	NA	0.000101294237892099	521594	5.2249346963701e-07	406986	TRUE	7.9441893536145e-06	9.76390950050343e-05	50.9327438688833	147.206349785181	52.8396164792975
rs739241	A	G	A	G	0.018082	0.0111043	0.606788	0.621196	FALSE	FALSE	FALSE	finngen_R10_F5_DEPRESSIO	49659273	0.131249	0.00735777	406986	outcome	TRUE	reported	textfile	22	50052921	0.001948	1.71989e-20	521586	ieu-b-31	monocyte cell count || id:ieu-b-31	TRUE	reported	igd	2	TRUE	NA	NA	0.000165165382624799	521586	5.59641859139322e-06	406986	TRUE	5.33169214877448e-07	0.000156022298674963	81.3914335106307	147.206349785181	86.1618518862077
rs74233809	C	T	C	T	-0.02715	-0.0096019	0.080602	0.0844667	FALSE	FALSE	FALSE	finngen_R10_F5_DEPRESSIO	103154183	0.455728	0.0128729	406986	outcome	TRUE	reported	textfile	10	104913940	0.003444	3.33964e-15	521589	ieu-b-31	monocyte cell count || id:ieu-b-31	TRUE	reported	igd	2	TRUE	NA	NA	0.00011913376896886	521589	1.36704759946204e-06	406986	TRUE	3.16416131626935e-06	0.000109249393939315	56.9892896819843	147.206349785181	62.1460288458037
rs74259566	G	C	G	C	0.028706	-0.024023	0.100542	0.0516278	FALSE	TRUE	FALSE	finngen_R10_F5_DEPRESSIO	42231025	0.136679	0.0161415	406986	outcome	TRUE	reported	textfile	19	42735177	0.003145	7.50931e-20	521593	ieu-b-31	monocyte cell count || id:ieu-b-31	TRUE	reported	igd	2	TRUE	NA	NA	0.000159699887451712	521593	5.44235669404118e-06	406986	TRUE	8.34474309997588e-07	0.000149040316999595	77.7496758204667	147.206349785181	83.3113288056597
rs74735005	C	T	C	T	-0.016977	0.0146251	0.206468	0.17969	FALSE	FALSE	FALSE	finngen_R10_F5_DEPRESSIO	57906900	0.116191	0.00930966	406986	outcome	TRUE	reported	textfile	5	57202727	0.002327	3.13979e-13	521592	ieu-b-31	monocyte cell count || id:ieu-b-31	TRUE	reported	igd	2	TRUE	NA	NA	0.000102036501145986	521592	6.06387274235958e-06	406986	TRUE	0.000259701462177087	9.44428509565305e-05	49.2650993668536	147.206349785181	53.2266496938372
rs74765249	T	C	T	C	0.012761	0.00236556	0.281465	0.287858	FALSE	FALSE	FALSE	finngen_R10_F5_DEPRESSIO	30721937	0.763505	0.00786208	406986	outcome	TRUE	reported	textfile	1	31194784	0.002093	1.12001e-09	520653	ieu-b-31	monocyte cell count || id:ieu-b-31	TRUE	reported	igd	2	TRUE	NA	NA	7.13926080126459e-05	520653	2.22441382777856e-07	406986	TRUE	0.000137294759315237	6.58675847428385e-05	34.2962828772624	147.206349785181	37.1732866522746
rs7516138	G	A	G	A	-0.022592	0.000874394	0.391091	0.504504	FALSE	FALSE	FALSE	finngen_R10_F5_DEPRESSIO	9651584	0.902478	0.00713604	406986	outcome	TRUE	reported	textfile	1	9711642	0.00193	1.31009e-31	521589	ieu-b-31	monocyte cell count || id:ieu-b-31	TRUE	reported	igd	2	TRUE	NA	NA	0.000262635788681313	521589	3.68911704484293e-08	406986	TRUE	1.89730000690602e-14	0.00024309138581467	126.824136508015	147.206349785181	137.023400359741
rs7522307	C	G	C	G	-0.023277	-0.0135462	0.124104	0.113864	FALSE	TRUE	FALSE	finngen_R10_F5_DEPRESSIO	207825438	0.231152	0.011313	406986	outcome	TRUE	reported	textfile	1	207998783	0.002862	4.36014e-16	521591	ieu-b-31	monocyte cell count || id:ieu-b-31	TRUE	reported	igd	2	TRUE	NA	NA	0.000126803504659991	521591	3.52290171169896e-06	406986	TRUE	7.22770831118152e-06	0.000117793772635485	61.447174169633	147.206349785181	66.1477009524061
rs7524046	A	G	A	G	0.014654	0.00335856	0.251336	0.165189	FALSE	FALSE	FALSE	finngen_R10_F5_DEPRESSIO	9246974	0.728164	0.00966301	406986	outcome	TRUE	reported	textfile	1	9307033	0.002156	1.10994e-11	520185	ieu-b-31	monocyte cell count || id:ieu-b-31	TRUE	reported	igd	2	TRUE	NA	NA	8.88014666519438e-05	520185	2.96827339743487e-07	406986	TRUE	2.20800702362636e-05	8.08135191844558e-05	42.0412163485717	147.206349785181	46.1971156990373
rs754388	C	G	C	G	0.030305	-0.00373015	0.810895	0.857722	FALSE	TRUE	FALSE	finngen_R10_F5_DEPRESSIO	92649065	0.715459	0.0102327	406986	outcome	TRUE	reported	textfile	14	93115410	0.002421	6.42984e-36	521592	ieu-b-31	monocyte cell count || id:ieu-b-31	TRUE	reported	igd	2	TRUE	NA	NA	0.000300316570579741	521592	3.26508605099019e-07	406986	TRUE	1.11563757472346e-15	0.000281660669204309	146.952779268426	147.206349785181	156.689176404792
rs75475627	G	C	G	C	0.02413	-0.0138613	0.076659	0.0883553	FALSE	TRUE	FALSE	finngen_R10_F5_DEPRESSIO	54560455	0.27168	0.0126103	406986	outcome	TRUE	reported	textfile	2	54787592	0.003587	1.80011e-11	521593	ieu-b-31	monocyte cell count || id:ieu-b-31	TRUE	reported	igd	2	TRUE	NA	NA	8.67529243725988e-05	521593	2.96878306316794e-06	406986	TRUE	0.000283800764551391	8.2427078940864e-05	42.9967666297214	147.206349785181	45.2534704473275
rs7572278	A	T	A	T	0.021687	0.00690194	0.206833	0.220483	FALSE	TRUE	FALSE	finngen_R10_F5_DEPRESSIO	8422899	0.425609	0.00866286	406986	outcome	TRUE	reported	textfile	2	8563029	0.002355	3.44033e-20	520512	ieu-b-31	monocyte cell count || id:ieu-b-31	TRUE	reported	igd	2	TRUE	NA	NA	0.000162898583067931	520512	1.5597024493476e-06	406986	TRUE	3.73086424993484e-08	0.00015431687596084	80.3358742875242	147.206349785181	84.8041559495314
[truncated: 1,138 more rows]
