# Supplementary material for: Revealing the Causal Relationship Between Differential White Blood Cell Counts and Depression: A Bidirectional Two-Sample Mendelian Randomization Study
Source: Depress Anxiety. 2025 Mar 3;2025:3131579. doi: 10.1155/da/3131579 (PMC11987073; doi:10.1155/da/3131579)
Supplement: Supporting Information 10 — Table S8: Extract IVs for depression. [file 3131579.f10.txt]

pos.exposure	other_allele.exposure	effect_allele.exposure	SNP	pval.exposure	beta.exposure	se.exposure	eaf.exposure	samplesize.exposure	exposure	mr_keep.exposure	id.exposure	data_source.exposure
226357130	C	T	rs11801168	2.56e-08	-0.0397419	0.00713585	0.488404	406986	exposure	TRUE	finngen_R10_F5_DEPRESSIO	textfile
196295262	G	A	rs145274568	3.48e-08	0.0657158	0.0119148	0.0986899	406986	exposure	TRUE	finngen_R10_F5_DEPRESSIO	textfile
18633152	A	C	rs4619804	4.38e-10	0.0472093	0.00756559	0.661179	406986	exposure	TRUE	finngen_R10_F5_DEPRESSIO	textfile
43486590	C	A	rs9809577	7.77e-12	-0.0633098	0.00925206	0.823521	406986	exposure	TRUE	finngen_R10_F5_DEPRESSIO	textfile
44515369	T	A	rs6798590	5.13e-09	-0.0420494	0.00719674	0.449736	406986	exposure	TRUE	finngen_R10_F5_DEPRESSIO	textfile
158159818	A	C	rs13086348	9.5e-09	0.0424842	0.00740208	0.616737	406986	exposure	TRUE	finngen_R10_F5_DEPRESSIO	textfile
120750210	G	C	rs10053752	8.66e-13	-0.0513095	0.00717584	0.555086	406986	exposure	TRUE	finngen_R10_F5_DEPRESSIO	textfile
144466903	T	C	rs171201	7.51e-09	0.0422141	0.00730459	0.394232	406986	exposure	TRUE	finngen_R10_F5_DEPRESSIO	textfile
153953804	C	T	rs190517796	1.59e-08	0.102815	0.0181907	0.0376179	406986	exposure	TRUE	finngen_R10_F5_DEPRESSIO	textfile
151880872	T	C	rs3757323	1.9e-14	-0.0565043	0.00737903	0.634029	406986	exposure	TRUE	finngen_R10_F5_DEPRESSIO	textfile
164509969	C	T	rs9356221	7.56e-09	-0.0701563	0.0121421	0.0983023	406986	exposure	TRUE	finngen_R10_F5_DEPRESSIO	textfile
37030319	C	A	rs57268239	3.61e-09	0.0520345	0.0088176	0.204231	406986	exposure	TRUE	finngen_R10_F5_DEPRESSIO	textfile
104843328	T	G	rs1027190	4.44e-08	-0.0435011	0.00794913	0.722219	406986	exposure	TRUE	finngen_R10_F5_DEPRESSIO	textfile
28582122	A	G	rs7128734	1.24e-09	-0.0457298	0.00752759	0.35048	406986	exposure	TRUE	finngen_R10_F5_DEPRESSIO	textfile
57966616	T	C	rs12804093	2.05e-08	0.0424322	0.00756689	0.327419	406986	exposure	TRUE	finngen_R10_F5_DEPRESSIO	textfile
99650100	A	G	rs587925	2.43e-08	-0.0412656	0.00739739	0.636027	406986	exposure	TRUE	finngen_R10_F5_DEPRESSIO	textfile
113324873	A	G	rs948178	3.78e-08	-0.039786	0.00723252	0.563013	406986	exposure	TRUE	finngen_R10_F5_DEPRESSIO	textfile
72173056	A	G	rs7192848	1.23e-11	0.0484081	0.00714319	0.468881	406986	exposure	TRUE	finngen_R10_F5_DEPRESSIO	textfile
72995680	G	A	rs57852066	2.02e-08	0.0900108	0.016045	0.0494322	406986	exposure	TRUE	finngen_R10_F5_DEPRESSIO	textfile
44669816	C	T	rs111574702	1.89e-08	0.0980865	0.0174484	0.0420185	406986	exposure	TRUE	finngen_R10_F5_DEPRESSIO	textfile
53198529	G	A	rs62099231	2.65e-13	0.0524088	0.00716845	0.459501	406986	exposure	TRUE	finngen_R10_F5_DEPRESSIO	textfile
76052843	T	C	rs62096370	4e-08	0.0526999	0.00959815	0.163381	406986	exposure	TRUE	finngen_R10_F5_DEPRESSIO	textfile
