# Supplementary material for: Revealing the Causal Relationship Between Differential White Blood Cell Counts and Depression: A Bidirectional Two-Sample Mendelian Randomization Study
Source: Depress Anxiety. 2025 Mar 3;2025:3131579. doi: 10.1155/da/3131579 (PMC11987073; doi:10.1155/da/3131579)
Supplement: Supporting Information 11 — Table S9: Harmonized data. [file 3131579.f11.txt]

SNP	effect_allele.exposure	other_allele.exposure	effect_allele.outcome	other_allele.outcome	beta.exposure	beta.outcome	eaf.exposure	eaf.outcome	remove	palindromic	ambiguous	id.outcome	chr	pos	se.outcome	samplesize.outcome	pval.outcome	outcome	originalname.outcome	outcome.deprecated	mr_keep.outcome	data_source.outcome
rs1027190	G	T	G	T	-0.0435011	-0.003714	0.722219	0.63332	FALSE	FALSE	FALSE	ieu-b-29	10	106603086	0.002128	473997	0.0809357	basophil cell count || id:ieu-b-29	basophil cell count	basophil cell count || ||	TRUE	igd
rs111574702	T	C	T	C	0.0980865	-0.034774	0.0420185	0.002759	FALSE	FALSE	FALSE	ieu-b-29	17	42747184	0.020625	470958	0.091791	basophil cell count || id:ieu-b-29	basophil cell count	basophil cell count || ||	TRUE	igd
rs11801168	T	C	T	C	-0.0397419	-0.000275	0.488404	0.591513	FALSE	FALSE	FALSE	ieu-b-29	1	226544831	0.002085	473999	0.895102	basophil cell count || id:ieu-b-29	basophil cell count	basophil cell count || ||	TRUE	igd
rs12804093	C	T	C	T	0.0424322	0.003709	0.327419	0.312662	FALSE	FALSE	FALSE	ieu-b-29	11	57734088	0.002209	472602	0.0932331	basophil cell count || id:ieu-b-29	basophil cell count	basophil cell count || ||	TRUE	igd
rs13086348	C	A	C	A	0.0424842	0.001257	0.616737	0.561014	FALSE	FALSE	FALSE	ieu-b-29	3	157877607	0.002063	471515	0.542547	basophil cell count || id:ieu-b-29	basophil cell count	basophil cell count || ||	TRUE	igd
rs145274568	A	G	A	G	0.0657158	0.004697	0.0986899	0.0258	FALSE	FALSE	FALSE	ieu-b-29	2	197159986	0.007097	457108	0.508102	basophil cell count || id:ieu-b-29	basophil cell count	basophil cell count || ||	TRUE	igd
rs171201	C	T	C	T	0.0422141	0.003588	0.394232	0.413057	FALSE	FALSE	FALSE	ieu-b-29	5	143846466	0.00208	473972	0.0846214	basophil cell count || id:ieu-b-29	basophil cell count	basophil cell count || ||	TRUE	igd
rs190517796	T	C	T	C	0.102815	0.01056	0.0376179	0.009951	FALSE	FALSE	FALSE	ieu-b-29	5	153333364	0.011027	471683	0.338219	basophil cell count || id:ieu-b-29	basophil cell count	basophil cell count || ||	TRUE	igd
rs3757323	C	T	C	T	-0.0565043	-0.000586	0.634029	0.630931	FALSE	FALSE	FALSE	ieu-b-29	6	152202007	0.002133	471908	0.783505	basophil cell count || id:ieu-b-29	basophil cell count	basophil cell count || ||	TRUE	igd
rs4619804	C	A	C	A	0.0472093	0.006775	0.661179	0.737887	FALSE	FALSE	FALSE	ieu-b-29	3	18674644	0.002338	474001	0.00376296	basophil cell count || id:ieu-b-29	basophil cell count	basophil cell count || ||	TRUE	igd
rs57268239	A	C	A	C	0.0520345	0.000961	0.204231	0.109772	FALSE	FALSE	FALSE	ieu-b-29	9	37030316	0.003301	473061	0.77087	basophil cell count || id:ieu-b-29	basophil cell count	basophil cell count || ||	TRUE	igd
rs57852066	A	G	A	G	0.0900108	-0.074677	0.0494322	0.000277	FALSE	FALSE	FALSE	ieu-b-29	16	73029579	0.074155	407203	0.313903	basophil cell count || id:ieu-b-29	basophil cell count	basophil cell count || ||	TRUE	igd
rs587925	G	A	G	A	-0.0412656	0.005572	0.636027	0.694813	FALSE	FALSE	FALSE	ieu-b-29	11	99520831	0.002226	472914	0.0123169	basophil cell count || id:ieu-b-29	basophil cell count	basophil cell count || ||	TRUE	igd
rs62096370	C	T	C	T	0.0526999	0.001573	0.163381	0.168364	FALSE	FALSE	FALSE	ieu-b-29	18	73764798	0.002743	474000	0.56647	basophil cell count || id:ieu-b-29	basophil cell count	basophil cell count || ||	TRUE	igd
rs62099231	A	G	A	G	0.0524088	0.004978	0.459501	0.510983	FALSE	FALSE	FALSE	ieu-b-29	18	50724899	0.002046	473999	0.0150051	basophil cell count || id:ieu-b-29	basophil cell count	basophil cell count || ||	TRUE	igd
rs7128734	G	A	G	A	-0.0457298	0.002611	0.35048	0.380946	FALSE	FALSE	FALSE	ieu-b-29	11	28603669	0.002103	473996	0.214407	basophil cell count || id:ieu-b-29	basophil cell count	basophil cell count || ||	TRUE	igd
rs7192848	G	A	G	A	0.0484081	-0.000477	0.468881	0.426613	FALSE	FALSE	FALSE	ieu-b-29	16	72206955	0.002073	474000	0.818012	basophil cell count || id:ieu-b-29	basophil cell count	basophil cell count || ||	TRUE	igd
rs9356221	T	C	T	C	-0.0701563	-0.000696	0.0983023	0.140826	FALSE	FALSE	FALSE	ieu-b-29	6	164931002	0.002962	472595	0.814156	basophil cell count || id:ieu-b-29	basophil cell count	basophil cell count || ||	TRUE	igd
rs948178	G	A	G	A	-0.039786	-0.000846	0.563013	0.649717	FALSE	FALSE	FALSE	ieu-b-29	11	113195595	0.002178	472601	0.697794	basophil cell count || id:ieu-b-29	basophil cell count	basophil cell count || ||	TRUE	igd
rs1027190	G	T	G	T	-0.0435011	-0.000827	0.722219	0.635075	FALSE	FALSE	FALSE	ieu-b-30	10	106603086	0.001911	559080	0.665382	white blood cell count || id:ieu-b-30	white blood cell count	white blood cell count || ||	TRUE	igd
rs111574702	T	C	T	C	0.0980865	-0.008684	0.0420185	0.003192	FALSE	FALSE	FALSE	ieu-b-30	17	42747184	0.017898	555616	0.627568	white blood cell count || id:ieu-b-30	white blood cell count	white blood cell count || ||	TRUE	igd
rs11801168	T	C	T	C	-0.0397419	0.002196	0.488404	0.588885	FALSE	FALSE	FALSE	ieu-b-30	1	226544831	0.001872	562241	0.240668	white blood cell count || id:ieu-b-30	white blood cell count	white blood cell count || ||	TRUE	igd
rs12804093	C	T	C	T	0.0424322	-0.000105	0.327419	0.313381	FALSE	FALSE	FALSE	ieu-b-30	11	57734088	0.001986	557354	0.957624	white blood cell count || id:ieu-b-30	white blood cell count	white blood cell count || ||	TRUE	igd
rs13086348	C	A	C	A	0.0424842	0.006227	0.616737	0.563781	FALSE	FALSE	FALSE	ieu-b-30	3	157877607	0.001858	559426	0.000807997	white blood cell count || id:ieu-b-30	white blood cell count	white blood cell count || ||	TRUE	igd
rs145274568	A	G	A	G	0.0657158	-0.007148	0.0986899	0.026826	FALSE	FALSE	FALSE	ieu-b-30	2	197159986	0.006324	542167	0.258306	white blood cell count || id:ieu-b-30	white blood cell count	white blood cell count || ||	TRUE	igd
rs171201	C	T	C	T	0.0422141	2e-06	0.394232	0.413925	FALSE	FALSE	FALSE	ieu-b-30	5	143846466	0.001868	562214	0.999214	white blood cell count || id:ieu-b-30	white blood cell count	white blood cell count || ||	TRUE	igd
rs190517796	T	C	T	C	0.102815	0.009205	0.0376179	0.009797	FALSE	FALSE	FALSE	ieu-b-30	5	153333364	0.010009	559596	0.357753	white blood cell count || id:ieu-b-30	white blood cell count	white blood cell count || ||	TRUE	igd
rs3757323	C	T	C	T	-0.0565043	-0.003227	0.634029	0.634405	FALSE	FALSE	FALSE	ieu-b-30	6	152202007	0.001923	560151	0.0932996	white blood cell count || id:ieu-b-30	white blood cell count	white blood cell count || ||	TRUE	igd
rs4619804	C	A	C	A	0.0472093	-0.000687	0.661179	0.73507	FALSE	FALSE	FALSE	ieu-b-30	3	18674644	0.002092	562243	0.742706	white blood cell count || id:ieu-b-30	white blood cell count	white blood cell count || ||	TRUE	igd
rs57268239	A	C	A	C	0.0520345	0.002504	0.204231	0.112532	FALSE	FALSE	FALSE	ieu-b-30	9	37030316	0.002969	561301	0.399062	white blood cell count || id:ieu-b-30	white blood cell count	white blood cell count || ||	TRUE	igd
rs57852066	A	G	A	G	0.0900108	-0.017252	0.0494322	0.000557	FALSE	FALSE	FALSE	ieu-b-30	16	73029579	0.047023	466740	0.71372	white blood cell count || id:ieu-b-30	white blood cell count	white blood cell count || ||	TRUE	igd
rs587925	G	A	G	A	-0.0412656	-0.001154	0.636027	0.694732	FALSE	FALSE	FALSE	ieu-b-30	11	99520831	0.002002	557997	0.564274	white blood cell count || id:ieu-b-30	white blood cell count	white blood cell count || ||	TRUE	igd
rs62096370	C	T	C	T	0.0526999	0.00452	0.163381	0.167334	FALSE	FALSE	FALSE	ieu-b-30	18	73764798	0.002474	562242	0.0677423	white blood cell count || id:ieu-b-30	white blood cell count	white blood cell count || ||	TRUE	igd
rs62099231	A	G	A	G	0.0524088	0.006745	0.459501	0.51123	FALSE	FALSE	FALSE	ieu-b-30	18	50724899	0.001839	562241	0.000247002	white blood cell count || id:ieu-b-30	white blood cell count	white blood cell count || ||	TRUE	igd
rs7128734	G	A	G	A	-0.0457298	-0.001485	0.35048	0.382163	FALSE	FALSE	FALSE	ieu-b-30	11	28603669	0.001889	562238	0.431863	white blood cell count || id:ieu-b-30	white blood cell count	white blood cell count || ||	TRUE	igd
rs7192848	G	A	G	A	0.0484081	-0.004536	0.468881	0.429599	FALSE	FALSE	FALSE	ieu-b-30	16	72206955	0.001861	562242	0.0148382	white blood cell count || id:ieu-b-30	white blood cell count	white blood cell count || ||	TRUE	igd
rs9356221	T	C	T	C	-0.0701563	-0.002117	0.0983023	0.139976	FALSE	FALSE	FALSE	ieu-b-30	6	164931002	0.002663	560506	0.426701	white blood cell count || id:ieu-b-30	white blood cell count	white blood cell count || ||	TRUE	igd
rs948178	G	A	G	A	-0.039786	-0.001116	0.563013	0.648808	FALSE	FALSE	FALSE	ieu-b-30	11	113195595	0.001952	560512	0.56749	white blood cell count || id:ieu-b-30	white blood cell count	white blood cell count || ||	TRUE	igd
rs1027190	G	T	G	T	-0.0435011	0.00374	0.722219	0.634309	FALSE	FALSE	FALSE	ieu-b-31	10	106603086	0.001943	521590	0.05431	monocyte cell count || id:ieu-b-31	monocyte cell count	monocyte cell count || ||	TRUE	igd
rs111574702	T	C	T	C	0.0980865	-0.013574	0.0420185	0.002965	FALSE	FALSE	FALSE	ieu-b-31	17	42747184	0.018672	518585	0.46727	monocyte cell count || id:ieu-b-31	monocyte cell count	monocyte cell count || ||	TRUE	igd
rs11801168	T	C	T	C	-0.0397419	0.004134	0.488404	0.589901	FALSE	FALSE	FALSE	ieu-b-31	1	226544831	0.001903	521592	0.029816	monocyte cell count || id:ieu-b-31	monocyte cell count	monocyte cell count || ||	TRUE	igd
rs12804093	C	T	C	T	0.0424322	-0.008154	0.327419	0.31323	FALSE	FALSE	FALSE	ieu-b-31	11	57734088	0.00202	520194	5.48e-05	monocyte cell count || id:ieu-b-31	monocyte cell count	monocyte cell count || ||	TRUE	igd
rs13086348	C	A	C	A	0.0424842	0.004138	0.616737	0.562833	FALSE	FALSE	FALSE	ieu-b-31	3	157877607	0.001883	519112	0.0279782	monocyte cell count || id:ieu-b-31	monocyte cell count	monocyte cell count || ||	TRUE	igd
rs145274568	A	G	A	G	0.0657158	0.011395	0.0986899	0.026367	FALSE	FALSE	FALSE	ieu-b-31	2	197159986	0.006421	504683	0.0759556	monocyte cell count || id:ieu-b-31	monocyte cell count	monocyte cell count || ||	TRUE	igd
rs171201	C	T	C	T	0.0422141	-0.000413	0.394232	0.413842	FALSE	FALSE	FALSE	ieu-b-31	5	143846466	0.001901	521565	0.828091	monocyte cell count || id:ieu-b-31	monocyte cell count	monocyte cell count || ||	TRUE	igd
rs190517796	T	C	T	C	0.102815	-0.001529	0.0376179	0.009729	FALSE	FALSE	FALSE	ieu-b-31	5	153333364	0.010285	519276	0.881837	monocyte cell count || id:ieu-b-31	monocyte cell count	monocyte cell count || ||	TRUE	igd
rs3757323	C	T	C	T	-0.0565043	-0.002655	0.634029	0.633007	FALSE	FALSE	FALSE	ieu-b-31	6	152202007	0.001952	519506	0.173864	monocyte cell count || id:ieu-b-31	monocyte cell count	monocyte cell count || ||	TRUE	igd
rs4619804	C	A	C	A	0.0472093	0.001978	0.661179	0.736249	FALSE	FALSE	FALSE	ieu-b-31	3	18674644	0.002127	521594	0.35238	monocyte cell count || id:ieu-b-31	monocyte cell count	monocyte cell count || ||	TRUE	igd
rs57268239	A	C	A	C	0.0520345	-0.001296	0.204231	0.111479	FALSE	FALSE	FALSE	ieu-b-31	9	37030316	0.003017	520653	0.667666	monocyte cell count || id:ieu-b-31	monocyte cell count	monocyte cell count || ||	TRUE	igd
rs57852066	A	G	A	G	0.0900108	0.086582	0.0494322	0.000301	FALSE	FALSE	FALSE	ieu-b-31	16	73029579	0.066322	449949	0.191712	monocyte cell count || id:ieu-b-31	monocyte cell count	monocyte cell count || ||	TRUE	igd
rs587925	G	A	G	A	-0.0412656	-0.000638	0.636027	0.69487	FALSE	FALSE	FALSE	ieu-b-31	11	99520831	0.002034	520512	0.75359	monocyte cell count || id:ieu-b-31	monocyte cell count	monocyte cell count || ||	TRUE	igd
rs62096370	C	T	C	T	0.0526999	0.003313	0.163381	0.167527	FALSE	FALSE	FALSE	ieu-b-31	18	73764798	0.002518	521593	0.188204	monocyte cell count || id:ieu-b-31	monocyte cell count	monocyte cell count || ||	TRUE	igd
rs62099231	A	G	A	G	0.0524088	0.001668	0.459501	0.511265	FALSE	FALSE	FALSE	ieu-b-31	18	50724899	0.001873	521592	0.37316	monocyte cell count || id:ieu-b-31	monocyte cell count	monocyte cell count || ||	TRUE	igd
rs7128734	G	A	G	A	-0.0457298	0.00228	0.35048	0.381604	FALSE	FALSE	FALSE	ieu-b-31	11	28603669	0.001923	521589	0.235736	monocyte cell count || id:ieu-b-31	monocyte cell count	monocyte cell count || ||	TRUE	igd
rs7192848	G	A	G	A	0.0484081	-0.002271	0.468881	0.428363	FALSE	FALSE	FALSE	ieu-b-31	16	72206955	0.00189	521593	0.229512	monocyte cell count || id:ieu-b-31	monocyte cell count	monocyte cell count || ||	TRUE	igd
rs9356221	T	C	T	C	-0.0701563	-0.002172	0.0983023	0.140337	FALSE	FALSE	FALSE	ieu-b-31	6	164931002	0.002706	520187	0.42225	monocyte cell count || id:ieu-b-31	monocyte cell count	monocyte cell count || ||	TRUE	igd
rs948178	G	A	G	A	-0.039786	-0.001233	0.563013	0.649279	FALSE	FALSE	FALSE	ieu-b-31	11	113195595	0.001991	520193	0.53585	monocyte cell count || id:ieu-b-31	monocyte cell count	monocyte cell count || ||	TRUE	igd
rs1027190	G	T	G	T	-0.0435011	-0.00198	0.722219	0.634283	FALSE	FALSE	FALSE	ieu-b-32	10	106603086	0.001963	524919	0.313274	lymphocyte cell count || id:ieu-b-32	lymphocyte cell count	lymphocyte cell count || ||	TRUE	igd
rs111574702	T	C	T	C	0.0980865	0.009702	0.0420185	0.00296	FALSE	FALSE	FALSE	ieu-b-32	17	42747184	0.018871	521880	0.607184	lymphocyte cell count || id:ieu-b-32	lymphocyte cell count	lymphocyte cell count || ||	TRUE	igd
rs11801168	T	C	T	C	-0.0397419	-0.003671	0.488404	0.589868	FALSE	FALSE	FALSE	ieu-b-32	1	226544831	0.001923	524921	0.0562834	lymphocyte cell count || id:ieu-b-32	lymphocyte cell count	lymphocyte cell count || ||	TRUE	igd
rs12804093	C	T	C	T	0.0424322	-0.005357	0.327419	0.313236	FALSE	FALSE	FALSE	ieu-b-32	11	57734088	0.002038	523523	0.00858005	lymphocyte cell count || id:ieu-b-32	lymphocyte cell count	lymphocyte cell count || ||	TRUE	igd
rs13086348	C	A	C	A	0.0424842	0.001262	0.616737	0.562802	FALSE	FALSE	FALSE	ieu-b-32	3	157877607	0.001907	522441	0.508138	lymphocyte cell count || id:ieu-b-32	lymphocyte cell count	lymphocyte cell count || ||	TRUE	igd
rs145274568	A	G	A	G	0.0657158	-0.002938	0.0986899	0.026341	FALSE	FALSE	FALSE	ieu-b-32	2	197159986	0.006503	508013	0.651423	lymphocyte cell count || id:ieu-b-32	lymphocyte cell count	lymphocyte cell count || ||	TRUE	igd
rs171201	C	T	C	T	0.0422141	0.000101	0.394232	0.413824	FALSE	FALSE	FALSE	ieu-b-32	5	143846466	0.00192	524894	0.958193	lymphocyte cell count || id:ieu-b-32	lymphocyte cell count	lymphocyte cell count || ||	TRUE	igd
rs190517796	T	C	T	C	0.102815	-0.014041	0.0376179	0.009746	FALSE	FALSE	FALSE	ieu-b-32	5	153333364	0.010377	522605	0.175984	lymphocyte cell count || id:ieu-b-32	lymphocyte cell count	lymphocyte cell count || ||	TRUE	igd
rs3757323	C	T	C	T	-0.0565043	-0.000178	0.634029	0.632949	FALSE	FALSE	FALSE	ieu-b-32	6	152202007	0.001973	522837	0.928265	lymphocyte cell count || id:ieu-b-32	lymphocyte cell count	lymphocyte cell count || ||	TRUE	igd
rs4619804	C	A	C	A	0.0472093	0.006922	0.661179	0.736219	FALSE	FALSE	FALSE	ieu-b-32	3	18674644	0.002151	524923	0.001293	lymphocyte cell count || id:ieu-b-32	lymphocyte cell count	lymphocyte cell count || ||	TRUE	igd
rs57268239	A	C	A	C	0.0520345	0.002796	0.204231	0.111445	FALSE	FALSE	FALSE	ieu-b-32	9	37030316	0.003058	523982	0.360658	lymphocyte cell count || id:ieu-b-32	lymphocyte cell count	lymphocyte cell count || ||	TRUE	igd
rs57852066	A	G	A	G	0.0900108	-0.002682	0.0494322	0.000298	FALSE	FALSE	FALSE	ieu-b-32	16	73029579	0.067143	453234	0.96812	lymphocyte cell count || id:ieu-b-32	lymphocyte cell count	lymphocyte cell count || ||	TRUE	igd
rs587925	G	A	G	A	-0.0412656	-0.001965	0.636027	0.694948	FALSE	FALSE	FALSE	ieu-b-32	11	99520831	0.002053	523841	0.338499	lymphocyte cell count || id:ieu-b-32	lymphocyte cell count	lymphocyte cell count || ||	TRUE	igd
rs62096370	C	T	C	T	0.0526999	0.000241	0.163381	0.167556	FALSE	FALSE	FALSE	ieu-b-32	18	73764798	0.002543	524922	0.924346	lymphocyte cell count || id:ieu-b-32	lymphocyte cell count	lymphocyte cell count || ||	TRUE	igd
rs62099231	A	G	A	G	0.0524088	0.001797	0.459501	0.511271	FALSE	FALSE	FALSE	ieu-b-32	18	50724899	0.001893	524921	0.342508	lymphocyte cell count || id:ieu-b-32	lymphocyte cell count	lymphocyte cell count || ||	TRUE	igd
rs7128734	G	A	G	A	-0.0457298	-0.001431	0.35048	0.381632	FALSE	FALSE	FALSE	ieu-b-32	11	28603669	0.00194	524918	0.460741	lymphocyte cell count || id:ieu-b-32	lymphocyte cell count	lymphocyte cell count || ||	TRUE	igd
rs7192848	G	A	G	A	0.0484081	0.003775	0.468881	0.428349	FALSE	FALSE	FALSE	ieu-b-32	16	72206955	0.001913	524922	0.0484619	lymphocyte cell count || id:ieu-b-32	lymphocyte cell count	lymphocyte cell count || ||	TRUE	igd
rs9356221	T	C	T	C	-0.0701563	-0.002963	0.0983023	0.140347	FALSE	FALSE	FALSE	ieu-b-32	6	164931002	0.002734	523516	0.278501	lymphocyte cell count || id:ieu-b-32	lymphocyte cell count	lymphocyte cell count || ||	TRUE	igd
rs948178	G	A	G	A	-0.039786	0.001038	0.563013	0.649301	FALSE	FALSE	FALSE	ieu-b-32	11	113195595	0.00201	523522	0.605597	lymphocyte cell count || id:ieu-b-32	lymphocyte cell count	lymphocyte cell count || ||	TRUE	igd
rs1027190	G	T	G	T	-0.0435011	-0.002069	0.722219	0.633216	FALSE	FALSE	FALSE	ieu-b-33	10	106603086	0.00206	474233	0.315081	eosinophil cell count || id:ieu-b-33	eosinophil cell count	eosinophil cell count || ||	TRUE	igd
rs111574702	T	C	T	C	0.0980865	0.003248	0.0420185	0.002757	FALSE	FALSE	FALSE	ieu-b-33	17	42747184	0.020005	471191	0.87101	eosinophil cell count || id:ieu-b-33	eosinophil cell count	eosinophil cell count || ||	TRUE	igd
rs11801168	T	C	T	C	-0.0397419	0.000871	0.488404	0.591471	FALSE	FALSE	FALSE	ieu-b-33	1	226544831	0.002016	474235	0.665923	eosinophil cell count || id:ieu-b-33	eosinophil cell count	eosinophil cell count || ||	TRUE	igd
rs13086348	C	A	C	A	0.0424842	0.001607	0.616737	0.561106	FALSE	FALSE	FALSE	ieu-b-33	3	157877607	0.001993	471753	0.42013	eosinophil cell count || id:ieu-b-33	eosinophil cell count	eosinophil cell count || ||	TRUE	igd
rs145274568	A	G	A	G	0.0657158	0.004788	0.0986899	0.025829	FALSE	FALSE	FALSE	ieu-b-33	2	197159986	0.006837	457325	0.483754	eosinophil cell count || id:ieu-b-33	eosinophil cell count	eosinophil cell count || ||	TRUE	igd
rs171201	C	T	C	T	0.0422141	0.00369	0.394232	0.413116	FALSE	FALSE	FALSE	ieu-b-33	5	143846466	0.002011	474208	0.0665426	eosinophil cell count || id:ieu-b-33	eosinophil cell count	eosinophil cell count || ||	TRUE	igd
rs190517796	T	C	T	C	0.102815	0.010809	0.0376179	0.009964	FALSE	FALSE	FALSE	ieu-b-33	5	153333364	0.010649	471919	0.310055	eosinophil cell count || id:ieu-b-33	eosinophil cell count	eosinophil cell count || ||	TRUE	igd
rs3757323	C	T	C	T	-0.0565043	0.001474	0.634029	0.630889	FALSE	FALSE	FALSE	ieu-b-33	6	152202007	0.002064	472147	0.474971	eosinophil cell count || id:ieu-b-33	eosinophil cell count	eosinophil cell count || ||	TRUE	igd
rs57268239	A	C	A	C	0.0520345	-0.002252	0.204231	0.109825	FALSE	FALSE	FALSE	ieu-b-33	9	37030316	0.003195	473296	0.480949	eosinophil cell count || id:ieu-b-33	eosinophil cell count	eosinophil cell count || ||	TRUE	igd
rs57852066	A	G	A	G	0.0900108	-0.066401	0.0494322	0.000283	FALSE	FALSE	FALSE	ieu-b-33	16	73029579	0.071748	408992	0.354713	eosinophil cell count || id:ieu-b-33	eosinophil cell count	eosinophil cell count || ||	TRUE	igd
rs587925	G	A	G	A	-0.0412656	0.000665	0.636027	0.694832	FALSE	FALSE	FALSE	ieu-b-33	11	99520831	0.002155	473153	0.757645	eosinophil cell count || id:ieu-b-33	eosinophil cell count	eosinophil cell count || ||	TRUE	igd
rs62096370	C	T	C	T	0.0526999	0.004129	0.163381	0.168346	FALSE	FALSE	FALSE	ieu-b-33	18	73764798	0.002661	474236	0.12074	eosinophil cell count || id:ieu-b-33	eosinophil cell count	eosinophil cell count || ||	TRUE	igd
rs62099231	A	G	A	G	0.0524088	-0.002174	0.459501	0.511024	FALSE	FALSE	FALSE	ieu-b-33	18	50724899	0.001985	474235	0.273384	eosinophil cell count || id:ieu-b-33	eosinophil cell count	eosinophil cell count || ||	TRUE	igd
rs7128734	G	A	G	A	-0.0457298	-0.000998	0.35048	0.380971	FALSE	FALSE	FALSE	ieu-b-33	11	28603669	0.002037	474232	0.624108	eosinophil cell count || id:ieu-b-33	eosinophil cell count	eosinophil cell count || ||	TRUE	igd
rs7192848	G	A	G	A	0.0484081	0.00026	0.468881	0.426444	FALSE	FALSE	FALSE	ieu-b-33	16	72206955	0.002008	474236	0.897104	eosinophil cell count || id:ieu-b-33	eosinophil cell count	eosinophil cell count || ||	TRUE	igd
rs9356221	T	C	T	C	-0.0701563	0.000452	0.0983023	0.14085	FALSE	FALSE	FALSE	ieu-b-33	6	164931002	0.002865	472830	0.874615	eosinophil cell count || id:ieu-b-33	eosinophil cell count	eosinophil cell count || ||	TRUE	igd
rs948178	G	A	G	A	-0.039786	0.003016	0.563013	0.649687	FALSE	FALSE	FALSE	ieu-b-33	11	113195595	0.002109	472836	0.152579	eosinophil cell count || id:ieu-b-33	eosinophil cell count	eosinophil cell count || ||	TRUE	igd
rs1027190	G	T	G	T	-0.0435011	0.000613	0.722219	0.634227	FALSE	FALSE	FALSE	ieu-b-34	10	106603086	0.001995	519284	0.758656	neutrophil cell count || id:ieu-b-34	neutrophil cell count	neutrophil cell count || ||	TRUE	igd
rs111574702	T	C	T	C	0.0980865	-0.018599	0.0420185	0.002936	FALSE	FALSE	FALSE	ieu-b-34	17	42747184	0.019226	516241	0.333343	neutrophil cell count || id:ieu-b-34	neutrophil cell count	neutrophil cell count || ||	TRUE	igd
rs11801168	T	C	T	C	-0.0397419	0.003846	0.488404	0.590183	FALSE	FALSE	FALSE	ieu-b-34	1	226544831	0.001954	519286	0.0490727	neutrophil cell count || id:ieu-b-34	neutrophil cell count	neutrophil cell count || ||	TRUE	igd
rs12804093	C	T	C	T	0.0424322	0.002145	0.327419	0.313146	FALSE	FALSE	FALSE	ieu-b-34	11	57734088	0.002071	517888	0.300198	neutrophil cell count || id:ieu-b-34	neutrophil cell count	neutrophil cell count || ||	TRUE	igd
rs13086348	C	A	C	A	0.0424842	0.006979	0.616737	0.562613	FALSE	FALSE	FALSE	ieu-b-34	3	157877607	0.001938	516804	0.00032	neutrophil cell count || id:ieu-b-34	neutrophil cell count	neutrophil cell count || ||	TRUE	igd
rs145274568	A	G	A	G	0.0657158	-0.011414	0.0986899	0.02633	FALSE	FALSE	FALSE	ieu-b-34	2	197159986	0.006608	502375	0.0841318	neutrophil cell count || id:ieu-b-34	neutrophil cell count	neutrophil cell count || ||	TRUE	igd
rs171201	C	T	C	T	0.0422141	-0.000301	0.394232	0.41414	FALSE	FALSE	FALSE	ieu-b-34	5	143846466	0.001949	519259	0.877108	neutrophil cell count || id:ieu-b-34	neutrophil cell count	neutrophil cell count || ||	TRUE	igd
rs190517796	T	C	T	C	0.102815	0.010764	0.0376179	0.009766	FALSE	FALSE	FALSE	ieu-b-34	5	153333364	0.010537	516970	0.306982	neutrophil cell count || id:ieu-b-34	neutrophil cell count	neutrophil cell count || ||	TRUE	igd
rs3757323	C	T	C	T	-0.0565043	-0.00506	0.634029	0.632815	FALSE	FALSE	FALSE	ieu-b-34	6	152202007	0.002005	517198	0.0116271	neutrophil cell count || id:ieu-b-34	neutrophil cell count	neutrophil cell count || ||	TRUE	igd
rs4619804	C	A	C	A	0.0472093	-0.002404	0.661179	0.736127	FALSE	FALSE	FALSE	ieu-b-34	3	18674644	0.002185	519288	0.271366	neutrophil cell count || id:ieu-b-34	neutrophil cell count	neutrophil cell count || ||	TRUE	igd
rs57268239	A	C	A	C	0.0520345	0.001447	0.204231	0.11138	FALSE	FALSE	FALSE	ieu-b-34	9	37030316	0.003107	518347	0.64149	neutrophil cell count || id:ieu-b-34	neutrophil cell count	neutrophil cell count || ||	TRUE	igd
rs57852066	A	G	A	G	0.0900108	-0.001015	0.0494322	3e-04	FALSE	FALSE	FALSE	ieu-b-34	16	73029579	0.067456	452749	0.987994	neutrophil cell count || id:ieu-b-34	neutrophil cell count	neutrophil cell count || ||	TRUE	igd
rs587925	G	A	G	A	-0.0412656	-0.00064	0.636027	0.694905	FALSE	FALSE	FALSE	ieu-b-34	11	99520831	0.002086	518204	0.758995	neutrophil cell count || id:ieu-b-34	neutrophil cell count	neutrophil cell count || ||	TRUE	igd
rs62096370	C	T	C	T	0.0526999	0.005604	0.163381	0.167735	FALSE	FALSE	FALSE	ieu-b-34	18	73764798	0.002582	519287	0.0300041	neutrophil cell count || id:ieu-b-34	neutrophil cell count	neutrophil cell count || ||	TRUE	igd
rs62099231	A	G	A	G	0.0524088	0.006634	0.459501	0.511034	FALSE	FALSE	FALSE	ieu-b-34	18	50724899	0.00192	519286	0.000553006	neutrophil cell count || id:ieu-b-34	neutrophil cell count	neutrophil cell count || ||	TRUE	igd
rs7128734	G	A	G	A	-0.0457298	0.000175	0.35048	0.381619	FALSE	FALSE	FALSE	ieu-b-34	11	28603669	0.001971	519283	0.929143	neutrophil cell count || id:ieu-b-34	neutrophil cell count	neutrophil cell count || ||	TRUE	igd
rs7192848	G	A	G	A	0.0484081	-0.007327	0.468881	0.42844	FALSE	FALSE	FALSE	ieu-b-34	16	72206955	0.001943	519287	0.000163999	neutrophil cell count || id:ieu-b-34	neutrophil cell count	neutrophil cell count || ||	TRUE	igd
rs9356221	T	C	T	C	-0.0701563	-0.000163	0.0983023	0.140337	FALSE	FALSE	FALSE	ieu-b-34	6	164931002	0.002778	517881	0.953281	neutrophil cell count || id:ieu-b-34	neutrophil cell count	neutrophil cell count || ||	TRUE	igd
rs948178	G	A	G	A	-0.039786	-0.000961	0.563013	0.64925	FALSE	FALSE	FALSE	ieu-b-34	11	113195595	0.002042	517887	0.637902	neutrophil cell count || id:ieu-b-34	neutrophil cell count	neutrophil cell count || ||	TRUE	igd
