# Supplementary material for: Revealing the Causal Relationship Between Differential White Blood Cell Counts and Depression: A Bidirectional Two-Sample Mendelian Randomization Study
Source: Depress Anxiety. 2025 Mar 3;2025:3131579. doi: 10.1155/da/3131579 (PMC11987073; doi:10.1155/da/3131579)
Supplement: Supporting Information 14 — Table S12: The final IVs for DEP to WBC. [file 3131579.f14.txt]

SNP	effect_allele.exposure	other_allele.exposure	effect_allele.outcome	other_allele.outcome	beta.exposure	beta.outcome	eaf.exposure	eaf.outcome	remove	palindromic	ambiguous	id.outcome	chr	pos	se.outcome	samplesize.outcome	pval.outcome	outcome	originalname.outcome	outcome.deprecated	mr_keep.outcome	data_source.outcome	pos.exposure	pval.exposure	se.exposure	samplesize.exposure	exposure	mr_keep.exposure	pval_origin.exposure	id.exposure	data_source.exposure	action	mr_keep	units.outcome	units.exposure	rsq.exposure	effective_n.exposure	rsq.outcome	effective_n.outcome	steiger_dir	steiger_pval	R2	F	FMean	F_pow_beta_se
rs1027190	G	T	G	T	-0.0435011	-0.003714	0.722219	0.63332	FALSE	FALSE	FALSE	ieu-b-29	10	106603086	0.002128	473997	0.0809357	basophil cell count || id:ieu-b-29	basophil cell count	basophil cell count || ||	TRUE	igd	104843328	4.43885e-08	0.00794913	406986	exposure	TRUE	reported	finngen_R10_F5_DEPRESSIO	textfile	2	TRUE	NA	NA	7.3578679112526e-05	406986	6.42634445381596e-06	473997	TRUE	0.00468738928581105	0.000759279929757343	309.249589939289	370.486916831386	29.9475486410039
rs11801168	T	C	T	C	-0.0397419	-0.000275	0.488404	0.591513	FALSE	FALSE	FALSE	ieu-b-29	1	226544831	0.002085	473999	0.895102	basophil cell count || id:ieu-b-29	basophil cell count	basophil cell count || ||	TRUE	igd	226357130	2.55717e-08	0.00713585	406986	exposure	TRUE	reported	finngen_R10_F5_DEPRESSIO	textfile	2	TRUE	NA	NA	7.62070928286511e-05	406986	3.67009799217619e-08	473999	TRUE	6.45736795060405e-05	0.000789284547756721	321.47992151869	370.486916831386	31.0174312160357
rs12804093	C	T	C	T	0.0424322	0.003709	0.327419	0.312662	FALSE	FALSE	FALSE	ieu-b-29	11	57734088	0.002209	472602	0.0932331	basophil cell count || id:ieu-b-29	basophil cell count	basophil cell count || ||	TRUE	igd	57966616	2.05135e-08	0.00756689	406986	exposure	TRUE	reported	finngen_R10_F5_DEPRESSIO	textfile	2	TRUE	NA	NA	7.72583390930094e-05	406986	5.9652126058612e-06	472602	TRUE	0.00299502961476565	0.000792993389161662	322.991751818515	370.486916831386	31.4453372919607
rs13086348	C	A	C	A	0.0424842	0.001257	0.616737	0.561014	FALSE	FALSE	FALSE	ieu-b-29	3	157877607	0.002063	471515	0.542547	basophil cell count || id:ieu-b-29	basophil cell count	basophil cell count || ||	TRUE	igd	158159818	9.49555e-09	0.00740208	406986	exposure	TRUE	reported	finngen_R10_F5_DEPRESSIO	textfile	2	TRUE	NA	NA	8.09347171802732e-05	406986	7.87368591122536e-07	471515	TRUE	0.00015060606936347	0.000853260779656012	347.560044502071	370.486916831386	32.9418010722495
rs145274568	A	G	A	G	0.0657158	0.004697	0.0986899	0.0258	FALSE	FALSE	FALSE	ieu-b-29	2	197159986	0.007097	457108	0.508102	basophil cell count || id:ieu-b-29	basophil cell count	basophil cell count || ||	TRUE	igd	196295262	3.4784e-08	0.0119148	406986	exposure	TRUE	reported	finngen_R10_F5_DEPRESSIO	textfile	2	TRUE	NA	NA	7.47405498299394e-05	406986	9.58239726642748e-07	457108	TRUE	0.000374706154321193	0.000768274716007306	312.915922410942	370.486916831386	30.4204815755071
rs171201	C	T	C	T	0.0422141	0.003588	0.394232	0.413057	FALSE	FALSE	FALSE	ieu-b-29	5	143846466	0.00208	473972	0.0846214	basophil cell count || id:ieu-b-29	basophil cell count	basophil cell count || ||	TRUE	igd	144466903	7.50879e-09	0.00730459	406986	exposure	TRUE	reported	finngen_R10_F5_DEPRESSIO	textfile	2	TRUE	NA	NA	8.20560121041429e-05	406986	6.27804780657847e-06	473972	TRUE	0.00216622206272641	0.000851144438797002	346.697257722215	370.486916831386	33.3982245553109
rs190517796	T	C	T	C	0.102815	0.01056	0.0376179	0.009951	FALSE	FALSE	FALSE	ieu-b-29	5	153333364	0.011027	471683	0.338219	basophil cell count || id:ieu-b-29	basophil cell count	basophil cell count || ||	TRUE	igd	153953804	1.58548e-08	0.0181907	406986	exposure	TRUE	reported	finngen_R10_F5_DEPRESSIO	textfile	2	TRUE	NA	NA	7.84879005645417e-05	406986	1.94430261493177e-06	471683	TRUE	0.000484241584077803	0.000765393975749162	311.741707050863	370.486916831386	31.9458270842591
rs3757323	C	T	C	T	-0.0565043	-0.000586	0.634029	0.630931	FALSE	FALSE	FALSE	ieu-b-29	6	152202007	0.002133	471908	0.783505	basophil cell count || id:ieu-b-29	basophil cell count	basophil cell count || ||	TRUE	igd	151880872	1.89714e-14	0.00737903	406986	exposure	TRUE	reported	finngen_R10_F5_DEPRESSIO	textfile	2	TRUE	NA	NA	0.000144053741932553	406986	1.59940317020882e-07	471908	TRUE	5.8299642862714e-08	0.00148166079368289	603.907021813487	370.486916831386	58.6360148440284
rs4619804	C	A	C	A	0.0472093	0.006775	0.661179	0.737887	FALSE	FALSE	FALSE	ieu-b-29	3	18674644	0.002338	474001	0.00376296	basophil cell count || id:ieu-b-29	basophil cell count	basophil cell count || ||	TRUE	igd	18633152	4.37572e-10	0.00756559	406986	exposure	TRUE	reported	finngen_R10_F5_DEPRESSIO	textfile	2	TRUE	NA	NA	9.56644620051569e-05	406986	1.77151350032761e-05	474001	TRUE	0.00912166337898364	0.000998560743834922	406.804464737816	370.486916831386	38.9376303521662
rs57268239	A	C	A	C	0.0520345	0.000961	0.204231	0.109772	FALSE	FALSE	FALSE	ieu-b-29	9	37030316	0.003301	473061	0.77087	basophil cell count || id:ieu-b-29	basophil cell count	basophil cell count || ||	TRUE	igd	37030319	3.60853e-09	0.0088176	406986	exposure	TRUE	reported	finngen_R10_F5_DEPRESSIO	textfile	2	TRUE	NA	NA	8.55593524060036e-05	406986	1.7915970532812e-07	473061	TRUE	3.65048255900528e-05	0.000880078573653668	358.493400580512	370.486916831386	34.8242670213393
rs62096370	C	T	C	T	0.0526999	0.001573	0.163381	0.168364	FALSE	FALSE	FALSE	ieu-b-29	18	73764798	0.002743	474000	0.56647	basophil cell count || id:ieu-b-29	basophil cell count	basophil cell count || ||	TRUE	igd	76052843	4.00498e-08	0.00959815	406986	exposure	TRUE	reported	finngen_R10_F5_DEPRESSIO	textfile	2	TRUE	NA	NA	7.40687493918461e-05	406986	6.93791571492157e-07	474000	TRUE	0.000275193423402762	0.000759239599115229	309.233151059956	370.486916831386	30.1470288552163
rs62099231	A	G	A	G	0.0524088	0.004978	0.459501	0.510983	FALSE	FALSE	FALSE	ieu-b-29	18	50724899	0.002046	473999	0.0150051	basophil cell count || id:ieu-b-29	basophil cell count	basophil cell count || ||	TRUE	igd	53198529	2.65094e-13	0.00716845	406986	exposure	TRUE	reported	finngen_R10_F5_DEPRESSIO	textfile	2	TRUE	NA	NA	0.000131317782574024	406986	1.24887079304918e-05	473999	TRUE	0.000208170319816786	0.00136433111233468	556.019528163757	370.486916831386	53.4512555234576
rs7128734	G	A	G	A	-0.0457298	0.002611	0.35048	0.380946	FALSE	FALSE	FALSE	ieu-b-29	11	28603669	0.002103	473996	0.214407	basophil cell count || id:ieu-b-29	basophil cell count	basophil cell count || ||	TRUE	igd	28582122	1.24014e-09	0.00752759	406986	exposure	TRUE	reported	finngen_R10_F5_DEPRESSIO	textfile	2	TRUE	NA	NA	9.06713276593952e-05	406986	3.25207791176107e-06	473996	TRUE	0.000303746650378678	0.000952103952833624	387.860358520535	370.486916831386	36.9051258528898
rs7192848	G	A	G	A	0.0484081	-0.000477	0.468881	0.426613	FALSE	FALSE	FALSE	ieu-b-29	16	72206955	0.002073	474000	0.818012	basophil cell count || id:ieu-b-29	basophil cell count	basophil cell count || ||	TRUE	igd	72173056	1.22857e-11	0.00714319	406986	exposure	TRUE	reported	finngen_R10_F5_DEPRESSIO	textfile	2	TRUE	NA	NA	0.000112830192742328	406986	1.11702166421864e-07	474000	TRUE	1.47676441039377e-06	0.00116713352060273	475.559710428071	370.486916831386	45.925264919536
rs9356221	T	C	T	C	-0.0701563	-0.000696	0.0983023	0.140826	FALSE	FALSE	FALSE	ieu-b-29	6	164931002	0.002962	472595	0.814156	basophil cell count || id:ieu-b-29	basophil cell count	basophil cell count || ||	TRUE	igd	164509969	7.56206e-09	0.0121421	406986	exposure	TRUE	reported	finngen_R10_F5_DEPRESSIO	textfile	2	TRUE	NA	NA	8.20224586362108e-05	406986	1.16831791304301e-07	472595	TRUE	4.59439856923992e-05	0.000872545312778484	355.422103466276	370.486916831386	33.3845665898318
rs948178	G	A	G	A	-0.039786	-0.000846	0.563013	0.649717	FALSE	FALSE	FALSE	ieu-b-29	11	113195595	0.002178	472601	0.697794	basophil cell count || id:ieu-b-29	basophil cell count	basophil cell count || ||	TRUE	igd	113324873	3.77677e-08	0.00723252	406986	exposure	TRUE	reported	finngen_R10_F5_DEPRESSIO	textfile	2	TRUE	NA	NA	7.43484029188079e-05	406986	3.19250832359615e-07	472601	TRUE	0.000164568366761769	0.000778892446831415	317.243862429487	370.486916831386	30.2608602601394
rs1027190	G	T	G	T	-0.0435011	-0.000827	0.722219	0.635075	FALSE	FALSE	FALSE	ieu-b-30	10	106603086	0.001911	559080	0.665382	white blood cell count || id:ieu-b-30	white blood cell count	white blood cell count || ||	TRUE	igd	104843328	4.43885e-08	0.00794913	406986	exposure	TRUE	reported	finngen_R10_F5_DEPRESSIO	textfile	2	TRUE	NA	NA	7.3578679112526e-05	406986	3.34978625813484e-07	559080	TRUE	0.000103543715115017	0.000759279929757343	309.249589939289	350.488699870841	29.9475486410039
rs111574702	T	C	T	C	0.0980865	-0.008684	0.0420185	0.003192	FALSE	FALSE	FALSE	ieu-b-30	17	42747184	0.017898	555616	0.627568	white blood cell count || id:ieu-b-30	white blood cell count	white blood cell count || ||	TRUE	igd	44669816	1.89282e-08	0.0174484	406986	exposure	TRUE	reported	finngen_R10_F5_DEPRESSIO	textfile	2	TRUE	NA	NA	7.76419084280854e-05	406986	4.23698823215864e-07	555616	TRUE	7.64268149018395e-05	0.00077454407944063	315.47139412762	350.488699870841	31.6014680579851
rs11801168	T	C	T	C	-0.0397419	0.002196	0.488404	0.588885	FALSE	FALSE	FALSE	ieu-b-30	1	226544831	0.001872	562241	0.240668	white blood cell count || id:ieu-b-30	white blood cell count	white blood cell count || ||	TRUE	igd	226357130	2.55717e-08	0.00713585	406986	exposure	TRUE	reported	finngen_R10_F5_DEPRESSIO	textfile	2	TRUE	NA	NA	7.62070928286511e-05	406986	2.44754650489152e-06	562241	TRUE	0.000498429741131336	0.000789284547756721	321.47992151869	350.488699870841	31.0174312160357
rs12804093	C	T	C	T	0.0424322	-0.000105	0.327419	0.313381	FALSE	FALSE	FALSE	ieu-b-30	11	57734088	0.001986	557354	0.957624	white blood cell count || id:ieu-b-30	white blood cell count	white blood cell count || ||	TRUE	igd	57966616	2.05135e-08	0.00756689	406986	exposure	TRUE	reported	finngen_R10_F5_DEPRESSIO	textfile	2	TRUE	NA	NA	7.72583390930094e-05	406986	5.01522640929829e-09	557354	TRUE	2.35019134757148e-05	0.000792993389161662	322.991751818515	350.488699870841	31.4453372919607
rs13086348	C	A	C	A	0.0424842	0.006227	0.616737	0.563781	FALSE	FALSE	FALSE	ieu-b-30	3	157877607	0.001858	559426	0.000807997	white blood cell count || id:ieu-b-30	white blood cell count	white blood cell count || ||	TRUE	igd	158159818	9.49555e-09	0.00740208	406986	exposure	TRUE	reported	finngen_R10_F5_DEPRESSIO	textfile	2	TRUE	NA	NA	8.09347171802732e-05	406986	2.00778173057533e-05	559426	TRUE	0.0283909738358683	0.000853260779656012	347.560044502071	350.488699870841	32.9418010722495
rs145274568	A	G	A	G	0.0657158	-0.007148	0.0986899	0.026826	FALSE	FALSE	FALSE	ieu-b-30	2	197159986	0.006324	542167	0.258306	white blood cell count || id:ieu-b-30	white blood cell count	white blood cell count || ||	TRUE	igd	196295262	3.4784e-08	0.0119148	406986	exposure	TRUE	reported	finngen_R10_F5_DEPRESSIO	textfile	2	TRUE	NA	NA	7.47405498299394e-05	406986	2.35642088872528e-06	542167	TRUE	0.000607326450227713	0.000768274716007306	312.915922410942	350.488699870841	30.4204815755071
rs171201	C	T	C	T	0.0422141	2e-06	0.394232	0.413925	FALSE	FALSE	FALSE	ieu-b-30	5	143846466	0.001868	562214	0.999214	white blood cell count || id:ieu-b-30	white blood cell count	white blood cell count || ||	TRUE	igd	144466903	7.50879e-09	0.00730459	406986	exposure	TRUE	reported	finngen_R10_F5_DEPRESSIO	textfile	2	TRUE	NA	NA	8.20560121041429e-05	406986	2.03894793670117e-12	562214	TRUE	1.07855356048278e-05	0.000851144438797002	346.697257722215	350.488699870841	33.3982245553109
rs190517796	T	C	T	C	0.102815	0.009205	0.0376179	0.009797	FALSE	FALSE	FALSE	ieu-b-30	5	153333364	0.010009	559596	0.357753	white blood cell count || id:ieu-b-30	white blood cell count	white blood cell count || ||	TRUE	igd	153953804	1.58548e-08	0.0181907	406986	exposure	TRUE	reported	finngen_R10_F5_DEPRESSIO	textfile	2	TRUE	NA	NA	7.84879005645417e-05	406986	1.51144553317924e-06	559596	TRUE	0.000212447207444489	0.000765393975749162	311.741707050863	350.488699870841	31.9458270842591
rs3757323	C	T	C	T	-0.0565043	-0.003227	0.634029	0.634405	FALSE	FALSE	FALSE	ieu-b-30	6	152202007	0.001923	560151	0.0932996	white blood cell count || id:ieu-b-30	white blood cell count	white blood cell count || ||	TRUE	igd	151880872	1.89714e-14	0.00737903	406986	exposure	TRUE	reported	finngen_R10_F5_DEPRESSIO	textfile	2	TRUE	NA	NA	0.000144053741932553	406986	5.02728624619363e-06	560151	TRUE	2.14903504821528e-06	0.00148166079368289	603.907021813487	350.488699870841	58.6360148440284
rs4619804	C	A	C	A	0.0472093	-0.000687	0.661179	0.73507	FALSE	FALSE	FALSE	ieu-b-30	3	18674644	0.002092	562243	0.742706	white blood cell count || id:ieu-b-30	white blood cell count	white blood cell count || ||	TRUE	igd	18633152	4.37572e-10	0.00756559	406986	exposure	TRUE	reported	finngen_R10_F5_DEPRESSIO	textfile	2	TRUE	NA	NA	9.56644620051569e-05	406986	1.91808353874528e-07	562243	TRUE	5.63219869227995e-06	0.000998560743834922	406.804464737816	350.488699870841	38.9376303521662
rs57268239	A	C	A	C	0.0520345	0.002504	0.204231	0.112532	FALSE	FALSE	FALSE	ieu-b-30	9	37030316	0.002969	561301	0.399062	white blood cell count || id:ieu-b-30	white blood cell count	white blood cell count || ||	TRUE	igd	37030319	3.60853e-09	0.0088176	406986	exposure	TRUE	reported	finngen_R10_F5_DEPRESSIO	textfile	2	TRUE	NA	NA	8.55593524060036e-05	406986	1.26722413306988e-06	561301	TRUE	7.94149803069939e-05	0.000880078573653668	358.493400580512	350.488699870841	34.8242670213393
rs57852066	A	G	A	G	0.0900108	-0.017252	0.0494322	0.000557	FALSE	FALSE	FALSE	ieu-b-30	16	73029579	0.047023	466740	0.71372	white blood cell count || id:ieu-b-30	white blood cell count	white blood cell count || ||	TRUE	igd	72995680	2.02451e-08	0.016045	406986	exposure	TRUE	reported	finngen_R10_F5_DEPRESSIO	textfile	2	TRUE	NA	NA	7.73212529735682e-05	406986	2.88393154015306e-07	466740	TRUE	0.000118241969197415	0.000761398956033467	310.113312674847	350.488699870841	31.4709461931866
rs587925	G	A	G	A	-0.0412656	-0.001154	0.636027	0.694732	FALSE	FALSE	FALSE	ieu-b-30	11	99520831	0.002002	557997	0.564274	white blood cell count || id:ieu-b-30	white blood cell count	white blood cell count || ||	TRUE	igd	99650100	2.42745e-08	0.00739739	406986	exposure	TRUE	reported	finngen_R10_F5_DEPRESSIO	textfile	2	TRUE	NA	NA	7.64555039234925e-05	406986	5.95460428152224e-07	557997	TRUE	0.000109934094599529	0.000788408040033842	321.122633431167	350.488699870841	31.1185459929139
rs62096370	C	T	C	T	0.0526999	0.00452	0.163381	0.167334	FALSE	FALSE	FALSE	ieu-b-30	18	73764798	0.002474	562242	0.0677423	white blood cell count || id:ieu-b-30	white blood cell count	white blood cell count || ||	TRUE	igd	76052843	4.00498e-08	0.00959815	406986	exposure	TRUE	reported	finngen_R10_F5_DEPRESSIO	textfile	2	TRUE	NA	NA	7.40687493918461e-05	406986	5.93681014736257e-06	562242	TRUE	0.00271828604973873	0.000759239599115229	309.233151059956	350.488699870841	30.1470288552163
rs7128734	G	A	G	A	-0.0457298	-0.001485	0.35048	0.382163	FALSE	FALSE	FALSE	ieu-b-30	11	28603669	0.001889	562238	0.431863	white blood cell count || id:ieu-b-30	white blood cell count	white blood cell count || ||	TRUE	igd	28582122	1.24014e-09	0.00752759	406986	exposure	TRUE	reported	finngen_R10_F5_DEPRESSIO	textfile	2	TRUE	NA	NA	9.06713276593952e-05	406986	1.09918264839619e-06	562238	TRUE	3.8312909525191e-05	0.000952103952833624	387.860358520535	350.488699870841	36.9051258528898
rs9356221	T	C	T	C	-0.0701563	-0.002117	0.0983023	0.139976	FALSE	FALSE	FALSE	ieu-b-30	6	164931002	0.002663	560506	0.426701	white blood cell count || id:ieu-b-30	white blood cell count	white blood cell count || ||	TRUE	igd	164509969	7.56206e-09	0.0121421	406986	exposure	TRUE	reported	finngen_R10_F5_DEPRESSIO	textfile	2	TRUE	NA	NA	8.20224586362108e-05	406986	1.12750941550681e-06	560506	TRUE	0.000103527304902767	0.000872545312778484	355.422103466276	350.488699870841	33.3845665898318
rs948178	G	A	G	A	-0.039786	-0.001116	0.563013	0.648808	FALSE	FALSE	FALSE	ieu-b-30	11	113195595	0.001952	560512	0.56749	white blood cell count || id:ieu-b-30	white blood cell count	white blood cell count || ||	TRUE	igd	113324873	3.77677e-08	0.00723252	406986	exposure	TRUE	reported	finngen_R10_F5_DEPRESSIO	textfile	2	TRUE	NA	NA	7.43484029188079e-05	406986	5.83156531340302e-07	560512	TRUE	0.000135530105915653	0.000778892446831415	317.243862429487	350.488699870841	30.2608602601394
rs1027190	G	T	G	T	-0.0435011	0.00374	0.722219	0.634309	FALSE	FALSE	FALSE	ieu-b-31	10	106603086	0.001943	521590	0.05431	monocyte cell count || id:ieu-b-31	monocyte cell count	monocyte cell count || ||	TRUE	igd	104843328	4.43885e-08	0.00794913	406986	exposure	TRUE	reported	finngen_R10_F5_DEPRESSIO	textfile	2	TRUE	NA	NA	7.3578679112526e-05	406986	7.10341073134261e-06	521590	TRUE	0.00469764594437326	0.000759279929757343	309.249589939289	374.865963659803	29.9475486410039
rs111574702	T	C	T	C	0.0980865	-0.013574	0.0420185	0.002965	FALSE	FALSE	FALSE	ieu-b-31	17	42747184	0.018672	518585	0.46727	monocyte cell count || id:ieu-b-31	monocyte cell count	monocyte cell count || ||	TRUE	igd	44669816	1.89282e-08	0.0174484	406986	exposure	TRUE	reported	finngen_R10_F5_DEPRESSIO	textfile	2	TRUE	NA	NA	7.76419084280854e-05	406986	1.01909646220371e-06	518585	TRUE	0.000194760765301474	0.00077454407944063	315.47139412762	374.865963659803	31.6014680579851
rs145274568	A	G	A	G	0.0657158	0.011395	0.0986899	0.026367	FALSE	FALSE	FALSE	ieu-b-31	2	197159986	0.006421	504683	0.0759556	monocyte cell count || id:ieu-b-31	monocyte cell count	monocyte cell count || ||	TRUE	igd	196295262	3.4784e-08	0.0119148	406986	exposure	TRUE	reported	finngen_R10_F5_DEPRESSIO	textfile	2	TRUE	NA	NA	7.47405498299394e-05	406986	6.24027392683479e-06	504683	TRUE	0.0035238710856077	0.000768274716007306	312.915922410942	374.865963659803	30.4204815755071
rs171201	C	T	C	T	0.0422141	-0.000413	0.394232	0.413842	FALSE	FALSE	FALSE	ieu-b-31	5	143846466	0.001901	521565	0.828091	monocyte cell count || id:ieu-b-31	monocyte cell count	monocyte cell count || ||	TRUE	igd	144466903	7.50879e-09	0.00730459	406986	exposure	TRUE	reported	finngen_R10_F5_DEPRESSIO	textfile	2	TRUE	NA	NA	8.20560121041429e-05	406986	9.04959316815112e-08	521565	TRUE	2.82226441610767e-05	0.000851144438797002	346.697257722215	374.865963659803	33.3982245553109
rs190517796	T	C	T	C	0.102815	-0.001529	0.0376179	0.009729	FALSE	FALSE	FALSE	ieu-b-31	5	153333364	0.010285	519276	0.881837	monocyte cell count || id:ieu-b-31	monocyte cell count	monocyte cell count || ||	TRUE	igd	153953804	1.58548e-08	0.0181907	406986	exposure	TRUE	reported	finngen_R10_F5_DEPRESSIO	textfile	2	TRUE	NA	NA	7.84879005645417e-05	406986	4.25607999591346e-08	519276	TRUE	3.57535829077539e-05	0.000765393975749162	311.741707050863	374.865963659803	31.9458270842591
rs3757323	C	T	C	T	-0.0565043	-0.002655	0.634029	0.633007	FALSE	FALSE	FALSE	ieu-b-31	6	152202007	0.001952	519506	0.173864	monocyte cell count || id:ieu-b-31	monocyte cell count	monocyte cell count || ||	TRUE	igd	151880872	1.89714e-14	0.00737903	406986	exposure	TRUE	reported	finngen_R10_F5_DEPRESSIO	textfile	2	TRUE	NA	NA	0.000144053741932553	406986	3.5610574636362e-06	519506	TRUE	1.34916663262625e-06	0.00148166079368289	603.907021813487	374.865963659803	58.6360148440284
rs4619804	C	A	C	A	0.0472093	0.001978	0.661179	0.736249	FALSE	FALSE	FALSE	ieu-b-31	3	18674644	0.002127	521594	0.35238	monocyte cell count || id:ieu-b-31	monocyte cell count	monocyte cell count || ||	TRUE	igd	18633152	4.37572e-10	0.00756559	406986	exposure	TRUE	reported	finngen_R10_F5_DEPRESSIO	textfile	2	TRUE	NA	NA	9.56644620051569e-05	406986	1.65800544679684e-06	521594	TRUE	4.88659984623239e-05	0.000998560743834922	406.804464737816	374.865963659803	38.9376303521662
rs57268239	A	C	A	C	0.0520345	-0.001296	0.204231	0.111479	FALSE	FALSE	FALSE	ieu-b-31	9	37030316	0.003017	520653	0.667666	monocyte cell count || id:ieu-b-31	monocyte cell count	monocyte cell count || ||	TRUE	igd	37030319	3.60853e-09	0.0088176	406986	exposure	TRUE	reported	finngen_R10_F5_DEPRESSIO	textfile	2	TRUE	NA	NA	8.55593524060036e-05	406986	3.54415348926475e-07	520653	TRUE	3.52712697805384e-05	0.000880078573653668	358.493400580512	374.865963659803	34.8242670213393
rs587925	G	A	G	A	-0.0412656	-0.000638	0.636027	0.69487	FALSE	FALSE	FALSE	ieu-b-31	11	99520831	0.002034	520512	0.75359	monocyte cell count || id:ieu-b-31	monocyte cell count	monocyte cell count || ||	TRUE	igd	99650100	2.42745e-08	0.00739739	406986	exposure	TRUE	reported	finngen_R10_F5_DEPRESSIO	textfile	2	TRUE	NA	NA	7.64555039234925e-05	406986	1.89021106277278e-07	520512	TRUE	7.15334919102741e-05	0.000788408040033842	321.122633431167	374.865963659803	31.1185459929139
rs62096370	C	T	C	T	0.0526999	0.003313	0.163381	0.167527	FALSE	FALSE	FALSE	ieu-b-31	18	73764798	0.002518	521593	0.188204	monocyte cell count || id:ieu-b-31	monocyte cell count	monocyte cell count || ||	TRUE	igd	76052843	4.00498e-08	0.00959815	406986	exposure	TRUE	reported	finngen_R10_F5_DEPRESSIO	textfile	2	TRUE	NA	NA	7.40687493918461e-05	406986	3.31894373288552e-06	521593	TRUE	0.00117873903380744	0.000759239599115229	309.233151059956	374.865963659803	30.1470288552163
rs62099231	A	G	A	G	0.0524088	0.001668	0.459501	0.511265	FALSE	FALSE	FALSE	ieu-b-31	18	50724899	0.001873	521592	0.37316	monocyte cell count || id:ieu-b-31	monocyte cell count	monocyte cell count || ||	TRUE	igd	53198529	2.65094e-13	0.00716845	406986	exposure	TRUE	reported	finngen_R10_F5_DEPRESSIO	textfile	2	TRUE	NA	NA	0.000131317782574024	406986	1.52050068824642e-06	521592	TRUE	1.00974605706699e-06	0.00136433111233468	556.019528163757	374.865963659803	53.4512555234576
rs7128734	G	A	G	A	-0.0457298	0.00228	0.35048	0.381604	FALSE	FALSE	FALSE	ieu-b-31	11	28603669	0.001923	521589	0.235736	monocyte cell count || id:ieu-b-31	monocyte cell count	monocyte cell count || ||	TRUE	igd	28582122	1.24014e-09	0.00752759	406986	exposure	TRUE	reported	finngen_R10_F5_DEPRESSIO	textfile	2	TRUE	NA	NA	9.06713276593952e-05	406986	2.69515158506723e-06	521589	TRUE	0.000164558808464973	0.000952103952833624	387.860358520535	374.865963659803	36.9051258528898
rs7192848	G	A	G	A	0.0484081	-0.002271	0.468881	0.428363	FALSE	FALSE	FALSE	ieu-b-31	16	72206955	0.00189	521593	0.229512	monocyte cell count || id:ieu-b-31	monocyte cell count	monocyte cell count || ||	TRUE	igd	72173056	1.22857e-11	0.00714319	406986	exposure	TRUE	reported	finngen_R10_F5_DEPRESSIO	textfile	2	TRUE	NA	NA	0.000112830192742328	406986	2.76808466162545e-06	521593	TRUE	1.84011283831837e-05	0.00116713352060273	475.559710428071	374.865963659803	45.925264919536
rs9356221	T	C	T	C	-0.0701563	-0.002172	0.0983023	0.140337	FALSE	FALSE	FALSE	ieu-b-31	6	164931002	0.002706	520187	0.42225	monocyte cell count || id:ieu-b-31	monocyte cell count	monocyte cell count || ||	TRUE	igd	164509969	7.56206e-09	0.0121421	406986	exposure	TRUE	reported	finngen_R10_F5_DEPRESSIO	textfile	2	TRUE	NA	NA	8.20224586362108e-05	406986	1.23852761590689e-06	520187	TRUE	0.000147051440417972	0.000872545312778484	355.422103466276	374.865963659803	33.3845665898318
rs948178	G	A	G	A	-0.039786	-0.001233	0.563013	0.649279	FALSE	FALSE	FALSE	ieu-b-31	11	113195595	0.001991	520193	0.53585	monocyte cell count || id:ieu-b-31	monocyte cell count	monocyte cell count || ||	TRUE	igd	113324873	3.77677e-08	0.00723252	406986	exposure	TRUE	reported	finngen_R10_F5_DEPRESSIO	textfile	2	TRUE	NA	NA	7.43484029188079e-05	406986	7.37259672328133e-07	520193	TRUE	0.000207206947551666	0.000778892446831415	317.243862429487	374.865963659803	30.2608602601394
rs1027190	G	T	G	T	-0.0435011	-0.00198	0.722219	0.634283	FALSE	FALSE	FALSE	ieu-b-32	10	106603086	0.001963	524919	0.313274	lymphocyte cell count || id:ieu-b-32	lymphocyte cell count	lymphocyte cell count || ||	TRUE	igd	104843328	4.43885e-08	0.00794913	406986	exposure	TRUE	reported	finngen_R10_F5_DEPRESSIO	textfile	2	TRUE	NA	NA	7.3578679112526e-05	406986	1.93819871581173e-06	524919	TRUE	0.00058058389430729	0.000759279929757343	309.249589939289	367.888796652427	29.9475486410039
rs111574702	T	C	T	C	0.0980865	0.009702	0.0420185	0.00296	FALSE	FALSE	FALSE	ieu-b-32	17	42747184	0.018871	521880	0.607184	lymphocyte cell count || id:ieu-b-32	lymphocyte cell count	lymphocyte cell count || ||	TRUE	igd	44669816	1.89282e-08	0.0174484	406986	exposure	TRUE	reported	finngen_R10_F5_DEPRESSIO	textfile	2	TRUE	NA	NA	7.76419084280854e-05	406986	5.06481401182614e-07	521880	TRUE	0.000107364046423658	0.00077454407944063	315.47139412762	367.888796652427	31.6014680579851
rs11801168	T	C	T	C	-0.0397419	-0.003671	0.488404	0.589868	FALSE	FALSE	FALSE	ieu-b-32	1	226544831	0.001923	524921	0.0562834	lymphocyte cell count || id:ieu-b-32	lymphocyte cell count	lymphocyte cell count || ||	TRUE	igd	226357130	2.55717e-08	0.00713585	406986	exposure	TRUE	reported	finngen_R10_F5_DEPRESSIO	textfile	2	TRUE	NA	NA	7.62070928286511e-05	406986	6.94248408167923e-06	524921	TRUE	0.00351987750679405	0.000789284547756721	321.47992151869	367.888796652427	31.0174312160357
rs12804093	C	T	C	T	0.0424322	-0.005357	0.327419	0.313236	FALSE	FALSE	FALSE	ieu-b-32	11	57734088	0.002038	523523	0.00858005	lymphocyte cell count || id:ieu-b-32	lymphocyte cell count	lymphocyte cell count || ||	TRUE	igd	57966616	2.05135e-08	0.00756689	406986	exposure	TRUE	reported	finngen_R10_F5_DEPRESSIO	textfile	2	TRUE	NA	NA	7.72583390930094e-05	406986	1.31976040449173e-05	523523	TRUE	0.0135977001934438	0.000792993389161662	322.991751818515	367.888796652427	31.4453372919607
rs13086348	C	A	C	A	0.0424842	0.001262	0.616737	0.562802	FALSE	FALSE	FALSE	ieu-b-32	3	157877607	0.001907	522441	0.508138	lymphocyte cell count || id:ieu-b-32	lymphocyte cell count	lymphocyte cell count || ||	TRUE	igd	158159818	9.49555e-09	0.00740208	406986	exposure	TRUE	reported	finngen_R10_F5_DEPRESSIO	textfile	2	TRUE	NA	NA	8.09347171802732e-05	406986	8.38265070815877e-07	522441	TRUE	0.000111018766935704	0.000853260779656012	347.560044502071	367.888796652427	32.9418010722495
rs145274568	A	G	A	G	0.0657158	-0.002938	0.0986899	0.026341	FALSE	FALSE	FALSE	ieu-b-32	2	197159986	0.006503	508013	0.651423	lymphocyte cell count || id:ieu-b-32	lymphocyte cell count	lymphocyte cell count || ||	TRUE	igd	196295262	3.4784e-08	0.0119148	406986	exposure	TRUE	reported	finngen_R10_F5_DEPRESSIO	textfile	2	TRUE	NA	NA	7.47405498299394e-05	406986	4.01793386680347e-07	508013	TRUE	0.000139906752000465	0.000768274716007306	312.915922410942	367.888796652427	30.4204815755071
rs171201	C	T	C	T	0.0422141	0.000101	0.394232	0.413824	FALSE	FALSE	FALSE	ieu-b-32	5	143846466	0.00192	524894	0.958193	lymphocyte cell count || id:ieu-b-32	lymphocyte cell count	lymphocyte cell count || ||	TRUE	igd	144466903	7.50879e-09	0.00730459	406986	exposure	TRUE	reported	finngen_R10_F5_DEPRESSIO	textfile	2	TRUE	NA	NA	8.20560121041429e-05	406986	5.27193848659523e-09	524894	TRUE	1.68917242787126e-05	0.000851144438797002	346.697257722215	367.888796652427	33.3982245553109
rs190517796	T	C	T	C	0.102815	-0.014041	0.0376179	0.009746	FALSE	FALSE	FALSE	ieu-b-32	5	153333364	0.010377	522605	0.175984	lymphocyte cell count || id:ieu-b-32	lymphocyte cell count	lymphocyte cell count || ||	TRUE	igd	153953804	1.58548e-08	0.0181907	406986	exposure	TRUE	reported	finngen_R10_F5_DEPRESSIO	textfile	2	TRUE	NA	NA	7.84879005645417e-05	406986	3.50331368270878e-06	522605	TRUE	0.000830236753544036	0.000765393975749162	311.741707050863	367.888796652427	31.9458270842591
rs3757323	C	T	C	T	-0.0565043	-0.000178	0.634029	0.632949	FALSE	FALSE	FALSE	ieu-b-32	6	152202007	0.001973	522837	0.928265	lymphocyte cell count || id:ieu-b-32	lymphocyte cell count	lymphocyte cell count || ||	TRUE	igd	151880872	1.89714e-14	0.00737903	406986	exposure	TRUE	reported	finngen_R10_F5_DEPRESSIO	textfile	2	TRUE	NA	NA	0.000144053741932553	406986	1.55675824527756e-08	522837	TRUE	1.32975416143601e-08	0.00148166079368289	603.907021813487	367.888796652427	58.6360148440284
rs4619804	C	A	C	A	0.0472093	0.006922	0.661179	0.736219	FALSE	FALSE	FALSE	ieu-b-32	3	18674644	0.002151	524923	0.001293	lymphocyte cell count || id:ieu-b-32	lymphocyte cell count	lymphocyte cell count || ||	TRUE	igd	18633152	4.37572e-10	0.00756559	406986	exposure	TRUE	reported	finngen_R10_F5_DEPRESSIO	textfile	2	TRUE	NA	NA	9.56644620051569e-05	406986	1.97278543938472e-05	524923	TRUE	0.0105723837184938	0.000998560743834922	406.804464737816	367.888796652427	38.9376303521662
rs57268239	A	C	A	C	0.0520345	0.002796	0.204231	0.111445	FALSE	FALSE	FALSE	ieu-b-32	9	37030316	0.003058	523982	0.360658	lymphocyte cell count || id:ieu-b-32	lymphocyte cell count	lymphocyte cell count || ||	TRUE	igd	37030319	3.60853e-09	0.0088176	406986	exposure	TRUE	reported	finngen_R10_F5_DEPRESSIO	textfile	2	TRUE	NA	NA	8.55593524060036e-05	406986	1.5954528295285e-06	523982	TRUE	0.000132038344086814	0.000880078573653668	358.493400580512	367.888796652427	34.8242670213393
rs57852066	A	G	A	G	0.0900108	-0.002682	0.0494322	0.000298	FALSE	FALSE	FALSE	ieu-b-32	16	73029579	0.067143	453234	0.96812	lymphocyte cell count || id:ieu-b-32	lymphocyte cell count	lymphocyte cell count || ||	TRUE	igd	72995680	2.02451e-08	0.016045	406986	exposure	TRUE	reported	finngen_R10_F5_DEPRESSIO	textfile	2	TRUE	NA	NA	7.73212529735682e-05	406986	3.52042824206215e-09	453234	TRUE	5.24345200622355e-05	0.000761398956033467	310.113312674847	367.888796652427	31.4709461931866
rs587925	G	A	G	A	-0.0412656	-0.001965	0.636027	0.694948	FALSE	FALSE	FALSE	ieu-b-32	11	99520831	0.002053	523841	0.338499	lymphocyte cell count || id:ieu-b-32	lymphocyte cell count	lymphocyte cell count || ||	TRUE	igd	99650100	2.42745e-08	0.00739739	406986	exposure	TRUE	reported	finngen_R10_F5_DEPRESSIO	textfile	2	TRUE	NA	NA	7.64555039234925e-05	406986	1.74883413878757e-06	523841	TRUE	0.000382525413014567	0.000788408040033842	321.122633431167	367.888796652427	31.1185459929139
rs62096370	C	T	C	T	0.0526999	0.000241	0.163381	0.167556	FALSE	FALSE	FALSE	ieu-b-32	18	73764798	0.002543	524922	0.924346	lymphocyte cell count || id:ieu-b-32	lymphocyte cell count	lymphocyte cell count || ||	TRUE	igd	76052843	4.00498e-08	0.00959815	406986	exposure	TRUE	reported	finngen_R10_F5_DEPRESSIO	textfile	2	TRUE	NA	NA	7.40687493918461e-05	406986	1.71099301752458e-08	524922	TRUE	4.94668177583193e-05	0.000759239599115229	309.233151059956	367.888796652427	30.1470288552163
rs62099231	A	G	A	G	0.0524088	0.001797	0.459501	0.511271	FALSE	FALSE	FALSE	ieu-b-32	18	50724899	0.001893	524921	0.342508	lymphocyte cell count || id:ieu-b-32	lymphocyte cell count	lymphocyte cell count || ||	TRUE	igd	53198529	2.65094e-13	0.00716845	406986	exposure	TRUE	reported	finngen_R10_F5_DEPRESSIO	textfile	2	TRUE	NA	NA	0.000131317782574024	406986	1.71672957063663e-06	524921	TRUE	1.17624135994105e-06	0.00136433111233468	556.019528163757	367.888796652427	53.4512555234576
rs7128734	G	A	G	A	-0.0457298	-0.001431	0.35048	0.381632	FALSE	FALSE	FALSE	ieu-b-32	11	28603669	0.00194	524918	0.460741	lymphocyte cell count || id:ieu-b-32	lymphocyte cell count	lymphocyte cell count || ||	TRUE	igd	28582122	1.24014e-09	0.00752759	406986	exposure	TRUE	reported	finngen_R10_F5_DEPRESSIO	textfile	2	TRUE	NA	NA	9.06713276593952e-05	406986	1.03653876039038e-06	524918	TRUE	4.66471548174882e-05	0.000952103952833624	387.860358520535	367.888796652427	36.9051258528898
rs7192848	G	A	G	A	0.0484081	0.003775	0.468881	0.428349	FALSE	FALSE	FALSE	ieu-b-32	16	72206955	0.001913	524922	0.0484619	lymphocyte cell count || id:ieu-b-32	lymphocyte cell count	lymphocyte cell count || ||	TRUE	igd	72173056	1.22857e-11	0.00714319	406986	exposure	TRUE	reported	finngen_R10_F5_DEPRESSIO	textfile	2	TRUE	NA	NA	0.000112830192742328	406986	7.41835530095938e-06	524922	TRUE	0.000155609828821666	0.00116713352060273	475.559710428071	367.888796652427	45.925264919536
rs9356221	T	C	T	C	-0.0701563	-0.002963	0.0983023	0.140347	FALSE	FALSE	FALSE	ieu-b-32	6	164931002	0.002734	523516	0.278501	lymphocyte cell count || id:ieu-b-32	lymphocyte cell count	lymphocyte cell count || ||	TRUE	igd	164509969	7.56206e-09	0.0121421	406986	exposure	TRUE	reported	finngen_R10_F5_DEPRESSIO	textfile	2	TRUE	NA	NA	8.20224586362108e-05	406986	2.2435564842788e-06	523516	TRUE	0.000297925567769392	0.000872545312778484	355.422103466276	367.888796652427	33.3845665898318
rs948178	G	A	G	A	-0.039786	0.001038	0.563013	0.649301	FALSE	FALSE	FALSE	ieu-b-32	11	113195595	0.00201	523522	0.605597	lymphocyte cell count || id:ieu-b-32	lymphocyte cell count	lymphocyte cell count || ||	TRUE	igd	113324873	3.77677e-08	0.00723252	406986	exposure	TRUE	reported	finngen_R10_F5_DEPRESSIO	textfile	2	TRUE	NA	NA	7.43484029188079e-05	406986	5.09411908575536e-07	523522	TRUE	0.000153960346780425	0.000778892446831415	317.243862429487	367.888796652427	30.2608602601394
rs1027190	G	T	G	T	-0.0435011	-0.002069	0.722219	0.633216	FALSE	FALSE	FALSE	ieu-b-33	10	106603086	0.00206	474233	0.315081	eosinophil cell count || id:ieu-b-33	eosinophil cell count	eosinophil cell count || ||	TRUE	igd	104843328	4.43885e-08	0.00794913	406986	exposure	TRUE	reported	finngen_R10_F5_DEPRESSIO	textfile	2	TRUE	NA	NA	7.3578679112526e-05	406986	2.12713805272016e-06	474233	TRUE	0.000862501094741592	0.000759279929757343	309.249589939289	368.240642343517	29.9475486410039
rs111574702	T	C	T	C	0.0980865	0.003248	0.0420185	0.002757	FALSE	FALSE	FALSE	ieu-b-33	17	42747184	0.020005	471191	0.87101	eosinophil cell count || id:ieu-b-33	eosinophil cell count	eosinophil cell count || ||	TRUE	igd	44669816	1.89282e-08	0.0174484	406986	exposure	TRUE	reported	finngen_R10_F5_DEPRESSIO	textfile	2	TRUE	NA	NA	7.76419084280854e-05	406986	5.59448047146575e-08	471191	TRUE	6.144949608646e-05	0.00077454407944063	315.47139412762	368.240642343517	31.6014680579851
rs11801168	T	C	T	C	-0.0397419	0.000871	0.488404	0.591471	FALSE	FALSE	FALSE	ieu-b-33	1	226544831	0.002016	474235	0.665923	eosinophil cell count || id:ieu-b-33	eosinophil cell count	eosinophil cell count || ||	TRUE	igd	226357130	2.55717e-08	0.00713585	406986	exposure	TRUE	reported	finngen_R10_F5_DEPRESSIO	textfile	2	TRUE	NA	NA	7.62070928286511e-05	406986	3.9360745186367e-07	474235	TRUE	0.000149471800755353	0.000789284547756721	321.47992151869	368.240642343517	31.0174312160357
rs13086348	C	A	C	A	0.0424842	0.001607	0.616737	0.561106	FALSE	FALSE	FALSE	ieu-b-33	3	157877607	0.001993	471753	0.42013	eosinophil cell count || id:ieu-b-33	eosinophil cell count	eosinophil cell count || ||	TRUE	igd	158159818	9.49555e-09	0.00740208	406986	exposure	TRUE	reported	finngen_R10_F5_DEPRESSIO	textfile	2	TRUE	NA	NA	8.09347171802732e-05	406986	1.37817297087358e-06	471753	TRUE	0.000255645357625374	0.000853260779656012	347.560044502071	368.240642343517	32.9418010722495
rs145274568	A	G	A	G	0.0657158	0.004788	0.0986899	0.025829	FALSE	FALSE	FALSE	ieu-b-33	2	197159986	0.006837	457325	0.483754	eosinophil cell count || id:ieu-b-33	eosinophil cell count	eosinophil cell count || ||	TRUE	igd	196295262	3.4784e-08	0.0119148	406986	exposure	TRUE	reported	finngen_R10_F5_DEPRESSIO	textfile	2	TRUE	NA	NA	7.47405498299394e-05	406986	1.07239212017064e-06	457325	TRUE	0.000413385820171762	0.000768274716007306	312.915922410942	368.240642343517	30.4204815755071
rs171201	C	T	C	T	0.0422141	0.00369	0.394232	0.413116	FALSE	FALSE	FALSE	ieu-b-33	5	143846466	0.002011	474208	0.0665426	eosinophil cell count || id:ieu-b-33	eosinophil cell count	eosinophil cell count || ||	TRUE	igd	144466903	7.50879e-09	0.00730459	406986	exposure	TRUE	reported	finngen_R10_F5_DEPRESSIO	textfile	2	TRUE	NA	NA	8.20560121041429e-05	406986	7.10000186723849e-06	474208	TRUE	0.00276798752149645	0.000851144438797002	346.697257722215	368.240642343517	33.3982245553109
rs190517796	T	C	T	C	0.102815	0.010809	0.0376179	0.009964	FALSE	FALSE	FALSE	ieu-b-33	5	153333364	0.010649	471919	0.310055	eosinophil cell count || id:ieu-b-33	eosinophil cell count	eosinophil cell count || ||	TRUE	igd	153953804	1.58548e-08	0.0181907	406986	exposure	TRUE	reported	finngen_R10_F5_DEPRESSIO	textfile	2	TRUE	NA	NA	7.84879005645417e-05	406986	2.18316625134705e-06	471919	TRUE	0.000558825398501062	0.000765393975749162	311.741707050863	368.240642343517	31.9458270842591
rs3757323	C	T	C	T	-0.0565043	0.001474	0.634029	0.630889	FALSE	FALSE	FALSE	ieu-b-33	6	152202007	0.002064	472147	0.474971	eosinophil cell count || id:ieu-b-33	eosinophil cell count	eosinophil cell count || ||	TRUE	igd	151880872	1.89714e-14	0.00737903	406986	exposure	TRUE	reported	finngen_R10_F5_DEPRESSIO	textfile	2	TRUE	NA	NA	0.000144053741932553	406986	1.08018891732751e-06	472147	TRUE	2.96520693092276e-07	0.00148166079368289	603.907021813487	368.240642343517	58.6360148440284
rs57268239	A	C	A	C	0.0520345	-0.002252	0.204231	0.109825	FALSE	FALSE	FALSE	ieu-b-33	9	37030316	0.003195	473296	0.480949	eosinophil cell count || id:ieu-b-33	eosinophil cell count	eosinophil cell count || ||	TRUE	igd	37030319	3.60853e-09	0.0088176	406986	exposure	TRUE	reported	finngen_R10_F5_DEPRESSIO	textfile	2	TRUE	NA	NA	8.55593524060036e-05	406986	1.04969612161651e-06	473296	TRUE	0.000119200449160626	0.000880078573653668	358.493400580512	368.240642343517	34.8242670213393
rs587925	G	A	G	A	-0.0412656	0.000665	0.636027	0.694832	FALSE	FALSE	FALSE	ieu-b-33	11	99520831	0.002155	473153	0.757645	eosinophil cell count || id:ieu-b-33	eosinophil cell count	eosinophil cell count || ||	TRUE	igd	99650100	2.42745e-08	0.00739739	406986	exposure	TRUE	reported	finngen_R10_F5_DEPRESSIO	textfile	2	TRUE	NA	NA	7.64555039234925e-05	406986	2.01256025555231e-07	473153	TRUE	0.000104365291764199	0.000788408040033842	321.122633431167	368.240642343517	31.1185459929139
rs62096370	C	T	C	T	0.0526999	0.004129	0.163381	0.168346	FALSE	FALSE	FALSE	ieu-b-33	18	73764798	0.002661	474236	0.12074	eosinophil cell count || id:ieu-b-33	eosinophil cell count	eosinophil cell count || ||	TRUE	igd	76052843	4.00498e-08	0.00959815	406986	exposure	TRUE	reported	finngen_R10_F5_DEPRESSIO	textfile	2	TRUE	NA	NA	7.40687493918461e-05	406986	5.07697616394133e-06	474236	TRUE	0.00294587109706408	0.000759239599115229	309.233151059956	368.240642343517	30.1470288552163
rs62099231	A	G	A	G	0.0524088	-0.002174	0.459501	0.511024	FALSE	FALSE	FALSE	ieu-b-33	18	50724899	0.001985	474235	0.273384	eosinophil cell count || id:ieu-b-33	eosinophil cell count	eosinophil cell count || ||	TRUE	igd	53198529	2.65094e-13	0.00716845	406986	exposure	TRUE	reported	finngen_R10_F5_DEPRESSIO	textfile	2	TRUE	NA	NA	0.000131317782574024	406986	2.52932820705244e-06	474235	TRUE	3.85785472897288e-06	0.00136433111233468	556.019528163757	368.240642343517	53.4512555234576
rs7128734	G	A	G	A	-0.0457298	-0.000998	0.35048	0.380971	FALSE	FALSE	FALSE	ieu-b-33	11	28603669	0.002037	474232	0.624108	eosinophil cell count || id:ieu-b-33	eosinophil cell count	eosinophil cell count || ||	TRUE	igd	28582122	1.24014e-09	0.00752759	406986	exposure	TRUE	reported	finngen_R10_F5_DEPRESSIO	textfile	2	TRUE	NA	NA	9.06713276593952e-05	406986	5.06162283321748e-07	474232	TRUE	3.73150635264152e-05	0.000952103952833624	387.860358520535	368.240642343517	36.9051258528898
rs7192848	G	A	G	A	0.0484081	0.00026	0.468881	0.426444	FALSE	FALSE	FALSE	ieu-b-33	16	72206955	0.002008	474236	0.897104	eosinophil cell count || id:ieu-b-33	eosinophil cell count	eosinophil cell count || ||	TRUE	igd	72173056	1.22857e-11	0.00714319	406986	exposure	TRUE	reported	finngen_R10_F5_DEPRESSIO	textfile	2	TRUE	NA	NA	0.000112830192742328	406986	3.53530246722372e-08	474236	TRUE	1.04310840016058e-06	0.00116713352060273	475.559710428071	368.240642343517	45.925264919536
rs9356221	T	C	T	C	-0.0701563	0.000452	0.0983023	0.14085	FALSE	FALSE	FALSE	ieu-b-33	6	164931002	0.002865	472830	0.874615	eosinophil cell count || id:ieu-b-33	eosinophil cell count	eosinophil cell count || ||	TRUE	igd	164509969	7.56206e-09	0.0121421	406986	exposure	TRUE	reported	finngen_R10_F5_DEPRESSIO	textfile	2	TRUE	NA	NA	8.20224586362108e-05	406986	5.26410335268715e-08	472830	TRUE	3.6533172989221e-05	0.000872545312778484	355.422103466276	368.240642343517	33.3845665898318
rs948178	G	A	G	A	-0.039786	0.003016	0.563013	0.649687	FALSE	FALSE	FALSE	ieu-b-33	11	113195595	0.002109	472836	0.152579	eosinophil cell count || id:ieu-b-33	eosinophil cell count	eosinophil cell count || ||	TRUE	igd	113324873	3.77677e-08	0.00723252	406986	exposure	TRUE	reported	finngen_R10_F5_DEPRESSIO	textfile	2	TRUE	NA	NA	7.43484029188079e-05	406986	4.32512774179711e-06	472836	TRUE	0.00221305020932987	0.000778892446831415	317.243862429487	368.240642343517	30.2608602601394
rs1027190	G	T	G	T	-0.0435011	0.000613	0.722219	0.634227	FALSE	FALSE	FALSE	ieu-b-34	10	106603086	0.001995	519284	0.758656	neutrophil cell count || id:ieu-b-34	neutrophil cell count	neutrophil cell count || ||	TRUE	igd	104843328	4.43885e-08	0.00794913	406986	exposure	TRUE	reported	finngen_R10_F5_DEPRESSIO	textfile	2	TRUE	NA	NA	7.3578679112526e-05	406986	1.81815875364574e-07	519284	TRUE	9.87156614575189e-05	0.000759279929757343	309.249589939289	350.671740831389	29.9475486410039
rs111574702	T	C	T	C	0.0980865	-0.018599	0.0420185	0.002936	FALSE	FALSE	FALSE	ieu-b-34	17	42747184	0.019226	516241	0.333343	neutrophil cell count || id:ieu-b-34	neutrophil cell count	neutrophil cell count || ||	TRUE	igd	44669816	1.89282e-08	0.0174484	406986	exposure	TRUE	reported	finngen_R10_F5_DEPRESSIO	textfile	2	TRUE	NA	NA	7.76419084280854e-05	406986	1.81279925806857e-06	516241	TRUE	0.000369041861145251	0.00077454407944063	315.47139412762	350.671740831389	31.6014680579851
rs11801168	T	C	T	C	-0.0397419	0.003846	0.488404	0.590183	FALSE	FALSE	FALSE	ieu-b-34	1	226544831	0.001954	519286	0.0490727	neutrophil cell count || id:ieu-b-34	neutrophil cell count	neutrophil cell count || ||	TRUE	igd	226357130	2.55717e-08	0.00713585	406986	exposure	TRUE	reported	finngen_R10_F5_DEPRESSIO	textfile	2	TRUE	NA	NA	7.62070928286511e-05	406986	7.46038533220346e-06	519286	TRUE	0.00416651319073291	0.000789284547756721	321.47992151869	350.671740831389	31.0174312160357
rs12804093	C	T	C	T	0.0424322	0.002145	0.327419	0.313146	FALSE	FALSE	FALSE	ieu-b-34	11	57734088	0.002071	517888	0.300198	neutrophil cell count || id:ieu-b-34	neutrophil cell count	neutrophil cell count || ||	TRUE	igd	57966616	2.05135e-08	0.00756689	406986	exposure	TRUE	reported	finngen_R10_F5_DEPRESSIO	textfile	2	TRUE	NA	NA	7.72583390930094e-05	406986	2.07137783519345e-06	517888	TRUE	0.000449679453405498	0.000792993389161662	322.991751818515	350.671740831389	31.4453372919607
rs145274568	A	G	A	G	0.0657158	-0.011414	0.0986899	0.02633	FALSE	FALSE	FALSE	ieu-b-34	2	197159986	0.006608	502375	0.0841318	neutrophil cell count || id:ieu-b-34	neutrophil cell count	neutrophil cell count || ||	TRUE	igd	196295262	3.4784e-08	0.0119148	406986	exposure	TRUE	reported	finngen_R10_F5_DEPRESSIO	textfile	2	TRUE	NA	NA	7.47405498299394e-05	406986	5.93891074427174e-06	502375	TRUE	0.003241285131089	0.000768274716007306	312.915922410942	350.671740831389	30.4204815755071
rs171201	C	T	C	T	0.0422141	-0.000301	0.394232	0.41414	FALSE	FALSE	FALSE	ieu-b-34	5	143846466	0.001949	519259	0.877108	neutrophil cell count || id:ieu-b-34	neutrophil cell count	neutrophil cell count || ||	TRUE	igd	144466903	7.50879e-09	0.00730459	406986	exposure	TRUE	reported	finngen_R10_F5_DEPRESSIO	textfile	2	TRUE	NA	NA	8.20560121041429e-05	406986	4.59332244234479e-08	519259	TRUE	2.39361624897774e-05	0.000851144438797002	346.697257722215	350.671740831389	33.3982245553109
rs190517796	T	C	T	C	0.102815	0.010764	0.0376179	0.009766	FALSE	FALSE	FALSE	ieu-b-34	5	153333364	0.010537	516970	0.306982	neutrophil cell count || id:ieu-b-34	neutrophil cell count	neutrophil cell count || ||	TRUE	igd	153953804	1.58548e-08	0.0181907	406986	exposure	TRUE	reported	finngen_R10_F5_DEPRESSIO	textfile	2	TRUE	NA	NA	7.84879005645417e-05	406986	2.01859354456165e-06	516970	TRUE	0.000385593173252035	0.000765393975749162	311.741707050863	350.671740831389	31.9458270842591
rs3757323	C	T	C	T	-0.0565043	-0.00506	0.634029	0.632815	FALSE	FALSE	FALSE	ieu-b-34	6	152202007	0.002005	517198	0.0116271	neutrophil cell count || id:ieu-b-34	neutrophil cell count	neutrophil cell count || ||	TRUE	igd	151880872	1.89714e-14	0.00737903	406986	exposure	TRUE	reported	finngen_R10_F5_DEPRESSIO	textfile	2	TRUE	NA	NA	0.000144053741932553	406986	1.2314357975957e-05	517198	TRUE	5.04568358010892e-05	0.00148166079368289	603.907021813487	350.671740831389	58.6360148440284
rs4619804	C	A	C	A	0.0472093	-0.002404	0.661179	0.736127	FALSE	FALSE	FALSE	ieu-b-34	3	18674644	0.002185	519288	0.271366	neutrophil cell count || id:ieu-b-34	neutrophil cell count	neutrophil cell count || ||	TRUE	igd	18633152	4.37572e-10	0.00756559	406986	exposure	TRUE	reported	finngen_R10_F5_DEPRESSIO	textfile	2	TRUE	NA	NA	9.56644620051569e-05	406986	2.33108665180707e-06	519288	TRUE	8.05345493939047e-05	0.000998560743834922	406.804464737816	350.671740831389	38.9376303521662
rs57268239	A	C	A	C	0.0520345	0.001447	0.204231	0.11138	FALSE	FALSE	FALSE	ieu-b-34	9	37030316	0.003107	518347	0.64149	neutrophil cell count || id:ieu-b-34	neutrophil cell count	neutrophil cell count || ||	TRUE	igd	37030319	3.60853e-09	0.0088176	406986	exposure	TRUE	reported	finngen_R10_F5_DEPRESSIO	textfile	2	TRUE	NA	NA	8.55593524060036e-05	406986	4.18442184175803e-07	518347	TRUE	3.9942253894835e-05	0.000880078573653668	358.493400580512	350.671740831389	34.8242670213393
rs57852066	A	G	A	G	0.0900108	-0.001015	0.0494322	3e-04	FALSE	FALSE	FALSE	ieu-b-34	16	73029579	0.067456	452749	0.987994	neutrophil cell count || id:ieu-b-34	neutrophil cell count	neutrophil cell count || ||	TRUE	igd	72995680	2.02451e-08	0.016045	406986	exposure	TRUE	reported	finngen_R10_F5_DEPRESSIO	textfile	2	TRUE	NA	NA	7.73212529735682e-05	406986	5.00075218400128e-10	452749	TRUE	4.89482618491733e-05	0.000761398956033467	310.113312674847	350.671740831389	31.4709461931866
rs587925	G	A	G	A	-0.0412656	-0.00064	0.636027	0.694905	FALSE	FALSE	FALSE	ieu-b-34	11	99520831	0.002086	518204	0.758995	neutrophil cell count || id:ieu-b-34	neutrophil cell count	neutrophil cell count || ||	TRUE	igd	99650100	2.42745e-08	0.00739739	406986	exposure	TRUE	reported	finngen_R10_F5_DEPRESSIO	textfile	2	TRUE	NA	NA	7.64555039234925e-05	406986	1.81648650636176e-07	518204	TRUE	7.14693940429515e-05	0.000788408040033842	321.122633431167	350.671740831389	31.1185459929139
rs62096370	C	T	C	T	0.0526999	0.005604	0.163381	0.167735	FALSE	FALSE	FALSE	ieu-b-34	18	73764798	0.002582	519287	0.0300041	neutrophil cell count || id:ieu-b-34	neutrophil cell count	neutrophil cell count || ||	TRUE	igd	76052843	4.00498e-08	0.00959815	406986	exposure	TRUE	reported	finngen_R10_F5_DEPRESSIO	textfile	2	TRUE	NA	NA	7.40687493918461e-05	406986	9.07139462083715e-06	519287	TRUE	0.00753193512614565	0.000759239599115229	309.233151059956	350.671740831389	30.1470288552163
rs7128734	G	A	G	A	-0.0457298	0.000175	0.35048	0.381619	FALSE	FALSE	FALSE	ieu-b-34	11	28603669	0.001971	519283	0.929143	neutrophil cell count || id:ieu-b-34	neutrophil cell count	neutrophil cell count || ||	TRUE	igd	28582122	1.24014e-09	0.00752759	406986	exposure	TRUE	reported	finngen_R10_F5_DEPRESSIO	textfile	2	TRUE	NA	NA	9.06713276593952e-05	406986	1.51810010309051e-08	519283	TRUE	7.13355287690369e-06	0.000952103952833624	387.860358520535	350.671740831389	36.9051258528898
rs9356221	T	C	T	C	-0.0701563	-0.000163	0.0983023	0.140337	FALSE	FALSE	FALSE	ieu-b-34	6	164931002	0.002778	517881	0.953281	neutrophil cell count || id:ieu-b-34	neutrophil cell count	neutrophil cell count || ||	TRUE	igd	164509969	7.56206e-09	0.0121421	406986	exposure	TRUE	reported	finngen_R10_F5_DEPRESSIO	textfile	2	TRUE	NA	NA	8.20224586362108e-05	406986	6.64786853383493e-09	517881	TRUE	1.83034339864449e-05	0.000872545312778484	355.422103466276	350.671740831389	33.3845665898318
rs948178	G	A	G	A	-0.039786	-0.000961	0.563013	0.64925	FALSE	FALSE	FALSE	ieu-b-34	11	113195595	0.002042	517887	0.637902	neutrophil cell count || id:ieu-b-34	neutrophil cell count	neutrophil cell count || ||	TRUE	igd	113324873	3.77677e-08	0.00723252	406986	exposure	TRUE	reported	finngen_R10_F5_DEPRESSIO	textfile	2	TRUE	NA	NA	7.43484029188079e-05	406986	4.27663102060527e-07	517887	TRUE	0.000142290114943275	0.000778892446831415	317.243862429487	350.671740831389	30.2608602601394
